# Supplementary material for: Comprehensive kinome NGS targeted expression profiling by KING-REX
Source: BMC Genomics. 2019 Apr 23;20:307. doi: 10.1186/s12864-019-5676-3 (PMC6480677; doi:10.1186/s12864-019-5676-3)
Supplement: Supplementary file 3 — Table S1. KING-REX gene expression values of U-118 MG or KARPAS 299 unique kinases in serially diluted cell line RNA mixtures. List of kinases above a mean signal of 5 (Log2NC) in only one of the two tested cell lines (U-118 MG, left panel; or KARPAS 299, right panel) and below a mean signal of 1 (Log2NC) in the other one, with respective gene expression values measured in technical duplicates of RNA mixtures from the two cell lines (KARPAS 299 and U-118 MG) in different proportions (100–0%; 87.5%-12,5%; 75–25%; 50–50%; 25–75%; 12.5–87.5%; 0–100%). The blue shading reflects variations of gene expression values (Log2NC), ranging from 0 (white) to 14 (dark blue). (XLSX 16 kb) [file 12864_2019_5676_MOESM3_ESM.xlsx]

## Sheet: Supplementary Table 1
Additional file 3: Table S1 – KING-REX gene expression values of U-118 MG or KARPAS 299 unique kinases in serially diluted cell line RNA mixtures.
	U-118MG																KARPAS 299
	100.0%	100.0%	87.5%	87.5%	75.0%	75.0%	50.0%	50.0%	25.0%	25.0%	12.5%	12.5%	0.0%	0.0%			100.0%	100.0%	87.5%	87.5%	75.0%	75.0%	50.0%	50.0%	25.0%	25.0%	12.5%	12.5%	0.0%	0.0%
FGFR1	13.134	13.0171	13.9454	13.8645	13.367	13.5435	12.8282	12.7915	11.5309	11.7531	10.6615	10.766	0	0		HCK	13.527	13.6365	13.6297	13.6574	13.5555	13.4516	13.0335	12.9711	12.1828	12.157	11.2331	11.1857	0	0
KIT	13.1056	13.2491	12.3942	12.266	12.1501	12.0847	11.4632	11.516	10.5611	10.4394	9.31465	9.33425	0	0.875068		ROR2	11.0312	10.969	10.8212	10.7698	10.6161	10.5322	10.0125	10.0548	9.15891	8.96499	8.30479	8.19002	0	0
ROR1	12.8706	12.7604	12.8779	12.8059	12.5335	12.4581	11.7956	11.9286	10.7421	10.8206	9.88511	9.74352	0	0		PRKCQ	10.8801	10.9039	10.5725	10.5173	10.2222	10.3736	9.80775	9.70442	8.77755	8.84668	7.86704	8.05648	1.87062	0
CDK14	12.5601	12.3795	12.3369	12.2591	11.947	11.9053	11.3487	11.3403	10.1783	10.2541	9.20177	9.31066	0.750589	0.875068		EPHA10	6.66284	6.71784	5.99622	6.32386	5.87497	5.5119	4.74738	5.23142	5.13001	4.00384	4.07227	2.50949	0.915047	0
EPHA5	11.2833	11.4602	10.0889	10.3048	10.0027	9.77825	9.39522	9.31277	8.18205	8.30121	7.22972	7.13546	0	0		MAK	5.94815	6.35592	5.25827	5.42224	5.24033	5.30538	4.93329	4.95042	4.71363	2.76249	3.84678	3.53131	0.915047	0
ACVR2A	10.9998	10.6531	10.5299	10.2941	10.2887	10.2216	9.67495	9.4585	8.53911	8.02042	7.33814	7.25015	1.89914	0		ITK	4.95555	5.35884	5.17567	5.06925	4.74738	5.10736	3.73489	3.83768	2.10166	3.7791	2.82484	2.50949	1.87062	0
DCLK2	10.7652	10.654	10.1749	10.142	9.90039	9.93994	9.09087	9.4448	8.13178	8.18534	7.16696	7.28285	0	0.875068
LRRK2	10.188	10.0647	9.19277	9.12827	9.1053	8.85031	8.35459	8.28716	7.3321	7.44665	6.44727	6.36516	0.750589	0
EPHA4	10.0429	9.99365	10.4975	10.5219	10.2107	9.92285	9.47478	9.38388	8.3931	8.55572	7.56603	7.60076	0.750589	0
PKDCC	9.84037	10.0266	9.93773	9.86542	9.30622	9.70813	8.97914	8.97752	7.77359	7.87216	6.89736	6.50107	0	0
CDKL5	9.79938	10.0487	9.85673	9.82305	9.33347	9.51174	8.82315	8.82372	7.55448	7.93331	6.44727	6.87448	0.750589	0.875068
EPHA3	9.69996	9.76211	9.03771	8.9886	8.53878	8.38979	8.13834	8.03625	7.03665	7.15991	6.08942	6.38538	0.750589	0
PRKG1	9.42307	9.19038	9.55446	9.56593	9.08795	9.37763	8.74663	8.46959	7.30513	7.43823	6.04357	6.46353	0.750589	0
NUAK1	8.56331	8.04842	7.96867	7.72154	7.39997	7.64405	7.06602	6.96704	5.92306	5.87813	5.51501	5.34176	0	0.875068
SPEG	7.84786	8.00694	8.39101	8.07544	7.60089	7.84619	6.99815	7.23453	5.54695	6.10766	4.895	5.38256	0	0
DCLK1	7.65848	7.69986	8.03711	7.95096	7.62515	7.57569	6.83656	7.11276	5.63621	5.63479	5.08804	5.63982	0	0.875068
NPR1	7.28527	7.23931	7.15158	6.87259	6.60831	6.43676	5.90949	5.60433	5.41865	4.01923	2.88552	3.36551	0	0
PDK4	7.28527	7.37595	6.96742	6.9971	6.06265	6.33703	6.25014	6.21209	4.74738	4.34141	3.89185	4.733	0	0
MAP2K6	7.05484	7.21869	6.13695	6.58582	6.28195	6.13807	5.99554	5.97852	4.08012	5.63479	4.67209	4.11159	1.24181	0
PRKD1	6.05608	6.49161	6.20993	5.89911	5.80393	5.98834	5.42184	4.89777	4.79983	3.71937	3.54221	3.5198	0.750589	0
NUAK2	5.35238	5.26768	4.26724	4.3889	4.03235	4.59351	3.06842	4.3886	3.16299	0	2.06863	2.16672	0	0.875068
EPHA7	5.22152	5.85354	5.1325	4.54209	4.44953	5.33423	3.86251	2.93521	3.16299	3.34039	2.66102	3.19273	0	0
ACVR1B	5.11495	5.30728	4.7311	4.46753	4.12599	4.36955	3.26603	4.22726	2.80067	2.33835	2.06863	2.16672	0	0
ACVR1C	5.11495	5.18506	5.76954	5.26879	5.62302	5.85048	4.93329	4.72719	4.74738	4.10677	3.54221	4.20556	0	1.41586
STK32B	4.78497	5.6219	5.1325	5.31205	4.88415	4.36955	4.53391	4.31019	3.69324	2.82494	3.07975	1.73408	0	0
