# Supplementary material for: Comprehensive kinome NGS targeted expression profiling by KING-REX
Source: BMC Genomics. 2019 Apr 23;20:307. doi: 10.1186/s12864-019-5676-3 (PMC6480677; doi:10.1186/s12864-019-5676-3)
Supplement: Supplementary file 4 — Table S2. Kinase isoforms detected by KING-REX assays. For each kinase, the number of selected assays and the number of isoforms detected by each assay are reported. (XLSX 71 kb) [file 12864_2019_5676_MOESM4_ESM.xlsx]

## Sheet: Sheet1
Additional file 4: Table S2. Kinase isoforms detected by KING-REX assays
name	group	strand	number of isoforms	isoforms	assay_IN selected	number of isoforms for assay_IN	isoforms for assay_IN	assay_OUT selected	number of isoforms for assay_OUT	isoforms for assay_OUT	assay_ADD selected	number of isoforms for assay_ADD	isoforms for assay_ADD	IN-OUT analysis
AAK1	OTHER	-	4	uc002sfp.2;uc010fdk.2;uc010fdm.1;uc010yqm.1	yes	3	uc010fdk.2;uc010yqm.1;uc002sfp.2	yes	3	uc010fdk.2;uc010yqm.1;uc002sfp.2	yes	4	uc010fdk.2;uc010yqm.1;uc002sfp.2;uc010fdm.1	yes
AATK	RTK	-	3	uc010dhz.3;uc010dia.3;uc021ueu.1	yes	2	uc021ueu.1;uc010dia.3	yes	3	uc010dhz.3;uc021ueu.1;uc010dia.3	no	n.a.	n.a.	yes
ABL1	NRTK	+	2	uc004bzv.3;uc004bzw.3	yes	2	uc004bzv.3;uc004bzw.3	yes	2	uc004bzv.3;uc004bzw.3	no	n.a.	n.a.	yes
ABL2	NRTK	-	10	uc001gmg.4;uc001gmi.4;uc001gmj.4;uc001gmk.3;uc009wxe.3;uc009wxf.2;uc010pne.2;uc010pnf.2;uc010png.2;uc010pnh.2	yes	10	uc010pne.2;uc001gmk.3;uc010png.2;uc010pnh.2;uc009wxe.3;uc001gmg.4;uc001gmi.4;uc009wxf.2;uc010pnf.2;uc001gmj.4	yes	10	uc001gmg.4;uc001gmi.4;uc010pne.2;uc001gmk.3;uc009wxf.2;uc010pnf.2;uc010png.2;uc001gmj.4;uc010pnh.2;uc009wxe.3	no	n.a.	n.a.	yes
ACVR1	TKL	-	3	uc002tzm.3;uc002tzn.3;uc010fog.2	yes	3	uc002tzn.3;uc010fog.2;uc002tzm.3	yes	3	uc002tzm.3;uc002tzn.3;uc010fog.2	no	n.a.	n.a.	yes
ACVR1B	TKL	+	5	uc001rzl.3;uc001rzm.3;uc001rzn.3;uc010snn.2;uc021qya.1	yes	5	uc001rzl.3;uc001rzm.3;uc010snn.2;uc001rzn.3;uc021qya.1	no	n.a.	n.a.	no	n.a.	n.a.	no
ACVR1C	TKL	-	4	uc002tzk.4;uc002tzl.4;uc010foe.3;uc010fof.3	yes	4	uc002tzl.4;uc010fof.3;uc010foe.3;uc002tzk.4	no	n.a.	n.a.	no	n.a.	n.a.	no
ACVR2A	TKL	+	3	uc002twg.3;uc002twh.3;uc010zbn.2	yes	3	uc010zbn.2;uc002twh.3;uc002twg.3	no	n.a.	n.a.	no	n.a.	n.a.	no
ACVR2B	TKL	+	2	uc003cif.3;uc003cig.3	yes	2	uc003cif.3;uc003cig.3	yes	2	uc003cif.3;uc003cig.3	no	n.a.	n.a.	yes
ACVRL1	TKL	+	4	uc001rzj.3;uc001rzk.3;uc010snm.2;uc021qxz.1	yes	3	uc010snm.2;uc001rzk.3;uc001rzj.3	no	n.a.	n.a.	no	n.a.	n.a.	no
ADCK1	ATYPICAL	+	5	uc001xui.3;uc001xuj.3;uc001xuk.1;uc001xul.3;uc010tvo.1	yes	3	uc001xuk.1;uc001xuj.3;uc001xui.3	no	n.a.	n.a.	no	n.a.	n.a.	no
ADCK2	ATYPICAL	+	2	uc003vvy.1;uc003vvz.3	yes	2	uc003vvy.1;uc003vvz.3	yes	2	uc003vvy.1;uc003vvz.3	no	n.a.	n.a.	yes
ADCK3	ATYPICAL	+	8	uc001hqm.1;uc001hqn.1;uc001hqo.1;uc009xeq.1;uc009xer.1;uc010pvp.1;uc010pvq.1;uc010pvr.1	yes	7	uc001hqo.1;uc010pvq.1;uc001hqn.1;uc009xeq.1;uc001hqm.1;uc010pvr.1;uc009xer.1	no	n.a.	n.a.	no	n.a.	n.a.	no
ADCK4	ATYPICAL	-	4	uc002oop.1;uc002ooq.2;uc002oor.2;uc002oos.2	yes	2	uc002ooq.2;uc002oor.2	yes	3	uc002ooq.2;uc002oor.2;uc002oos.2	no	n.a.	n.a.	yes
ADCK5	ATYPICAL	+	2	uc003zch.3;uc003zci.3	yes	1	uc003zch.3	yes	1	uc003zch.3	no	n.a.	n.a.	yes
ADRBK1	AGC	+	1	uc009yrn.1	yes	1	uc009yrn.1	yes	1	uc009yrn.1	no	n.a.	n.a.	yes
ADRBK2	AGC	+	4	uc003abw.2;uc003abx.4;uc003aby.4;uc010gux.3	yes	4	uc003abw.2;uc010gux.3;uc003abx.4;uc003aby.4	yes	4	uc010gux.3;uc003abw.2;uc003abx.4;uc003aby.4	no	n.a.	n.a.	yes
AKT1	AGC	-	7	uc001ypj.3;uc001ypk.3;uc001ypl.3;uc001ypm.3;uc001ypn.3;uc010axa.3;uc010tyk.2	yes	6	uc010tyk.2;uc001ypl.3;uc001ypk.3;uc010axa.3;uc001ypn.3;uc001ypm.3	yes	6	uc010tyk.2;uc001ypk.3;uc001ypl.3;uc010axa.3;uc001ypm.3;uc001ypn.3	no	n.a.	n.a.	yes
AKT2	AGC	-	7	uc002one.3;uc002onf.3;uc010egs.3;uc010egt.3;uc010egu.2;uc010xvj.2;uc010xvk.1	yes	7	uc002one.3;uc010egs.3;uc010egt.3;uc010egu.2;uc002onf.3;uc010xvj.2;uc010xvk.1	no	n.a.	n.a.	no	n.a.	n.a.	no
AKT3	AGC	-	3	uc001hzz.1;uc001iab.2;uc021plu.1	yes	3	uc001hzz.1;uc001iab.2;uc021plu.1	yes	3	uc001hzz.1;uc001iab.2;uc021plu.1	no	n.a.	n.a.	yes
ALK	RTK	-	3	uc002rmy.3;uc010ymo.3;uc031rnw.1	yes	3	uc010ymo.3;uc031rnw.1;uc002rmy.3	yes	1	uc002rmy.3	no	n.a.	n.a.	yes
ALPK1	ATYPICAL	+	7	uc003iam.3;uc003ian.4;uc003iao.4;uc003iap.4;uc010imo.3;uc011cfw.1;uc011cfx.2	yes	5	uc010imo.3;uc011cfx.2;uc003ian.4;uc003iap.4;uc003iao.4	yes	5	uc003ian.4;uc003iap.4;uc011cfx.2;uc003iao.4;uc010imo.3	no	n.a.	n.a.	yes
ALPK2	ATYPICAL	-	2	uc002lhj.4;uc002lhk.1	yes	1	uc002lhj.4	yes	1	uc002lhj.4	no	n.a.	n.a.	yes
ALPK3	ATYPICAL	+	2	uc002ble.3;uc010upc.2	yes	1	uc002ble.3	yes	1	uc002ble.3	yes	2	uc010upc.2;uc002ble.3	yes
AMHR2	TKL	+	4	uc001scx.2;uc009zmy.2;uc021qyg.1;uc031qhl.1	yes	3	uc001scx.2;uc009zmy.2;uc021qyg.1	yes	3	uc001scx.2;uc009zmy.2;uc021qyg.1	no	n.a.	n.a.	yes
ANKK1	TKL	+	1	uc001pny.3	yes	1	uc001pny.3	no	n.a.	n.a.	no	n.a.	n.a.	no
ARAF	TKL	+	5	uc004dic.2;uc011mln.3;uc011mlo.3;uc011mlp.3;uc031tjj.1	yes	3	uc011mlo.3;uc004dic.2;uc011mlp.3	yes	5	uc031tjj.1;uc011mln.3;uc011mlo.3;uc004dic.2;uc011mlp.3	no	n.a.	n.a.	yes
ATM	ATYPICAL	+	9	uc001pkb.1;uc001pkc.1;uc001pkd.4;uc001pke.2;uc001pkf.3;uc001pkg.1;uc009yxr.1;uc009yxs.1;uc009yxt.1	yes	3	uc001pke.2;uc001pkb.1;uc009yxr.1	yes	3	uc001pkb.1;uc009yxr.1;uc001pke.2	no	n.a.	n.a.	yes
ATR	ATYPICAL	-	2	uc003eux.4;uc003euy.1	yes	1	uc003eux.4	yes	1	uc003eux.4	yes	2	uc003euy.1;uc003eux.4	yes
AURKA	OTHER	-	8	uc002xxd.1;uc002xxe.1;uc002xxf.1;uc002xxg.1;uc002xxh.1;uc002xxi.1;uc002xxj.1;uc010zzd.1	yes	8*	uc002xxg.1;uc002xxh.1;uc002xxi.1;uc002xxe.1;uc002xxf.1;uc002xxj.1;uc002xxd.1;uc010zzd.1	yes	8	uc002xxd.1;uc002xxe.1;uc002xxf.1;uc002xxg.1;uc002xxh.1;uc002xxi.1;uc002xxj.1;uc010zzd.1	no	n.a.	n.a.	yes
AURKB	OTHER	-	6	uc002gkm.4;uc002gkn.4;uc002gko.4;uc010cnu.3;uc010vuu.3;uc021tpy.1	yes	6	uc021tpy.1;uc010vuu.3;uc002gkm.4;uc002gkn.4;uc010cnu.3;uc002gko.4	no	n.a.	n.a.	no	n.a.	n.a.	no
AURKC	OTHER	+	4	uc002qoc.3;uc002qod.3;uc002qoe.3;uc010etv.3	yes	4	uc002qoc.3;uc002qoe.3;uc010etv.3;uc002qod.3	no	n.a.	n.a.	no	n.a.	n.a.	no
AXL	RTK	+	3	uc010ehi.1;uc010ehj.3;uc010ehk.3	yes	2	uc010ehk.3;uc010ehj.3	yes	3	uc010ehi.1;uc010ehj.3;uc010ehk.3	no	n.a.	n.a.	yes
BCKDK	ATYPICAL	+	3	uc002eav.5;uc002eaw.5;uc010cai.4	yes	3	uc002eaw.5;uc002eav.5;uc010cai.4	no	n.a.	n.a.	no	n.a.	n.a.	no
BCR	ATYPICAL	+	7	uc002zwm.3;uc002zww.3;uc002zwx.3;uc002zwy.2;uc010gtx.1;uc011aiy.2;uc021wmd.1	yes	4	uc002zww.3;uc002zwx.3;uc011aiy.2;uc010gtx.1	no	n.a.	n.a.	no	n.a.	n.a.	no
BLK	NRTK	+	3	uc003wtx.3;uc003wty.3;uc003wua.3	yes	1	uc003wty.3	yes	1	uc003wty.3	no	n.a.	n.a.	yes
BMP2K	OTHER	+	4	uc003hlj.3;uc003hlk.3;uc003hll.3;uc010ijl.1	yes	3	uc003hlj.3;uc003hlk.3;uc010ijl.1	no	n.a.	n.a.	no	n.a.	n.a.	no
BMPR1A	TKL	+	1	uc001kdy.3	yes	1	uc001kdy.3	yes	1	uc001kdy.3	no	n.a.	n.a.	yes
BMPR1B	TKL	+	5	uc003htm.4;uc003htn.4;uc010ilb.3;uc031sgm.1;uc031sgn.1	yes	5	uc003htn.4;uc031sgm.1;uc031sgn.1;uc010ilb.3;uc003htm.4	yes	5	uc003htm.4;uc031sgm.1;uc031sgn.1;uc010ilb.3;uc003htn.4	no	n.a.	n.a.	yes
BMPR2	TKL	+	3	uc002uze.3;uc002uzf.4;uc010ftr.3	yes	2	uc002uzf.4;uc010ftr.3	yes	2	uc002uzf.4;uc010ftr.3	no	n.a.	n.a.	yes
BMX	NRTK	+	3	uc004cww.3;uc004cwx.4;uc004cwy.4	yes	3	uc004cww.3;uc004cwx.4;uc004cwy.4	yes	3	uc004cww.3;uc004cwx.4;uc004cwy.4	no	n.a.	n.a.	yes
BRAF	TKL	-	1	uc003vwc.4	yes	1	uc003vwc.4	yes	1	uc003vwc.4	no	n.a.	n.a.	yes
BRD4	ATYPICAL	-	4	uc002nar.3;uc002nas.3;uc002nat.3;uc002nau.4	yes	4	uc002nar.3;uc002nas.3;uc002nat.3;uc002nau.4	no	n.a.	n.a.	no	n.a.	n.a.	no
BRSK1	CAMK	+	5	uc002qkf.3;uc002qkg.3;uc002qkh.3;uc021vbs.1;uc031rnb.1	yes	4	uc002qkg.3;uc002qkf.3;uc002qkh.3;uc031rnb.1	yes	4	uc002qkf.3;uc002qkg.3;uc002qkh.3;uc031rnb.1	yes	3	uc021vbs.1;uc002qkg.3;uc002qkf.3	yes
BRSK2	CAMK	+	11	uc001lth.1;uc001lti.4;uc001ltj.4;uc001ltk.4;uc001ltl.4;uc001ltm.4;uc001ltn.4;uc009ycv.1;uc009ycw.4;uc010qwx.3;uc031pyc.1	yes	8	uc009ycv.1;uc001lth.1;uc001ltj.4;uc001ltl.4;uc001lti.4;uc001ltm.4;uc031pyc.1;uc001ltk.4	yes	11	uc009ycv.1;uc001lth.1;uc001ltk.4;uc001ltj.4;uc001ltl.4;uc001lti.4;uc031pyc.1;uc001ltm.4;uc001ltn.4;uc010qwx.3;uc009ycw.4	no	n.a.	n.a.	yes
BTK	NRTK	-	13	uc004ehe.2;uc004ehf.2;uc004ehg.2;uc004ehh.1;uc004ehi.3;uc010nnh.2;uc010nni.2;uc010nnj.2;uc010nnk.2;uc010nnl.2;uc010nnm.2;uc010nnn.2;uc010nno.2	yes	9	uc004ehf.2;uc010nnl.2;uc010nnm.2;uc004ehg.2;uc010nno.2;uc010nnn.2;uc004ehe.2;uc010nnj.2;uc010nnk.2	no	n.a.	n.a.	no	n.a.	n.a.	no
BUB1	OTHER	-	4	uc002tgc.3;uc002tgd.2;uc010fkb.3;uc010yxh.2	yes	3	uc010yxh.2;uc002tgc.3;uc010fkb.3	yes	3	uc002tgc.3;uc010yxh.2;uc010fkb.3	no	n.a.	n.a.	yes
BUB1B	OTHER	+	2	uc001zkx.4;uc010ucl.1	yes	1	uc001zkx.4	yes	1	uc001zkx.4	no	n.a.	n.a.	yes
C9orf96	OTHER	+	2	uc004cdk.3;uc004cdl.3	yes	2	uc004cdk.3;uc004cdl.3	yes	2	uc004cdk.3;uc004cdl.3	no	n.a.	n.a.	yes
CAMK1	CAMK	-	2	uc003bss.3;uc003bst.3	yes	2	uc003bss.3;uc003bst.3	no	n.a.	n.a.	no	n.a.	n.a.	no
CAMK1D	CAMK	+	2	uc001iln.3;uc001ilo.3	yes	2	uc001iln.3;uc001ilo.3	no	n.a.	n.a.	no	n.a.	n.a.	no
CAMK1G	CAMK	+	3	uc001hhd.3;uc001hhe.3;uc001hhf.4	yes	3	uc001hhf.4;uc001hhd.3;uc001hhe.3	no	n.a.	n.a.	no	n.a.	n.a.	no
CAMK2A	CAMK	-	4	uc003lrt.2;uc003lru.2;uc010jhe.2;uc010jhf.1	yes	3	uc003lrt.2;uc003lru.2;uc010jhe.2	no	n.a.	n.a.	no	n.a.	n.a.	no
CAMK2B	CAMK	-	9	uc003tkp.2;uc003tkq.2;uc003tkr.2;uc003tks.2;uc003tkt.2;uc003tku.2;uc003tkv.2;uc003tkw.2;uc010kyc.2	yes	9	uc003tkp.2;uc003tkq.2;uc003tkr.2;uc003tks.2;uc003tku.2;uc003tkv.2;uc003tkt.2;uc003tkw.2;uc010kyc.2	no	n.a.	n.a.	no	n.a.	n.a.	no
CAMK2D	CAMK	-	7	uc003ibi.3;uc003ibj.3;uc003ibk.3;uc003ibl.2;uc003ibm.2;uc003ibn.2;uc003ibo.4	yes	7	uc003ibi.3;uc003ibj.3;uc003ibk.3;uc003ibo.4;uc003ibm.2;uc003ibn.2;uc003ibl.2	no	n.a.	n.a.	no	n.a.	n.a.	no
CAMK2G	CAMK	-	12	uc001jvm.2;uc001jvo.2;uc001jvp.2;uc001jvq.2;uc001jvr.2;uc001jvs.2;uc001jvt.2;uc001jvv.2;uc001jvw.1;uc001jvx.1;uc009xrp.1;uc010qkv.2	yes	9	uc001jvs.2;uc001jvm.2;uc001jvo.2;uc001jvp.2;uc001jvq.2;uc001jvr.2;uc001jvv.2;uc001jvt.2;uc010qkv.2	no	n.a.	n.a.	no	n.a.	n.a.	no
CAMK4	CAMK	+	3	uc003kpf.3;uc003kpg.3;uc010jbv.3	yes	2	uc003kpf.3;uc010jbv.3	no	n.a.	n.a.	no	n.a.	n.a.	no
CAMKK1	OTHER	-	3	uc002fwt.3;uc002fwu.3;uc002fwv.3	yes	3	uc002fwt.3;uc002fwu.3;uc002fwv.3	no	n.a.	n.a.	no	n.a.	n.a.	no
CAMKK2	OTHER	-	11	uc001tzt.3;uc001tzu.3;uc001tzv.3;uc001tzw.3;uc001tzx.3;uc001tzy.3;uc001tzz.2;uc001uaa.2;uc001uab.3;uc001uac.3;uc001uad.2	yes	10	uc001tzz.2;uc001uaa.2;uc001tzu.3;uc001tzt.3;uc001tzv.3;uc001tzw.3;uc001tzx.3;uc001tzy.3;uc001uab.3;uc001uac.3	no	n.a.	n.a.	no	n.a.	n.a.	no
CAMKV	CAMK	-	9	uc003cxt.1;uc003cxu.2;uc003cxv.1;uc003cxw.1;uc003cxx.1;uc011bcy.1;uc011bcz.1;uc011bda.1;uc011bdb.1	yes	9	uc003cxt.1;uc003cxv.1;uc003cxu.2;uc011bda.1;uc011bcy.1;uc011bcz.1;uc003cxx.1;uc003cxw.1;uc011bdb.1	yes	9	uc003cxt.1;uc011bcy.1;uc003cxv.1;uc003cxw.1;uc003cxx.1;uc003cxu.2;uc011bcz.1;uc011bda.1;uc011bdb.1	no	n.a.	n.a.	yes
CASK	CAMK	-	5	uc004dfj.4;uc004dfk.4;uc004dfl.4;uc004dfm.4;uc004dfn.4	yes	5	uc004dfl.4;uc004dfm.4;uc004dfn.4;uc004dfk.4;uc004dfj.4	yes	5	uc004dfj.4;uc004dfk.4;uc004dfl.4;uc004dfm.4;uc004dfn.4	no	n.a.	n.a.	yes
CDC42BPA	AGC	-	8	uc001hqp.3;uc001hqq.3;uc001hqr.3;uc001hqs.3;uc001hqt.2;uc001hqu.1;uc009xes.3;uc010pvs.2	yes	4	uc001hqr.3;uc001hqs.3;uc009xes.3;uc010pvs.2	yes	4	uc001hqr.3;uc001hqs.3;uc009xes.3;uc010pvs.2	no	n.a.	n.a.	yes
CDC42BPB	AGC	-	2	uc001ymi.1;uc001ymj.1	yes	1	uc001ymi.1	yes	1	uc001ymi.1	no	n.a.	n.a.	yes
CDC42BPG	AGC	-	1	uc001obs.4	yes	1	uc001obs.4	yes	1	uc001obs.4	no	n.a.	n.a.	yes
CDC7	OTHER	+	5	uc001doe.3;uc001dof.3;uc009wdc.3;uc009wdd.3;uc010osw.2	yes	5	uc009wdd.3;uc001doe.3;uc001dof.3;uc010osw.2;uc009wdc.3	no	n.a.	n.a.	no	n.a.	n.a.	no
CDK1	CMGC	+	6	uc001jld.3;uc001jle.3;uc001jlg.3;uc010qii.2;uc021prh.1;uc031pvg.1	yes	6	uc010qii.2;uc021prh.1;uc001jld.3;uc001jlg.3;uc031pvg.1;uc001jle.3	no	n.a.	n.a.	no	n.a.	n.a.	no
CDK10	CMGC	+	11	uc002foa.2;uc002fob.2;uc002fod.3;uc002foe.3;uc002fof.3;uc002fog.4;uc002foh.4;uc002foi.3;uc010cio.3;uc010cip.2;uc010vpl.1	yes	10	uc002foa.2;uc010vpl.1;uc010cio.3;uc002fob.2;uc002fog.4;uc002foh.4;uc010cip.2;uc002fod.3;uc002foe.3;uc002fof.3	no	n.a.	n.a.	no	n.a.	n.a.	no
CDK11A	CMGC	-	12	uc001ahj.4;uc001aht.1;uc009vkp.3;uc009vkq.3;uc009vkr.3;uc009vks.3;uc009vkt.1;uc009vku.1;uc009vkv.1;uc010nys.2;uc010nyt.1;uc010nyu.1	yes	5	uc009vkp.3;uc001ahj.4;uc009vkr.3;uc009vks.3;uc009vkq.3	no	n.a.	n.a.	no	n.a.	n.a.	no
CDK11B	CMGC	-	13	uc001ags.1;uc001agt.1;uc001agv.1;uc001agw.1;uc001agx.1;uc001agy.1;uc001agz.1;uc001aha.1;uc001ahu.1;uc001ahv.1;uc001ahw.1;uc009vkj.2;uc010nyr.1	yes	9*	uc009vkj.2;uc001agt.1;uc001ags.1;uc001agz.1;uc001agy.1;uc001agx.1;uc001agw.1;uc001agv.1;uc001aha.1	no	n.a.	n.a.	no	n.a.	n.a.	no
CDK12	CMGC	+	3	uc002hrw.4;uc010cvv.3;uc010wef.1	yes	3	uc010wef.1;uc010cvv.3;uc002hrw.4	yes	3	uc010wef.1;uc010cvv.3;uc002hrw.4	no	n.a.	n.a.	yes
CDK13	CMGC	+	5	uc003thh.4;uc003thi.4;uc003thj.3;uc003thk.3;uc011kbf.2	yes	3	uc011kbf.2;uc003thh.4;uc003thi.4	yes	3	uc003thh.4;uc003thi.4;uc011kbf.2	no	n.a.	n.a.	yes
CDK14	CMGC	+	8	uc003ukt.1;uc003uku.1;uc003ukv.1;uc003ukx.1;uc003uky.2;uc003ukz.1;uc010les.1;uc011khl.1	yes	4	uc003ukz.1;uc010les.1;uc011khl.1;uc003uky.2	yes	4	uc003uky.2;uc003ukz.1;uc010les.1;uc011khl.1	yes	6	uc003ukz.1;uc010les.1;uc003uky.2;uc003ukv.1;uc003uku.1;uc003ukt.1	yes
CDK15	CMGC	+	7	uc002uys.3;uc002uyt.3;uc002uyu.2;uc010ftm.3;uc010ftn.2;uc010fto.2;uc031rqs.1	yes	6	uc010fto.2;uc031rqs.1;uc010ftn.2;uc002uyt.3;uc002uys.3;uc010ftm.3	no	n.a.	n.a.	no	n.a.	n.a.	no
CDK16	CMGC	+	5	uc004dho.3;uc011mli.2;uc011mlj.2;uc011mlk.2;uc011mll.2	yes	5	uc011mli.2;uc011mlj.2;uc004dho.3;uc011mlk.2;uc011mll.2	yes	5	uc011mli.2;uc011mlj.2;uc004dho.3;uc011mlk.2;uc011mll.2	no	n.a.	n.a.	yes
CDK17	CMGC	-	3	uc001tep.2;uc009ztk.3;uc010svb.2	yes	3	uc010svb.2;uc001tep.2;uc009ztk.3	yes	3	uc001tep.2;uc009ztk.3;uc010svb.2	no	n.a.	n.a.	yes
CDK18	CMGC	+	9	uc001hcp.3;uc001hcq.3;uc001hcr.3;uc001hcs.3;uc009xbk.2;uc009xbl.2;uc009xbm.1;uc010pri.2;uc010prj.2	yes	6	uc009xbm.1;uc001hcs.3;uc010prj.2;uc001hcp.3;uc001hcq.3;uc001hcr.3	no	n.a.	n.a.	no	n.a.	n.a.	no
CDK19	CMGC	-	4	uc003puh.1;uc003pui.1;uc011eax.1;uc031spj.1	yes	4	uc011eax.1;uc003puh.1;uc031spj.1;uc003pui.1	yes	4	uc011eax.1;uc003puh.1;uc031spj.1;uc003pui.1	no	n.a.	n.a.	yes
CDK2	CMGC	+	3	uc001sit.4;uc001siu.4;uc010spy.2	yes	3	uc001sit.4;uc001siu.4;uc010spy.2	no	n.a.	n.a.	no	n.a.	n.a.	no
CDK20	CMGC	-	6	uc004apr.3;uc004aps.3;uc004apt.3;uc004apu.3;uc022bjj.1;uc031tej.1	yes	6	uc004apr.3;uc004aps.3;uc022bjj.1;uc004apt.3;uc004apu.3;uc031tej.1	no	n.a.	n.a.	no	n.a.	n.a.	no
CDK4	CMGC	-	3	uc001spv.3;uc001spw.3;uc010ssb.2	yes	3	uc001spv.3;uc010ssb.2;uc001spw.3	yes	3	uc001spv.3;uc010ssb.2;uc001spw.3	no	n.a.	n.a.	yes
CDK5	CMGC	-	3	uc003wir.2;uc003wis.2;uc022apy.1	yes	3	uc003wir.2;uc003wis.2;uc022apy.1	no	n.a.	n.a.	no	n.a.	n.a.	no
CDK6	CMGC	-	2	uc010lez.3;uc011khw.2	yes	2	uc011khw.2;uc010lez.3	yes	2	uc011khw.2;uc010lez.3	no	n.a.	n.a.	yes
CDK7	CMGC	+	4	uc003jvs.4;uc003jvt.4;uc010ixd.1;uc021xzo.1	yes	4	uc010ixd.1;uc021xzo.1;uc003jvs.4;uc003jvt.4	no	n.a.	n.a.	no	n.a.	n.a.	no
CDK8	CMGC	+	3	uc001uqr.1;uc001uqs.1;uc001uqt.1	yes	3	uc001uqr.1;uc001uqs.1;uc001uqt.1	no	n.a.	n.a.	no	n.a.	n.a.	no
CDK9	CMGC	+	1	uc004bse.2	yes	1	uc004bse.2	no	n.a.	n.a.	no	n.a.	n.a.	no
CDKL1	CMGC	-	2	uc001wxz.3;uc010anu.2	yes	2	uc001wxz.3;uc010anu.2	no	n.a.	n.a.	no	n.a.	n.a.	no
CDKL2	CMGC	-	3	uc003hiq.3;uc010iix.1;uc011cbp.2	yes	2	uc003hiq.3;uc011cbp.2	yes	2	uc003hiq.3;uc011cbp.2	no	n.a.	n.a.	yes
CDKL3	CMGC	-	9	uc003kzf.4;uc003kzg.4;uc010jdw.2;uc011cxm.1;uc011cxn.1;uc011cxo.1;uc011cxp.1;uc011cxq.2;uc011cxr.1	yes	7	uc011cxr.1;uc011cxm.1;uc003kzf.4;uc003kzg.4;uc011cxq.2;uc010jdw.2;uc011cxo.1	no	n.a.	n.a.	no	n.a.	n.a.	no
CDKL4	CMGC	-	2	uc002rrm.3;uc010fal.2	yes	2	uc002rrm.3;uc010fal.2	no	n.a.	n.a.	no	n.a.	n.a.	no
CDKL5	CMGC	+	3	uc004cym.3;uc004cyn.3;uc022btn.1	yes	3	uc022btn.1;uc004cym.3;uc004cyn.3	yes	3	uc004cym.3;uc004cyn.3;uc022btn.1	no	n.a.	n.a.	yes
CHEK1	CAMK	+	6	uc001qcf.4;uc001qcg.4;uc009zbo.3;uc009zbp.3;uc010sbh.2;uc010sbi.2	yes	6	uc009zbo.3;uc010sbi.2;uc010sbh.2;uc009zbp.3;uc001qcg.4;uc001qcf.4	no	n.a.	n.a.	no	n.a.	n.a.	no
CHEK2	CAMK	-	10	uc003adr.1;uc003ads.1;uc003adt.1;uc003adu.1;uc003adv.1;uc003adx.1;uc010gvh.1;uc010gvi.1;uc010gvj.1;uc010gvk.1	yes	9	uc010gvh.1;uc010gvi.1;uc003ads.1;uc003adu.1;uc003adv.1;uc003adt.1;uc003adx.1;uc003adr.1;uc010gvk.1	no	n.a.	n.a.	no	n.a.	n.a.	no
CHUK	OTHER	-	1	uc001kqp.3	yes	1	uc001kqp.3	yes	1	uc001kqp.3	no	n.a.	n.a.	yes
CIT	AGC	-	3	uc001txh.2;uc001txi.2;uc001txj.2	yes	3	uc001txj.2;uc001txi.2;uc001txh.2	yes	3	uc001txh.2;uc001txj.2;uc001txi.2	no	n.a.	n.a.	yes
CLK1	CMGC	-	4	uc002uwe.2;uc002uwf.2;uc002uwg.2;uc010zhi.1	yes	4	uc010zhi.1;uc002uwe.2;uc002uwg.2;uc002uwf.2	yes	4	uc010zhi.1;uc002uwe.2;uc002uwf.2;uc002uwg.2	no	n.a.	n.a.	yes
CLK2	CMGC	-	4	uc001fjw.3;uc001fjx.3;uc001fjy.3;uc009wqm.3	yes	4*	uc001fjw.3;uc001fjy.3;uc009wqm.3;uc001fjx.3	yes	4	uc001fjw.3;uc001fjy.3;uc001fjx.3;uc009wqm.3	no	n.a.	n.a.	yes
CLK3	CMGC	+	7	uc002ayg.4;uc002ayh.4;uc002ayj.4;uc002ayk.4;uc002ayl.4;uc010ulm.1;uc010uln.2	yes	4	uc002ayk.4;uc002ayg.4;uc010uln.2;uc002ayh.4	yes	6	uc002ayg.4;uc002ayh.4;uc010ulm.1;uc010uln.2;uc002ayj.4;uc002ayk.4	yes	6	uc002ayl.4;uc002ayk.4;uc002ayg.4;uc010uln.2;uc002ayj.4;uc002ayh.4	yes
CLK4	CMGC	-	11	uc003mjf.1;uc003mjg.1;uc003mjh.1;uc003mji.2;uc010jku.1;uc010jkv.1;uc010jkw.1;uc011dgg.1;uc011dgh.1;uc011dgi.1;uc011dgj.1	yes	7	uc003mjf.1;uc011dgg.1;uc003mjh.1;uc003mjg.1;uc010jku.1;uc011dgh.1;uc010jkv.1	no	n.a.	n.a.	no	n.a.	n.a.	no
CSF1R	RTK	-	6	uc003lrl.3;uc003lrm.3;uc010jhc.3;uc011dcd.2;uc011dce.1;uc011dcf.2	yes	4	uc011dcd.2;uc003lrl.3;uc003lrm.3;uc010jhc.3	yes	4	uc011dcd.2;uc010jhc.3;uc003lrl.3;uc003lrm.3	no	n.a.	n.a.	yes
CSK	NRTK	+	4	uc002ays.2;uc010bka.3;uc010bkb.1;uc010bkc.1	yes	3	uc010bkc.1;uc002ays.2;uc010bkb.1	no	n.a.	n.a.	no	n.a.	n.a.	no
CSNK1A1	CK1	-	6	uc003lqw.2;uc003lqx.2;uc003lqy.2;uc010jha.2;uc011dcb.2;uc011dcc.3	yes	6	uc011dcb.2;uc003lqw.2;uc003lqx.2;uc003lqy.2;uc010jha.2;uc011dcc.3	no	n.a.	n.a.	no	n.a.	n.a.	no
CSNK1A1L	CK1	-	1	uc001uwm.1	yes	1	uc001uwm.1	no	n.a.	n.a.	no	n.a.	n.a.	no
CSNK1D	CK1	-	6	uc002keh.3;uc002kei.3;uc002kej.3;uc010dil.3;uc010dim.1;uc010wvj.2	yes	5	uc002keh.3;uc002kei.3;uc002kej.3;uc010dim.1;uc010wvj.2	no	n.a.	n.a.	no	n.a.	n.a.	no
CSNK1E	CK1	-	3	uc003avj.3;uc003avk.3;uc003avm.2	yes	3	uc003avj.3;uc003avk.3;uc003avm.2	no	n.a.	n.a.	no	n.a.	n.a.	no
CSNK1G1	CK1	-	6	uc002ane.3;uc002anf.3;uc002ang.1;uc002anh.1;uc002anj.3;uc010uip.1	yes	5	uc002ang.1;uc002anf.3;uc002anh.1;uc002anj.3;uc002ane.3	no	n.a.	n.a.	no	n.a.	n.a.	no
CSNK1G2	CK1	+	2	uc002lul.4;uc010dsu.3	yes	2	uc002lul.4;uc010dsu.3	no	n.a.	n.a.	no	n.a.	n.a.	no
CSNK1G3	CK1	+	6	uc003ktn.4;uc010jda.4;uc011cwr.3;uc011cws.3;uc031skv.1;uc031skw.1	yes	6	uc031skv.1;uc010jda.4;uc031skw.1;uc003ktn.4;uc011cws.3;uc011cwr.3	no	n.a.	n.a.	no	n.a.	n.a.	no
CSNK2A1	OTHER	-	3	uc002wdw.1;uc002wdx.1;uc002wdy.1	yes	3*	uc002wdx.1;uc002wdw.1;uc002wdy.1	no	n.a.	n.a.	no	n.a.	n.a.	no
CSNK2A2	OTHER	-	2	uc002enc.3;uc031qwj.1	yes	1	uc002enc.3	yes	1	uc002enc.3	no	n.a.	n.a.	yes
DAPK1	CAMK	+	7	uc004apc.3;uc004apd.3;uc004ape.3;uc004apf.1;uc004apg.2;uc011ltg.2;uc011lth.2	yes	4	uc011ltg.2;uc004apc.3;uc004apd.3;uc011lth.2	yes	4	uc004apc.3;uc004apd.3;uc011ltg.2;uc011lth.2	yes	5	uc011ltg.2;uc004apc.3;uc004ape.3;uc004apd.3;uc011lth.2	yes
DAPK2	CAMK	-	3	uc002amr.3;uc010bgu.1;uc010uim.2	yes	3	uc002amr.3;uc010bgu.1;uc010uim.2	no	n.a.	n.a.	no	n.a.	n.a.	no
DAPK3	CAMK	-	3	uc002lzb.1;uc002lzc.1;uc002lzd.1	yes	2	uc002lzc.1;uc002lzd.1	no	n.a.	n.a.	no	n.a.	n.a.	no
DCLK1	CAMK	-	5	uc001uve.4;uc001uvf.3;uc001uvh.4;uc010abk.3;uc010teh.2	yes	3	uc001uve.4;uc010teh.2;uc001uvf.3	yes	3	uc001uve.4;uc010teh.2;uc001uvf.3	yes	4	uc001uve.4;uc010teh.2;uc010abk.3;uc001uvf.3	yes
DCLK2	CAMK	+	3	uc003ilm.4;uc003ilo.4;uc003ilp.4	yes	3	uc003ilm.4;uc003ilo.4;uc003ilp.4	yes	3	uc003ilo.4;uc003ilp.4;uc003ilm.4	no	n.a.	n.a.	yes
DCLK3	CAMK	-	1	uc003cgi.2	yes	1	uc003cgi.2	yes	1	uc003cgi.2	no	n.a.	n.a.	yes
DDR1	RTK	+	13	uc003nrq.3;uc003nrr.3;uc003nrs.3;uc003nrt.3;uc003nru.3;uc003nrv.3;uc003nrw.1;uc003nrx.2;uc003nry.2;uc010jse.3;uc011dms.2;uc011dmt.2;uc011dmu.1	yes	11	uc003nrw.1;uc003nrx.2;uc003nru.3;uc010jse.3;uc003nrt.3;uc011dms.2;uc003nrv.3;uc003nrs.3;uc003nrq.3;uc003nrr.3;uc003nry.2	yes	11	uc010jse.3;uc003nrq.3;uc003nrr.3;uc003nrs.3;uc003nrt.3;uc011dms.2;uc003nru.3;uc003nrv.3;uc003nry.2;uc003nrx.2;uc003nrw.1	no	n.a.	n.a.	yes
DDR2	RTK	+	2	uc001gcf.3;uc001gcg.3	yes	2	uc001gcg.3;uc001gcf.3	yes	2	uc001gcf.3;uc001gcg.3	no	n.a.	n.a.	yes
DMPK	AGC	-	10	uc002pdd.1;uc002pde.1;uc002pdf.1;uc002pdg.1;uc002pdh.1;uc002pdi.1;uc010xxs.1;uc010xxt.1;uc010xxu.1;uc021uwb.1	yes	8	uc010xxs.1;uc002pdd.1;uc002pde.1;uc002pdg.1;uc002pdf.1;uc002pdh.1;uc002pdi.1;uc010xxt.1	yes	8	uc010xxs.1;uc002pdd.1;uc002pde.1;uc002pdg.1;uc002pdf.1;uc002pdh.1;uc002pdi.1;uc010xxt.1	no	n.a.	n.a.	yes
DSTYK	OTHER	-	3	uc001hbw.3;uc001hbx.3;uc001hby.1	yes	2	uc001hbw.3;uc001hbx.3	yes	2	uc001hbw.3;uc001hbx.3	no	n.a.	n.a.	yes
DYRK1A	CMGC	+	9	uc002ywg.1;uc002ywh.1;uc002ywi.3;uc002ywj.3;uc002ywk.3;uc002ywm.3;uc010gno.1;uc011aei.2;uc031rvi.1	yes	5	uc002ywh.1;uc002ywj.3;uc002ywk.3;uc002ywm.3;uc002ywi.3	yes	5	uc002ywh.1;uc002ywi.3;uc002ywj.3;uc002ywk.3;uc002ywm.3	no	n.a.	n.a.	yes
DYRK1B	CMGC	-	4	uc002omi.3;uc002omj.3;uc002omk.3;uc002oml.3	yes	3	uc002omi.3;uc002omj.3;uc002omk.3	yes	4	uc002omi.3;uc002omj.3;uc002omk.3;uc002oml.3	no	n.a.	n.a.	yes
DYRK2	CMGC	+	3	uc001str.4;uc001sts.4;uc021raa.1	yes	1	uc001str.4	no	n.a.	n.a.	no	n.a.	n.a.	no
DYRK3	CMGC	+	3	uc001hei.3;uc001hej.3;uc001hek.3	yes	2	uc001hej.3;uc001hei.3	no	n.a.	n.a.	no	n.a.	n.a.	no
DYRK4	CMGC	+	7	uc001qmx.3;uc001qmy.2;uc001qmz.2;uc001qna.2;uc009zeh.1;uc010ser.2;uc021qtq.1	yes	7	uc001qmz.2;uc001qna.2;uc010ser.2;uc001qmy.2;uc001qmx.3;uc021qtq.1;uc009zeh.1	no	n.a.	n.a.	no	n.a.	n.a.	no
EEF2K	ATYPICAL	+	2	uc002dkh.3;uc002dki.3	yes	2	uc002dki.3;uc002dkh.3	yes	2	uc002dkh.3;uc002dki.3	no	n.a.	n.a.	yes
EGFR	RTK	+	13	uc003tqh.3;uc003tqi.3;uc003tqj.3;uc003tqk.3;uc003tql.1;uc003tqn.3;uc010kzg.2;uc011kco.2;uc011kcp.1;uc011kcq.1;uc022adm.1;uc022adn.1;uc022ado.1	yes	5	uc010kzg.2;uc022adn.1;uc022adm.1;uc003tqk.3;uc011kco.2	yes	5	uc022adm.1;uc010kzg.2;uc003tqk.3;uc022adn.1;uc011kco.2	no	n.a.	n.a.	yes
EIF2AK1	OTHER	-	4	uc003spp.3;uc003spq.3;uc003spr.1;uc011jwm.1	yes	3	uc011jwm.1;uc003spp.3;uc003spq.3	yes	3	uc003spp.3;uc003spq.3;uc011jwm.1	no	n.a.	n.a.	yes
EIF2AK2	OTHER	-	5	uc010fab.2;uc010fac.3;uc010fad.2;uc010yng.2;uc010ynh.2	yes	4	uc010yng.2;uc010fab.2;uc010ynh.2;uc010fac.3	yes	5	uc010fab.2;uc010yng.2;uc010ynh.2;uc010fac.3;uc010fad.2	no	n.a.	n.a.	yes
EIF2AK3	OTHER	-	1	uc002stc.4	yes	1	uc002stc.4	yes	1	uc002stc.4	no	n.a.	n.a.	yes
EIF2AK4	OTHER	+	6	uc001zkl.3;uc001zkm.1;uc001zkn.1;uc001zko.1;uc010bbj.1;uc010bbk.1	yes	2	uc010bbj.1;uc001zkm.1	yes	4	uc001zkm.1;uc010bbj.1;uc001zkn.1;uc001zko.1	yes	3	uc010bbj.1;uc001zkl.3;uc001zkm.1	yes
EPHA1	RTK	-	1	uc003wcz.3	yes	1	uc003wcz.3	yes	1	uc003wcz.3	no	n.a.	n.a.	yes
EPHA10	RTK	-	6	uc001cbt.3;uc001cbu.3;uc001cbv.2;uc001cbw.4;uc009vvh.2;uc009vvi.3	yes	4	uc009vvi.3;uc009vvh.2;uc001cbu.3;uc001cbv.2	yes	4	uc009vvh.2;uc001cbu.3;uc001cbv.2;uc009vvi.3	no	n.a.	n.a.	yes
EPHA2	RTK	-	2	uc001aya.2;uc010oca.2	yes	1	uc001aya.2	yes	1	uc001aya.2	no	n.a.	n.a.	yes
EPHA3	RTK	+	3	uc003dqx.1;uc003dqy.3;uc021xbf.1	yes	2	uc021xbf.1;uc003dqy.3	yes	2	uc021xbf.1;uc003dqy.3	no	n.a.	n.a.	yes
EPHA4	RTK	-	3	uc002vmq.3;uc002vmr.2;uc010zlm.1	yes	3	uc010zlm.1;uc002vmr.2;uc002vmq.3	yes	3	uc002vmr.2;uc002vmq.3;uc010zlm.1	no	n.a.	n.a.	yes
EPHA5	RTK	-	6	uc003hcx.3;uc003hcy.3;uc003hcz.3;uc003hda.2;uc011cah.2;uc011cai.2	yes	6	uc003hcz.3;uc011cai.2;uc003hcx.3;uc003hcy.3;uc011cah.2;uc003hda.2	yes	6	uc003hcx.3;uc003hcy.3;uc003hcz.3;uc011cah.2;uc011cai.2;uc003hda.2	no	n.a.	n.a.	yes
EPHA6	RTK	+	9	uc003drp.1;uc003drr.5;uc003drs.5;uc003drt.4;uc010how.1;uc010hox.2;uc011bgo.2;uc011bgp.2;uc031sar.1	yes	1	uc010how.1	yes	1	uc010how.1	yes	7	uc011bgp.2;uc003drr.5;uc003drt.4;uc003drs.5;uc010how.1;uc011bgo.2;uc010hox.2	yes
EPHA7	RTK	-	4	uc003poe.3;uc003pof.3;uc003pog.4;uc011eac.2	yes	3	uc003poe.3;uc003pof.3;uc011eac.2	yes	3	uc003poe.3;uc003pof.3;uc011eac.2	no	n.a.	n.a.	yes
EPHA8	RTK	+	2	uc001bfw.3;uc001bfx.1	yes	1	uc001bfx.1	yes	1	uc001bfx.1	no	n.a.	n.a.	yes
EPHB1	RTK	+	4	uc003eqt.3;uc003equ.3;uc010htz.2;uc011bly.2	yes	2	uc003equ.3;uc003eqt.3	yes	2	uc003eqt.3;uc003equ.3	no	n.a.	n.a.	yes
EPHB2	RTK	+	4	uc001bge.3;uc001bgf.3;uc009vqj.1;uc010odu.2	yes	4	uc010odu.2;uc009vqj.1;uc001bge.3;uc001bgf.3	yes	4	uc009vqj.1;uc001bge.3;uc001bgf.3;uc010odu.2	no	n.a.	n.a.	yes
EPHB3	RTK	+	1	uc003foz.3	yes	1	uc003foz.3	yes	1	uc003foz.3	no	n.a.	n.a.	yes
EPHB4	RTK	-	6	uc003uwm.1;uc003uwn.1;uc010lhj.1;uc011kkf.1;uc011kkg.1;uc011kkh.1	yes	3	uc003uwm.1;uc003uwn.1;uc010lhj.1	yes	3	uc003uwm.1;uc003uwn.1;uc010lhj.1	no	n.a.	n.a.	yes
EPHB6	RTK	+	7	uc003wbs.3;uc003wbt.3;uc003wbu.3;uc003wbv.3;uc010lot.1;uc011kst.2;uc011ksu.2	yes	6	uc003wbv.3;uc003wbu.3;uc003wbs.3;uc003wbt.3;uc011kst.2;uc011ksu.2	no	n.a.	n.a.	no	n.a.	n.a.	no
ERBB2	RTK	+	9	uc002hsl.3;uc002hsm.3;uc002hsn.1;uc002hso.3;uc002hsp.3;uc010cwa.3;uc010cwb.3;uc010wek.2;uc031raa.1	yes	6	uc010wek.2;uc002hso.3;uc002hsp.3;uc010cwb.3;uc002hsm.3;uc010cwa.3	yes	7	uc002hsl.3;uc002hsm.3;uc010cwa.3;uc002hso.3;uc002hsp.3;uc010cwb.3;uc010wek.2	no	n.a.	n.a.	yes
ERBB3	RTK	+	10	uc001sjg.3;uc001sjh.3;uc001sji.3;uc001sjj.1;uc001sjk.3;uc001sjl.3;uc009zoj.3;uc009zok.3;uc010sqb.2;uc010sqc.2	yes	4	uc001sjk.3;uc010sqb.2;uc001sjh.3;uc010sqc.2	yes	4	uc001sjh.3;uc010sqb.2;uc010sqc.2;uc009zok.3	yes	6	uc001sjl.3;uc001sjk.3;uc010sqb.2;uc009zok.3;uc001sjh.3;uc010sqc.2	yes
ERBB4	RTK	-	5	uc002veg.1;uc002veh.1;uc010fut.1;uc010zji.1;uc010zjj.1	yes	5	uc002veg.1;uc002veh.1;uc010zji.1;uc010zjj.1;uc010fut.1	yes	5	uc002veg.1;uc002veh.1;uc010zji.1;uc010zjj.1;uc010fut.1	no	n.a.	n.a.	yes
ERN1	OTHER	-	1	uc002jdz.2	yes	1	uc002jdz.2	yes	1	uc002jdz.2	no	n.a.	n.a.	yes
ERN2	OTHER	-	3	uc002dma.4;uc010bxp.3;uc010bxq.1	yes	2	uc010bxp.3;uc002dma.4	yes	2	uc002dma.4;uc010bxp.3	no	n.a.	n.a.	yes
FASTK	ATYPICAL	-	5	uc003wiw.1;uc003wix.2;uc003wiy.2;uc003wiz.2;uc003wja.1	yes	4	uc003wiw.1;uc003wiz.2;uc003wix.2;uc003wiy.2	no	n.a.	n.a.	no	n.a.	n.a.	no
FER	NRTK	+	6	uc003kop.1;uc003koq.2;uc011cve.1;uc011cvf.1;uc011cvg.1;uc031skp.1	yes	3	uc031skp.1;uc011cvg.1;uc003kop.1	no	n.a.	n.a.	no	n.a.	n.a.	no
FES	NRTK	+	6	uc002bpv.3;uc002bpx.3;uc002bpy.3;uc010bny.3;uc010uqj.2;uc010uqk.2	yes	6	uc010bny.3;uc010uqj.2;uc002bpx.3;uc002bpy.3;uc002bpv.3;uc010uqk.2	yes	6	uc002bpv.3;uc010uqj.2;uc010uqk.2;uc002bpx.3;uc002bpy.3;uc010bny.3	no	n.a.	n.a.	yes
FGFR1	RTK	-	17	uc003xlp.3;uc003xlu.3;uc003xlv.3;uc003xlw.1;uc010lwf.3;uc010lwk.3;uc011lbr.2;uc011lbs.2;uc011lbt.1;uc011lbu.2;uc011lbv.2;uc011lbw.2;uc011lbx.1;uc022aua.1;uc022aub.1;uc022auc.1;uc022aud.1	yes	10	uc011lbw.2;uc022auc.1;uc022aud.1;uc011lbv.2;uc022aua.1;uc003xlp.3;uc022aub.1;uc011lbu.2;uc010lwk.3;uc010lwf.3	yes	16	uc011lbu.2;uc011lbv.2;uc011lbw.2;uc010lwk.3;uc022aua.1;uc003xlp.3;uc022aub.1;uc022auc.1;uc022aud.1;uc011lbr.2;uc011lbs.2;uc011lbt.1;uc011lbx.1;uc003xlv.3;uc003xlu.3;uc003xlw.1	no	n.a.	n.a.	yes
FGFR2	RTK	-	19	uc001lfg.4;uc001lfk.1;uc001lfn.5;uc001lfo.1;uc010qtl.2;uc010qtm.2;uc010qtn.2;uc010qto.2;uc010qtp.2;uc010qtq.2;uc021pzv.1;uc021pzw.1;uc021pzx.1;uc021pzy.1;uc021pzz.1;uc021qaa.1;uc021qab.1;uc021qac.1;uc031pxk.1	yes	13	uc001lfg.4;uc021pzv.1;uc021pzw.1;uc031pxk.1;uc010qtm.2;uc010qtl.2;uc021pzx.1;uc001lfn.5;uc021qaa.1;uc021qab.1;uc021qac.1;uc021pzy.1;uc021pzz.1	yes	12	uc001lfg.4;uc021pzv.1;uc031pxk.1;uc021pzw.1;uc021pzx.1;uc021pzy.1;uc010qtm.2;uc021pzz.1;uc001lfn.5;uc021qaa.1;uc021qab.1;uc021qac.1	no	n.a.	n.a.	yes
FGFR3	RTK	+	7	uc003gdq.3;uc003gdr.3;uc003gds.3;uc003gdt.1;uc003gdu.2;uc010icb.1;uc031sdd.1	yes	5	uc003gds.3;uc003gdr.3;uc003gdu.2;uc003gdq.3;uc031sdd.1	yes	5	uc003gdr.3;uc003gdu.2;uc003gds.3;uc003gdq.3;uc031sdd.1	no	n.a.	n.a.	yes
FGFR4	RTK	+	7	uc003mfl.3;uc003mfm.3;uc003mfn.1;uc003mfo.3;uc011dfu.2;uc011dfv.1;uc011dfw.1	yes	4	uc003mfo.3;uc011dfu.2;uc003mfl.3;uc003mfm.3	yes	7	uc003mfl.3;uc003mfm.3;uc011dfu.2;uc011dfv.1;uc003mfn.1;uc011dfw.1;uc003mfo.3	no	n.a.	n.a.	yes
FGR	NRTK	-	6	uc001boi.3;uc001boj.3;uc001bok.3;uc001bol.3;uc001bom.3;uc021ojx.1	yes	4	uc001boj.3;uc001bok.3;uc001bol.3;uc001bom.3	yes	4	uc001boj.3;uc001bok.3;uc001bol.3;uc001bom.3	yes	5	uc001boi.3;uc001boj.3;uc001bok.3;uc001bol.3;uc001bom.3	yes
FLT1	RTK	-	11	uc001usa.3;uc001usb.3;uc001usc.3;uc001usd.3;uc010aap.2;uc010aaq.2;uc010aar.1;uc010aas.1;uc010aat.1;uc010tdp.1;uc031qkv.1	yes	1	uc001usb.3	yes	4	uc001usb.3;uc010aar.1;uc001usc.3;uc010tdp.1	yes	4	uc010aap.2;uc010aaq.2;uc001usa.3;uc001usb.3	yes
FLT3	RTK	-	3	uc001urw.3;uc010aao.3;uc010tdn.2	yes	3	uc001urw.3;uc010tdn.2;uc010aao.3	yes	3	uc001urw.3;uc010aao.3;uc010tdn.2	no	n.a.	n.a.	yes
FLT4	RTK	-	6	uc003mlz.4;uc003mma.4;uc003mmb.1;uc011dgy.2;uc011dgz.1;uc011dha.1	yes	3	uc003mmb.1;uc003mlz.4;uc003mma.4	yes	5	uc003mlz.4;uc003mma.4;uc011dgy.2;uc011dgz.1;uc011dha.1	no	n.a.	n.a.	yes
FRK	NRTK	-	1	uc003pwi.1	yes	1	uc003pwi.1	yes	1	uc003pwi.1	no	n.a.	n.a.	yes
FYN	NRTK	-	5	uc003pvh.3;uc003pvi.3;uc003pvj.3;uc003pvk.3;uc010kdy.1	yes	4	uc003pvh.3;uc003pvi.3;uc003pvj.3;uc003pvk.3	yes	4	uc003pvh.3;uc003pvi.3;uc003pvj.3;uc003pvk.3	yes	5	uc010kdy.1;uc003pvh.3;uc003pvi.3;uc003pvj.3;uc003pvk.3	yes
GAK	OTHER	-	6	uc003gbl.4;uc003gbm.4;uc003gbn.4;uc003gbo.2;uc010ibj.3;uc010ibk.1	yes	4	uc003gbm.4;uc003gbn.4;uc010ibk.1;uc003gbl.4	yes	4	uc003gbl.4;uc003gbm.4;uc003gbn.4;uc010ibk.1	no	n.a.	n.a.	yes
GRK1	AGC	+	1	uc010tkf.2	yes	1	uc010tkf.2	no	n.a.	n.a.	no	n.a.	n.a.	no
GRK4	AGC	+	5	uc003ggm.3;uc003ggn.1;uc003ggo.1;uc003ggp.1;uc003ggq.1	yes	4	uc003ggp.1;uc003ggq.1;uc003ggn.1;uc003ggo.1	yes	4	uc003ggn.1;uc003ggo.1;uc003ggp.1;uc003ggq.1	no	n.a.	n.a.	yes
GRK5	AGC	+	3	uc001led.3;uc009xzh.3;uc010qta.1	yes	3	uc001led.3;uc010qta.1;uc009xzh.3	yes	3	uc001led.3;uc009xzh.3;uc010qta.1	no	n.a.	n.a.	yes
GRK6	AGC	+	4	uc003mgq.2;uc003mgs.1;uc021yit.1;uc021yiu.1	yes	4	uc003mgs.1;uc003mgq.2;uc021yit.1;uc021yiu.1	yes	4	uc003mgq.2;uc021yit.1;uc021yiu.1;uc003mgs.1	no	n.a.	n.a.	yes
GRK7	AGC	+	1	uc011bnd.2	yes	1	uc011bnd.2	no	n.a.	n.a.	no	n.a.	n.a.	no
GSG2	OTHER	+	1	uc002fwp.3	yes	1	uc002fwp.3	no	n.a.	n.a.	no	n.a.	n.a.	no
GSK3A	CMGC	-	2	uc002ota.1;uc002otb.1	yes	2	uc002ota.1;uc002otb.1	no	n.a.	n.a.	no	n.a.	n.a.	no
GSK3B	CMGC	-	3	uc003edm.3;uc003edn.3;uc003edo.3	yes	2	uc003edn.3;uc003edo.3	no	n.a.	n.a.	no	n.a.	n.a.	no
GUCY2C	RGC	-	2	uc001rcd.3;uc009zhz.2	yes	1	uc001rcd.3	yes	1	uc001rcd.3	no	n.a.	n.a.	yes
GUCY2D	RGC	+	1	uc002gjt.2	yes	1	uc002gjt.2	yes	1	uc002gjt.2	no	n.a.	n.a.	yes
GUCY2F	RGC	-	3	uc004eod.4;uc011msq.2;uc022cch.1	yes	3	uc022cch.1;uc004eod.4;uc011msq.2	yes	3	uc011msq.2;uc004eod.4;uc022cch.1	no	n.a.	n.a.	yes
HCK	NRTK	+	4	uc002wxh.3;uc002wxi.3;uc010gdy.3;uc021wbv.1	yes	4	uc002wxh.3;uc002wxi.3;uc010gdy.3;uc021wbv.1	yes	4	uc010gdy.3;uc021wbv.1;uc002wxh.3;uc002wxi.3	no	n.a.	n.a.	yes
HIPK1	CMGC	+	6	uc001eel.3;uc001eem.3;uc001een.3;uc001eeo.3;uc001eep.3;uc001eeq.3	yes	5	uc001eel.3;uc001eem.3;uc001een.3;uc001eeo.3;uc001eep.3	yes	5	uc001eel.3;uc001eem.3;uc001een.3;uc001eeo.3;uc001eep.3	no	n.a.	n.a.	yes
HIPK2	CMGC	-	2	uc003vvd.4;uc003vvf.4	yes	2	uc003vvf.4;uc003vvd.4	yes	2	uc003vvf.4;uc003vvd.4	no	n.a.	n.a.	yes
HIPK3	CMGC	+	5	uc001mul.2;uc001mum.2;uc009yjv.2;uc009yjw.1;uc031pzm.1	yes	4	uc031pzm.1;uc001mul.2;uc001mum.2;uc009yjv.2	yes	4	uc031pzm.1;uc001mul.2;uc001mum.2;uc009yjv.2	no	n.a.	n.a.	yes
HIPK4	CMGC	-	1	uc002onp.3	yes	1	uc002onp.3	yes	1	uc002onp.3	no	n.a.	n.a.	yes
HUNK	CAMK	+	1	uc002yph.3	yes	1	uc002yph.3	no	n.a.	n.a.	no	n.a.	n.a.	no
ICK	CMGC	-	3	uc003pbh.2;uc003pbi.2;uc003pbj.3	yes	2	uc003pbi.2;uc003pbh.2	yes	2	uc003pbh.2;uc003pbi.2	yes	3	uc003pbi.2;uc003pbj.3;uc003pbh.2	yes
IGF1R	RTK	+	5	uc002bul.3;uc010bon.3;uc010boo.1;uc010urq.2;uc010urr.1	yes	2	uc002bul.3;uc010bon.3	yes	2	uc002bul.3;uc010bon.3	no	n.a.	n.a.	yes
IKBKAP	OTHER	-	6	uc004bdk.3;uc004bdl.3;uc004bdm.4;uc010mtp.3;uc010mtq.3;uc011lwc.2	yes	6	uc004bdk.3;uc010mtp.3;uc004bdl.3;uc004bdm.4;uc011lwc.2;uc010mtq.3	no	n.a.	n.a.	no	n.a.	n.a.	no
IKBKB	OTHER	+	11	uc003xov.3;uc003xow.2;uc003xox.2;uc010lxh.2;uc010lxi.2;uc010lxj.2;uc011lco.2;uc011lcp.2;uc011lcq.2;uc011lcr.2;uc022auj.1	yes	9	uc011lcq.2;uc003xov.3;uc010lxh.2;uc003xow.2;uc011lcr.2;uc011lco.2;uc003xox.2;uc011lcp.2;uc010lxi.2	no	n.a.	n.a.	no	n.a.	n.a.	no
IKBKE	OTHER	+	4	uc001hdz.2;uc001hea.2;uc009xbu.2;uc009xbv.2	yes	3	uc001hdz.2;uc009xbv.2;uc001hea.2	yes	3	uc001hdz.2;uc001hea.2;uc009xbv.2	yes	4	uc009xbu.2;uc001hdz.2;uc009xbv.2;uc001hea.2	yes
ILK	TKL	+	5	uc001mee.3;uc001mef.3;uc001meh.3;uc010rap.2;uc010raq.2	yes	4	uc010rap.2;uc001meh.3;uc001mee.3;uc001mef.3	yes	4	uc001mee.3;uc001mef.3;uc010rap.2;uc001meh.3	yes	5	uc010raq.2;uc010rap.2;uc001meh.3;uc001mee.3;uc001mef.3	yes
INSR	RTK	-	3	uc002mgd.1;uc002mge.1;uc002mgf.3	yes	2	uc002mge.1;uc002mgd.1	yes	2	uc002mgd.1;uc002mge.1	no	n.a.	n.a.	yes
INSRR	RTK	-	3	uc009wsj.2;uc010pht.2;uc031pqr.1	yes	1	uc010pht.2	yes	1	uc010pht.2	no	n.a.	n.a.	yes
IRAK1	TKL	-	4	uc004fjr.1;uc004fjs.1;uc004fjt.1;uc004fju.2	yes	4	uc004fju.2;uc004fjr.1;uc004fjs.1;uc004fjt.1	yes	4	uc004fjr.1;uc004fjs.1;uc004fjt.1;uc004fju.2	no	n.a.	n.a.	yes
IRAK2	TKL	+	1	uc003bve.1	yes	1	uc003bve.1	yes	1	uc003bve.1	no	n.a.	n.a.	yes
IRAK3	TKL	+	3	uc001stg.2;uc001sth.3;uc010ssy.2	yes	2	uc010ssy.2;uc001sth.3	no	n.a.	n.a.	no	n.a.	n.a.	no
IRAK4	TKL	+	7	uc001rnt.3;uc001rnu.3;uc001rnv.3;uc001rnw.3;uc001rnx.3;uc001rny.3;uc010sky.1	yes	7	uc010sky.1;uc001rny.3;uc001rnt.3;uc001rnx.3;uc001rnu.3;uc001rnw.3;uc001rnv.3	no	n.a.	n.a.	no	n.a.	n.a.	no
ITK	NRTK	+	1	uc003lwo.1	yes	1	uc003lwo.1	yes	1	uc003lwo.1	no	n.a.	n.a.	yes
JAK1	NRTK	-	3	uc001dbu.1;uc009wal.1;uc009wam.1	yes	2	uc001dbu.1;uc009wam.1	yes	2	uc001dbu.1;uc009wam.1	yes	3	uc009wal.1;uc001dbu.1;uc009wam.1	yes
JAK2	NRTK	+	2	uc003ziw.3;uc010mhm.3	yes	2	uc010mhm.3;uc003ziw.3	yes	2	uc010mhm.3;uc003ziw.3	no	n.a.	n.a.	yes
JAK3	NRTK	-	5	uc002nhn.4;uc002nho.2;uc010ebh.3;uc010xpx.1;uc010xpy.1	yes	2	uc002nhn.4;uc002nho.2	yes	4	uc010ebh.3;uc002nhn.4;uc002nho.2;uc010xpx.1	no	n.a.	n.a.	yes
KALRN	CAMK	+	13	uc003ehd.3;uc003ehe.3;uc003ehf.1;uc003ehg.3;uc003ehh.1;uc003ehi.3;uc003ehj.2;uc003ehk.3;uc010hru.2;uc010hrv.1;uc010hrw.2;uc011bjy.1;uc011bjz.2	yes	2	uc003ehk.3;uc003ehg.3	yes	2	uc003ehg.3;uc003ehk.3	no	n.a.	n.a.	yes
KDR	RTK	-	3	uc003has.3;uc003hat.1;uc011bzx.2	yes	2	uc003has.3;uc003hat.1	yes	2	uc003has.3;uc003hat.1	no	n.a.	n.a.	yes
KIT	RTK	+	3	uc010igr.3;uc010igs.3;uc010igt.2	yes	2	uc010igr.3;uc010igs.3	yes	2	uc010igr.3;uc010igs.3	yes	3	uc010igt.2;uc010igr.3;uc010igs.3	yes
KSR1	TKL	+	6	uc002gzj.1;uc002gzl.1;uc002gzm.3;uc002gzn.3;uc031qzi.1;uc031qzj.1	yes	4	uc002gzn.3;uc002gzm.3;uc031qzj.1;uc031qzi.1	yes	1	uc031qzi.1	no	n.a.	n.a.	yes
KSR2	TKL	-	1	uc001two.2	yes	1	uc001two.2	yes	1	uc001two.2	no	n.a.	n.a.	yes
LATS1	AGC	-	5	uc003qmu.2;uc003qmv.2;uc003qmw.3;uc010kif.2;uc010kig.1	yes	3	uc003qmv.2;uc003qmu.2;uc010kif.2	yes	5	uc010kif.2;uc003qmu.2;uc003qmv.2;uc003qmw.3;uc010kig.1	no	n.a.	n.a.	yes
LATS2	AGC	-	2	uc001unr.4;uc009zzs.3	yes	2	uc009zzs.3;uc001unr.4	yes	2	uc009zzs.3;uc001unr.4	no	n.a.	n.a.	yes
LCK	NRTK	+	5	uc001bux.3;uc001buy.3;uc001buz.3;uc001bva.3;uc010ohc.1	yes	5	uc001bva.3;uc010ohc.1;uc001bux.3;uc001buy.3;uc001buz.3	yes	5	uc010ohc.1;uc001bux.3;uc001buy.3;uc001buz.3;uc001bva.3	no	n.a.	n.a.	yes
LIMK1	TKL	+	4	uc003uaa.2;uc003uab.3;uc003uac.1;uc010lbl.2	yes	4	uc003uac.1;uc003uab.3;uc003uaa.2;uc010lbl.2	yes	4	uc003uaa.2;uc010lbl.2;uc003uab.3;uc003uac.1	no	n.a.	n.a.	yes
LIMK2	TKL	+	5	uc003akh.3;uc003aki.3;uc003akj.3;uc003akk.3;uc011aln.2	yes	5	uc003aki.3;uc003akj.3;uc003akk.3;uc011aln.2;uc003akh.3	no	n.a.	n.a.	no	n.a.	n.a.	no
LMTK2	RTK	+	1	uc003upd.2	yes	1	uc003upd.2	yes	1	uc003upd.2	no	n.a.	n.a.	yes
LMTK3	RTK	-	1	uc002pjk.3	yes	1	uc002pjk.3	yes	1	uc002pjk.3	no	n.a.	n.a.	yes
LRRK1	TKL	+	5	uc002bwq.1;uc002bwr.3;uc002bws.3;uc010usb.2;uc010usc.2	yes	3	uc002bwr.3;uc010usb.2;uc010usc.2	yes	3	uc002bwr.3;uc010usb.2;uc010usc.2	no	n.a.	n.a.	yes
LRRK2	TKL	+	4	uc001rmg.4;uc001rmh.1;uc001rmi.3;uc009zjw.3	yes	3	uc001rmi.3;uc009zjw.3;uc001rmg.4	yes	3	uc001rmg.4;uc009zjw.3;uc001rmi.3	no	n.a.	n.a.	yes
LTK	RTK	-	4	uc001zoa.3;uc001zob.3;uc010bcg.2;uc010ucx.1	yes	4	uc010bcg.2;uc001zob.3;uc001zoa.3;uc010ucx.1	yes	4	uc001zoa.3;uc001zob.3;uc010ucx.1;uc010bcg.2	no	n.a.	n.a.	yes
LYN	NRTK	+	2	uc003xsk.4;uc003xsl.4	yes	2	uc003xsl.4;uc003xsk.4	yes	2	uc003xsl.4;uc003xsk.4	no	n.a.	n.a.	yes
MAK	CMGC	-	7	uc003mzm.3;uc010jot.3;uc010jou.3;uc010jov.2;uc021ylk.1;uc021yll.1;uc021ylm.1	yes	7	uc021ylk.1;uc003mzm.3;uc021yll.1;uc010jot.3;uc010jou.3;uc010jov.2;uc021ylm.1	no	n.a.	n.a.	no	n.a.	n.a.	no
MAP2K1	STE	+	2	uc010bhq.3;uc010ujp.2	yes	2	uc010bhq.3;uc010ujp.2	no	n.a.	n.a.	no	n.a.	n.a.	no
MAP2K2	STE	-	2	uc002lzj.3;uc002lzk.3	yes	1	uc002lzk.3	yes	1*	uc002lzk.3	yes	2	uc002lzj.3;uc002lzk.3	yes
MAP2K3	STE	+	4	uc002gys.3;uc002gyt.3;uc021tsq.1;uc021tsr.1	yes	4	uc002gys.3;uc021tsq.1;uc002gyt.3;uc021tsr.1	no	n.a.	n.a.	no	n.a.	n.a.	no
MAP2K4	STE	+	4	uc002gnj.3;uc002gnk.3;uc010vvi.2;uc010vvj.2	yes	4	uc010vvj.2;uc002gnj.3;uc010vvi.2;uc002gnk.3	no	n.a.	n.a.	no	n.a.	n.a.	no
MAP2K5	STE	+	4	uc002aqu.3;uc002aqv.3;uc002aqx.3;uc010ujw.2	yes	3	uc002aqu.3;uc002aqv.3;uc010ujw.2	yes	3	uc002aqu.3;uc002aqv.3;uc010ujw.2	yes	4	uc002aqx.3;uc002aqu.3;uc002aqv.3;uc010ujw.2	yes
MAP2K6	STE	+	3	uc002jii.3;uc002jij.3;uc002jik.3	yes	1	uc002jij.3	yes	2	uc002jii.3;uc002jij.3	yes	3	uc002jik.3;uc002jii.3;uc002jij.3	yes
MAP2K7	STE	+	6	uc002mis.1;uc002mit.3;uc002miv.2;uc010dvv.3;uc010xka.1;uc010xkb.2	yes	5	uc002miv.2;uc002mit.3;uc010xkb.2;uc010dvv.3;uc010xka.1	no	n.a.	n.a.	no	n.a.	n.a.	no
MAP3K1	STE	+	1	uc003jqw.4	yes	1	uc003jqw.4	yes	1	uc003jqw.4	no	n.a.	n.a.	yes
MAP3K10	TKL	+	1	uc002ona.3	yes	1	uc002ona.3	yes	1	uc002ona.3	no	n.a.	n.a.	yes
MAP3K11	TKL	-	4	uc001oev.3;uc001oew.3;uc001oex.1;uc010rol.2	yes	3	uc001oew.3;uc010rol.2;uc001oex.1	yes	4	uc001oev.3;uc001oex.1;uc010rol.2;uc001oew.3	no	n.a.	n.a.	yes
MAP3K12	TKL	-	2	uc001sdm.2;uc001sdn.2	yes	2	uc001sdn.2;uc001sdm.2	yes	2	uc001sdm.2;uc001sdn.2	no	n.a.	n.a.	yes
MAP3K13	TKL	+	7	uc003fpg.4;uc003fph.4;uc003fpi.3;uc010hyf.3;uc010hyg.3;uc011brt.2;uc011bru.2	yes	5	uc011brt.2;uc011bru.2;uc003fpi.3;uc010hyf.3;uc010hyg.3	yes	5	uc010hyf.3;uc011brt.2;uc011bru.2;uc003fpi.3;uc010hyg.3	yes	6	uc011brt.2;uc011bru.2;uc003fpi.3;uc010hyf.3;uc010hyg.3;uc003fph.4	yes
MAP3K14	STE	-	4	uc002iiu.1;uc002iiv.1;uc002iiw.1;uc010daj.1	yes	4	uc002iiu.1;uc002iiv.1;uc002iiw.1;uc010daj.1	yes	4	uc002iiu.1;uc010daj.1;uc002iiv.1;uc002iiw.1	no	n.a.	n.a.	yes
MAP3K15	STE	-	4	uc004czi.2;uc004czj.2;uc004czk.2;uc022btq.1	yes	3	uc004czj.2;uc022btq.1;uc004czk.2	yes	3	uc004czj.2;uc004czk.2;uc022btq.1	no	n.a.	n.a.	yes
MAP3K19	STE	-	9	uc002tue.1;uc002tuf.1;uc002tuh.4;uc002tui.4;uc010fnc.1;uc010fnd.1;uc010fne.1;uc010zbg.1;uc021vpz.1	yes	5	uc002tuf.1;uc010fnd.1;uc010zbg.1;uc002tue.1;uc010fnc.1	yes	5	uc002tue.1;uc002tuf.1;uc010fnc.1;uc010fnd.1;uc010zbg.1	no	n.a.	n.a.	yes
MAP3K2	STE	-	1	uc002toj.2	yes	1	uc002toj.2	yes	1	uc002toj.2	no	n.a.	n.a.	yes
MAP3K21	TKL	+	3	uc001hvs.1;uc001hvt.4;uc001hvu.4	yes	2	uc001hvs.1;uc001hvt.4	no	n.a.	n.a.	no	n.a.	n.a.	no
MAP3K3	STE	+	6	uc002jbe.3;uc002jbf.3;uc002jbg.3;uc002jbh.3;uc010wpo.2;uc010wpp.2	yes	6	uc002jbg.3;uc010wpo.2;uc010wpp.2;uc002jbf.3;uc002jbh.3;uc002jbe.3	yes	6	uc002jbe.3;uc002jbf.3;uc002jbg.3;uc002jbh.3;uc010wpo.2;uc010wpp.2	no	n.a.	n.a.	yes
MAP3K4	STE	+	7	uc003qtn.3;uc003qto.3;uc003qtp.3;uc003qtq.3;uc010kkc.2;uc011efz.2;uc011ega.2	yes	7	uc003qtq.3;uc003qtp.3;uc003qto.3;uc010kkc.2;uc003qtn.3;uc011ega.2;uc011efz.2	yes	6	uc010kkc.2;uc003qtn.3;uc003qto.3;uc011efz.2;uc011ega.2;uc003qtp.3	no	n.a.	n.a.	yes
MAP3K5	STE	-	4	uc003qhc.3;uc010kgw.1;uc011edj.2;uc011edk.1	yes	3	uc011edj.2;uc003qhc.3;uc011edk.1	yes	3	uc011edj.2;uc003qhc.3;uc011edk.1	no	n.a.	n.a.	yes
MAP3K6	STE	-	3	uc001bny.1;uc001bnz.1;uc009vsw.1	yes	3	uc001bnz.1;uc009vsw.1;uc001bny.1	yes	3	uc001bnz.1;uc001bny.1;uc009vsw.1	no	n.a.	n.a.	yes
MAP3K7	TKL	-	5	uc003pny.2;uc003pnz.2;uc003poa.2;uc003pob.2;uc003poc.2	yes	4	uc003pnz.2;uc003pob.2;uc003poa.2;uc003poc.2	yes	5	uc003pny.2;uc003pnz.2;uc003pob.2;uc003poa.2;uc003poc.2	no	n.a.	n.a.	yes
MAP3K8	STE	+	3	uc001ivi.2;uc001ivj.2;uc009xlf.2	yes	3	uc001ivj.2;uc009xlf.2;uc001ivi.2	no	n.a.	n.a.	no	n.a.	n.a.	no
MAP3K9	TKL	-	4	uc001xmk.3;uc001xml.3;uc001xmm.3;uc010ttk.2	yes	4	uc001xml.3;uc001xmm.3;uc001xmk.3;uc010ttk.2	yes	4	uc010ttk.2;uc001xmk.3;uc001xml.3;uc001xmm.3	no	n.a.	n.a.	yes
MAP4K1	STE	-	3	uc002oix.1;uc002oiy.1;uc010xug.2	yes	2	uc002oix.1;uc002oiy.1	yes	2	uc002oix.1;uc002oiy.1	no	n.a.	n.a.	yes
MAP4K2	STE	-	3	uc001obh.3;uc001obi.3;uc010rnp.1	yes	2	uc001obh.3;uc001obi.3	yes	2	uc001obh.3;uc001obi.3	yes	3	uc001obh.3;uc001obi.3;uc010rnp.1	yes
MAP4K3	STE	-	3	uc002rro.4;uc002rrp.4;uc010yns.3	yes	3	uc002rro.4;uc002rrp.4;uc010yns.3	yes	3	uc010yns.3;uc002rro.4;uc002rrp.4	no	n.a.	n.a.	yes
MAP4K4	STE	+	13	uc002tbc.3;uc002tbd.3;uc002tbf.3;uc002tbg.3;uc002tbh.3;uc002tbi.3;uc002tbj.1;uc002tbk.3;uc002tbl.3;uc010fiw.1;uc010yvy.2;uc010yvz.2;uc021vlq.1	yes	8	uc002tbf.3;uc002tbd.3;uc002tbh.3;uc010yvy.2;uc002tbg.3;uc002tbc.3;uc002tbi.3;uc010yvz.2	yes	11	uc002tbf.3;uc002tbd.3;uc002tbh.3;uc010yvy.2;uc002tbg.3;uc002tbc.3;uc002tbi.3;uc010yvz.2;uc002tbk.3;uc021vlq.1;uc002tbl.3	yes	9	uc010fiw.1;uc002tbj.1;uc002tbf.3;uc002tbd.3;uc002tbh.3;uc010yvy.2;uc002tbg.3;uc002tbc.3;uc010yvz.2	yes
MAP4K5	STE	-	4	uc001wya.3;uc001wyb.3;uc001wyc.1;uc010anv.1	yes	4	uc010anv.1;uc001wya.3;uc001wyb.3;uc001wyc.1	yes	4	uc001wyc.1;uc010anv.1;uc001wya.3;uc001wyb.3	no	n.a.	n.a.	yes
MAPK1	CMGC	-	3	uc002zvn.3;uc002zvo.3;uc010gtk.1	yes	3	uc002zvn.3;uc002zvo.3;uc010gtk.1	no	n.a.	n.a.	no	n.a.	n.a.	no
MAPK10	CMGC	-	11	uc003hpn.3;uc003hpo.3;uc003hpp.3;uc003hpr.3;uc003hps.3;uc003hpt.3;uc003hpu.3;uc003hpv.3;uc010ikg.3;uc010ikh.1;uc011ccw.2	yes	10	uc003hpn.3;uc011ccw.2;uc003hpo.3;uc003hpp.3;uc010ikg.3;uc003hpr.3;uc003hps.3;uc003hpt.3;uc003hpu.3;uc003hpv.3	no	n.a.	n.a.	no	n.a.	n.a.	no
MAPK11	CMGC	-	4	uc003bkr.3;uc010hay.1;uc010haz.2;uc011art.1	yes	4	uc003bkr.3;uc011art.1;uc010haz.2;uc010hay.1	no	n.a.	n.a.	no	n.a.	n.a.	no
MAPK12	CMGC	-	5	uc003bkl.1;uc003bkm.1;uc003bko.2;uc003bkq.2;uc010haw.3	yes	5	uc003bko.2;uc003bkm.1;uc003bkl.1;uc010haw.3;uc003bkq.2	no	n.a.	n.a.	no	n.a.	n.a.	no
MAPK13	CMGC	+	2	uc003ols.4;uc003olt.4	yes	2	uc003ols.4;uc003olt.4	no	n.a.	n.a.	no	n.a.	n.a.	no
MAPK14	CMGC	+	6	uc003olo.3;uc003olp.3;uc003olq.3;uc003olr.3;uc011dth.2;uc011dti.2	yes	6	uc011dth.2;uc003olo.3;uc003olp.3;uc003olq.3;uc003olr.3;uc011dti.2	no	n.a.	n.a.	no	n.a.	n.a.	no
MAPK15	CMGC	+	1	uc003yzj.3	yes	1	uc003yzj.3	no	n.a.	n.a.	no	n.a.	n.a.	no
MAPK3	CMGC	-	4	uc002dwr.3;uc002dws.3;uc002dwt.3;uc002dwv.4	yes	4	uc002dwr.3;uc002dws.3;uc002dwt.3;uc002dwv.4	yes	4	uc002dwr.3;uc002dws.3;uc002dwt.3;uc002dwv.4	no	n.a.	n.a.	yes
MAPK4	CMGC	+	4	uc002lev.3;uc010doz.3;uc010xdm.2;uc031rig.1	yes	2	uc002lev.3;uc010doz.3	yes	2	uc002lev.3;uc010doz.3	no	n.a.	n.a.	yes
MAPK6	CMGC	+	1	uc002abp.3	yes	1	uc002abp.3	yes	1	uc002abp.3	no	n.a.	n.a.	yes
MAPK7	CMGC	+	4	uc002gvn.3;uc002gvo.3;uc002gvp.3;uc002gvq.3	yes	3	uc002gvn.3;uc002gvq.3;uc002gvp.3	yes	4	uc002gvn.3;uc002gvo.3;uc002gvq.3;uc002gvp.3	no	n.a.	n.a.	yes
MAPK8	CMGC	+	8	uc001jgm.3;uc001jgn.3;uc001jgo.3;uc001jgp.3;uc001jgq.3;uc009xoa.3;uc010qgk.2;uc021ppy.1	yes	8	uc001jgm.3;uc001jgo.3;uc021ppy.1;uc010qgk.2;uc001jgp.3;uc001jgq.3;uc009xoa.3;uc001jgn.3	no	n.a.	n.a.	no	n.a.	n.a.	no
MAPK9	CMGC	-	9	uc003mls.4;uc003mlt.4;uc003mlv.4;uc010jlc.3;uc011dgx.2;uc021yji.1;uc021yjj.1;uc021yjk.1;uc021yjl.1	yes	9	uc021yjj.1;uc021yjk.1;uc021yjl.1;uc010jlc.3;uc003mlv.4;uc003mls.4;uc003mlt.4;uc021yji.1;uc011dgx.2	no	n.a.	n.a.	no	n.a.	n.a.	no
MAPKAPK2	CAMK	+	2	uc001hel.2;uc001hem.2	yes	2	uc001hel.2;uc001hem.2	no	n.a.	n.a.	no	n.a.	n.a.	no
MAPKAPK3	CAMK	+	4	uc003day.2;uc003daz.2;uc003dba.2;uc010hlr.2	yes	4	uc010hlr.2;uc003daz.2;uc003dba.2;uc003day.2	no	n.a.	n.a.	no	n.a.	n.a.	no
MAPKAPK5	CAMK	+	2	uc001tsz.4;uc001tta.4	yes	2	uc001tsz.4;uc001tta.4	yes	2	uc001tsz.4;uc001tta.4	no	n.a.	n.a.	yes
MARK1	CAMK	+	5	uc001hml.3;uc001hmm.4;uc001hmn.4;uc009xdw.3;uc010pun.2	yes	4	uc001hmn.4;uc009xdw.3;uc010pun.2;uc001hmm.4	yes	4	uc001hmn.4;uc009xdw.3;uc010pun.2;uc001hmm.4	yes	5	uc001hml.3;uc001hmn.4;uc009xdw.3;uc010pun.2;uc001hmm.4	yes
MARK2	CAMK	+	7	uc001nxv.4;uc001nxw.3;uc001nxx.3;uc001nxy.3;uc001nxz.4;uc009yox.2;uc009yoy.3	yes	6	uc001nxw.3;uc001nxv.4;uc001nxx.3;uc001nxy.3;uc009yoy.3;uc001nxz.4	yes	6	uc001nxw.3;uc001nxv.4;uc001nxx.3;uc001nxy.3;uc001nxz.4;uc009yoy.3	no	n.a.	n.a.	yes
MARK3	CAMK	+	10	uc001ymw.4;uc001ymx.4;uc001ymy.4;uc001ymz.4;uc001yna.4;uc001ynd.3;uc010awp.3;uc010awq.3;uc010tyb.2;uc021sef.1	yes	7	uc001ymz.4;uc001ymx.4;uc001ymw.4;uc001yna.4;uc001ymy.4;uc010awp.3;uc010tyb.2	yes	7	uc001ymz.4;uc001ymx.4;uc001ymw.4;uc001yna.4;uc001ymy.4;uc010awp.3;uc010tyb.2	no	n.a.	n.a.	yes
MARK4	CAMK	+	4	uc002paz.2;uc002pba.2;uc002pbb.2;uc002pbc.1	yes	2	uc002pba.2;uc002pbb.2	yes	2	uc002pba.2;uc002pbb.2	yes	3	uc002pbc.1;uc002pba.2;uc002pbb.2	yes
MAST1	AGC	+	2	uc002mvm.3;uc021upp.1	yes	2	uc021upp.1;uc002mvm.3	yes	2	uc002mvm.3;uc021upp.1	no	n.a.	n.a.	yes
MAST2	AGC	+	7	uc001cov.3;uc001cow.3;uc001cox.1;uc001coy.1;uc001coz.1;uc001cpa.3;uc009vya.3	yes	6	uc001coz.1;uc009vya.3;uc001coy.1;uc001cov.3;uc001cow.3;uc001cpa.3	no	n.a.	n.a.	no	n.a.	n.a.	no
MAST3	AGC	+	1	uc002nhz.4	yes	1	uc002nhz.4	yes	1	uc002nhz.4	no	n.a.	n.a.	yes
MAST4	AGC	+	10	uc003jur.4;uc003jus.3;uc003jut.2;uc003juu.1;uc003juv.2;uc003juw.3;uc010iwz.3;uc010ixa.2;uc011cra.1;uc021xzk.1	yes	6	uc003juv.2;uc003juw.3;uc011cra.1;uc003jut.2;uc003juu.1;uc021xzk.1	yes	6	uc021xzk.1;uc003jut.2;uc003juu.1;uc011cra.1;uc003juv.2;uc003juw.3	no	n.a.	n.a.	yes
MASTL	AGC	+	4	uc001itl.3;uc001itm.3;uc009xkw.2;uc009xkx.2	yes	4	uc001itl.3;uc001itm.3;uc009xkw.2;uc009xkx.2	no	n.a.	n.a.	no	n.a.	n.a.	no
MATK	NRTK	-	4	uc002lyt.3;uc002lyu.3;uc002lyv.3;uc010dtq.3	yes	4	uc002lyu.3;uc002lyt.3;uc010dtq.3;uc002lyv.3	yes	4	uc002lyt.3;uc002lyu.3;uc010dtq.3;uc002lyv.3	no	n.a.	n.a.	yes
MELK	CAMK	+	11	uc003zzn.4;uc010mll.4;uc010mlm.4;uc011lpm.3;uc011lpn.3;uc011lpo.3;uc011lpp.3;uc011lpq.3;uc011lpr.3;uc011lps.3;uc022bgq.2	yes	10	uc003zzn.4;uc011lpr.3;uc010mll.4;uc011lpp.3;uc011lpn.3;uc010mlm.4;uc011lps.3;uc011lpm.3;uc011lpq.3;uc011lpo.3	yes	10	uc003zzn.4;uc011lpr.3;uc011lpo.3;uc010mll.4;uc011lpp.3;uc011lpn.3;uc010mlm.4;uc011lps.3;uc011lpq.3;uc011lpm.3	no	n.a.	n.a.	yes
MERTK	RTK	+	2	uc002thk.1;uc002thl.1	yes	2	uc002thk.1;uc002thl.1	yes	2	uc002thk.1;uc002thl.1	no	n.a.	n.a.	yes
MET	RTK	+	16	uc003vii.1;uc003vij.3;uc010lkg.3;uc010lkh.3;uc011kmz.1;uc011kna.1;uc011knb.1;uc011knc.1;uc011knd.2;uc011kne.2;uc011knf.2;uc011kng.1;uc011knh.1;uc011kni.2;uc011knj.2;uc022akk.1	yes	3	uc003vij.3;uc010lkh.3;uc011knj.2	yes	3	uc003vij.3;uc010lkh.3;uc011knj.2	no	n.a.	n.a.	yes
MINK1	STE	+	7	uc010vsk.2;uc010vsl.2;uc010vsm.2;uc010vsn.2;uc010vso.2;uc010vsp.2;uc031qyf.1	yes	7	uc010vsk.2;uc010vsl.2;uc010vsm.2;uc010vsn.2;uc010vso.2;uc031qyf.1;uc010vsp.2	yes	7	uc010vsk.2;uc010vsl.2;uc010vsm.2;uc010vsn.2;uc031qyf.1;uc010vso.2;uc010vsp.2	no	n.a.	n.a.	yes
MKNK1	CAMK	-	8	uc001cqb.4;uc001cqc.4;uc001cqd.2;uc009vyi.4;uc009vyj.3;uc010omd.3;uc010ome.3;uc010omf.1	yes	7	uc001cqb.4;uc001cqc.4;uc009vyi.4;uc010omf.1;uc001cqd.2;uc010ome.3;uc010omd.3	no	n.a.	n.a.	no	n.a.	n.a.	no
MKNK2	CAMK	-	6	uc002luq.1;uc002lur.2;uc002lus.2;uc002lut.1;uc010xgu.1;uc010xgv.1	yes	5	uc002luq.1;uc002lus.2;uc002lur.2;uc010xgv.1;uc010xgu.1	no	n.a.	n.a.	no	n.a.	n.a.	no
MLKL	TKL	-	2	uc002fdb.2;uc002fdc.2	yes	2	uc002fdb.2;uc002fdc.2	yes	2	uc002fdb.2;uc002fdc.2	no	n.a.	n.a.	yes
MOK	CMGC	-	7	uc001ylh.4;uc001ylj.4;uc001ylk.4;uc001yll.4;uc001ylm.4;uc001yln.4;uc010txv.3	yes	6	uc001ylm.4;uc010txv.3;uc001yln.4;uc001ylj.4;uc001ylk.4;uc001yll.4	no	n.a.	n.a.	no	n.a.	n.a.	no
MOS	OTHER	-	1	uc011leb.2	yes	1	uc011leb.2	no	n.a.	n.a.	no	n.a.	n.a.	no
MST1R	RTK	-	8	uc003cxy.4;uc011bdc.2;uc011bdd.2;uc011bde.1;uc011bdf.1;uc011bdg.2;uc031rzv.1;uc031rzw.1	yes	4	uc031rzv.1;uc031rzw.1;uc011bdc.2;uc003cxy.4	yes	4	uc031rzv.1;uc003cxy.4;uc011bdc.2;uc031rzw.1	no	n.a.	n.a.	yes
MST4	STE	+	5	uc004ewk.1;uc004ewl.1;uc004ewm.1;uc010nrj.1;uc011mux.1	yes	5	uc004ewm.1;uc004ewk.1;uc004ewl.1;uc011mux.1;uc010nrj.1	no	n.a.	n.a.	no	n.a.	n.a.	no
MTOR	ATYPICAL	-	2	uc001asc.3;uc001asd.3	yes	2	uc001asc.3;uc001asd.3	yes	2	uc001asc.3;uc001asd.3	no	n.a.	n.a.	yes
MUSK	RTK	+	4	uc004bez.2;uc022blt.1;uc022blu.1;uc022blv.1	yes	4	uc022blu.1;uc004bez.2;uc022blv.1;uc022blt.1	yes	4	uc022blt.1;uc004bez.2;uc022blu.1;uc022blv.1	no	n.a.	n.a.	yes
MYLK	CAMK	-	13	uc003egl.3;uc003egm.3;uc003ego.3;uc003egp.3;uc003egq.3;uc003egr.3;uc003egs.3;uc003egt.3;uc003egu.1;uc010hrr.3;uc010hrs.1;uc011bjv.2;uc011bjw.2	yes	8	uc010hrr.3;uc011bjv.2;uc011bjw.2;uc003egp.3;uc003egr.3;uc003egs.3;uc003ego.3;uc003egq.3	yes	8	uc010hrr.3;uc011bjv.2;uc011bjw.2;uc003ego.3;uc003egp.3;uc003egq.3;uc003egr.3;uc003egs.3	no	n.a.	n.a.	yes
MYLK2	CAMK	+	3	uc002wwq.2;uc002wws.2;uc010gdw.1	yes	1	uc002wwq.2	yes	1	uc002wwq.2	yes	3	uc002wws.2;uc002wwq.2;uc010gdw.1	yes
MYLK3	CAMK	-	3	uc002eei.4;uc002eej.1;uc010vge.2	yes	3	uc002eej.1;uc010vge.2;uc002eei.4	no	n.a.	n.a.	no	n.a.	n.a.	no
MYLK4	CAMK	-	2	uc003mtx.4;uc003mty.4	yes	2	uc003mtx.4;uc003mty.4	no	n.a.	n.a.	no	n.a.	n.a.	no
MYO3A	STE	+	5	uc001ism.2;uc001isn.2;uc009xko.1;uc009xkp.1;uc009xkq.1	yes	4	uc009xkq.1;uc009xko.1;uc001isn.2;uc009xkp.1	yes	5	uc001ism.2;uc009xko.1;uc001isn.2;uc009xkp.1;uc009xkq.1	no	n.a.	n.a.	yes
MYO3B	STE	+	8	uc002ufv.4;uc002ufw.3;uc002ufx.3;uc002ufy.3;uc002ufz.3;uc002uga.3;uc002ugb.3;uc010fqb.2	yes	7	uc002ufv.4;uc002ufy.3;uc002ufz.3;uc010fqb.2;uc002ufw.3;uc002ufx.3;uc002ugb.3	yes	7	uc002ufv.4;uc010fqb.2;uc002ufw.3;uc002ufx.3;uc002ufy.3;uc002ufz.3;uc002ugb.3	yes	7	uc002uga.3;uc002ufv.4;uc002ufy.3;uc002ufz.3;uc010fqb.2;uc002ufw.3;uc002ufx.3	yes
NEK1	OTHER	-	6	uc003isb.2;uc003isc.2;uc003isd.2;uc003ise.2;uc003isf.2;uc003isg.1	yes	5	uc003isb.2;uc003isc.2;uc003isd.2;uc003ise.2;uc003isf.2	yes	5	uc003isd.2;uc003ise.2;uc003isb.2;uc003isc.2;uc003isf.2	yes	6	uc003isg.1;uc003isb.2;uc003isc.2;uc003isd.2;uc003ise.2;uc003isf.2	yes
NEK10	OTHER	-	5	uc003cds.1;uc003cdt.2;uc010hfj.3;uc010hfk.3;uc021wuk.1	yes	2	uc003cds.1;uc003cdt.2	no	n.a.	n.a.	no	n.a.	n.a.	no
NEK11	OTHER	+	9	uc003enw.1;uc003enx.3;uc003eny.3;uc003enz.3;uc003eoa.3;uc010hto.2;uc011blk.2;uc011bll.2;uc011blm.2	yes	9	uc003eoa.3;uc011bll.2;uc003enw.1;uc011blm.2;uc010hto.2;uc003enx.3;uc003eny.3;uc011blk.2;uc003enz.3	no	n.a.	n.a.	no	n.a.	n.a.	no
NEK2	OTHER	-	5	uc001hir.2;uc001his.4;uc001hit.2;uc021piq.1;uc021pir.1	yes	4	uc021piq.1;uc001hir.2;uc001his.4;uc021pir.1	no	n.a.	n.a.	no	n.a.	n.a.	no
NEK3	OTHER	-	4	uc001vgh.3;uc001vgi.3;uc010tgx.2;uc010tgy.2	yes	4	uc001vgh.3;uc001vgi.3;uc010tgy.2;uc010tgx.2	yes	4	uc001vgh.3;uc001vgi.3;uc010tgx.2;uc010tgy.2	no	n.a.	n.a.	yes
NEK4	OTHER	-	3	uc003dfq.4;uc003dfr.3;uc011bej.2	yes	3	uc003dfq.4;uc011bej.2;uc003dfr.3	yes	3	uc003dfq.4;uc011bej.2;uc003dfr.3	no	n.a.	n.a.	yes
NEK5	OTHER	-	1	uc001vge.3	yes	1	uc001vge.3	yes	1	uc001vge.3	no	n.a.	n.a.	yes
NEK6	OTHER	+	7	uc004bof.3;uc004bog.3;uc004boh.3;uc004boi.3;uc010mwk.3;uc022bnf.1;uc022bng.1	yes	7	uc004bof.3;uc004bog.3;uc010mwk.3;uc004boi.3;uc022bng.1;uc004boh.3;uc022bnf.1	no	n.a.	n.a.	no	n.a.	n.a.	no
NEK7	OTHER	+	2	uc001gun.4;uc021pgx.1	yes	2	uc001gun.4;uc021pgx.1	no	n.a.	n.a.	no	n.a.	n.a.	no
NEK8	OTHER	+	1	uc002hcp.3	yes	1	uc002hcp.3	yes	1	uc002hcp.3	no	n.a.	n.a.	yes
NEK9	OTHER	-	3	uc001xrj.3;uc001xrk.3;uc001xrl.3	yes	2	uc001xrl.3;uc001xrk.3	yes	2	uc001xrk.3;uc001xrl.3	no	n.a.	n.a.	yes
NIM1	CAMK	+	2	uc003jno.4;uc031sjg.1	yes	2	uc003jno.4;uc031sjg.1	no	n.a.	n.a.	no	n.a.	n.a.	no
NLK	CMGC	+	1	uc010crj.3	yes	1	uc010crj.3	no	n.a.	n.a.	no	n.a.	n.a.	no
NPR1	RGC	+	3	uc001fcs.4;uc010pdz.2;uc010pea.2	yes	2	uc001fcs.4;uc010pdz.2	yes	2	uc010pdz.2;uc001fcs.4	yes	3	uc010pea.2;uc010pdz.2;uc001fcs.4	yes
NPR2	RGC	+	2	uc003zyd.3;uc010mlb.3	yes	2	uc003zyd.3;uc010mlb.3	yes	2	uc003zyd.3;uc010mlb.3	no	n.a.	n.a.	yes
NRBP1	OTHER	+	3	uc002rko.3;uc002rkp.3;uc002rkr.3	yes	3	uc002rkr.3;uc002rkp.3;uc002rko.3	yes	3	uc002rko.3;uc002rkp.3;uc002rkr.3	no	n.a.	n.a.	yes
NRBP2	OTHER	-	7	uc003yzv.3;uc003yzw.3;uc003yzy.3;uc003yzz.1;uc010mfl.3;uc010mfm.3;uc011lkt.2	yes	6	uc003yzw.3;uc010mfl.3;uc011lkt.2;uc003yzv.3;uc010mfm.3;uc003yzy.3	yes	7	uc003yzw.3;uc010mfl.3;uc010mfm.3;uc011lkt.2;uc003yzy.3;uc003yzv.3;uc003yzz.1	no	n.a.	n.a.	yes
NRK	STE	+	3	uc004emd.3;uc010npc.1;uc011msi.2	yes	2	uc004emd.3;uc010npc.1	yes	2	uc010npc.1;uc004emd.3	no	n.a.	n.a.	yes
NTRK1	RTK	+	5	uc001fqf.1;uc001fqh.1;uc001fqi.1;uc009wsi.1;uc009wsk.1	yes	5	uc009wsi.1;uc001fqi.1;uc009wsk.1;uc001fqf.1;uc001fqh.1	yes	5	uc001fqf.1;uc009wsi.1;uc001fqh.1;uc001fqi.1;uc009wsk.1	no	n.a.	n.a.	yes
NTRK2	RTK	+	9	uc004anv.1;uc004any.1;uc004anz.1;uc004aoa.1;uc004aob.1;uc004aoc.3;uc011lsz.2;uc011lta.2;uc011ltb.1	yes	3	uc004any.1;uc004aoa.1;uc004anz.1	yes	4	uc004anv.1;uc004any.1;uc004anz.1;uc004aoa.1	no	n.a.	n.a.	yes
NTRK3	RTK	-	8	uc002bme.2;uc002bmf.2;uc002bmg.3;uc002bmh.2;uc010bnh.1;uc010bni.2;uc010upl.1;uc021sua.1	yes	6	uc002bmh.2;uc010bnh.1;uc010upl.1;uc021sua.1;uc002bme.2;uc002bmf.2	yes	7	uc002bmh.2;uc002bme.2;uc002bmf.2;uc021sua.1;uc010upl.1;uc010bnh.1;uc002bmg.3	no	n.a.	n.a.	yes
NUAK1	CAMK	-	1	uc001tlj.1	yes	1	uc001tlj.1	no	n.a.	n.a.	no	n.a.	n.a.	no
NUAK2	CAMK	-	2	uc001hce.3;uc009xbj.1	yes	2	uc009xbj.1;uc001hce.3	no	n.a.	n.a.	no	n.a.	n.a.	no
OBSCN	CAMK	+	7	uc001hsn.4;uc001hso.3;uc001hsp.2;uc001hsq.2;uc001hsr.1;uc009xez.2;uc009xfa.3	yes	3	uc001hsr.1;uc009xez.2;uc001hsq.2	yes	4	uc001hsn.4;uc001hsq.2;uc009xez.2;uc001hsr.1	no	n.a.	n.a.	yes
OXSR1	STE	+	3	uc003chy.3;uc010hha.1;uc010hhb.3	yes	2	uc003chy.3;uc010hhb.3	yes	2	uc003chy.3;uc010hhb.3	yes	3	uc003chy.3;uc010hhb.3;uc010hha.1	yes
PAK1	STE	-	5	uc001oyg.4;uc001oyh.4;uc001oyi.1;uc010rsn.2;uc010rso.2	yes	4	uc010rso.2;uc001oyi.1;uc001oyg.4;uc001oyh.4	yes	4	uc010rso.2;uc001oyi.1;uc001oyg.4;uc001oyh.4	yes	5	uc010rsn.2;uc010rso.2;uc001oyi.1;uc001oyg.4;uc001oyh.4	yes
PAK2	STE	+	1	uc003fwy.4	yes	1	uc003fwy.4	yes	1*	uc003fwy.4	no	n.a.	n.a.	yes
PAK3	STE	+	8	uc004eoy.2;uc004eoz.2;uc004epa.2;uc010npt.1;uc010npu.1;uc010npv.1;uc010npw.1;uc011mst.1	yes	8	uc010npu.1;uc010npw.1;uc004epa.2;uc010npt.1;uc010npv.1;uc004eoz.2;uc004eoy.2;uc011mst.1	yes	8	uc010npt.1;uc010npu.1;uc004eoy.2;uc004eoz.2;uc011mst.1;uc010npv.1;uc010npw.1;uc004epa.2	no	n.a.	n.a.	yes
PAK4	STE	+	6	uc002okj.1;uc002okl.1;uc002okm.1;uc002okn.1;uc002oko.1;uc002okp.1	yes	6	uc002oko.1;uc002okn.1;uc002okm.1;uc002okl.1;uc002okp.1;uc002okj.1	no	n.a.	n.a.	no	n.a.	n.a.	no
PAK6	STE	+	5	uc001zky.4;uc001zlb.3;uc010bbl.3;uc010bbm.3;uc010bbn.4	yes	5	uc001zlb.3;uc010bbm.3;uc010bbl.3;uc001zky.4;uc010bbn.4	yes	5	uc010bbl.3;uc010bbm.3;uc001zky.4;uc010bbn.4;uc001zlb.3	no	n.a.	n.a.	yes
PAK7	STE	-	4	uc002wnj.2;uc002wnk.2;uc002wnl.2;uc010gby.1	yes	4	uc002wnk.2;uc010gby.1;uc002wnl.2;uc002wnj.2	yes	4	uc002wnl.2;uc002wnk.2;uc002wnj.2;uc010gby.1	no	n.a.	n.a.	yes
PAN3	OTHER	+	4	uc001urx.3;uc001ury.3;uc001urz.3;uc010tdo.1	yes	4	uc001urx.3;uc010tdo.1;uc001urz.3;uc001ury.3	yes	4	uc010tdo.1;uc001urz.3;uc001ury.3;uc001urx.3	no	n.a.	n.a.	yes
PASK	CAMK	-	8	uc002wao.2;uc002wap.3;uc002waq.3;uc010fzl.2;uc010zol.2;uc010zom.2;uc010zon.2;uc021vzf.1	yes	6	uc010zol.2;uc010zon.2;uc010zom.2;uc002wao.2;uc010fzl.2;uc021vzf.1	yes	7	uc010zol.2;uc010zom.2;uc002wao.2;uc010fzl.2;uc010zon.2;uc002waq.3;uc021vzf.1	yes	8	uc002wap.3;uc010zol.2;uc010zon.2;uc010zom.2;uc002wao.2;uc010fzl.2;uc002waq.3;uc021vzf.1	yes
PBK	OTHER	-	2	uc003xgi.3;uc011lap.2	yes	2	uc003xgi.3;uc011lap.2	no	n.a.	n.a.	no	n.a.	n.a.	no
PDGFRA	RTK	+	6	uc003haa.3;uc003hal.3;uc003ham.2;uc003han.4;uc003hao.1;uc010igq.1	yes	3	uc010igq.1;uc003han.4;uc003ham.2	yes	4	uc003hal.3;uc010igq.1;uc003ham.2;uc003han.4	yes	5	uc003hao.1;uc010igq.1;uc003haa.3;uc003han.4;uc003ham.2	yes
PDGFRB	RTK	-	3	uc003lro.3;uc010jhd.3;uc011dcg.1	yes	2	uc003lro.3;uc010jhd.3	yes	2	uc003lro.3;uc010jhd.3	no	n.a.	n.a.	yes
PDIK1L	OTHER	+	3	uc001blj.4;uc009vsb.3;uc010oew.2	yes	3	uc010oew.2;uc009vsb.3;uc001blj.4	no	n.a.	n.a.	no	n.a.	n.a.	no
PDK1	ATYPICAL	+	5	uc002uhq.1;uc002uhs.3;uc010zdz.1;uc010zea.1;uc010zeb.2	yes	5	uc010zdz.1;uc002uhq.1;uc002uhs.3;uc010zeb.2;uc010zea.1	no	n.a.	n.a.	no	n.a.	n.a.	no
PDK2	ATYPICAL	+	4	uc002iqb.3;uc002iqc.3;uc021tzw.1;uc021tzx.1	yes	4	uc002iqb.3;uc021tzw.1;uc002iqc.3;uc021tzx.1	no	n.a.	n.a.	no	n.a.	n.a.	no
PDK3	ATYPICAL	+	2	uc004dbg.3;uc004dbh.3	yes	2	uc004dbg.3;uc004dbh.3	no	n.a.	n.a.	no	n.a.	n.a.	no
PDK4	ATYPICAL	-	2	uc003unz.3;uc003uoa.3	yes	2	uc003unz.3;uc003uoa.3	no	n.a.	n.a.	no	n.a.	n.a.	no
PDPK1	AGC	+	7	uc002cqs.4;uc002cqt.4;uc002cqu.4;uc002cqv.1;uc002cqz.1;uc010bsn.4;uc010uwe.2	yes	6	uc002cqv.1;uc010uwe.2;uc002cqs.4;uc010bsn.4;uc002cqt.4;uc002cqu.4	no	n.a.	n.a.	no	n.a.	n.a.	no
PEAK1	OTHER	-	2	uc002bcn.2;uc021sqy.1	yes	1	uc021sqy.1	yes	1	uc021sqy.1	no	n.a.	n.a.	yes
PHKG1	CAMK	-	5	uc003try.2;uc003trz.2;uc011kdb.2;uc011kdc.2;uc011kdd.2	yes	3	uc011kdb.2;uc003trz.2;uc011kdc.2	yes	4	uc011kdb.2;uc003trz.2;uc011kdc.2;uc011kdd.2	yes	5	uc003try.2;uc011kdb.2;uc003trz.2;uc011kdc.2;uc011kdd.2	yes
PHKG2	CAMK	+	3	uc002dzk.2;uc002dzl.1;uc021tgo.1	yes	3	uc002dzl.1;uc021tgo.1;uc002dzk.2	no	n.a.	n.a.	no	n.a.	n.a.	no
PIK3R4	OTHER	-	1	uc003enj.3	yes	1	uc003enj.3	yes	1	uc003enj.3	no	n.a.	n.a.	yes
PIM1	CAMK	+	2	uc003onk.3;uc011dtw.2	yes	2	uc003onk.3;uc011dtw.2	yes	1	uc003onk.3	no	n.a.	n.a.	yes
PIM2	CAMK	-	1	uc004dls.3	yes	1	uc004dls.3	no	n.a.	n.a.	no	n.a.	n.a.	no
PIM3	CAMK	+	2	uc003bjb.3;uc011arj.2	yes	2	uc003bjb.3;uc011arj.2	no	n.a.	n.a.	no	n.a.	n.a.	no
PINK1	OTHER	+	2	uc001bdm.3;uc001bdn.3	yes	2	uc001bdm.3;uc001bdn.3	no	n.a.	n.a.	no	n.a.	n.a.	no
PKDCC	OTHER	+	1	uc002rsg.3	yes	1	uc002rsg.3	yes	1	uc002rsg.3	no	n.a.	n.a.	yes
PKMYT1	OTHER	-	6	uc002csm.3;uc002csn.3;uc002cso.3;uc002csq.3;uc010bsy.1;uc010uwn.2	yes	6	uc010bsy.1;uc002cso.3;uc002csn.3;uc002csm.3;uc002csq.3;uc010uwn.2	no	n.a.	n.a.	no	n.a.	n.a.	no
PKN1	AGC	+	2	uc002myp.3;uc002myq.3	yes	2	uc002myp.3;uc002myq.3	yes	2	uc002myp.3;uc002myq.3	no	n.a.	n.a.	yes
PKN2	AGC	+	5	uc001dmn.3;uc009wcv.3;uc010osp.2;uc010osq.2;uc010osr.2	yes	5	uc010osr.2;uc010osq.2;uc009wcv.3;uc001dmn.3;uc010osp.2	yes	4	uc001dmn.3;uc010osq.2;uc009wcv.3;uc010osr.2	no	n.a.	n.a.	yes
PKN3	AGC	+	3	uc004bvw.3;uc010myh.3;uc022bom.1	yes	3	uc004bvw.3;uc010myh.3;uc022bom.1	yes	3	uc004bvw.3;uc010myh.3;uc022bom.1	no	n.a.	n.a.	yes
PLK1	OTHER	+	1	uc002dlz.1	yes	1	uc002dlz.1	yes	1	uc002dlz.1	no	n.a.	n.a.	yes
PLK2	OTHER	-	3	uc003jrn.3;uc011cql.1;uc021xyx.1	yes	2	uc021xyx.1;uc003jrn.3	yes	2	uc021xyx.1;uc003jrn.3	yes	3	uc021xyx.1;uc003jrn.3;uc011cql.1	yes
PLK3	OTHER	+	1	uc001cmn.3	yes	1	uc001cmn.3	yes	1	uc001cmn.3	no	n.a.	n.a.	yes
PLK4	OTHER	+	3	uc003ifo.3;uc011cgs.2;uc011cgt.2	yes	3	uc003ifo.3;uc011cgs.2;uc011cgt.2	yes	3	uc003ifo.3;uc011cgs.2;uc011cgt.2	no	n.a.	n.a.	yes
PLK5	OTHER	+	3	uc002ltf.3;uc002ltg.1;uc010dsm.1	yes	3	uc010dsm.1;uc002ltg.1;uc002ltf.3	yes	3	uc002ltf.3;uc002ltg.1;uc010dsm.1	no	n.a.	n.a.	yes
PNCK	CAMK	-	6	uc004fhz.4;uc010nuh.2;uc011myt.2;uc011myu.2;uc011myv.2;uc011myw.2	yes	6	uc011myt.2;uc011myu.2;uc010nuh.2;uc011myv.2;uc011myw.2;uc004fhz.4	no	n.a.	n.a.	no	n.a.	n.a.	no
POMK	OTHER	+	2	uc003xpw.3;uc031taz.1	yes	2	uc031taz.1;uc003xpw.3	yes	2	uc003xpw.3;uc031taz.1	no	n.a.	n.a.	yes
PRKAA1	CAMK	-	2	uc003jmb.3;uc003jmc.3	yes	2	uc003jmb.3;uc003jmc.3	no	n.a.	n.a.	no	n.a.	n.a.	no
PRKAA2	CAMK	+	3	uc001cyk.4;uc031pmr.1;uc031pms.1	yes	3	uc001cyk.4;uc031pms.1;uc031pmr.1	yes	3	uc001cyk.4;uc031pmr.1;uc031pms.1	no	n.a.	n.a.	yes
PRKACA	AGC	-	4	uc002myb.3;uc002myc.3;uc002myd.3;uc010xnm.1	yes	4	uc002myb.3;uc002myc.3;uc002myd.3;uc010xnm.1	yes	4	uc002myb.3;uc002myc.3;uc010xnm.1;uc002myd.3	no	n.a.	n.a.	yes
PRKACB	AGC	+	11	uc001dji.3;uc001djj.3;uc001djl.3;uc001djn.3;uc001djo.2;uc001djp.3;uc001djq.3;uc009wcf.2;uc010ort.2;uc010oru.2;uc010orv.2	yes	10	uc001dji.3;uc009wcf.2;uc001djj.3;uc001djl.3;uc010ort.2;uc010oru.2;uc001djp.3;uc010orv.2;uc001djn.3;uc001djq.3	no	n.a.	n.a.	no	n.a.	n.a.	no
PRKACG	AGC	-	1	uc004agy.3	yes	1	uc004agy.3	no	n.a.	n.a.	no	n.a.	n.a.	no
PRKAG1	OTHER	-	4	uc001rsy.3;uc001rsz.3;uc010smd.2;uc010sme.2	yes	4	uc010smd.2;uc001rsz.3;uc001rsy.3;uc010sme.2	no	n.a.	n.a.	no	n.a.	n.a.	no
PRKCA	AGC	+	2	uc002jfo.1;uc002jfp.1	yes	2	uc002jfp.1;uc002jfo.1	yes	2	uc002jfo.1;uc002jfp.1	no	n.a.	n.a.	yes
PRKCB	AGC	+	2	uc002dmd.3;uc002dme.3	yes	2	uc002dmd.3;uc002dme.3	yes	2	uc002dmd.3;uc002dme.3	no	n.a.	n.a.	yes
PRKCD	AGC	+	4	uc003dgl.3;uc003dgm.3;uc003dgn.2;uc010hmt.1	yes	2	uc003dgm.3;uc003dgl.3	yes	2	uc003dgl.3;uc003dgm.3	no	n.a.	n.a.	yes
PRKCE	AGC	+	2	uc002rut.3;uc002ruu.3	yes	1	uc002rut.3	yes	1	uc002rut.3	no	n.a.	n.a.	yes
PRKCG	AGC	+	5	uc002qcq.1;uc010eqz.1;uc010yef.1;uc010yeg.1;uc010yeh.1	yes	3	uc010yeh.1;uc010yeg.1;uc002qcq.1	yes	5	uc010eqz.1;uc010yef.1;uc010yeg.1;uc002qcq.1;uc010yeh.1	no	n.a.	n.a.	yes
PRKCH	AGC	+	4	uc001xfn.3;uc001xfo.3;uc010tsa.2;uc010tsb.2	yes	2	uc010tsa.2;uc001xfn.3	yes	2	uc010tsa.2;uc001xfn.3	yes	3	uc010tsb.2;uc010tsa.2;uc001xfn.3	yes
PRKCI	AGC	+	2	uc003fgs.2;uc003fgt.2	yes	1	uc003fgs.2	yes	1	uc003fgs.2	yes	2	uc003fgt.2;uc003fgs.2	yes
PRKCQ	AGC	-	5	uc001iji.1;uc001ijj.2;uc009xim.2;uc009xin.2;uc010qax.2	yes	5	uc001iji.1;uc010qax.2;uc001ijj.2;uc009xim.2;uc009xin.2	yes	5	uc001iji.1;uc001ijj.2;uc009xim.2;uc009xin.2;uc010qax.2	no	n.a.	n.a.	yes
PRKCZ	AGC	+	7	uc001aiq.3;uc001air.3;uc001ais.3;uc001ait.3;uc009vlb.3;uc010nyw.2;uc010nyx.2	yes	6	uc009vlb.3;uc001air.3;uc010nyw.2;uc001ais.3;uc001aiq.3;uc010nyx.2	no	n.a.	n.a.	no	n.a.	n.a.	no
PRKD1	CAMK	-	1	uc001wqh.3	yes	1	uc001wqh.3	yes	1	uc001wqh.3	no	n.a.	n.a.	yes
PRKD2	CAMK	-	8	uc002pfg.3;uc002pfh.3;uc002pfi.3;uc002pfj.3;uc002pfk.3;uc010eks.3;uc010ekt.3;uc010xye.2	yes	8	uc010eks.3;uc010ekt.3;uc002pfg.3;uc002pfj.3;uc002pfh.3;uc002pfi.3;uc010xye.2;uc002pfk.3	no	n.a.	n.a.	no	n.a.	n.a.	no
PRKD3	CAMK	-	3	uc002rqd.3;uc002rqe.1;uc002rqf.1	yes	3	uc002rqe.1;uc002rqd.3;uc002rqf.1	yes	3	uc002rqe.1;uc002rqd.3;uc002rqf.1	no	n.a.	n.a.	yes
PRKDC	ATYPICAL	-	2	uc003xqi.3;uc003xqj.3	yes	2	uc003xqi.3;uc003xqj.3	yes	2	uc003xqi.3;uc003xqj.3	no	n.a.	n.a.	yes
PRKG1	AGC	+	5	uc001jjm.3;uc001jjn.2;uc001jjo.3;uc009xow.2;uc010qhp.2	yes	3	uc009xow.2;uc001jjm.3;uc001jjo.3	yes	3	uc001jjm.3;uc001jjo.3;uc009xow.2	no	n.a.	n.a.	yes
PRKG2	AGC	-	4	uc003hmh.2;uc011ccf.1;uc011ccg.1;uc011cch.1	yes	4	uc011ccg.1;uc011ccf.1;uc003hmh.2;uc011cch.1	yes	4	uc011ccf.1;uc011ccg.1;uc003hmh.2;uc011cch.1	no	n.a.	n.a.	yes
PRKX	AGC	-	1	uc010nde.3	yes	1	uc010nde.3	yes	1	uc010nde.3	no	n.a.	n.a.	yes
PRKY	AGC	+	1	uc004fre.3	yes	1	uc004fre.3	no	n.a.	n.a.	no	n.a.	n.a.	no
PRPF4B	CMGC	+	3	uc003mvv.3;uc003mvw.3;uc011dhv.1	yes	3	uc003mvv.3;uc011dhv.1;uc003mvw.3	yes	3	uc003mvv.3;uc011dhv.1;uc003mvw.3	no	n.a.	n.a.	yes
PSKH1	CAMK	+	2	uc002euv.3;uc010cet.2	yes	2	uc010cet.2;uc002euv.3	no	n.a.	n.a.	no	n.a.	n.a.	no
PSKH2	CAMK	-	1	uc011lfy.2	yes	1	uc011lfy.2	no	n.a.	n.a.	no	n.a.	n.a.	no
PTK2	NRTK	-	11	uc003yvo.3;uc003yvp.3;uc003yvq.3;uc003yvr.3;uc003yvs.3;uc003yvt.3;uc003yvu.3;uc003yvv.3;uc011ljp.2;uc011ljq.2;uc011ljr.2	yes	10	uc003yvo.3;uc003yvp.3;uc011ljq.2;uc003yvs.3;uc003yvq.3;uc003yvr.3;uc003yvv.3;uc011ljr.2;uc003yvu.3;uc003yvt.3	yes	11	uc011ljp.2;uc003yvo.3;uc011ljq.2;uc003yvp.3;uc003yvq.3;uc003yvr.3;uc003yvs.3;uc011ljr.2;uc003yvu.3;uc003yvt.3;uc003yvv.3	no	n.a.	n.a.	yes
PTK2B	NRTK	+	7	uc003xfn.2;uc003xfp.2;uc003xfq.2;uc003xfr.1;uc003xfs.1;uc010luq.1;uc022ate.1	yes	5	uc003xfr.1;uc003xfp.2;uc003xfq.2;uc022ate.1;uc003xfn.2	yes	5	uc003xfn.2;uc022ate.1;uc003xfp.2;uc003xfq.2;uc003xfr.1	no	n.a.	n.a.	yes
PTK6	NRTK	-	4	uc002yfg.4;uc011aay.3;uc011aaz.1;uc011aba.3	yes	3	uc011aaz.1;uc002yfg.4;uc011aay.3	no	n.a.	n.a.	no	n.a.	n.a.	no
PTK7	RTK	+	9	uc003oua.4;uc003oub.2;uc003ouc.2;uc003oud.2;uc003oue.2;uc003ouf.2;uc003oug.2;uc010jyj.2;uc011dve.2	yes	8	uc010jyj.2;uc003oue.2;uc003ouc.2;uc003oud.2;uc003oub.2;uc011dve.2;uc003ouf.2;uc003oug.2	no	n.a.	n.a.	no	n.a.	n.a.	no
PXK	OTHER	+	9	uc003djx.1;uc003djz.1;uc003dka.1;uc003dkb.1;uc003dkc.1;uc003dkd.1;uc010hnj.1;uc010hnk.1;uc011bfe.1	yes	8	uc003dkd.1;uc011bfe.1;uc010hnj.1;uc003dkc.1;uc003djx.1;uc003djz.1;uc003dka.1;uc003dkb.1	yes	8	uc003djx.1;uc003djz.1;uc003dka.1;uc003dkb.1;uc003dkc.1;uc011bfe.1;uc010hnj.1;uc003dkd.1	yes	9	uc010hnk.1;uc003dkd.1;uc011bfe.1;uc010hnj.1;uc003dkc.1;uc003djx.1;uc003djz.1;uc003dka.1;uc003dkb.1	yes
RAF1	TKL	-	3	uc003bxf.4;uc011aut.2;uc011auu.2	yes	3	uc011aut.2;uc011auu.2;uc003bxf.4	yes	3	uc011aut.2;uc003bxf.4;uc011auu.2	no	n.a.	n.a.	yes
RET	RTK	+	3	uc001jak.1;uc001jal.3;uc010qez.1	yes	3	uc010qez.1;uc001jak.1;uc001jal.3	yes	3	uc001jak.1;uc001jal.3;uc010qez.1	no	n.a.	n.a.	yes
RIOK1	ATYPICAL	+	3	uc003mxm.1;uc003mxn.3;uc003mxo.3	yes	2	uc003mxo.3;uc003mxn.3	yes	2	uc003mxn.3;uc003mxo.3	no	n.a.	n.a.	yes
RIOK2	ATYPICAL	-	2	uc003kmz.3;uc003kna.3	yes	2	uc003kmz.3;uc003kna.3	yes	2	uc003kmz.3;uc003kna.3	no	n.a.	n.a.	yes
RIOK3	ATYPICAL	+	4	uc002kui.4;uc010dls.3;uc010xas.2;uc010xat.2	yes	4	uc010xat.2;uc002kui.4;uc010dls.3;uc010xas.2	yes	4	uc002kui.4;uc010dls.3;uc010xas.2;uc010xat.2	no	n.a.	n.a.	yes
RIPK1	TKL	+	4	uc003muv.4;uc003mux.3;uc010jni.3;uc011dhs.2	yes	4	uc003mux.3;uc011dhs.2;uc010jni.3;uc003muv.4	yes	4	uc003muv.4;uc010jni.3;uc003mux.3;uc011dhs.2	no	n.a.	n.a.	yes
RIPK2	TKL	+	2	uc003yee.3;uc003yef.3	yes	2	uc003yee.3;uc003yef.3	no	n.a.	n.a.	no	n.a.	n.a.	no
RIPK3	TKL	-	5	uc001wpa.3;uc001wpb.3;uc010alq.3;uc010toi.2;uc010toj.1	yes	3	uc001wpb.3;uc010alq.3;uc010toi.2	yes	4	uc001wpa.3;uc001wpb.3;uc010alq.3;uc010toi.2	yes	4	uc001wpb.3;uc010toj.1;uc010alq.3;uc010toi.2	yes
RIPK4	TKL	-	1	uc002yzn.1	yes	1	uc002yzn.1	no	n.a.	n.a.	no	n.a.	n.a.	no
RNASEL	OTHER	-	3	uc001gpk.3;uc009wxz.2;uc009wya.1	yes	2	uc009wxz.2;uc001gpk.3	no	n.a.	n.a.	no	n.a.	n.a.	no
ROCK1	AGC	-	1	uc002kte.3	yes	1	uc002kte.3	yes	1	uc002kte.3	no	n.a.	n.a.	yes
ROCK2	AGC	-	1	uc002rbd.1	yes	1	uc002rbd.1	yes	1	uc002rbd.1	no	n.a.	n.a.	yes
ROR1	RTK	+	2	uc001dbi.4;uc001dbj.3	yes	1	uc001dbj.3	yes	2	uc001dbi.4;uc001dbj.3	no	n.a.	n.a.	yes
ROR2	RTK	-	3	uc004ari.1;uc004arj.2;uc004ark.3	yes	2	uc004ari.1;uc004arj.2	yes	3	uc004ari.1;uc004arj.2;uc004ark.3	no	n.a.	n.a.	yes
ROS1	RTK	-	2	uc003pxp.1;uc011ebi.1	yes	2	uc003pxp.1;uc011ebi.1	yes	2	uc003pxp.1;uc011ebi.1	no	n.a.	n.a.	yes
RPS6KA1	AGC	+	5	uc001bmr.1;uc001bms.1;uc009vsl.1;uc010ofe.1;uc010off.1	yes	5	uc010off.1;uc001bms.1;uc001bmr.1;uc010ofe.1;uc009vsl.1	no	n.a.	n.a.	no	n.a.	n.a.	no
RPS6KA2	AGC	-	6	uc003qvb.1;uc003qvc.1;uc003qvd.1;uc010kkk.1;uc010kkl.1;uc011ego.1	yes	6	uc003qvb.1;uc010kkk.1;uc003qvc.1;uc011ego.1;uc010kkl.1;uc003qvd.1	no	n.a.	n.a.	no	n.a.	n.a.	no
RPS6KA3	AGC	-	5	uc004czu.3;uc004czv.3;uc011mjk.2;uc011mjl.2;uc011mjm.2	yes	5	uc011mjk.2;uc004czu.3;uc004czv.3;uc011mjm.2;uc011mjl.2	no	n.a.	n.a.	no	n.a.	n.a.	no
RPS6KA4	AGC	+	5	uc001oad.3;uc001oae.3;uc001oaf.3;uc009ypp.3;uc010rnl.2	yes	5	uc001oad.3;uc001oae.3;uc001oaf.3;uc009ypp.3;uc010rnl.2	no	n.a.	n.a.	no	n.a.	n.a.	no
RPS6KA5	AGC	-	4	uc001xys.2;uc001xyt.3;uc010att.1;uc010twi.1	yes	4	uc001xys.2;uc001xyt.3;uc010twi.1;uc010att.1	no	n.a.	n.a.	no	n.a.	n.a.	no
RPS6KA6	AGC	-	4	uc004eej.2;uc010nmo.1;uc011mqt.2;uc011mqu.2	yes	3	uc004eej.2;uc011mqt.2;uc011mqu.2	no	n.a.	n.a.	no	n.a.	n.a.	no
RPS6KB1	AGC	+	5	uc002ixy.4;uc010ddj.3;uc010wom.3;uc010won.3;uc010woo.2	yes	5	uc010woo.2;uc010ddj.3;uc002ixy.4;uc010won.3;uc010wom.3	no	n.a.	n.a.	no	n.a.	n.a.	no
RPS6KB2	AGC	+	2	uc001old.3;uc021qmi.1	yes	2	uc001old.3;uc021qmi.1	no	n.a.	n.a.	no	n.a.	n.a.	no
RPS6KC1	AGC	+	9	uc001hkd.3;uc001hke.3;uc009xdh.3;uc009xdi.1;uc010ptr.2;uc010pts.2;uc010ptt.2;uc010ptu.2;uc010ptv.2	yes	7	uc001hke.3;uc001hkd.3;uc010ptu.2;uc010ptr.2;uc010pts.2;uc010ptt.2;uc010ptv.2	yes	7	uc010ptr.2;uc001hkd.3;uc010pts.2;uc010ptt.2;uc010ptu.2;uc010ptv.2;uc001hke.3	no	n.a.	n.a.	yes
RPS6KL1	AGC	-	4	uc001xqx.1;uc001xqy.1;uc010asd.2;uc010tux.2	yes	2	uc010tux.2;uc010asd.2	yes	3	uc010tux.2;uc010asd.2;uc001xqy.1	no	n.a.	n.a.	yes
RYK	RTK	-	2	uc003eqc.1;uc003eqd.1	yes	2	uc003eqd.1;uc003eqc.1	yes	2	uc003eqd.1;uc003eqc.1	no	n.a.	n.a.	yes
SBK1	OTHER	+	1	uc002dpd.3	yes	1	uc002dpd.3	yes	1	uc002dpd.3	no	n.a.	n.a.	yes
SBK2	OTHER	-	1	uc010ygc.2	yes	1	uc010ygc.2	no	n.a.	n.a.	no	n.a.	n.a.	no
SBK3	OTHER	-	1	uc021vbx.1	yes	1	uc021vbx.1	no	n.a.	n.a.	no	n.a.	n.a.	no
SCYL1	OTHER	+	5	uc001oea.1;uc001oeb.1;uc001oec.1;uc001oee.1;uc009yqk.3	yes	4	uc009yqk.3;uc001oea.1;uc001oeb.1;uc001oec.1	yes	5	uc009yqk.3;uc001oea.1;uc001oeb.1;uc001oec.1;uc001oee.1	no	n.a.	n.a.	yes
SCYL2	OTHER	+	3	uc001thm.1;uc001thn.3;uc009ztw.1	yes	3	uc001thm.1;uc001thn.3;uc009ztw.1	no	n.a.	n.a.	no	n.a.	n.a.	no
SCYL3	OTHER	-	3	uc001ggs.3;uc001ggt.3;uc010plw.2	yes	3	uc001ggs.3;uc001ggt.3;uc010plw.2	yes	3	uc010plw.2;uc001ggs.3;uc001ggt.3	no	n.a.	n.a.	yes
SGK1	AGC	-	7	uc003qen.4;uc003qeo.4;uc003qep.3;uc011ect.2;uc011ecu.2;uc011ecv.2;uc011ecw.2	yes	6	uc011ect.2;uc003qen.4;uc011ecu.2;uc011ecv.2;uc011ecw.2;uc003qeo.4	no	n.a.	n.a.	no	n.a.	n.a.	no
SGK2	AGC	+	6	uc002xkq.1;uc002xkr.3;uc002xkt.3;uc002xku.3;uc002xkv.3;uc010ggm.3	yes	6	uc002xkv.3;uc002xkr.3;uc010ggm.3;uc002xku.3;uc002xkq.1;uc002xkt.3	no	n.a.	n.a.	no	n.a.	n.a.	no
SGK223	OTHER	-	1	uc003wsh.4	yes	1	uc003wsh.4	yes	1	uc003wsh.4	no	n.a.	n.a.	yes
SGK3	AGC	+	3	uc003xwr.3;uc003xwt.3;uc003xwu.3	yes	2	uc003xwt.3;uc003xwu.3	no	n.a.	n.a.	no	n.a.	n.a.	no
SGK494	CAMK	-	4	uc010crq.2;uc010waq.1;uc010war.1;uc021ttt.1	yes	4	uc010waq.1;uc010crq.2;uc021ttt.1;uc010war.1	no	n.a.	n.a.	no	n.a.	n.a.	no
SIK1	CAMK	-	1	uc002zdf.2	yes	1	uc002zdf.2	yes	1	uc002zdf.2	no	n.a.	n.a.	yes
SIK2	CAMK	+	1	uc001plt.3	yes	1	uc001plt.3	no	n.a.	n.a.	no	n.a.	n.a.	no
SIK3	CAMK	-	6	uc001ppw.3;uc001ppx.3;uc001ppy.3;uc001ppz.3;uc001pqa.3;uc001pqb.3	yes	3	uc001ppy.3;uc001pqa.3;uc001ppz.3	yes	5	uc001ppw.3;uc001ppx.3;uc001ppy.3;uc001ppz.3;uc001pqa.3	no	n.a.	n.a.	yes
SLK	STE	+	2	uc001kxo.1;uc001kxp.1	yes	2	uc001kxo.1;uc001kxp.1	no	n.a.	n.a.	no	n.a.	n.a.	no
SMG1	ATYPICAL	-	4	uc002dfm.3;uc010bwa.3;uc010bwb.3;uc021ted.1	yes	4	uc021ted.1;uc010bwa.3;uc010bwb.3;uc002dfm.3	yes	4	uc021ted.1;uc010bwa.3;uc010bwb.3;uc002dfm.3	no	n.a.	n.a.	yes
SNRK	CAMK	+	5	uc003cms.4;uc003cmt.4;uc003cmu.3;uc010hik.3;uc011azr.2	yes	4	uc003cmt.4;uc011azr.2;uc003cms.4;uc010hik.3	no	n.a.	n.a.	no	n.a.	n.a.	no
SPEG	CAMK	+	6	uc002vlm.3;uc002vln.1;uc002vlp.1;uc002vlq.3;uc010fwg.3;uc010fwh.2	yes	1	uc010fwg.3	yes	6	uc002vln.1;uc002vlp.1;uc002vlm.3;uc010fwh.2;uc002vlq.3;uc010fwg.3	no	n.a.	n.a.	yes
SRC	NRTK	+	2	uc002xgx.3;uc002xgy.3	yes	2	uc002xgx.3;uc002xgy.3	yes	2	uc002xgx.3;uc002xgy.3	no	n.a.	n.a.	yes
SRMS	NRTK	-	1	uc002yfi.1	yes	1	uc002yfi.1	yes	1	uc002yfi.1	no	n.a.	n.a.	yes
SRPK1	CMGC	-	4	uc003olh.3;uc003oli.3;uc003olj.3;uc011dtg.2	yes	4	uc011dtg.2;uc003olj.3;uc003oli.3;uc003olh.3	yes	4	uc003olh.3;uc003oli.3;uc011dtg.2;uc003olj.3	no	n.a.	n.a.	yes
SRPK2	CMGC	-	5	uc003vcs.1;uc003vct.4;uc003vcu.4;uc003vcv.4;uc003vcw.1	yes	4	uc003vct.4;uc003vcv.4;uc003vcw.1;uc003vcu.4	no	n.a.	n.a.	no	n.a.	n.a.	no
SRPK3	CMGC	+	5	uc004fik.3;uc004fil.3;uc004fim.3;uc004fin.3;uc010nul.3	yes	5	uc004fim.3;uc004fil.3;uc004fin.3;uc010nul.3;uc004fik.3	no	n.a.	n.a.	no	n.a.	n.a.	no
STK10	STE	-	1	uc003mbo.1	yes	1	uc003mbo.1	yes	1	uc003mbo.1	no	n.a.	n.a.	yes
STK11	CAMK	+	1	uc002lrl.1	yes	1	uc002lrl.1	no	n.a.	n.a.	no	n.a.	n.a.	no
STK16	OTHER	+	5	uc002vko.2;uc002vkp.2;uc002vks.2;uc010fwf.3;uc010zky.2	yes	4	uc010fwf.3;uc002vko.2;uc002vks.2;uc002vkp.2	no	n.a.	n.a.	no	n.a.	n.a.	no
STK17A	CAMK	+	1	uc003tih.3	yes	1	uc003tih.3	no	n.a.	n.a.	no	n.a.	n.a.	no
STK17B	CAMK	-	2	uc002utk.3;uc010fsh.3	yes	2	uc002utk.3;uc010fsh.3	no	n.a.	n.a.	no	n.a.	n.a.	no
STK19	ATYPICAL	+	8	uc003nyt.3;uc003nyv.3;uc003nyw.3;uc003nza.3;uc003nzb.3;uc010jtn.1;uc011dow.2;uc011dox.1	yes	5	uc003nyt.3;uc011dox.1;uc003nyv.3;uc003nyw.3;uc010jtn.1	no	n.a.	n.a.	no	n.a.	n.a.	no
STK24	STE	-	3	uc001vnm.1;uc001vnn.1;uc010tim.1	yes	3	uc001vnm.1;uc001vnn.1;uc010tim.1	yes	3	uc001vnm.1;uc001vnn.1;uc010tim.1	no	n.a.	n.a.	yes
STK25	STE	-	11	uc002wbl.3;uc002wbm.4;uc002wbn.4;uc002wbo.4;uc002wbp.4;uc010fzo.4;uc010zos.3;uc010zot.3;uc010zou.3;uc010zov.3;uc010zow.3	yes	10	uc002wbm.4;uc002wbp.4;uc002wbn.4;uc010fzo.4;uc002wbo.4;uc010zow.3;uc010zos.3;uc010zou.3;uc010zot.3;uc010zov.3	no	n.a.	n.a.	no	n.a.	n.a.	no
STK3	STE	-	3	uc003yio.4;uc003yip.4;uc010mbm.2	yes	3	uc003yip.4;uc010mbm.2;uc003yio.4	yes	3	uc003yip.4;uc010mbm.2;uc003yio.4	no	n.a.	n.a.	yes
STK31	OTHER	+	6	uc003sws.5;uc003swt.5;uc003swv.1;uc010kuq.4;uc011jze.3;uc031swr.1	yes	5	uc003sws.5;uc003swt.5;uc011jze.3;uc010kuq.4;uc031swr.1	yes	5	uc003sws.5;uc003swt.5;uc011jze.3;uc010kuq.4;uc031swr.1	no	n.a.	n.a.	yes
STK32A	AGC	+	4	uc003lol.4;uc003lom.2;uc010jgn.1;uc011dbw.1	yes	4	uc003lol.4;uc003lom.2;uc010jgn.1;uc011dbw.1	no	n.a.	n.a.	no	n.a.	n.a.	no
STK32B	AGC	+	2	uc003gih.1;uc010ida.1	yes	2	uc003gih.1;uc010ida.1	no	n.a.	n.a.	no	n.a.	n.a.	no
STK32C	AGC	-	6	uc001llc.1;uc001lld.1;uc001lle.1;uc009ybc.2;uc009ybd.1;uc010quu.1	yes	6	uc001lle.1;uc010quu.1;uc001lld.1;uc009ybd.1;uc001llc.1;uc009ybc.2	no	n.a.	n.a.	no	n.a.	n.a.	no
STK33	CAMK	-	6	uc001mgi.1;uc001mgj.1;uc001mgk.1;uc001mgl.3;uc009yfp.3;uc010rbn.1	yes	6	uc001mgi.1;uc009yfp.3;uc001mgk.1;uc001mgj.1;uc010rbn.1;uc001mgl.3	no	n.a.	n.a.	no	n.a.	n.a.	no
STK35	OTHER	+	2	uc002wfw.4;uc010zpu.2	yes	1	uc002wfw.4	yes	1	uc002wfw.4	no	n.a.	n.a.	yes
STK36	OTHER	+	3	uc002viu.3;uc002viv.3;uc002vix.3	yes	2	uc002viu.3;uc002viv.3	yes	2	uc002viu.3;uc002viv.3	no	n.a.	n.a.	yes
STK38	AGC	-	3	uc003omg.3;uc003omh.3;uc003omi.3	yes	3	uc003omg.3;uc003omh.3;uc003omi.3	yes	3	uc003omg.3;uc003omh.3;uc003omi.3	no	n.a.	n.a.	yes
STK38L	AGC	+	4	uc001rhr.3;uc010sjm.2;uc010sjn.2;uc010sjo.2	yes	4	uc010sjo.2;uc010sjm.2;uc001rhr.3;uc010sjn.2	no	n.a.	n.a.	no	n.a.	n.a.	no
STK39	STE	-	1	uc002uea.3	yes	1	uc002uea.3	yes	1	uc002uea.3	no	n.a.	n.a.	yes
STK4	STE	+	4	uc002xnb.3;uc010ggw.1;uc010ggx.3;uc010ggy.3	yes	4	uc010ggw.1;uc002xnb.3;uc010ggx.3;uc010ggy.3	no	n.a.	n.a.	no	n.a.	n.a.	no
STK40	CAMK	-	4	uc001cak.1;uc001cal.1;uc001cam.1;uc001can.1	yes	4	uc001can.1;uc001cal.1;uc001cam.1;uc001cak.1	no	n.a.	n.a.	no	n.a.	n.a.	no
STRADA	STE	-	8	uc002jbm.3;uc002jbn.3;uc002jbo.3;uc002jbp.3;uc002jbr.3;uc010ddw.3;uc010wpq.2;uc010wpr.2	yes	8	uc010wpq.2;uc010wpr.2;uc002jbo.3;uc002jbp.3;uc010ddw.3;uc002jbm.3;uc002jbn.3;uc002jbr.3	no	n.a.	n.a.	no	n.a.	n.a.	no
STRADB	STE	+	2	uc002uyd.4;uc021vvb.1	yes	2	uc021vvb.1;uc002uyd.4	yes	2	uc021vvb.1;uc002uyd.4	no	n.a.	n.a.	yes
STYK1	RTK	-	1	uc001qys.2	yes	1	uc001qys.2	yes	1	uc001qys.2	no	n.a.	n.a.	yes
SYK	NRTK	+	7	uc004aqz.3;uc004ara.3;uc004arb.3;uc004arc.3;uc011ltr.2;uc011lts.2;uc011ltt.2	yes	7	uc004ara.3;uc004arb.3;uc004aqz.3;uc004arc.3;uc011ltt.2;uc011ltr.2;uc011lts.2	yes	7	uc004aqz.3;uc004ara.3;uc004arb.3;uc004arc.3;uc011ltt.2;uc011ltr.2;uc011lts.2	no	n.a.	n.a.	yes
TAF1	ATYPICAL	+	10	uc004dzt.4;uc004dzu.4;uc004dzv.4;uc004dzw.1;uc004dzx.2;uc004dzy.2;uc010nld.1;uc010nle.1;uc010nlf.1;uc010nlg.1	yes	9	uc004dzt.4;uc004dzu.4;uc004dzv.4;uc010nld.1;uc010nle.1;uc010nlf.1;uc004dzx.2;uc004dzy.2;uc004dzw.1	no	n.a.	n.a.	no	n.a.	n.a.	no
TAOK1	STE	+	3	uc002hdz.2;uc002heb.1;uc010wbe.2	yes	2	uc002hdz.2;uc010wbe.2	yes	2	uc002hdz.2;uc010wbe.2	yes	3	uc002heb.1;uc002hdz.2;uc010wbe.2	yes
TAOK2	STE	+	6	uc002dva.2;uc002dvb.2;uc002dvc.2;uc002dvd.2;uc010bzm.2;uc021tgf.1	yes	6	uc010bzm.2;uc002dvd.2;uc002dvb.2;uc021tgf.1;uc002dva.2;uc002dvc.2	yes	6	uc002dvb.2;uc021tgf.1;uc002dva.2;uc010bzm.2;uc002dvd.2;uc002dvc.2	no	n.a.	n.a.	yes
TAOK3	STE	-	4	uc001twv.3;uc001tww.3;uc001twx.3;uc001twy.4	yes	4	uc001twx.3;uc001twy.4;uc001tww.3;uc001twv.3	no	n.a.	n.a.	no	n.a.	n.a.	no
TBCK	OTHER	-	6	uc003hyb.2;uc003hyc.2;uc003hyd.2;uc003hye.2;uc003hyf.2;uc010ilv.2	yes	6	uc010ilv.2;uc003hye.2;uc003hyc.2;uc003hyf.2;uc003hyd.2;uc003hyb.2	yes	6	uc003hyb.2;uc010ilv.2;uc003hye.2;uc003hyc.2;uc003hyd.2;uc003hyf.2	no	n.a.	n.a.	yes
TBK1	OTHER	+	1	uc001ssc.2	yes	1	uc001ssc.2	yes	1	uc001ssc.2	no	n.a.	n.a.	yes
TEC	NRTK	-	1	uc003gxz.3	yes	1	uc003gxz.3	yes	1	uc003gxz.3	no	n.a.	n.a.	yes
TEK	RTK	+	6	uc003zqi.4;uc003zqj.1;uc010mjc.1;uc011lnn.1;uc011lno.2;uc011lnp.2	yes	4	uc011lnp.2;uc003zqj.1;uc011lno.2;uc003zqi.4	yes	4	uc003zqi.4;uc011lno.2;uc011lnp.2;uc003zqj.1	no	n.a.	n.a.	yes
TESK1	TKL	+	2	uc003zxa.3;uc010mks.3	yes	2	uc003zxa.3;uc010mks.3	yes	2	uc003zxa.3;uc010mks.3	no	n.a.	n.a.	yes
TESK2	TKL	-	5	uc001cns.1;uc009vxr.1;uc009vxs.1;uc010olo.1;uc010olp.1	yes	4	uc009vxr.1;uc001cns.1;uc010olo.1;uc009vxs.1	no	n.a.	n.a.	no	n.a.	n.a.	no
TEX14	OTHER	-	4	uc002iwr.2;uc002iws.2;uc010dcz.2;uc010dda.2	yes	4	uc010dcz.2;uc002iwr.2;uc002iws.2;uc010dda.2	yes	4	uc010dcz.2;uc002iwr.2;uc002iws.2;uc010dda.2	no	n.a.	n.a.	yes
TGFBR1	TKL	+	4	uc004azc.3;uc004azd.3;uc004aze.3;uc011lvc.2	yes	4	uc004azd.3;uc004azc.3;uc004aze.3;uc011lvc.2	no	n.a.	n.a.	no	n.a.	n.a.	no
TGFBR2	TKL	+	3	uc003cen.3;uc003ceo.3;uc021wut.1	yes	2	uc003ceo.3;uc003cen.3	yes	3	uc021wut.1;uc003cen.3;uc003ceo.3	no	n.a.	n.a.	yes
TIE1	RTK	+	10	uc001ciu.3;uc009vwq.3;uc010oka.2;uc010okb.2;uc010okc.2;uc010okd.2;uc010oke.2;uc010okf.1;uc010okg.2;uc021omo.1	yes	4	uc010okg.2;uc009vwq.3;uc010oke.2;uc001ciu.3	yes	6	uc010okd.2;uc010okf.1;uc010oke.2;uc001ciu.3;uc009vwq.3;uc010okg.2	no	n.a.	n.a.	yes
TLK1	OTHER	-	6	uc002ugn.2;uc002ugo.2;uc002ugp.2;uc002ugq.2;uc002ugr.1;uc010zdn.1	yes	5	uc010zdn.1;uc002ugn.2;uc002ugp.2;uc002ugo.2;uc002ugq.2	yes	5	uc010zdn.1;uc002ugn.2;uc002ugo.2;uc002ugq.2;uc002ugp.2	no	n.a.	n.a.	yes
TLK2	OTHER	+	5	uc002izx.4;uc002izz.4;uc002jaa.4;uc010ddp.3;uc010wpd.2	yes	5	uc010wpd.2;uc002jaa.4;uc002izz.4;uc002izx.4;uc010ddp.3	yes	5	uc002izx.4;uc002izz.4;uc002jaa.4;uc010ddp.3;uc010wpd.2	no	n.a.	n.a.	yes
TNIK	STE	-	11	uc003fhg.2;uc003fhh.2;uc003fhi.2;uc003fhj.2;uc003fhk.2;uc003fhl.2;uc003fhm.2;uc003fhn.2;uc003fho.2;uc003fhp.3;uc003fhq.3	yes	8	uc003fhh.2;uc003fhi.2;uc003fhj.2;uc003fhk.2;uc003fhl.2;uc003fhm.2;uc003fhn.2;uc003fho.2	yes	8	uc003fhh.2;uc003fhi.2;uc003fhj.2;uc003fhk.2;uc003fhl.2;uc003fhm.2;uc003fhn.2;uc003fho.2	no	n.a.	n.a.	yes
TNK1	NRTK	+	3	uc002ggi.4;uc002ggj.4;uc010cmf.3	yes	3	uc002ggi.4;uc002ggj.4;uc010cmf.3	yes	3	uc002ggi.4;uc002ggj.4;uc010cmf.3	no	n.a.	n.a.	yes
TNK2	NRTK	-	8	uc003fvq.1;uc003fvr.1;uc003fvs.1;uc003fvt.1;uc003fvu.1;uc003fvv.1;uc010hzw.1;uc010hzx.1	yes	5	uc003fvs.1;uc003fvt.1;uc003fvu.1;uc010hzx.1;uc010hzw.1	no	n.a.	n.a.	no	n.a.	n.a.	no
TP53RK	OTHER	-	2	uc002xsj.4;uc002xsk.3	yes	2	uc002xsk.3;uc002xsj.4	no	n.a.	n.a.	no	n.a.	n.a.	no
TRIB1	CAMK	+	3	uc003yrx.3;uc010mdn.3;uc011lis.2	yes	2	uc003yrx.3;uc011lis.2	no	n.a.	n.a.	no	n.a.	n.a.	no
TRIB2	CAMK	+	2	uc002rbv.4;uc010yjp.2	yes	2	uc002rbv.4;uc010yjp.2	no	n.a.	n.a.	no	n.a.	n.a.	no
TRIB3	CAMK	+	2	uc002wdm.3;uc002wdn.3	yes	2	uc002wdm.3;uc002wdn.3	no	n.a.	n.a.	no	n.a.	n.a.	no
TRIM24	ATYPICAL	+	3	uc003vub.3;uc003vuc.3;uc022amn.1	yes	3	uc003vub.3;uc003vuc.3;uc022amn.1	no	n.a.	n.a.	no	n.a.	n.a.	no
TRIM28	ATYPICAL	+	3	uc002qtg.1;uc002qth.1;uc010eut.1	yes	3	uc002qtg.1;uc010eut.1;uc002qth.1	no	n.a.	n.a.	no	n.a.	n.a.	no
TRIO	CAMK	+	4	uc003jff.3;uc003jfg.3;uc003jfh.1;uc011cna.1	yes	2	uc003jff.3;uc003jfg.3	yes	2	uc003jff.3;uc003jfg.3	no	n.a.	n.a.	yes
TRPM6	ATYPICAL	-	9	uc004ajj.1;uc004ajk.1;uc004ajl.1;uc004ajn.1;uc010mpb.1;uc010mpc.1;uc010mpd.1;uc010mpe.1;uc022bib.1	yes	8	uc010mpe.1;uc004ajj.1;uc010mpd.1;uc010mpc.1;uc004ajk.1;uc022bib.1;uc004ajl.1;uc010mpb.1	no	n.a.	n.a.	no	n.a.	n.a.	no
TRPM7	ATYPICAL	-	4	uc001zyr.3;uc001zyt.4;uc001zyu.3;uc010bew.2	yes	2	uc001zyr.3;uc001zyt.4	yes	2	uc001zyt.4;uc010bew.2	no	n.a.	n.a.	yes
TSSK1B	CAMK	-	1	uc003kqm.2	yes	1	uc003kqm.2	no	n.a.	n.a.	no	n.a.	n.a.	no
TSSK2	CAMK	+	1	uc002zow.2	yes	1*	uc002zow.2	no	n.a.	n.a.	no	n.a.	n.a.	no
TSSK3	CAMK	+	1	uc001bvf.3	yes	1	uc001bvf.3	no	n.a.	n.a.	no	n.a.	n.a.	no
TSSK4	CAMK	+	4	uc001wne.3;uc001wnf.3;uc001wng.3;uc001wnh.3	yes	4	uc001wng.3;uc001wnh.3;uc001wne.3;uc001wnf.3	no	n.a.	n.a.	no	n.a.	n.a.	no
TSSK6	CAMK	-	2	uc002nmq.3;uc002nmr.3	yes	1	uc002nmr.3	no	n.a.	n.a.	no	n.a.	n.a.	no
TTBK1	CK1	+	3	uc003ouq.1;uc011dvg.1;uc021yzs.1	yes	1	uc003ouq.1	yes	1	uc003ouq.1	no	n.a.	n.a.	yes
TTBK2	CK1	-	3	uc001zqo.2;uc001zqp.3;uc010bcy.2	yes	3	uc001zqo.2;uc010bcy.2;uc001zqp.3	yes	3	uc001zqo.2;uc010bcy.2;uc001zqp.3	no	n.a.	n.a.	yes
TTK	OTHER	+	2	uc003pjb.4;uc003pjc.3	yes	2	uc003pjc.3;uc003pjb.4	yes	2	uc003pjc.3;uc003pjb.4	no	n.a.	n.a.	yes
TTN	CAMK	-	17	uc002umq.4;uc002umw.1;uc002umx.1;uc002umz.1;uc002una.1;uc002unb.3;uc002und.3;uc010fre.1;uc010frf.1;uc010frg.1;uc010zfk.2;uc021vsy.2;uc021vsz.2;uc021vta.2;uc021vtb.2;uc031rqc.1;uc031rqd.1	yes	6	uc021vtb.2;uc021vsz.2;uc021vta.2;uc021vsy.2;uc031rqd.1;uc031rqc.1	yes	6	uc031rqc.1;uc031rqd.1;uc021vsy.2;uc021vsz.2;uc021vta.2;uc021vtb.2	no	n.a.	n.a.	yes
TWF1	ATYPICAL	-	3	uc001roa.4;uc001rob.3;uc001roc.3	yes	3	uc001rob.3;uc001roc.3;uc001roa.4	no	n.a.	n.a.	no	n.a.	n.a.	no
TXK	NRTK	-	4	uc003gxx.4;uc003gxy.1;uc010igj.3;uc011bzj.2	yes	1	uc003gxx.4	yes	2	uc003gxx.4;uc003gxy.1	yes	3	uc011bzj.2;uc003gxx.4;uc010igj.3	yes
TYK2	NRTK	-	3	uc002moc.4;uc002mod.2;uc010dxe.3	yes	3	uc010dxe.3;uc002moc.4;uc002mod.2	yes	3	uc002moc.4;uc010dxe.3;uc002mod.2	no	n.a.	n.a.	yes
TYRO3	RTK	+	1	uc001zof.2	yes	1	uc001zof.2	yes	1	uc001zof.2	no	n.a.	n.a.	yes
UHMK1	OTHER	+	3	uc001gcc.2;uc001gcd.3;uc009wuu.2	yes	3	uc001gcd.3;uc001gcc.2;uc009wuu.2	no	n.a.	n.a.	no	n.a.	n.a.	no
ULK1	OTHER	+	1	uc001uje.3	yes	1	uc001uje.3	yes	1	uc001uje.3	no	n.a.	n.a.	yes
ULK2	OTHER	-	2	uc002gwm.4;uc002gwn.3	yes	2	uc002gwm.4;uc002gwn.3	yes	2	uc002gwm.4;uc002gwn.3	no	n.a.	n.a.	yes
ULK3	OTHER	-	8	uc002ayv.2;uc010bkf.1;uc010ulp.1;uc010ulq.1;uc010ulr.1;uc010uls.1;uc010ult.1;uc010ulu.1	yes	6	uc010ulq.1;uc010bkf.1;uc002ayv.2;uc010ulp.1;uc010ulr.1;uc010uls.1	yes	6	uc010ulp.1;uc010ulq.1;uc010ulr.1;uc010bkf.1;uc002ayv.2;uc010uls.1	yes	8	uc010ulq.1;uc010bkf.1;uc002ayv.2;uc010ulu.1;uc010ulp.1;uc010ulr.1;uc010uls.1;uc010ult.1	yes
ULK4	OTHER	-	4	uc003cku.4;uc003ckv.4;uc003ckw.2;uc003ckx.1	yes	3	uc003ckv.4;uc003ckw.2;uc003ckx.1	yes	3	uc003ckv.4;uc003ckw.2;uc003ckx.1	no	n.a.	n.a.	yes
VRK1	CK1	+	1	uc001yft.3	yes	1	uc001yft.3	yes	1	uc001yft.3	no	n.a.	n.a.	yes
VRK2	CK1	+	11	uc002rzo.2;uc002rzp.4;uc002rzs.3;uc002rzt.3;uc002rzu.3;uc002rzv.3;uc010fcb.2;uc010fcc.4;uc010fcd.3;uc010ypg.2;uc010yph.1	yes	11	uc010yph.1;uc002rzs.3;uc002rzp.4;uc002rzv.3;uc010fcd.3;uc002rzu.3;uc010ypg.2;uc010fcb.2;uc002rzo.2;uc010fcc.4;uc002rzt.3	no	n.a.	n.a.	no	n.a.	n.a.	no
VRK3	CK1	-	10	uc002prg.2;uc002prh.1;uc002pri.1;uc002prk.2;uc002prl.3;uc010ens.2;uc010ent.2;uc010ybl.1;uc010ybm.1;uc010ybn.1	yes	10	uc010ybm.1;uc002pri.1;uc010ybl.1;uc002prg.2;uc002prh.1;uc010ens.2;uc002prk.2;uc002prl.3;uc010ent.2;uc010ybn.1	yes	10	uc002prg.2;uc002prh.1;uc002pri.1;uc010ens.2;uc010ybl.1;uc010ybm.1;uc002prk.2;uc010ent.2;uc002prl.3;uc010ybn.1	no	n.a.	n.a.	yes
WEE1	OTHER	+	3	uc001mhs.3;uc001mht.3;uc001mhu.3	yes	3	uc001mhu.3;uc001mhs.3;uc001mht.3	no	n.a.	n.a.	no	n.a.	n.a.	no
WEE2	OTHER	+	1	uc003vwn.2	yes	1	uc003vwn.2	yes	1	uc003vwn.2	no	n.a.	n.a.	yes
WNK1	OTHER	+	9	uc001qin.3;uc001qio.4;uc001qip.4;uc001qir.4;uc009zdm.1;uc009zdn.1;uc021qss.1;uc021qst.1;uc031qfk.1	yes	5	uc021qss.1;uc001qio.4;uc021qst.1;uc001qip.4;uc031qfk.1	yes	6	uc021qss.1;uc001qio.4;uc021qst.1;uc001qip.4;uc031qfk.1;uc001qir.4	yes	6	uc021qss.1;uc001qio.4;uc021qst.1;uc001qip.4;uc031qfk.1;uc001qin.3	yes
WNK2	OTHER	+	7	uc004ati.1;uc004atj.3;uc004atk.3;uc004atl.1;uc010mrc.1;uc010mrd.1;uc011lud.1	yes	6	uc010mrc.1;uc004ati.1;uc011lud.1;uc004atj.3;uc004atk.3;uc010mrd.1	no	n.a.	n.a.	no	n.a.	n.a.	no
WNK3	OTHER	-	2	uc004dtc.2;uc004dtd.2	yes	2	uc004dtc.2;uc004dtd.2	yes	2	uc004dtc.2;uc004dtd.2	no	n.a.	n.a.	yes
WNK4	OTHER	+	4	uc002ibj.3;uc002ibk.1;uc010wgx.2;uc010wgy.1	yes	3	uc002ibj.3;uc002ibk.1;uc010wgx.2	yes	3	uc002ibj.3;uc010wgx.2;uc002ibk.1	no	n.a.	n.a.	yes
YES1	NRTK	-	2	uc002kky.3;uc002kkz.3	yes	2	uc002kky.3;uc002kkz.3	yes	2	uc002kky.3;uc002kkz.3	no	n.a.	n.a.	yes
ZAK	TKL	+	4	uc002uhx.3;uc002uhy.3;uc002uhz.3;uc010zei.2	yes	4	uc002uhx.3;uc002uhy.3;uc002uhz.3;uc010zei.2	yes	4	uc002uhx.3;uc002uhy.3;uc010zei.2;uc002uhz.3	no	n.a.	n.a.	yes
ZAP70	NRTK	+	3	uc002syd.1;uc002sye.1;uc002syf.1	yes	3	uc002syf.1;uc002sye.1;uc002syd.1	no	n.a.	n.a.	no	n.a.	n.a.	no
*this assay could cross-react
