# Supplementary material for: Comprehensive kinome NGS targeted expression profiling by KING-REX
Source: BMC Genomics. 2019 Apr 23;20:307. doi: 10.1186/s12864-019-5676-3 (PMC6480677; doi:10.1186/s12864-019-5676-3)
Supplement: Supplementary file 5 — Table S3. Sequence of primers used in RT-qPCR validation experiments. The sequence of the primers used for the detection of Assay_OUT and Assay_IN portions of ALK, RET, NTRK1, ROS1 and the reference control in RT-qPCR experiment are reported. (XLSX 10 kb) [file 12864_2019_5676_MOESM5_ESM.xlsx]

## Sheet: Sheet1
Additional file 5: Table S3. Sequence of primers used in RT-qPCR validation experiments
Primer ID	Sequence
NTRK1 OUT FW	CATCGAGAACCAGCAGCAT
NTRK1 OUT REV	CGAAACGGAGACCACTCTTC
NTRK1 IN FW	TTTCTACGCTGCTCCTTGTG
NTRK1 IN REV	GTCATGAAATGCAGGGACAT
ALK OUT FW	CCTTCCCTTTCCTGTCTCATCG
ALK OUT REV	TTCCTGAGGTCATGCAGTGGA
ALK IN FW	AACCCCAACTACTGCTTTGC
ALK IN REV	ACCTGGCCTTCATACACCTC
RET OUT FW	GGAGTTCAAGCGGAAGGA
RET OUT REV	TGTGTACCGCCTCACCAG
RET IN FW	ATTTCGGATTTCGGCTTGT
RET IN REV	GATTCAATTGCCATCCATTTAAC
ROS1 OUT FW	AGTGGCTGGGTCACTTTCTC
ROS1 OUT REV	GCTTCACGTGGGTAACAATG
ROS1 IN FW	GTTTGATGGATGGAATCTTCACT
ROS1 IN REV	TGAGCTGGATAAGGCTGATG
PPIA FW	CCCACCGTGTTCTTCGACAT
PPIA REV	TTTCTGCTGTCTTTGGGACCTT
