# Supplementary material for: Comprehensive kinome NGS targeted expression profiling by KING-REX
Source: BMC Genomics. 2019 Apr 23;20:307. doi: 10.1186/s12864-019-5676-3 (PMC6480677; doi:10.1186/s12864-019-5676-3)
Supplement: Supplementary file 6 — Table S4. Additional information in support to Table 1, left panel (KING-REX vs. In-house transcriptome data). For each threshold and for each kinase in the KING-REX panel, the following information is reported: (i) the number of cell lines in which the kinase is considered present (P) or absent (N) in the reference dataset; (ii) the total number of true positives (TP), true negatives (TN), false positives (FP) and false negatives (FN); (iii) the recall, precision and F-measure metrics used to obtain data in Table 1, left panel (KING-REX vs. In-house transcriptome data. (XLSX 204 kb) [file 12864_2019_5676_MOESM6_ESM.xlsx]

## Sheet: Threshold_0.5
Additional file 6: Table S4. Additional information in support to Table 1A.
Kinases	P	N	TP	FP	TN	FN	Threshold	Recall	Precision	Fmeasure
AAK1	10	0	10	0	0	0	0.5	100	100	100
AATK	9	1	8	1	0	1	0.5	88.9	88.9	88.9
ABL1	10	0	10	0	0	0	0.5	100	100	100
ABL2	10	0	10	0	0	0	0.5	100	100	100
ACVR1	10	0	10	0	0	0	0.5	100	100	100
ACVR1B	10	0	10	0	0	0	0.5	100	100	100
ACVR1C	8	2	8	1	1	0	0.5	100	88.9	94.1
ACVR2A	10	0	10	0	0	0	0.5	100	100	100
ACVR2B	10	0	10	0	0	0	0.5	100	100	100
ACVRL1	7	3	3	0	3	4	0.5	42.9	100	60
ADCK1	10	0	10	0	0	0	0.5	100	100	100
ADCK2	10	0	10	0	0	0	0.5	100	100	100
ADCK3	10	0	10	0	0	0	0.5	100	100	100
ADCK4	10	0	10	0	0	0	0.5	100	100	100
ADCK5	10	0	10	0	0	0	0.5	100	100	100
ADRBK1	10	0	10	0	0	0	0.5	100	100	100
ADRBK2	10	0	10	0	0	0	0.5	100	100	100
AKT1	10	0	10	0	0	0	0.5	100	100	100
AKT2	10	0	10	0	0	0	0.5	100	100	100
AKT3	8	2	8	2	0	0	0.5	100	80	88.9
ALK	3	7	2	1	6	1	0.5	66.7	66.7	66.7
ALPK1	10	0	10	0	0	0	0.5	100	100	100
ALPK2	5	5	4	2	3	1	0.5	80	66.7	72.7
ALPK3	10	0	10	0	0	0	0.5	100	100	100
AMHR2	2	8	2	3	5	0	0.5	100	40	57.1
ANKK1	5	5	5	2	3	0	0.5	100	71.4	83.3
ARAF	10	0	10	0	0	0	0.5	100	100	100
ATM	10	0	10	0	0	0	0.5	100	100	100
ATR	10	0	10	0	0	0	0.5	100	100	100
AURKA	10	0	10	0	0	0	0.5	100	100	100
AURKB	10	0	10	0	0	0	0.5	100	100	100
AURKC	8	2	5	0	2	3	0.5	62.5	100	76.9
AXL	10	0	10	0	0	0	0.5	100	100	100
BCKDK	10	0	10	0	0	0	0.5	100	100	100
BCR	10	0	10	0	0	0	0.5	100	100	100
BLK	0	10	0	1	9	0	0.5		0	0
BMP2K	10	0	9	0	0	1	0.5	90	100	94.7
BMPR1A	10	0	7	0	0	3	0.5	70	100	82.4
BMPR1B	6	4	4	1	3	2	0.5	66.7	80	72.7
BMPR2	10	0	10	0	0	0	0.5	100	100	100
BMX	2	8	1	4	4	1	0.5	50	20	28.6
BRAF	10	0	10	0	0	0	0.5	100	100	100
BRD4	10	0	10	0	0	0	0.5	100	100	100
BRSK1	8	2	8	2	0	0	0.5	100	80	88.9
BRSK2	10	0	10	0	0	0	0.5	100	100	100
BTK	6	4	4	1	3	2	0.5	66.7	80	72.7
BUB1	10	0	10	0	0	0	0.5	100	100	100
BUB1B	10	0	10	0	0	0	0.5	100	100	100
C9orf96	9	1	9	1	0	0	0.5	100	90	94.7
CAMK1	10	0	10	0	0	0	0.5	100	100	100
CAMK1D	10	0	10	0	0	0	0.5	100	100	100
CAMK1G	5	5	0	1	4	5	0.5	0	0	0
CAMK2A	2	8	0	0	8	2	0.5	0		0
CAMK2B	5	5	5	3	2	0	0.5	100	62.5	76.9
CAMK2D	10	0	9	0	0	1	0.5	90	100	94.7
CAMK2G	10	0	10	0	0	0	0.5	100	100	100
CAMK4	5	5	5	4	1	0	0.5	100	55.6	71.4
CAMKK1	10	0	10	0	0	0	0.5	100	100	100
CAMKK2	10	0	10	0	0	0	0.5	100	100	100
CAMKV	8	2	5	1	1	3	0.5	62.5	83.3	71.4
CASK	10	0	10	0	0	0	0.5	100	100	100
CDC42BPA	10	0	10	0	0	0	0.5	100	100	100
CDC42BPB	10	0	10	0	0	0	0.5	100	100	100
CDC42BPG	10	0	9	0	0	1	0.5	90	100	94.7
CDC7	10	0	10	0	0	0	0.5	100	100	100
CDK1	10	0	10	0	0	0	0.5	100	100	100
CDK10	10	0	10	0	0	0	0.5	100	100	100
CDK11A	10	0	10	0	0	0	0.5	100	100	100
CDK11B	10	0	10	0	0	0	0.5	100	100	100
CDK12	10	0	10	0	0	0	0.5	100	100	100
CDK13	10	0	10	0	0	0	0.5	100	100	100
CDK14	8	2	8	2	0	0	0.5	100	80	88.9
CDK15	3	7	2	0	7	1	0.5	66.7	100	80
CDK16	10	0	10	0	0	0	0.5	100	100	100
CDK17	10	0	10	0	0	0	0.5	100	100	100
CDK18	10	0	10	0	0	0	0.5	100	100	100
CDK19	10	0	10	0	0	0	0.5	100	100	100
CDK2	10	0	10	0	0	0	0.5	100	100	100
CDK20	9	1	9	0	1	0	0.5	100	100	100
CDK4	10	0	10	0	0	0	0.5	100	100	100
CDK5	10	0	10	0	0	0	0.5	100	100	100
CDK6	10	0	10	0	0	0	0.5	100	100	100
CDK7	10	0	10	0	0	0	0.5	100	100	100
CDK8	10	0	10	0	0	0	0.5	100	100	100
CDK9	10	0	10	0	0	0	0.5	100	100	100
CDKL1	10	0	10	0	0	0	0.5	100	100	100
CDKL2	9	1	8	0	1	1	0.5	88.9	100	94.1
CDKL3	10	0	10	0	0	0	0.5	100	100	100
CDKL4	7	3	0	0	3	7	0.5	0		0
CDKL5	10	0	10	0	0	0	0.5	100	100	100
CHEK1	10	0	10	0	0	0	0.5	100	100	100
CHEK2	10	0	10	0	0	0	0.5	100	100	100
CHUK	10	0	10	0	0	0	0.5	100	100	100
CIT	10	0	10	0	0	0	0.5	100	100	100
CLK1	10	0	10	0	0	0	0.5	100	100	100
CLK2	10	0	10	0	0	0	0.5	100	100	100
CLK3	10	0	10	0	0	0	0.5	100	100	100
CLK4	10	0	10	0	0	0	0.5	100	100	100
CSF1R	3	7	3	2	5	0	0.5	100	60	75
CSK	10	0	10	0	0	0	0.5	100	100	100
CSNK1A1	10	0	10	0	0	0	0.5	100	100	100
CSNK1A1L	0	10	0	3	7	0	0.5		0	0
CSNK1D	10	0	10	0	0	0	0.5	100	100	100
CSNK1E	10	0	10	0	0	0	0.5	100	100	100
CSNK1G1	10	0	10	0	0	0	0.5	100	100	100
CSNK1G2	10	0	10	0	0	0	0.5	100	100	100
CSNK1G3	10	0	10	0	0	0	0.5	100	100	100
CSNK2A1	10	0	0	0	0	10	0.5	0		0
CSNK2A2	10	0	10	0	0	0	0.5	100	100	100
DAPK1	8	2	8	2	0	0	0.5	100	80	88.9
DAPK2	10	0	10	0	0	0	0.5	100	100	100
DAPK3	10	0	10	0	0	0	0.5	100	100	100
DCLK1	5	5	4	3	2	1	0.5	80	57.1	66.7
DCLK2	7	3	7	3	0	0	0.5	100	70	82.4
DCLK3	0	10	0	0	10	0	0.5
DDR1	10	0	10	0	0	0	0.5	100	100	100
DDR2	10	0	10	0	0	0	0.5	100	100	100
DMPK	10	0	10	0	0	0	0.5	100	100	100
DSTYK	10	0	10	0	0	0	0.5	100	100	100
DYRK1A	10	0	10	0	0	0	0.5	100	100	100
DYRK1B	10	0	10	0	0	0	0.5	100	100	100
DYRK2	10	0	8	0	0	2	0.5	80	100	88.9
DYRK3	10	0	10	0	0	0	0.5	100	100	100
DYRK4	10	0	10	0	0	0	0.5	100	100	100
EEF2K	10	0	10	0	0	0	0.5	100	100	100
EGFR	10	0	10	0	0	0	0.5	100	100	100
EIF2AK1	10	0	10	0	0	0	0.5	100	100	100
EIF2AK2	10	0	10	0	0	0	0.5	100	100	100
EIF2AK3	10	0	10	0	0	0	0.5	100	100	100
EIF2AK4	10	0	10	0	0	0	0.5	100	100	100
EPHA1	10	0	10	0	0	0	0.5	100	100	100
EPHA10	9	1	9	1	0	0	0.5	100	90	94.7
EPHA2	10	0	10	0	0	0	0.5	100	100	100
EPHA3	2	8	1	2	6	1	0.5	50	33.3	40
EPHA4	9	1	8	1	0	1	0.5	88.9	88.9	88.9
EPHA5	0	10	0	2	8	0	0.5		0	0
EPHA6	0	10	0	0	10	0	0.5
EPHA7	0	10	0	2	8	0	0.5		0	0
EPHA8	4	6	2	1	5	2	0.5	50	66.7	57.1
EPHB1	6	4	5	0	4	1	0.5	83.3	100	90.9
EPHB2	10	0	10	0	0	0	0.5	100	100	100
EPHB3	10	0	10	0	0	0	0.5	100	100	100
EPHB4	10	0	10	0	0	0	0.5	100	100	100
EPHB6	10	0	10	0	0	0	0.5	100	100	100
ERBB2	10	0	10	0	0	0	0.5	100	100	100
ERBB3	10	0	10	0	0	0	0.5	100	100	100
ERBB4	0	10	0	4	6	0	0.5		0	0
ERN1	10	0	10	0	0	0	0.5	100	100	100
ERN2	7	3	7	2	1	0	0.5	100	77.8	87.5
FASTK	10	0	10	0	0	0	0.5	100	100	100
FER	10	0	10	0	0	0	0.5	100	100	100
FES	6	4	6	4	0	0	0.5	100	60	75
FGFR1	10	0	9	0	0	1	0.5	90	100	94.7
FGFR2	9	1	8	1	0	1	0.5	88.9	88.9	88.9
FGFR3	10	0	10	0	0	0	0.5	100	100	100
FGFR4	10	0	10	0	0	0	0.5	100	100	100
FGR	3	7	3	3	4	0	0.5	100	50	66.7
FLT1	7	3	6	0	3	1	0.5	85.7	100	92.3
FLT3	3	7	2	1	6	1	0.5	66.7	66.7	66.7
FLT4	3	7	1	0	7	2	0.5	33.3	100	50
FRK	9	1	9	0	1	0	0.5	100	100	100
FYN	10	0	10	0	0	0	0.5	100	100	100
GAK	10	0	10	0	0	0	0.5	100	100	100
GRK1	6	4	0	0	4	6	0.5	0		0
GRK4	10	0	10	0	0	0	0.5	100	100	100
GRK5	10	0	10	0	0	0	0.5	100	100	100
GRK6	10	0	10	0	0	0	0.5	100	100	100
GRK7	5	5	0	0	5	5	0.5	0		0
GSK3A	10	0	10	0	0	0	0.5	100	100	100
GSK3B	10	0	10	0	0	0	0.5	100	100	100
GUCY2C	9	1	5	0	1	4	0.5	55.6	100	71.4
GUCY2D	4	6	3	0	6	1	0.5	75	100	85.7
GUCY2F	0	10	0	4	6	0	0.5		0	0
HCK	1	9	1	1	8	0	0.5	100	50	66.7
HIPK1	10	0	10	0	0	0	0.5	100	100	100
HIPK2	10	0	10	0	0	0	0.5	100	100	100
HIPK3	10	0	10	0	0	0	0.5	100	100	100
HIPK4	7	3	5	3	0	2	0.5	71.4	62.5	66.7
HUNK	8	2	8	0	2	0	0.5	100	100	100
ICK	10	0	10	0	0	0	0.5	100	100	100
IGF1R	10	0	10	0	0	0	0.5	100	100	100
IKBKAP	10	0	10	0	0	0	0.5	100	100	100
IKBKB	10	0	10	0	0	0	0.5	100	100	100
IKBKE	10	0	10	0	0	0	0.5	100	100	100
ILK	10	0	10	0	0	0	0.5	100	100	100
INSR	10	0	10	0	0	0	0.5	100	100	100
INSRR	3	7	1	0	7	2	0.5	33.3	100	50
IRAK1	10	0	10	0	0	0	0.5	100	100	100
IRAK2	10	0	10	0	0	0	0.5	100	100	100
IRAK3	4	6	4	2	4	0	0.5	100	66.7	80
IRAK4	10	0	10	0	0	0	0.5	100	100	100
ITK	4	6	1	1	5	3	0.5	25	50	33.3
JAK1	10	0	10	0	0	0	0.5	100	100	100
JAK2	10	0	10	0	0	0	0.5	100	100	100
JAK3	9	1	9	1	0	0	0.5	100	90	94.7
KALRN	10	0	8	0	0	2	0.5	80	100	88.9
KDR	2	8	0	1	7	2	0.5	0	0	0
KIT	10	0	9	0	0	1	0.5	90	100	94.7
KSR1	10	0	10	0	0	0	0.5	100	100	100
KSR2	9	1	9	0	1	0	0.5	100	100	100
LATS1	10	0	10	0	0	0	0.5	100	100	100
LATS2	10	0	10	0	0	0	0.5	100	100	100
LCK	7	3	7	3	0	0	0.5	100	70	82.4
LIMK1	10	0	10	0	0	0	0.5	100	100	100
LIMK2	10	0	10	0	0	0	0.5	100	100	100
LMTK2	10	0	10	0	0	0	0.5	100	100	100
LMTK3	10	0	10	0	0	0	0.5	100	100	100
LRRK1	10	0	10	0	0	0	0.5	100	100	100
LRRK2	4	6	2	1	5	2	0.5	50	66.7	57.1
LTK	9	1	8	1	0	1	0.5	88.9	88.9	88.9
LYN	10	0	10	0	0	0	0.5	100	100	100
MAK	10	0	6	0	0	4	0.5	60	100	75
MAP2K1	10	0	10	0	0	0	0.5	100	100	100
MAP2K2	10	0	10	0	0	0	0.5	100	100	100
MAP2K3	10	0	10	0	0	0	0.5	100	100	100
MAP2K4	10	0	10	0	0	0	0.5	100	100	100
MAP2K5	10	0	10	0	0	0	0.5	100	100	100
MAP2K6	10	0	10	0	0	0	0.5	100	100	100
MAP2K7	10	0	10	0	0	0	0.5	100	100	100
MAP3K1	10	0	10	0	0	0	0.5	100	100	100
MAP3K10	10	0	10	0	0	0	0.5	100	100	100
MAP3K11	10	0	10	0	0	0	0.5	100	100	100
MAP3K12	10	0	10	0	0	0	0.5	100	100	100
MAP3K13	10	0	10	0	0	0	0.5	100	100	100
MAP3K14	10	0	10	0	0	0	0.5	100	100	100
MAP3K15	4	6	4	1	5	0	0.5	100	80	88.9
MAP3K19	4	6	0	0	6	4	0.5	0		0
MAP3K2	10	0	10	0	0	0	0.5	100	100	100
MAP3K21	10	0	10	0	0	0	0.5	100	100	100
MAP3K3	10	0	10	0	0	0	0.5	100	100	100
MAP3K4	10	0	10	0	0	0	0.5	100	100	100
MAP3K5	10	0	10	0	0	0	0.5	100	100	100
MAP3K6	10	0	10	0	0	0	0.5	100	100	100
MAP3K7	10	0	10	0	0	0	0.5	100	100	100
MAP3K8	10	0	10	0	0	0	0.5	100	100	100
MAP3K9	10	0	10	0	0	0	0.5	100	100	100
MAP4K1	10	0	10	0	0	0	0.5	100	100	100
MAP4K2	10	0	10	0	0	0	0.5	100	100	100
MAP4K3	10	0	10	0	0	0	0.5	100	100	100
MAP4K4	10	0	10	0	0	0	0.5	100	100	100
MAP4K5	10	0	10	0	0	0	0.5	100	100	100
MAPK1	10	0	10	0	0	0	0.5	100	100	100
MAPK10	3	7	3	2	5	0	0.5	100	60	75
MAPK11	10	0	10	0	0	0	0.5	100	100	100
MAPK12	10	0	10	0	0	0	0.5	100	100	100
MAPK13	10	0	10	0	0	0	0.5	100	100	100
MAPK14	10	0	10	0	0	0	0.5	100	100	100
MAPK15	9	1	7	0	1	2	0.5	77.8	100	87.5
MAPK3	10	0	10	0	0	0	0.5	100	100	100
MAPK4	5	5	3	0	5	2	0.5	60	100	75
MAPK6	10	0	10	0	0	0	0.5	100	100	100
MAPK7	10	0	10	0	0	0	0.5	100	100	100
MAPK8	10	0	10	0	0	0	0.5	100	100	100
MAPK9	10	0	10	0	0	0	0.5	100	100	100
MAPKAPK2	10	0	10	0	0	0	0.5	100	100	100
MAPKAPK3	10	0	10	0	0	0	0.5	100	100	100
MAPKAPK5	10	0	10	0	0	0	0.5	100	100	100
MARK1	8	2	6	2	0	2	0.5	75	75	75
MARK2	10	0	10	0	0	0	0.5	100	100	100
MARK3	10	0	10	0	0	0	0.5	100	100	100
MARK4	10	0	10	0	0	0	0.5	100	100	100
MAST1	10	0	10	0	0	0	0.5	100	100	100
MAST2	10	0	10	0	0	0	0.5	100	100	100
MAST3	10	0	10	0	0	0	0.5	100	100	100
MAST4	10	0	10	0	0	0	0.5	100	100	100
MASTL	10	0	10	0	0	0	0.5	100	100	100
MATK	4	6	2	2	4	2	0.5	50	50	50
MELK	10	0	10	0	0	0	0.5	100	100	100
MERTK	10	0	10	0	0	0	0.5	100	100	100
MET	10	0	10	0	0	0	0.5	100	100	100
MINK1	10	0	10	0	0	0	0.5	100	100	100
MKNK1	10	0	10	0	0	0	0.5	100	100	100
MKNK2	10	0	10	0	0	0	0.5	100	100	100
MLKL	10	0	10	0	0	0	0.5	100	100	100
MOK	10	0	10	0	0	0	0.5	100	100	100
MOS	0	10	0	0	10	0	0.5
MST1R	10	0	10	0	0	0	0.5	100	100	100
MST4	10	0	10	0	0	0	0.5	100	100	100
MTOR	10	0	10	0	0	0	0.5	100	100	100
MUSK	1	9	0	0	9	1	0.5	0		0
MYLK	10	0	9	0	0	1	0.5	90	100	94.7
MYLK2	9	1	9	1	0	0	0.5	100	90	94.7
MYLK3	7	3	0	0	3	7	0.5	0		0
MYLK4	8	2	8	1	1	0	0.5	100	88.9	94.1
MYO3A	0	10	0	1	9	0	0.5		0	0
MYO3B	5	5	5	2	3	0	0.5	100	71.4	83.3
NEK1	10	0	10	0	0	0	0.5	100	100	100
NEK10	10	0	10	0	0	0	0.5	100	100	100
NEK11	10	0	10	0	0	0	0.5	100	100	100
NEK2	10	0	10	0	0	0	0.5	100	100	100
NEK3	10	0	10	0	0	0	0.5	100	100	100
NEK4	10	0	10	0	0	0	0.5	100	100	100
NEK5	10	0	10	0	0	0	0.5	100	100	100
NEK6	10	0	10	0	0	0	0.5	100	100	100
NEK7	10	0	10	0	0	0	0.5	100	100	100
NEK8	10	0	10	0	0	0	0.5	100	100	100
NEK9	10	0	10	0	0	0	0.5	100	100	100
NIM1	2	8	2	2	6	0	0.5	100	50	66.7
NLK	10	0	10	0	0	0	0.5	100	100	100
NPR1	4	6	3	3	3	1	0.5	75	50	60
NPR2	10	0	10	0	0	0	0.5	100	100	100
NRBP1	10	0	10	0	0	0	0.5	100	100	100
NRBP2	10	0	10	0	0	0	0.5	100	100	100
NRK	0	10	0	0	10	0	0.5
NTRK1	5	5	5	3	2	0	0.5	100	62.5	76.9
NTRK2	10	0	6	0	0	4	0.5	60	100	75
NTRK3	1	9	0	0	9	1	0.5	0		0
NUAK1	10	0	10	0	0	0	0.5	100	100	100
NUAK2	9	1	9	1	0	0	0.5	100	90	94.7
OBSCN	10	0	10	0	0	0	0.5	100	100	100
OXSR1	10	0	10	0	0	0	0.5	100	100	100
PAK1	10	0	10	0	0	0	0.5	100	100	100
PAK2	10	0	10	0	0	0	0.5	100	100	100
PAK3	0	10	0	0	10	0	0.5
PAK4	10	0	10	0	0	0	0.5	100	100	100
PAK6	10	0	10	0	0	0	0.5	100	100	100
PAK7	0	10	0	1	9	0	0.5		0	0
PAN3	10	0	10	0	0	0	0.5	100	100	100
PASK	10	0	10	0	0	0	0.5	100	100	100
PBK	10	0	10	0	0	0	0.5	100	100	100
PDGFRA	3	7	2	5	2	1	0.5	66.7	28.6	40
PDGFRB	7	3	7	2	1	0	0.5	100	77.8	87.5
PDIK1L	10	0	10	0	0	0	0.5	100	100	100
PDK1	10	0	10	0	0	0	0.5	100	100	100
PDK2	10	0	10	0	0	0	0.5	100	100	100
PDK3	10	0	10	0	0	0	0.5	100	100	100
PDK4	10	0	10	0	0	0	0.5	100	100	100
PDPK1	10	0	10	0	0	0	0.5	100	100	100
PEAK1	10	0	10	0	0	0	0.5	100	100	100
PHKG1	9	1	9	1	0	0	0.5	100	90	94.7
PHKG2	10	0	10	0	0	0	0.5	100	100	100
PIK3R4	10	0	10	0	0	0	0.5	100	100	100
PIM1	10	0	10	0	0	0	0.5	100	100	100
PIM2	10	0	10	0	0	0	0.5	100	100	100
PIM3	10	0	10	0	0	0	0.5	100	100	100
PINK1	10	0	10	0	0	0	0.5	100	100	100
PKDCC	10	0	10	0	0	0	0.5	100	100	100
PKMYT1	10	0	10	0	0	0	0.5	100	100	100
PKN1	10	0	10	0	0	0	0.5	100	100	100
PKN2	10	0	10	0	0	0	0.5	100	100	100
PKN3	10	0	10	0	0	0	0.5	100	100	100
PLK1	10	0	10	0	0	0	0.5	100	100	100
PLK2	10	0	10	0	0	0	0.5	100	100	100
PLK3	10	0	10	0	0	0	0.5	100	100	100
PLK4	10	0	10	0	0	0	0.5	100	100	100
PLK5	6	4	3	2	2	3	0.5	50	60	54.5
PNCK	2	8	2	4	4	0	0.5	100	33.3	50
POMK	10	0	10	0	0	0	0.5	100	100	100
PRKAA1	10	0	10	0	0	0	0.5	100	100	100
PRKAA2	6	4	5	1	3	1	0.5	83.3	83.3	83.3
PRKACA	10	0	10	0	0	0	0.5	100	100	100
PRKACB	10	0	10	0	0	0	0.5	100	100	100
PRKACG	3	7	0	0	7	3	0.5	0		0
PRKAG1	10	0	10	0	0	0	0.5	100	100	100
PRKCA	10	0	10	0	0	0	0.5	100	100	100
PRKCB	1	9	1	9	0	0	0.5	100	10	18.2
PRKCD	10	0	10	0	0	0	0.5	100	100	100
PRKCE	10	0	10	0	0	0	0.5	100	100	100
PRKCG	9	1	9	0	1	0	0.5	100	100	100
PRKCH	9	1	9	1	0	0	0.5	100	90	94.7
PRKCI	10	0	10	0	0	0	0.5	100	100	100
PRKCQ	8	2	8	0	2	0	0.5	100	100	100
PRKCZ	10	0	10	0	0	0	0.5	100	100	100
PRKD1	5	5	4	0	5	1	0.5	80	100	88.9
PRKD2	10	0	10	0	0	0	0.5	100	100	100
PRKD3	10	0	10	0	0	0	0.5	100	100	100
PRKDC	10	0	10	0	0	0	0.5	100	100	100
PRKG1	6	4	5	1	3	1	0.5	83.3	83.3	83.3
PRKG2	9	1	9	0	1	0	0.5	100	100	100
PRKX	10	0	10	0	0	0	0.5	100	100	100
PRKY	2	8	1	0	8	1	0.5	50	100	66.7
PRPF4B	10	0	10	0	0	0	0.5	100	100	100
PSKH1	10	0	10	0	0	0	0.5	100	100	100
PSKH2	0	10	0	0	10	0	0.5
PTK2	10	0	10	0	0	0	0.5	100	100	100
PTK2B	10	0	10	0	0	0	0.5	100	100	100
PTK6	10	0	10	0	0	0	0.5	100	100	100
PTK7	10	0	9	0	0	1	0.5	90	100	94.7
PXK	10	0	10	0	0	0	0.5	100	100	100
RAF1	10	0	10	0	0	0	0.5	100	100	100
RET	5	5	4	0	5	1	0.5	80	100	88.9
RIOK1	10	0	10	0	0	0	0.5	100	100	100
RIOK2	10	0	10	0	0	0	0.5	100	100	100
RIOK3	10	0	10	0	0	0	0.5	100	100	100
RIPK1	10	0	10	0	0	0	0.5	100	100	100
RIPK2	10	0	10	0	0	0	0.5	100	100	100
RIPK3	6	4	6	1	3	0	0.5	100	85.7	92.3
RIPK4	9	1	9	0	1	0	0.5	100	100	100
RNASEL	10	0	10	0	0	0	0.5	100	100	100
ROCK1	10	0	10	0	0	0	0.5	100	100	100
ROCK2	10	0	10	0	0	0	0.5	100	100	100
ROR1	10	0	10	0	0	0	0.5	100	100	100
ROR2	7	3	6	0	3	1	0.5	85.7	100	92.3
ROS1	3	7	3	1	6	0	0.5	100	75	85.7
RPS6KA1	10	0	10	0	0	0	0.5	100	100	100
RPS6KA2	10	0	10	0	0	0	0.5	100	100	100
RPS6KA3	10	0	10	0	0	0	0.5	100	100	100
RPS6KA4	10	0	10	0	0	0	0.5	100	100	100
RPS6KA5	10	0	10	0	0	0	0.5	100	100	100
RPS6KA6	7	3	7	0	3	0	0.5	100	100	100
RPS6KB1	10	0	10	0	0	0	0.5	100	100	100
RPS6KB2	10	0	10	0	0	0	0.5	100	100	100
RPS6KC1	10	0	10	0	0	0	0.5	100	100	100
RPS6KL1	10	0	10	0	0	0	0.5	100	100	100
RYK	10	0	10	0	0	0	0.5	100	100	100
SBK1	9	1	9	1	0	0	0.5	100	90	94.7
SBK2	1	9	0	0	9	1	0.5	0		0
SBK3	2	8	2	3	5	0	0.5	100	40	57.1
SCYL1	10	0	10	0	0	0	0.5	100	100	100
SCYL2	10	0	10	0	0	0	0.5	100	100	100
SCYL3	10	0	10	0	0	0	0.5	100	100	100
SGK1	10	0	10	0	0	0	0.5	100	100	100
SGK2	10	0	10	0	0	0	0.5	100	100	100
SGK223	10	0	10	0	0	0	0.5	100	100	100
SGK3	10	0	10	0	0	0	0.5	100	100	100
SGK494	10	0	0	0	0	10	0.5	0		0
SIK1	10	0	10	0	0	0	0.5	100	100	100
SIK2	10	0	10	0	0	0	0.5	100	100	100
SIK3	10	0	10	0	0	0	0.5	100	100	100
SLK	10	0	10	0	0	0	0.5	100	100	100
SMG1	10	0	10	0	0	0	0.5	100	100	100
SNRK	10	0	10	0	0	0	0.5	100	100	100
SPEG	6	4	6	0	4	0	0.5	100	100	100
SRC	10	0	10	0	0	0	0.5	100	100	100
SRMS	4	6	4	3	3	0	0.5	100	57.1	72.7
SRPK1	10	0	10	0	0	0	0.5	100	100	100
SRPK2	10	0	10	0	0	0	0.5	100	100	100
SRPK3	7	3	3	2	1	4	0.5	42.9	60	50
STK10	10	0	10	0	0	0	0.5	100	100	100
STK11	10	0	10	0	0	0	0.5	100	100	100
STK16	10	0	10	0	0	0	0.5	100	100	100
STK17A	10	0	10	0	0	0	0.5	100	100	100
STK17B	10	0	10	0	0	0	0.5	100	100	100
STK19	10	0	10	0	0	0	0.5	100	100	100
STK24	10	0	10	0	0	0	0.5	100	100	100
STK25	10	0	10	0	0	0	0.5	100	100	100
STK3	10	0	10	0	0	0	0.5	100	100	100
STK31	8	2	8	2	0	0	0.5	100	80	88.9
STK32A	3	7	3	3	4	0	0.5	100	50	66.7
STK32B	0	10	0	1	9	0	0.5		0	0
STK32C	10	0	10	0	0	0	0.5	100	100	100
STK33	6	4	6	0	4	0	0.5	100	100	100
STK35	10	0	10	0	0	0	0.5	100	100	100
STK36	10	0	10	0	0	0	0.5	100	100	100
STK38	10	0	10	0	0	0	0.5	100	100	100
STK38L	10	0	10	0	0	0	0.5	100	100	100
STK39	10	0	10	0	0	0	0.5	100	100	100
STK4	10	0	10	0	0	0	0.5	100	100	100
STK40	10	0	10	0	0	0	0.5	100	100	100
STRADA	10	0	10	0	0	0	0.5	100	100	100
STRADB	10	0	10	0	0	0	0.5	100	100	100
STYK1	10	0	10	0	0	0	0.5	100	100	100
SYK	10	0	10	0	0	0	0.5	100	100	100
TAF1	10	0	10	0	0	0	0.5	100	100	100
TAOK1	10	0	10	0	0	0	0.5	100	100	100
TAOK2	10	0	10	0	0	0	0.5	100	100	100
TAOK3	10	0	10	0	0	0	0.5	100	100	100
TBCK	10	0	10	0	0	0	0.5	100	100	100
TBK1	10	0	10	0	0	0	0.5	100	100	100
TEC	10	0	10	0	0	0	0.5	100	100	100
TEK	7	3	1	0	3	6	0.5	14.3	100	25
TESK1	10	0	10	0	0	0	0.5	100	100	100
TESK2	10	0	10	0	0	0	0.5	100	100	100
TEX14	10	0	10	0	0	0	0.5	100	100	100
TGFBR1	10	0	10	0	0	0	0.5	100	100	100
TGFBR2	10	0	10	0	0	0	0.5	100	100	100
TIE1	4	6	3	1	5	1	0.5	75	75	75
TLK1	10	0	10	0	0	0	0.5	100	100	100
TLK2	10	0	10	0	0	0	0.5	100	100	100
TNIK	10	0	10	0	0	0	0.5	100	100	100
TNK1	10	0	10	0	0	0	0.5	100	100	100
TNK2	10	0	10	0	0	0	0.5	100	100	100
TP53RK	10	0	10	0	0	0	0.5	100	100	100
TRIB1	10	0	8	0	0	2	0.5	80	100	88.9
TRIB2	10	0	10	0	0	0	0.5	100	100	100
TRIB3	10	0	10	0	0	0	0.5	100	100	100
TRIM24	10	0	10	0	0	0	0.5	100	100	100
TRIM28	10	0	10	0	0	0	0.5	100	100	100
TRIO	10	0	10	0	0	0	0.5	100	100	100
TRPM6	10	0	6	0	0	4	0.5	60	100	75
TRPM7	10	0	10	0	0	0	0.5	100	100	100
TSSK1B	1	9	1	7	2	0	0.5	100	12.5	22.2
TSSK3	10	0	10	0	0	0	0.5	100	100	100
TSSK4	10	0	0	0	0	10	0.5	0		0
TSSK6	9	1	9	1	0	0	0.5	100	90	94.7
TTBK1	4	6	1	0	6	3	0.5	25	100	40
TTBK2	10	0	10	0	0	0	0.5	100	100	100
TTK	10	0	10	0	0	0	0.5	100	100	100
TTN	10	0	2	0	0	8	0.5	20	100	33.3
TWF1	10	0	10	0	0	0	0.5	100	100	100
TXK	9	1	9	1	0	0	0.5	100	90	94.7
TYK2	10	0	10	0	0	0	0.5	100	100	100
TYRO3	10	0	10	0	0	0	0.5	100	100	100
UHMK1	10	0	10	0	0	0	0.5	100	100	100
ULK1	10	0	10	0	0	0	0.5	100	100	100
ULK2	9	1	9	0	1	0	0.5	100	100	100
ULK3	10	0	10	0	0	0	0.5	100	100	100
ULK4	10	0	10	0	0	0	0.5	100	100	100
VRK1	10	0	10	0	0	0	0.5	100	100	100
VRK2	10	0	10	0	0	0	0.5	100	100	100
VRK3	10	0	10	0	0	0	0.5	100	100	100
WEE1	10	0	10	0	0	0	0.5	100	100	100
WEE2	3	7	0	2	5	3	0.5	0	0	0
WNK1	10	0	10	0	0	0	0.5	100	100	100
WNK2	10	0	10	0	0	0	0.5	100	100	100
WNK3	4	6	1	1	5	3	0.5	25	50	33.3
WNK4	10	0	10	0	0	0	0.5	100	100	100
YES1	10	0	10	0	0	0	0.5	100	100	100
ZAK	10	0	10	0	0	0	0.5	100	100	100
ZAP70	4	6	4	4	2	0	0.5	100	50	66.7

## Sheet: Threshold_1
Kinases	P	N	TP	FP	TN	FN	Threshold	Recall	Precision	Fmeasure
AAK1	10	0	10	0	0	0	1	100	100	100
AATK	6	4	6	3	1	0	1	100	66.7	80
ABL1	10	0	10	0	0	0	1	100	100	100
ABL2	10	0	10	0	0	0	1	100	100	100
ACVR1	10	0	10	0	0	0	1	100	100	100
ACVR1B	10	0	10	0	0	0	1	100	100	100
ACVR1C	8	2	7	0	2	1	1	87.5	100	93.3
ACVR2A	10	0	10	0	0	0	1	100	100	100
ACVR2B	10	0	10	0	0	0	1	100	100	100
ACVRL1	7	3	1	0	3	6	1	14.3	100	25
ADCK1	10	0	10	0	0	0	1	100	100	100
ADCK2	10	0	10	0	0	0	1	100	100	100
ADCK3	10	0	10	0	0	0	1	100	100	100
ADCK4	10	0	10	0	0	0	1	100	100	100
ADCK5	10	0	10	0	0	0	1	100	100	100
ADRBK1	10	0	10	0	0	0	1	100	100	100
ADRBK2	10	0	10	0	0	0	1	100	100	100
AKT1	10	0	10	0	0	0	1	100	100	100
AKT2	10	0	10	0	0	0	1	100	100	100
AKT3	7	3	7	3	0	0	1	100	70	82.4
ALK	2	8	2	1	7	0	1	100	66.7	80
ALPK1	10	0	10	0	0	0	1	100	100	100
ALPK2	3	7	2	1	6	1	1	66.7	66.7	66.7
ALPK3	9	1	9	1	0	0	1	100	90	94.7
AMHR2	2	8	2	1	7	0	1	100	66.7	80
ANKK1	4	6	3	2	4	1	1	75	60	66.7
ARAF	10	0	10	0	0	0	1	100	100	100
ATM	10	0	10	0	0	0	1	100	100	100
ATR	10	0	10	0	0	0	1	100	100	100
AURKA	10	0	10	0	0	0	1	100	100	100
AURKB	10	0	10	0	0	0	1	100	100	100
AURKC	7	3	3	0	3	4	1	42.9	100	60
AXL	10	0	10	0	0	0	1	100	100	100
BCKDK	10	0	10	0	0	0	1	100	100	100
BCR	10	0	10	0	0	0	1	100	100	100
BLK	0	10	0	0	10	0	1
BMP2K	10	0	8	0	0	2	1	80	100	88.9
BMPR1A	10	0	1	0	0	9	1	10	100	18.2
BMPR1B	4	6	2	0	6	2	1	50	100	66.7
BMPR2	10	0	10	0	0	0	1	100	100	100
BMX	2	8	1	2	6	1	1	50	33.3	40
BRAF	10	0	10	0	0	0	1	100	100	100
BRD4	10	0	10	0	0	0	1	100	100	100
BRSK1	7	3	7	2	1	0	1	100	77.8	87.5
BRSK2	9	1	8	1	0	1	1	88.9	88.9	88.9
BTK	5	5	3	0	5	2	1	60	100	75
BUB1	10	0	10	0	0	0	1	100	100	100
BUB1B	10	0	10	0	0	0	1	100	100	100
C9orf96	7	3	6	2	1	1	1	85.7	75	80
CAMK1	10	0	10	0	0	0	1	100	100	100
CAMK1D	10	0	10	0	0	0	1	100	100	100
CAMK1G	3	7	0	0	7	3	1	0		0
CAMK2A	0	10	0	0	10	0	1
CAMK2B	4	6	4	2	4	0	1	100	66.7	80
CAMK2D	10	0	8	0	0	2	1	80	100	88.9
CAMK2G	10	0	10	0	0	0	1	100	100	100
CAMK4	4	6	4	4	2	0	1	100	50	66.7
CAMKK1	10	0	10	0	0	0	1	100	100	100
CAMKK2	10	0	10	0	0	0	1	100	100	100
CAMKV	5	5	3	1	4	2	1	60	75	66.7
CASK	10	0	10	0	0	0	1	100	100	100
CDC42BPA	10	0	10	0	0	0	1	100	100	100
CDC42BPB	10	0	10	0	0	0	1	100	100	100
CDC42BPG	9	1	9	0	1	0	1	100	100	100
CDC7	10	0	10	0	0	0	1	100	100	100
CDK1	10	0	10	0	0	0	1	100	100	100
CDK10	10	0	10	0	0	0	1	100	100	100
CDK11A	10	0	10	0	0	0	1	100	100	100
CDK11B	10	0	10	0	0	0	1	100	100	100
CDK12	10	0	10	0	0	0	1	100	100	100
CDK13	10	0	10	0	0	0	1	100	100	100
CDK14	8	2	8	2	0	0	1	100	80	88.9
CDK15	3	7	2	0	7	1	1	66.7	100	80
CDK16	10	0	10	0	0	0	1	100	100	100
CDK17	10	0	10	0	0	0	1	100	100	100
CDK18	10	0	10	0	0	0	1	100	100	100
CDK19	10	0	10	0	0	0	1	100	100	100
CDK2	10	0	10	0	0	0	1	100	100	100
CDK20	9	1	9	0	1	0	1	100	100	100
CDK4	10	0	10	0	0	0	1	100	100	100
CDK5	10	0	10	0	0	0	1	100	100	100
CDK6	10	0	10	0	0	0	1	100	100	100
CDK7	10	0	10	0	0	0	1	100	100	100
CDK8	10	0	10	0	0	0	1	100	100	100
CDK9	10	0	10	0	0	0	1	100	100	100
CDKL1	10	0	10	0	0	0	1	100	100	100
CDKL2	8	2	8	0	2	0	1	100	100	100
CDKL3	10	0	10	0	0	0	1	100	100	100
CDKL4	4	6	0	0	6	4	1	0		0
CDKL5	10	0	10	0	0	0	1	100	100	100
CHEK1	10	0	10	0	0	0	1	100	100	100
CHEK2	10	0	10	0	0	0	1	100	100	100
CHUK	10	0	10	0	0	0	1	100	100	100
CIT	10	0	10	0	0	0	1	100	100	100
CLK1	10	0	10	0	0	0	1	100	100	100
CLK2	10	0	10	0	0	0	1	100	100	100
CLK3	10	0	10	0	0	0	1	100	100	100
CLK4	10	0	10	0	0	0	1	100	100	100
CSF1R	3	7	2	2	5	1	1	66.7	50	57.1
CSK	10	0	10	0	0	0	1	100	100	100
CSNK1A1	10	0	10	0	0	0	1	100	100	100
CSNK1A1L	0	10	0	0	10	0	1
CSNK1D	10	0	10	0	0	0	1	100	100	100
CSNK1E	10	0	10	0	0	0	1	100	100	100
CSNK1G1	10	0	10	0	0	0	1	100	100	100
CSNK1G2	10	0	10	0	0	0	1	100	100	100
CSNK1G3	10	0	10	0	0	0	1	100	100	100
CSNK2A1	10	0	0	0	0	10	1	0		0
CSNK2A2	10	0	10	0	0	0	1	100	100	100
DAPK1	8	2	8	2	0	0	1	100	80	88.9
DAPK2	10	0	10	0	0	0	1	100	100	100
DAPK3	10	0	10	0	0	0	1	100	100	100
DCLK1	4	6	4	1	5	0	1	100	80	88.9
DCLK2	6	4	6	2	2	0	1	100	75	85.7
DCLK3	0	10	0	0	10	0	1
DDR1	10	0	10	0	0	0	1	100	100	100
DDR2	10	0	10	0	0	0	1	100	100	100
DMPK	10	0	10	0	0	0	1	100	100	100
DSTYK	10	0	10	0	0	0	1	100	100	100
DYRK1A	10	0	10	0	0	0	1	100	100	100
DYRK1B	10	0	10	0	0	0	1	100	100	100
DYRK2	10	0	7	0	0	3	1	70	100	82.4
DYRK3	10	0	10	0	0	0	1	100	100	100
DYRK4	10	0	10	0	0	0	1	100	100	100
EEF2K	10	0	10	0	0	0	1	100	100	100
EGFR	10	0	10	0	0	0	1	100	100	100
EIF2AK1	10	0	10	0	0	0	1	100	100	100
EIF2AK2	10	0	10	0	0	0	1	100	100	100
EIF2AK3	10	0	10	0	0	0	1	100	100	100
EIF2AK4	10	0	10	0	0	0	1	100	100	100
EPHA1	9	1	9	1	0	0	1	100	90	94.7
EPHA10	8	2	8	2	0	0	1	100	80	88.9
EPHA2	10	0	10	0	0	0	1	100	100	100
EPHA3	1	9	1	2	7	0	1	100	33.3	50
EPHA4	9	1	8	1	0	1	1	88.9	88.9	88.9
EPHA5	0	10	0	2	8	0	1		0	0
EPHA6	0	10	0	0	10	0	1
EPHA7	0	10	0	0	10	0	1
EPHA8	3	7	2	1	6	1	1	66.7	66.7	66.7
EPHB1	6	4	3	0	4	3	1	50	100	66.7
EPHB2	10	0	10	0	0	0	1	100	100	100
EPHB3	10	0	10	0	0	0	1	100	100	100
EPHB4	10	0	10	0	0	0	1	100	100	100
EPHB6	10	0	10	0	0	0	1	100	100	100
ERBB2	10	0	10	0	0	0	1	100	100	100
ERBB3	10	0	10	0	0	0	1	100	100	100
ERBB4	0	10	0	2	8	0	1		0	0
ERN1	10	0	10	0	0	0	1	100	100	100
ERN2	7	3	7	2	1	0	1	100	77.8	87.5
FASTK	10	0	10	0	0	0	1	100	100	100
FER	10	0	10	0	0	0	1	100	100	100
FES	6	4	6	3	1	0	1	100	66.7	80
FGFR1	6	4	6	2	2	0	1	100	75	85.7
FGFR2	9	1	8	1	0	1	1	88.9	88.9	88.9
FGFR3	10	0	10	0	0	0	1	100	100	100
FGFR4	10	0	10	0	0	0	1	100	100	100
FGR	3	7	2	1	6	1	1	66.7	66.7	66.7
FLT1	6	4	4	1	3	2	1	66.7	80	72.7
FLT3	3	7	2	0	7	1	1	66.7	100	80
FLT4	2	8	0	0	8	2	1	0		0
FRK	9	1	9	0	1	0	1	100	100	100
FYN	10	0	10	0	0	0	1	100	100	100
GAK	10	0	10	0	0	0	1	100	100	100
GRK1	5	5	0	0	5	5	1	0		0
GRK4	10	0	9	0	0	1	1	90	100	94.7
GRK5	10	0	10	0	0	0	1	100	100	100
GRK6	10	0	10	0	0	0	1	100	100	100
GRK7	1	9	0	0	9	1	1	0		0
GSK3A	10	0	9	0	0	1	1	90	100	94.7
GSK3B	10	0	10	0	0	0	1	100	100	100
GUCY2C	9	1	5	0	1	4	1	55.6	100	71.4
GUCY2D	3	7	2	0	7	1	1	66.7	100	80
GUCY2F	0	10	0	1	9	0	1		0	0
HCK	1	9	1	1	8	0	1	100	50	66.7
HIPK1	10	0	10	0	0	0	1	100	100	100
HIPK2	10	0	10	0	0	0	1	100	100	100
HIPK3	10	0	10	0	0	0	1	100	100	100
HIPK4	1	9	0	3	6	1	1	0	0	0
HUNK	8	2	8	0	2	0	1	100	100	100
ICK	10	0	10	0	0	0	1	100	100	100
IGF1R	10	0	10	0	0	0	1	100	100	100
IKBKAP	10	0	10	0	0	0	1	100	100	100
IKBKB	10	0	10	0	0	0	1	100	100	100
IKBKE	10	0	10	0	0	0	1	100	100	100
ILK	10	0	10	0	0	0	1	100	100	100
INSR	10	0	10	0	0	0	1	100	100	100
INSRR	1	9	0	0	9	1	1	0		0
IRAK1	10	0	10	0	0	0	1	100	100	100
IRAK2	10	0	10	0	0	0	1	100	100	100
IRAK3	3	7	2	2	5	1	1	66.7	50	57.1
IRAK4	10	0	10	0	0	0	1	100	100	100
ITK	2	8	0	0	8	2	1	0		0
JAK1	10	0	10	0	0	0	1	100	100	100
JAK2	10	0	10	0	0	0	1	100	100	100
JAK3	8	2	7	0	2	1	1	87.5	100	93.3
KALRN	10	0	7	0	0	3	1	70	100	82.4
KDR	0	10	0	1	9	0	1		0	0
KIT	10	0	8	0	0	2	1	80	100	88.9
KSR1	10	0	10	0	0	0	1	100	100	100
KSR2	9	1	9	0	1	0	1	100	100	100
LATS1	10	0	10	0	0	0	1	100	100	100
LATS2	10	0	10	0	0	0	1	100	100	100
LCK	7	3	7	2	1	0	1	100	77.8	87.5
LIMK1	10	0	10	0	0	0	1	100	100	100
LIMK2	10	0	10	0	0	0	1	100	100	100
LMTK2	10	0	10	0	0	0	1	100	100	100
LMTK3	9	1	9	1	0	0	1	100	90	94.7
LRRK1	10	0	10	0	0	0	1	100	100	100
LRRK2	2	8	2	1	7	0	1	100	66.7	80
LTK	8	2	8	1	1	0	1	100	88.9	94.1
LYN	10	0	10	0	0	0	1	100	100	100
MAK	10	0	5	0	0	5	1	50	100	66.7
MAP2K1	10	0	10	0	0	0	1	100	100	100
MAP2K2	10	0	10	0	0	0	1	100	100	100
MAP2K3	10	0	10	0	0	0	1	100	100	100
MAP2K4	10	0	10	0	0	0	1	100	100	100
MAP2K5	10	0	10	0	0	0	1	100	100	100
MAP2K6	9	1	9	1	0	0	1	100	90	94.7
MAP2K7	10	0	10	0	0	0	1	100	100	100
MAP3K1	10	0	10	0	0	0	1	100	100	100
MAP3K10	10	0	10	0	0	0	1	100	100	100
MAP3K11	10	0	10	0	0	0	1	100	100	100
MAP3K12	10	0	10	0	0	0	1	100	100	100
MAP3K13	10	0	10	0	0	0	1	100	100	100
MAP3K14	10	0	10	0	0	0	1	100	100	100
MAP3K15	4	6	4	0	6	0	1	100	100	100
MAP3K19	3	7	0	0	7	3	1	0		0
MAP3K2	10	0	10	0	0	0	1	100	100	100
MAP3K21	10	0	10	0	0	0	1	100	100	100
MAP3K3	10	0	10	0	0	0	1	100	100	100
MAP3K4	10	0	10	0	0	0	1	100	100	100
MAP3K5	10	0	10	0	0	0	1	100	100	100
MAP3K6	10	0	10	0	0	0	1	100	100	100
MAP3K7	10	0	10	0	0	0	1	100	100	100
MAP3K8	10	0	10	0	0	0	1	100	100	100
MAP3K9	10	0	10	0	0	0	1	100	100	100
MAP4K1	9	1	9	1	0	0	1	100	90	94.7
MAP4K2	10	0	10	0	0	0	1	100	100	100
MAP4K3	10	0	10	0	0	0	1	100	100	100
MAP4K4	10	0	10	0	0	0	1	100	100	100
MAP4K5	10	0	10	0	0	0	1	100	100	100
MAPK1	10	0	10	0	0	0	1	100	100	100
MAPK10	3	7	3	1	6	0	1	100	75	85.7
MAPK11	9	1	9	0	1	0	1	100	100	100
MAPK12	10	0	10	0	0	0	1	100	100	100
MAPK13	10	0	10	0	0	0	1	100	100	100
MAPK14	10	0	10	0	0	0	1	100	100	100
MAPK15	8	2	5	1	1	3	1	62.5	83.3	71.4
MAPK3	10	0	10	0	0	0	1	100	100	100
MAPK4	3	7	3	0	7	0	1	100	100	100
MAPK6	10	0	10	0	0	0	1	100	100	100
MAPK7	10	0	10	0	0	0	1	100	100	100
MAPK8	10	0	10	0	0	0	1	100	100	100
MAPK9	10	0	10	0	0	0	1	100	100	100
MAPKAPK2	10	0	10	0	0	0	1	100	100	100
MAPKAPK3	10	0	10	0	0	0	1	100	100	100
MAPKAPK5	10	0	10	0	0	0	1	100	100	100
MARK1	6	4	6	2	2	0	1	100	75	85.7
MARK2	10	0	10	0	0	0	1	100	100	100
MARK3	10	0	10	0	0	0	1	100	100	100
MARK4	10	0	10	0	0	0	1	100	100	100
MAST1	10	0	10	0	0	0	1	100	100	100
MAST2	10	0	10	0	0	0	1	100	100	100
MAST3	10	0	10	0	0	0	1	100	100	100
MAST4	10	0	10	0	0	0	1	100	100	100
MASTL	10	0	10	0	0	0	1	100	100	100
MATK	2	8	0	3	5	2	1	0	0	0
MELK	10	0	10	0	0	0	1	100	100	100
MERTK	10	0	10	0	0	0	1	100	100	100
MET	10	0	10	0	0	0	1	100	100	100
MINK1	10	0	10	0	0	0	1	100	100	100
MKNK1	10	0	10	0	0	0	1	100	100	100
MKNK2	10	0	10	0	0	0	1	100	100	100
MLKL	10	0	10	0	0	0	1	100	100	100
MOK	10	0	10	0	0	0	1	100	100	100
MOS	0	10	0	0	10	0	1
MST1R	10	0	10	0	0	0	1	100	100	100
MST4	10	0	10	0	0	0	1	100	100	100
MTOR	10	0	10	0	0	0	1	100	100	100
MUSK	1	9	0	0	9	1	1	0		0
MYLK	10	0	9	0	0	1	1	90	100	94.7
MYLK2	9	1	9	1	0	0	1	100	90	94.7
MYLK3	5	5	0	0	5	5	1	0		0
MYLK4	6	4	6	1	3	0	1	100	85.7	92.3
MYO3A	0	10	0	0	10	0	1
MYO3B	5	5	4	1	4	1	1	80	80	80
NEK1	10	0	10	0	0	0	1	100	100	100
NEK10	10	0	10	0	0	0	1	100	100	100
NEK11	10	0	10	0	0	0	1	100	100	100
NEK2	10	0	10	0	0	0	1	100	100	100
NEK3	10	0	10	0	0	0	1	100	100	100
NEK4	10	0	10	0	0	0	1	100	100	100
NEK5	10	0	9	0	0	1	1	90	100	94.7
NEK6	10	0	10	0	0	0	1	100	100	100
NEK7	10	0	10	0	0	0	1	100	100	100
NEK8	10	0	10	0	0	0	1	100	100	100
NEK9	10	0	10	0	0	0	1	100	100	100
NIM1	1	9	1	0	9	0	1	100	100	100
NLK	10	0	10	0	0	0	1	100	100	100
NPR1	3	7	3	2	5	0	1	100	60	75
NPR2	10	0	10	0	0	0	1	100	100	100
NRBP1	10	0	10	0	0	0	1	100	100	100
NRBP2	10	0	10	0	0	0	1	100	100	100
NRK	0	10	0	0	10	0	1
NTRK1	5	5	5	2	3	0	1	100	71.4	83.3
NTRK2	9	1	6	0	1	3	1	66.7	100	80
NTRK3	0	10	0	0	10	0	1
NUAK1	10	0	10	0	0	0	1	100	100	100
NUAK2	9	1	9	1	0	0	1	100	90	94.7
OBSCN	10	0	10	0	0	0	1	100	100	100
OXSR1	10	0	10	0	0	0	1	100	100	100
PAK1	10	0	10	0	0	0	1	100	100	100
PAK2	10	0	10	0	0	0	1	100	100	100
PAK3	0	10	0	0	10	0	1
PAK4	10	0	10	0	0	0	1	100	100	100
PAK6	10	0	10	0	0	0	1	100	100	100
PAK7	0	10	0	1	9	0	1		0	0
PAN3	10	0	10	0	0	0	1	100	100	100
PASK	10	0	10	0	0	0	1	100	100	100
PBK	10	0	10	0	0	0	1	100	100	100
PDGFRA	2	8	0	6	2	2	1	0	0	0
PDGFRB	6	4	6	2	2	0	1	100	75	85.7
PDIK1L	10	0	10	0	0	0	1	100	100	100
PDK1	10	0	10	0	0	0	1	100	100	100
PDK2	10	0	10	0	0	0	1	100	100	100
PDK3	10	0	10	0	0	0	1	100	100	100
PDK4	10	0	10	0	0	0	1	100	100	100
PDPK1	10	0	10	0	0	0	1	100	100	100
PEAK1	10	0	10	0	0	0	1	100	100	100
PHKG1	8	2	8	1	1	0	1	100	88.9	94.1
PHKG2	10	0	10	0	0	0	1	100	100	100
PIK3R4	10	0	10	0	0	0	1	100	100	100
PIM1	10	0	10	0	0	0	1	100	100	100
PIM2	10	0	10	0	0	0	1	100	100	100
PIM3	10	0	10	0	0	0	1	100	100	100
PINK1	10	0	10	0	0	0	1	100	100	100
PKDCC	10	0	10	0	0	0	1	100	100	100
PKMYT1	10	0	10	0	0	0	1	100	100	100
PKN1	10	0	10	0	0	0	1	100	100	100
PKN2	10	0	10	0	0	0	1	100	100	100
PKN3	10	0	10	0	0	0	1	100	100	100
PLK1	10	0	10	0	0	0	1	100	100	100
PLK2	10	0	10	0	0	0	1	100	100	100
PLK3	10	0	10	0	0	0	1	100	100	100
PLK4	10	0	10	0	0	0	1	100	100	100
PLK5	4	6	2	1	5	2	1	50	66.7	57.1
PNCK	1	9	1	3	6	0	1	100	25	40
POMK	10	0	10	0	0	0	1	100	100	100
PRKAA1	10	0	10	0	0	0	1	100	100	100
PRKAA2	5	5	5	1	4	0	1	100	83.3	90.9
PRKACA	10	0	10	0	0	0	1	100	100	100
PRKACB	10	0	10	0	0	0	1	100	100	100
PRKACG	3	7	0	0	7	3	1	0		0
PRKAG1	10	0	10	0	0	0	1	100	100	100
PRKCA	10	0	10	0	0	0	1	100	100	100
PRKCB	1	9	1	9	0	0	1	100	10	18.2
PRKCD	10	0	10	0	0	0	1	100	100	100
PRKCE	10	0	10	0	0	0	1	100	100	100
PRKCG	9	1	9	0	1	0	1	100	100	100
PRKCH	9	1	9	1	0	0	1	100	90	94.7
PRKCI	10	0	10	0	0	0	1	100	100	100
PRKCQ	8	2	8	0	2	0	1	100	100	100
PRKCZ	10	0	10	0	0	0	1	100	100	100
PRKD1	4	6	4	0	6	0	1	100	100	100
PRKD2	10	0	10	0	0	0	1	100	100	100
PRKD3	10	0	10	0	0	0	1	100	100	100
PRKDC	10	0	10	0	0	0	1	100	100	100
PRKG1	6	4	5	0	4	1	1	83.3	100	90.9
PRKG2	9	1	9	0	1	0	1	100	100	100
PRKX	10	0	10	0	0	0	1	100	100	100
PRKY	2	8	0	0	8	2	1	0		0
PRPF4B	10	0	10	0	0	0	1	100	100	100
PSKH1	10	0	10	0	0	0	1	100	100	100
PSKH2	0	10	0	0	10	0	1
PTK2	10	0	10	0	0	0	1	100	100	100
PTK2B	10	0	10	0	0	0	1	100	100	100
PTK6	10	0	10	0	0	0	1	100	100	100
PTK7	10	0	9	0	0	1	1	90	100	94.7
PXK	10	0	10	0	0	0	1	100	100	100
RAF1	10	0	10	0	0	0	1	100	100	100
RET	4	6	3	0	6	1	1	75	100	85.7
RIOK1	10	0	10	0	0	0	1	100	100	100
RIOK2	10	0	10	0	0	0	1	100	100	100
RIOK3	10	0	10	0	0	0	1	100	100	100
RIPK1	10	0	10	0	0	0	1	100	100	100
RIPK2	10	0	10	0	0	0	1	100	100	100
RIPK3	6	4	6	0	4	0	1	100	100	100
RIPK4	9	1	9	0	1	0	1	100	100	100
RNASEL	10	0	10	0	0	0	1	100	100	100
ROCK1	10	0	10	0	0	0	1	100	100	100
ROCK2	10	0	10	0	0	0	1	100	100	100
ROR1	10	0	10	0	0	0	1	100	100	100
ROR2	6	4	5	1	3	1	1	83.3	83.3	83.3
ROS1	2	8	2	1	7	0	1	100	66.7	80
RPS6KA1	10	0	10	0	0	0	1	100	100	100
RPS6KA2	10	0	10	0	0	0	1	100	100	100
RPS6KA3	10	0	10	0	0	0	1	100	100	100
RPS6KA4	10	0	10	0	0	0	1	100	100	100
RPS6KA5	10	0	10	0	0	0	1	100	100	100
RPS6KA6	7	3	6	0	3	1	1	85.7	100	92.3
RPS6KB1	10	0	10	0	0	0	1	100	100	100
RPS6KB2	10	0	10	0	0	0	1	100	100	100
RPS6KC1	10	0	10	0	0	0	1	100	100	100
RPS6KL1	10	0	10	0	0	0	1	100	100	100
RYK	10	0	10	0	0	0	1	100	100	100
SBK1	9	1	9	1	0	0	1	100	90	94.7
SBK2	1	9	0	0	9	1	1	0		0
SBK3	1	9	1	3	6	0	1	100	25	40
SCYL1	10	0	10	0	0	0	1	100	100	100
SCYL2	10	0	10	0	0	0	1	100	100	100
SCYL3	10	0	10	0	0	0	1	100	100	100
SGK1	10	0	10	0	0	0	1	100	100	100
SGK2	9	1	9	1	0	0	1	100	90	94.7
SGK223	10	0	10	0	0	0	1	100	100	100
SGK3	10	0	10	0	0	0	1	100	100	100
SGK494	10	0	0	0	0	10	1	0		0
SIK1	10	0	10	0	0	0	1	100	100	100
SIK2	10	0	10	0	0	0	1	100	100	100
SIK3	10	0	10	0	0	0	1	100	100	100
SLK	10	0	10	0	0	0	1	100	100	100
SMG1	10	0	10	0	0	0	1	100	100	100
SNRK	10	0	10	0	0	0	1	100	100	100
SPEG	5	5	5	0	5	0	1	100	100	100
SRC	10	0	10	0	0	0	1	100	100	100
SRMS	4	6	4	3	3	0	1	100	57.1	72.7
SRPK1	10	0	10	0	0	0	1	100	100	100
SRPK2	10	0	10	0	0	0	1	100	100	100
SRPK3	4	6	1	1	5	3	1	25	50	33.3
STK10	10	0	10	0	0	0	1	100	100	100
STK11	10	0	10	0	0	0	1	100	100	100
STK16	10	0	10	0	0	0	1	100	100	100
STK17A	10	0	10	0	0	0	1	100	100	100
STK17B	10	0	10	0	0	0	1	100	100	100
STK19	10	0	10	0	0	0	1	100	100	100
STK24	10	0	10	0	0	0	1	100	100	100
STK25	10	0	10	0	0	0	1	100	100	100
STK3	10	0	10	0	0	0	1	100	100	100
STK31	8	2	8	2	0	0	1	100	80	88.9
STK32A	3	7	3	2	5	0	1	100	60	75
STK32B	0	10	0	1	9	0	1		0	0
STK32C	10	0	10	0	0	0	1	100	100	100
STK33	5	5	5	0	5	0	1	100	100	100
STK35	10	0	10	0	0	0	1	100	100	100
STK36	10	0	10	0	0	0	1	100	100	100
STK38	10	0	10	0	0	0	1	100	100	100
STK38L	10	0	10	0	0	0	1	100	100	100
STK39	10	0	10	0	0	0	1	100	100	100
STK4	10	0	10	0	0	0	1	100	100	100
STK40	10	0	10	0	0	0	1	100	100	100
STRADA	10	0	10	0	0	0	1	100	100	100
STRADB	10	0	10	0	0	0	1	100	100	100
STYK1	10	0	10	0	0	0	1	100	100	100
SYK	10	0	10	0	0	0	1	100	100	100
TAF1	10	0	10	0	0	0	1	100	100	100
TAOK1	10	0	10	0	0	0	1	100	100	100
TAOK2	10	0	10	0	0	0	1	100	100	100
TAOK3	10	0	10	0	0	0	1	100	100	100
TBCK	10	0	10	0	0	0	1	100	100	100
TBK1	10	0	10	0	0	0	1	100	100	100
TEC	10	0	10	0	0	0	1	100	100	100
TEK	4	6	1	0	6	3	1	25	100	40
TESK1	10	0	10	0	0	0	1	100	100	100
TESK2	10	0	10	0	0	0	1	100	100	100
TEX14	10	0	10	0	0	0	1	100	100	100
TGFBR1	10	0	10	0	0	0	1	100	100	100
TGFBR2	10	0	10	0	0	0	1	100	100	100
TIE1	3	7	3	0	7	0	1	100	100	100
TLK1	10	0	10	0	0	0	1	100	100	100
TLK2	10	0	10	0	0	0	1	100	100	100
TNIK	10	0	10	0	0	0	1	100	100	100
TNK1	10	0	10	0	0	0	1	100	100	100
TNK2	10	0	10	0	0	0	1	100	100	100
TP53RK	10	0	10	0	0	0	1	100	100	100
TRIB1	10	0	4	0	0	6	1	40	100	57.1
TRIB2	9	1	9	1	0	0	1	100	90	94.7
TRIB3	10	0	10	0	0	0	1	100	100	100
TRIM24	10	0	10	0	0	0	1	100	100	100
TRIM28	10	0	10	0	0	0	1	100	100	100
TRIO	10	0	10	0	0	0	1	100	100	100
TRPM6	9	1	5	0	1	4	1	55.6	100	71.4
TRPM7	10	0	10	0	0	0	1	100	100	100
TSSK1B	1	9	1	4	5	0	1	100	20	33.3
TSSK3	10	0	10	0	0	0	1	100	100	100
TSSK4	10	0	0	0	0	10	1	0		0
TSSK6	4	6	4	6	0	0	1	100	40	57.1
TTBK1	2	8	1	0	8	1	1	50	100	66.7
TTBK2	10	0	10	0	0	0	1	100	100	100
TTK	10	0	10	0	0	0	1	100	100	100
TTN	10	0	2	0	0	8	1	20	100	33.3
TWF1	10	0	10	0	0	0	1	100	100	100
TXK	8	2	8	2	0	0	1	100	80	88.9
TYK2	10	0	10	0	0	0	1	100	100	100
TYRO3	10	0	10	0	0	0	1	100	100	100
UHMK1	10	0	10	0	0	0	1	100	100	100
ULK1	10	0	10	0	0	0	1	100	100	100
ULK2	9	1	9	0	1	0	1	100	100	100
ULK3	10	0	10	0	0	0	1	100	100	100
ULK4	10	0	10	0	0	0	1	100	100	100
VRK1	10	0	10	0	0	0	1	100	100	100
VRK2	10	0	10	0	0	0	1	100	100	100
VRK3	10	0	10	0	0	0	1	100	100	100
WEE1	10	0	10	0	0	0	1	100	100	100
WEE2	0	10	0	0	10	0	1
WNK1	10	0	10	0	0	0	1	100	100	100
WNK2	10	0	10	0	0	0	1	100	100	100
WNK3	3	7	1	1	6	2	1	33.3	50	40
WNK4	10	0	10	0	0	0	1	100	100	100
YES1	10	0	10	0	0	0	1	100	100	100
ZAK	10	0	10	0	0	0	1	100	100	100
ZAP70	2	8	2	5	3	0	1	100	28.6	44.4

## Sheet: Threshold_2
Kinases	P	N	TP	FP	TN	FN	Threshold	Recall	Precision	Fmeasure
AAK1	10	0	10	0	0	0	2	100	100	100
AATK	5	5	5	3	2	0	2	100	62.5	76.9
ABL1	10	0	10	0	0	0	2	100	100	100
ABL2	10	0	10	0	0	0	2	100	100	100
ACVR1	10	0	10	0	0	0	2	100	100	100
ACVR1B	10	0	10	0	0	0	2	100	100	100
ACVR1C	6	4	5	2	2	1	2	83.3	71.4	76.9
ACVR2A	10	0	10	0	0	0	2	100	100	100
ACVR2B	10	0	10	0	0	0	2	100	100	100
ACVRL1	5	5	1	0	5	4	2	20	100	33.3
ADCK1	10	0	10	0	0	0	2	100	100	100
ADCK2	10	0	10	0	0	0	2	100	100	100
ADCK3	10	0	10	0	0	0	2	100	100	100
ADCK4	10	0	10	0	0	0	2	100	100	100
ADCK5	10	0	10	0	0	0	2	100	100	100
ADRBK1	10	0	10	0	0	0	2	100	100	100
ADRBK2	10	0	9	0	0	1	2	90	100	94.7
AKT1	10	0	10	0	0	0	2	100	100	100
AKT2	10	0	10	0	0	0	2	100	100	100
AKT3	5	5	5	5	0	0	2	100	50	66.7
ALK	2	8	2	0	8	0	2	100	100	100
ALPK1	10	0	10	0	0	0	2	100	100	100
ALPK2	3	7	2	0	7	1	2	66.7	100	80
ALPK3	7	3	7	1	2	0	2	100	87.5	93.3
AMHR2	2	8	2	0	8	0	2	100	100	100
ANKK1	1	9	1	0	9	0	2	100	100	100
ARAF	10	0	10	0	0	0	2	100	100	100
ATM	10	0	10	0	0	0	2	100	100	100
ATR	10	0	10	0	0	0	2	100	100	100
AURKA	10	0	10	0	0	0	2	100	100	100
AURKB	10	0	10	0	0	0	2	100	100	100
AURKC	5	5	0	0	5	5	2	0		0
AXL	9	1	9	1	0	0	2	100	90	94.7
BCKDK	10	0	10	0	0	0	2	100	100	100
BCR	10	0	10	0	0	0	2	100	100	100
BLK	0	10	0	0	10	0	2
BMP2K	10	0	2	0	0	8	2	20	100	33.3
BMPR1A	10	0	0	0	0	10	2	0		0
BMPR1B	2	8	2	0	8	0	2	100	100	100
BMPR2	10	0	10	0	0	0	2	100	100	100
BMX	1	9	0	1	8	1	2	0	0	0
BRAF	10	0	10	0	0	0	2	100	100	100
BRD4	10	0	10	0	0	0	2	100	100	100
BRSK1	6	4	6	2	2	0	2	100	75	85.7
BRSK2	7	3	7	1	2	0	2	100	87.5	93.3
BTK	3	7	1	0	7	2	2	33.3	100	50
BUB1	10	0	10	0	0	0	2	100	100	100
BUB1B	10	0	10	0	0	0	2	100	100	100
C9orf96	1	9	1	4	5	0	2	100	20	33.3
CAMK1	10	0	9	0	0	1	2	90	100	94.7
CAMK1D	9	1	9	0	1	0	2	100	100	100
CAMK1G	0	10	0	0	10	0	2
CAMK2A	0	10	0	0	10	0	2
CAMK2B	3	7	3	2	5	0	2	100	60	75
CAMK2D	10	0	8	0	0	2	2	80	100	88.9
CAMK2G	10	0	10	0	0	0	2	100	100	100
CAMK4	3	7	3	2	5	0	2	100	60	75
CAMKK1	10	0	10	0	0	0	2	100	100	100
CAMKK2	10	0	10	0	0	0	2	100	100	100
CAMKV	4	6	3	0	6	1	2	75	100	85.7
CASK	10	0	10	0	0	0	2	100	100	100
CDC42BPA	10	0	10	0	0	0	2	100	100	100
CDC42BPB	10	0	10	0	0	0	2	100	100	100
CDC42BPG	9	1	9	0	1	0	2	100	100	100
CDC7	10	0	10	0	0	0	2	100	100	100
CDK1	10	0	10	0	0	0	2	100	100	100
CDK10	10	0	10	0	0	0	2	100	100	100
CDK11A	10	0	10	0	0	0	2	100	100	100
CDK11B	10	0	10	0	0	0	2	100	100	100
CDK12	10	0	10	0	0	0	2	100	100	100
CDK13	10	0	10	0	0	0	2	100	100	100
CDK14	6	4	6	2	2	0	2	100	75	85.7
CDK15	2	8	1	0	8	1	2	50	100	66.7
CDK16	10	0	10	0	0	0	2	100	100	100
CDK17	10	0	10	0	0	0	2	100	100	100
CDK18	10	0	10	0	0	0	2	100	100	100
CDK19	10	0	10	0	0	0	2	100	100	100
CDK2	10	0	10	0	0	0	2	100	100	100
CDK20	9	1	9	0	1	0	2	100	100	100
CDK4	10	0	10	0	0	0	2	100	100	100
CDK5	10	0	10	0	0	0	2	100	100	100
CDK6	10	0	10	0	0	0	2	100	100	100
CDK7	10	0	10	0	0	0	2	100	100	100
CDK8	10	0	10	0	0	0	2	100	100	100
CDK9	10	0	10	0	0	0	2	100	100	100
CDKL1	10	0	10	0	0	0	2	100	100	100
CDKL2	7	3	7	0	3	0	2	100	100	100
CDKL3	10	0	6	0	0	4	2	60	100	75
CDKL4	2	8	0	0	8	2	2	0		0
CDKL5	10	0	10	0	0	0	2	100	100	100
CHEK1	10	0	10	0	0	0	2	100	100	100
CHEK2	10	0	10	0	0	0	2	100	100	100
CHUK	10	0	10	0	0	0	2	100	100	100
CIT	10	0	10	0	0	0	2	100	100	100
CLK1	10	0	10	0	0	0	2	100	100	100
CLK2	10	0	10	0	0	0	2	100	100	100
CLK3	10	0	10	0	0	0	2	100	100	100
CLK4	10	0	9	0	0	1	2	90	100	94.7
CSF1R	2	8	1	1	7	1	2	50	50	50
CSK	10	0	10	0	0	0	2	100	100	100
CSNK1A1	10	0	10	0	0	0	2	100	100	100
CSNK1A1L	0	10	0	0	10	0	2
CSNK1D	10	0	10	0	0	0	2	100	100	100
CSNK1E	10	0	10	0	0	0	2	100	100	100
CSNK1G1	10	0	10	0	0	0	2	100	100	100
CSNK1G2	10	0	10	0	0	0	2	100	100	100
CSNK1G3	10	0	10	0	0	0	2	100	100	100
CSNK2A1	10	0	0	0	0	10	2	0		0
CSNK2A2	10	0	10	0	0	0	2	100	100	100
DAPK1	8	2	8	0	2	0	2	100	100	100
DAPK2	10	0	10	0	0	0	2	100	100	100
DAPK3	10	0	10	0	0	0	2	100	100	100
DCLK1	3	7	3	1	6	0	2	100	75	85.7
DCLK2	6	4	5	0	4	1	2	83.3	100	90.9
DCLK3	0	10	0	0	10	0	2
DDR1	10	0	10	0	0	0	2	100	100	100
DDR2	8	2	8	1	1	0	2	100	88.9	94.1
DMPK	10	0	10	0	0	0	2	100	100	100
DSTYK	10	0	10	0	0	0	2	100	100	100
DYRK1A	10	0	10	0	0	0	2	100	100	100
DYRK1B	10	0	10	0	0	0	2	100	100	100
DYRK2	10	0	0	0	0	10	2	0		0
DYRK3	10	0	10	0	0	0	2	100	100	100
DYRK4	10	0	10	0	0	0	2	100	100	100
EEF2K	10	0	10	0	0	0	2	100	100	100
EGFR	10	0	10	0	0	0	2	100	100	100
EIF2AK1	10	0	10	0	0	0	2	100	100	100
EIF2AK2	10	0	10	0	0	0	2	100	100	100
EIF2AK3	10	0	10	0	0	0	2	100	100	100
EIF2AK4	10	0	10	0	0	0	2	100	100	100
EPHA1	9	1	9	0	1	0	2	100	100	100
EPHA10	8	2	8	2	0	0	2	100	80	88.9
EPHA2	10	0	10	0	0	0	2	100	100	100
EPHA3	0	10	0	0	10	0	2
EPHA4	8	2	7	0	2	1	2	87.5	100	93.3
EPHA5	0	10	0	0	10	0	2
EPHA6	0	10	0	0	10	0	2
EPHA7	0	10	0	0	10	0	2
EPHA8	2	8	0	1	7	2	2	0	0	0
EPHB1	4	6	3	0	6	1	2	75	100	85.7
EPHB2	10	0	10	0	0	0	2	100	100	100
EPHB3	10	0	10	0	0	0	2	100	100	100
EPHB4	10	0	10	0	0	0	2	100	100	100
EPHB6	10	0	8	0	0	2	2	80	100	88.9
ERBB2	10	0	10	0	0	0	2	100	100	100
ERBB3	10	0	10	0	0	0	2	100	100	100
ERBB4	0	10	0	2	8	0	2		0	0
ERN1	10	0	10	0	0	0	2	100	100	100
ERN2	6	4	6	1	3	0	2	100	85.7	92.3
FASTK	10	0	10	0	0	0	2	100	100	100
FER	10	0	9	0	0	1	2	90	100	94.7
FES	4	6	3	2	4	1	2	75	60	66.7
FGFR1	6	4	6	2	2	0	2	100	75	85.7
FGFR2	9	1	8	1	0	1	2	88.9	88.9	88.9
FGFR3	10	0	10	0	0	0	2	100	100	100
FGFR4	10	0	10	0	0	0	2	100	100	100
FGR	0	10	0	2	8	0	2		0	0
FLT1	5	5	3	0	5	2	2	60	100	75
FLT3	1	9	1	1	8	0	2	100	50	66.7
FLT4	0	10	0	0	10	0	2
FRK	9	1	9	0	1	0	2	100	100	100
FYN	10	0	10	0	0	0	2	100	100	100
GAK	10	0	10	0	0	0	2	100	100	100
GRK1	4	6	0	0	6	4	2	0		0
GRK4	10	0	7	0	0	3	2	70	100	82.4
GRK5	10	0	10	0	0	0	2	100	100	100
GRK6	10	0	10	0	0	0	2	100	100	100
GRK7	0	10	0	0	10	0	2
GSK3A	10	0	1	0	0	9	2	10	100	18.2
GSK3B	10	0	10	0	0	0	2	100	100	100
GUCY2C	7	3	5	0	3	2	2	71.4	100	83.3
GUCY2D	1	9	1	0	9	0	2	100	100	100
GUCY2F	0	10	0	0	10	0	2
HCK	1	9	0	1	8	1	2	0	0	0
HIPK1	10	0	10	0	0	0	2	100	100	100
HIPK2	10	0	10	0	0	0	2	100	100	100
HIPK3	10	0	10	0	0	0	2	100	100	100
HIPK4	0	10	0	1	9	0	2		0	0
HUNK	8	2	8	0	2	0	2	100	100	100
ICK	10	0	10	0	0	0	2	100	100	100
IGF1R	10	0	10	0	0	0	2	100	100	100
IKBKAP	10	0	10	0	0	0	2	100	100	100
IKBKB	10	0	10	0	0	0	2	100	100	100
IKBKE	10	0	10	0	0	0	2	100	100	100
ILK	10	0	10	0	0	0	2	100	100	100
INSR	10	0	10	0	0	0	2	100	100	100
INSRR	0	10	0	0	10	0	2
IRAK1	10	0	10	0	0	0	2	100	100	100
IRAK2	10	0	10	0	0	0	2	100	100	100
IRAK3	2	8	2	1	7	0	2	100	66.7	80
IRAK4	10	0	10	0	0	0	2	100	100	100
ITK	1	9	0	0	9	1	2	0		0
JAK1	10	0	10	0	0	0	2	100	100	100
JAK2	10	0	10	0	0	0	2	100	100	100
JAK3	7	3	5	1	2	2	2	71.4	83.3	76.9
KALRN	9	1	6	0	1	3	2	66.7	100	80
KDR	0	10	0	1	9	0	2		0	0
KIT	7	3	6	0	3	1	2	85.7	100	92.3
KSR1	10	0	10	0	0	0	2	100	100	100
KSR2	8	2	8	1	1	0	2	100	88.9	94.1
LATS1	10	0	10	0	0	0	2	100	100	100
LATS2	10	0	10	0	0	0	2	100	100	100
LCK	6	4	6	3	1	0	2	100	66.7	80
LIMK1	10	0	10	0	0	0	2	100	100	100
LIMK2	10	0	10	0	0	0	2	100	100	100
LMTK2	10	0	10	0	0	0	2	100	100	100
LMTK3	9	1	9	1	0	0	2	100	90	94.7
LRRK1	10	0	10	0	0	0	2	100	100	100
LRRK2	2	8	2	0	8	0	2	100	100	100
LTK	6	4	6	1	3	0	2	100	85.7	92.3
LYN	10	0	10	0	0	0	2	100	100	100
MAK	9	1	3	0	1	6	2	33.3	100	50
MAP2K1	10	0	10	0	0	0	2	100	100	100
MAP2K2	10	0	10	0	0	0	2	100	100	100
MAP2K3	10	0	10	0	0	0	2	100	100	100
MAP2K4	10	0	10	0	0	0	2	100	100	100
MAP2K5	10	0	10	0	0	0	2	100	100	100
MAP2K6	8	2	8	1	1	0	2	100	88.9	94.1
MAP2K7	10	0	10	0	0	0	2	100	100	100
MAP3K1	10	0	10	0	0	0	2	100	100	100
MAP3K10	10	0	10	0	0	0	2	100	100	100
MAP3K11	10	0	10	0	0	0	2	100	100	100
MAP3K12	10	0	9	0	0	1	2	90	100	94.7
MAP3K13	10	0	10	0	0	0	2	100	100	100
MAP3K14	10	0	10	0	0	0	2	100	100	100
MAP3K15	3	7	3	0	7	0	2	100	100	100
MAP3K19	1	9	0	0	9	1	2	0		0
MAP3K2	10	0	10	0	0	0	2	100	100	100
MAP3K21	10	0	10	0	0	0	2	100	100	100
MAP3K3	10	0	10	0	0	0	2	100	100	100
MAP3K4	10	0	10	0	0	0	2	100	100	100
MAP3K5	10	0	10	0	0	0	2	100	100	100
MAP3K6	10	0	10	0	0	0	2	100	100	100
MAP3K7	10	0	10	0	0	0	2	100	100	100
MAP3K8	10	0	10	0	0	0	2	100	100	100
MAP3K9	10	0	10	0	0	0	2	100	100	100
MAP4K1	7	3	6	2	1	1	2	85.7	75	80
MAP4K2	10	0	10	0	0	0	2	100	100	100
MAP4K3	10	0	10	0	0	0	2	100	100	100
MAP4K4	10	0	10	0	0	0	2	100	100	100
MAP4K5	10	0	10	0	0	0	2	100	100	100
MAPK1	10	0	10	0	0	0	2	100	100	100
MAPK10	1	9	1	0	9	0	2	100	100	100
MAPK11	8	2	8	1	1	0	2	100	88.9	94.1
MAPK12	10	0	10	0	0	0	2	100	100	100
MAPK13	10	0	10	0	0	0	2	100	100	100
MAPK14	10	0	10	0	0	0	2	100	100	100
MAPK15	4	6	4	0	6	0	2	100	100	100
MAPK3	10	0	10	0	0	0	2	100	100	100
MAPK4	2	8	2	0	8	0	2	100	100	100
MAPK6	10	0	10	0	0	0	2	100	100	100
MAPK7	10	0	10	0	0	0	2	100	100	100
MAPK8	10	0	8	0	0	2	2	80	100	88.9
MAPK9	10	0	10	0	0	0	2	100	100	100
MAPKAPK2	10	0	10	0	0	0	2	100	100	100
MAPKAPK3	10	0	10	0	0	0	2	100	100	100
MAPKAPK5	10	0	10	0	0	0	2	100	100	100
MARK1	6	4	6	0	4	0	2	100	100	100
MARK2	10	0	10	0	0	0	2	100	100	100
MARK3	10	0	10	0	0	0	2	100	100	100
MARK4	10	0	10	0	0	0	2	100	100	100
MAST1	9	1	9	1	0	0	2	100	90	94.7
MAST2	10	0	10	0	0	0	2	100	100	100
MAST3	10	0	10	0	0	0	2	100	100	100
MAST4	10	0	10	0	0	0	2	100	100	100
MASTL	10	0	10	0	0	0	2	100	100	100
MATK	0	10	0	0	10	0	2
MELK	10	0	10	0	0	0	2	100	100	100
MERTK	10	0	10	0	0	0	2	100	100	100
MET	10	0	10	0	0	0	2	100	100	100
MINK1	10	0	10	0	0	0	2	100	100	100
MKNK1	10	0	10	0	0	0	2	100	100	100
MKNK2	10	0	10	0	0	0	2	100	100	100
MLKL	10	0	10	0	0	0	2	100	100	100
MOK	10	0	10	0	0	0	2	100	100	100
MOS	0	10	0	0	10	0	2
MST1R	10	0	10	0	0	0	2	100	100	100
MST4	10	0	10	0	0	0	2	100	100	100
MTOR	10	0	10	0	0	0	2	100	100	100
MUSK	0	10	0	0	10	0	2
MYLK	9	1	7	0	1	2	2	77.8	100	87.5
MYLK2	9	1	9	1	0	0	2	100	90	94.7
MYLK3	2	8	0	0	8	2	2	0		0
MYLK4	5	5	4	1	4	1	2	80	80	80
MYO3A	0	10	0	0	10	0	2
MYO3B	3	7	3	1	6	0	2	100	75	85.7
NEK1	10	0	10	0	0	0	2	100	100	100
NEK10	10	0	8	0	0	2	2	80	100	88.9
NEK11	10	0	10	0	0	0	2	100	100	100
NEK2	10	0	10	0	0	0	2	100	100	100
NEK3	10	0	10	0	0	0	2	100	100	100
NEK4	10	0	10	0	0	0	2	100	100	100
NEK5	9	1	9	0	1	0	2	100	100	100
NEK6	10	0	10	0	0	0	2	100	100	100
NEK7	10	0	10	0	0	0	2	100	100	100
NEK8	10	0	10	0	0	0	2	100	100	100
NEK9	10	0	10	0	0	0	2	100	100	100
NIM1	0	10	0	1	9	0	2		0	0
NLK	10	0	10	0	0	0	2	100	100	100
NPR1	2	8	2	1	7	0	2	100	66.7	80
NPR2	10	0	10	0	0	0	2	100	100	100
NRBP1	10	0	10	0	0	0	2	100	100	100
NRBP2	10	0	10	0	0	0	2	100	100	100
NRK	0	10	0	0	10	0	2
NTRK1	4	6	4	3	3	0	2	100	57.1	72.7
NTRK2	8	2	5	0	2	3	2	62.5	100	76.9
NTRK3	0	10	0	0	10	0	2
NUAK1	10	0	9	0	0	1	2	90	100	94.7
NUAK2	9	1	9	0	1	0	2	100	100	100
OBSCN	10	0	10	0	0	0	2	100	100	100
OXSR1	10	0	10	0	0	0	2	100	100	100
PAK1	10	0	10	0	0	0	2	100	100	100
PAK2	10	0	10	0	0	0	2	100	100	100
PAK3	0	10	0	0	10	0	2
PAK4	10	0	10	0	0	0	2	100	100	100
PAK6	10	0	10	0	0	0	2	100	100	100
PAK7	0	10	0	1	9	0	2		0	0
PAN3	10	0	10	0	0	0	2	100	100	100
PASK	10	0	10	0	0	0	2	100	100	100
PBK	10	0	10	0	0	0	2	100	100	100
PDGFRA	0	10	0	4	6	0	2		0	0
PDGFRB	5	5	5	2	3	0	2	100	71.4	83.3
PDIK1L	10	0	10	0	0	0	2	100	100	100
PDK1	10	0	10	0	0	0	2	100	100	100
PDK2	10	0	10	0	0	0	2	100	100	100
PDK3	10	0	10	0	0	0	2	100	100	100
PDK4	9	1	9	0	1	0	2	100	100	100
PDPK1	10	0	10	0	0	0	2	100	100	100
PEAK1	10	0	10	0	0	0	2	100	100	100
PHKG1	8	2	7	1	1	1	2	87.5	87.5	87.5
PHKG2	10	0	10	0	0	0	2	100	100	100
PIK3R4	10	0	10	0	0	0	2	100	100	100
PIM1	10	0	10	0	0	0	2	100	100	100
PIM2	10	0	10	0	0	0	2	100	100	100
PIM3	10	0	10	0	0	0	2	100	100	100
PINK1	10	0	10	0	0	0	2	100	100	100
PKDCC	8	2	8	2	0	0	2	100	80	88.9
PKMYT1	10	0	10	0	0	0	2	100	100	100
PKN1	10	0	10	0	0	0	2	100	100	100
PKN2	10	0	10	0	0	0	2	100	100	100
PKN3	10	0	9	0	0	1	2	90	100	94.7
PLK1	10	0	10	0	0	0	2	100	100	100
PLK2	10	0	10	0	0	0	2	100	100	100
PLK3	10	0	10	0	0	0	2	100	100	100
PLK4	10	0	10	0	0	0	2	100	100	100
PLK5	1	9	0	1	8	1	2	0	0	0
PNCK	0	10	0	3	7	0	2		0	0
POMK	10	0	10	0	0	0	2	100	100	100
PRKAA1	10	0	10	0	0	0	2	100	100	100
PRKAA2	4	6	4	1	5	0	2	100	80	88.9
PRKACA	10	0	10	0	0	0	2	100	100	100
PRKACB	9	1	9	1	0	0	2	100	90	94.7
PRKACG	1	9	0	0	9	1	2	0		0
PRKAG1	10	0	10	0	0	0	2	100	100	100
PRKCA	10	0	10	0	0	0	2	100	100	100
PRKCB	0	10	0	9	1	0	2		0	0
PRKCD	10	0	10	0	0	0	2	100	100	100
PRKCE	10	0	10	0	0	0	2	100	100	100
PRKCG	9	1	8	0	1	1	2	88.9	100	94.1
PRKCH	9	1	9	0	1	0	2	100	100	100
PRKCI	10	0	10	0	0	0	2	100	100	100
PRKCQ	7	3	7	1	2	0	2	100	87.5	93.3
PRKCZ	10	0	10	0	0	0	2	100	100	100
PRKD1	4	6	3	0	6	1	2	75	100	85.7
PRKD2	10	0	10	0	0	0	2	100	100	100
PRKD3	10	0	10	0	0	0	2	100	100	100
PRKDC	10	0	10	0	0	0	2	100	100	100
PRKG1	5	5	4	0	5	1	2	80	100	88.9
PRKG2	9	1	7	0	1	2	2	77.8	100	87.5
PRKX	10	0	10	0	0	0	2	100	100	100
PRKY	2	8	0	0	8	2	2	0		0
PRPF4B	10	0	10	0	0	0	2	100	100	100
PSKH1	10	0	10	0	0	0	2	100	100	100
PSKH2	0	10	0	0	10	0	2
PTK2	10	0	10	0	0	0	2	100	100	100
PTK2B	10	0	10	0	0	0	2	100	100	100
PTK6	10	0	9	0	0	1	2	90	100	94.7
PTK7	10	0	9	0	0	1	2	90	100	94.7
PXK	10	0	10	0	0	0	2	100	100	100
RAF1	10	0	10	0	0	0	2	100	100	100
RET	3	7	2	1	6	1	2	66.7	66.7	66.7
RIOK1	10	0	10	0	0	0	2	100	100	100
RIOK2	10	0	10	0	0	0	2	100	100	100
RIOK3	10	0	10	0	0	0	2	100	100	100
RIPK1	10	0	10	0	0	0	2	100	100	100
RIPK2	10	0	10	0	0	0	2	100	100	100
RIPK3	6	4	6	0	4	0	2	100	100	100
RIPK4	9	1	9	0	1	0	2	100	100	100
RNASEL	10	0	10	0	0	0	2	100	100	100
ROCK1	10	0	10	0	0	0	2	100	100	100
ROCK2	10	0	10	0	0	0	2	100	100	100
ROR1	10	0	10	0	0	0	2	100	100	100
ROR2	5	5	4	0	5	1	2	80	100	88.9
ROS1	1	9	1	0	9	0	2	100	100	100
RPS6KA1	10	0	10	0	0	0	2	100	100	100
RPS6KA2	10	0	10	0	0	0	2	100	100	100
RPS6KA3	10	0	10	0	0	0	2	100	100	100
RPS6KA4	10	0	10	0	0	0	2	100	100	100
RPS6KA5	10	0	10	0	0	0	2	100	100	100
RPS6KA6	6	4	5	0	4	1	2	83.3	100	90.9
RPS6KB1	10	0	10	0	0	0	2	100	100	100
RPS6KB2	10	0	10	0	0	0	2	100	100	100
RPS6KC1	10	0	10	0	0	0	2	100	100	100
RPS6KL1	10	0	10	0	0	0	2	100	100	100
RYK	10	0	10	0	0	0	2	100	100	100
SBK1	9	1	9	0	1	0	2	100	100	100
SBK2	0	10	0	0	10	0	2
SBK3	0	10	0	4	6	0	2		0	0
SCYL1	10	0	10	0	0	0	2	100	100	100
SCYL2	10	0	10	0	0	0	2	100	100	100
SCYL3	10	0	10	0	0	0	2	100	100	100
SGK1	10	0	10	0	0	0	2	100	100	100
SGK2	7	3	7	2	1	0	2	100	77.8	87.5
SGK223	10	0	10	0	0	0	2	100	100	100
SGK3	10	0	10	0	0	0	2	100	100	100
SGK494	10	0	0	0	0	10	2	0		0
SIK1	10	0	10	0	0	0	2	100	100	100
SIK2	10	0	10	0	0	0	2	100	100	100
SIK3	10	0	10	0	0	0	2	100	100	100
SLK	10	0	10	0	0	0	2	100	100	100
SMG1	10	0	10	0	0	0	2	100	100	100
SNRK	10	0	10	0	0	0	2	100	100	100
SPEG	5	5	5	0	5	0	2	100	100	100
SRC	10	0	10	0	0	0	2	100	100	100
SRMS	4	6	4	1	5	0	2	100	80	88.9
SRPK1	10	0	10	0	0	0	2	100	100	100
SRPK2	10	0	10	0	0	0	2	100	100	100
SRPK3	3	7	0	0	7	3	2	0		0
STK10	10	0	10	0	0	0	2	100	100	100
STK11	10	0	10	0	0	0	2	100	100	100
STK16	10	0	10	0	0	0	2	100	100	100
STK17A	10	0	10	0	0	0	2	100	100	100
STK17B	10	0	10	0	0	0	2	100	100	100
STK19	10	0	10	0	0	0	2	100	100	100
STK24	10	0	10	0	0	0	2	100	100	100
STK25	10	0	10	0	0	0	2	100	100	100
STK3	10	0	10	0	0	0	2	100	100	100
STK31	6	4	6	2	2	0	2	100	75	85.7
STK32A	1	9	1	2	7	0	2	100	33.3	50
STK32B	0	10	0	0	10	0	2
STK32C	10	0	10	0	0	0	2	100	100	100
STK33	5	5	5	0	5	0	2	100	100	100
STK35	10	0	10	0	0	0	2	100	100	100
STK36	10	0	10	0	0	0	2	100	100	100
STK38	10	0	10	0	0	0	2	100	100	100
STK38L	10	0	10	0	0	0	2	100	100	100
STK39	10	0	10	0	0	0	2	100	100	100
STK4	10	0	10	0	0	0	2	100	100	100
STK40	10	0	10	0	0	0	2	100	100	100
STRADA	10	0	10	0	0	0	2	100	100	100
STRADB	10	0	10	0	0	0	2	100	100	100
STYK1	10	0	10	0	0	0	2	100	100	100
SYK	10	0	10	0	0	0	2	100	100	100
TAF1	10	0	10	0	0	0	2	100	100	100
TAOK1	10	0	10	0	0	0	2	100	100	100
TAOK2	10	0	10	0	0	0	2	100	100	100
TAOK3	10	0	10	0	0	0	2	100	100	100
TBCK	10	0	10	0	0	0	2	100	100	100
TBK1	10	0	10	0	0	0	2	100	100	100
TEC	10	0	10	0	0	0	2	100	100	100
TEK	3	7	1	0	7	2	2	33.3	100	50
TESK1	10	0	10	0	0	0	2	100	100	100
TESK2	10	0	10	0	0	0	2	100	100	100
TEX14	9	1	8	1	0	1	2	88.9	88.9	88.9
TGFBR1	10	0	10	0	0	0	2	100	100	100
TGFBR2	10	0	10	0	0	0	2	100	100	100
TIE1	1	9	1	1	8	0	2	100	50	66.7
TLK1	10	0	10	0	0	0	2	100	100	100
TLK2	10	0	10	0	0	0	2	100	100	100
TNIK	10	0	10	0	0	0	2	100	100	100
TNK1	10	0	10	0	0	0	2	100	100	100
TNK2	10	0	10	0	0	0	2	100	100	100
TP53RK	10	0	10	0	0	0	2	100	100	100
TRIB1	10	0	2	0	0	8	2	20	100	33.3
TRIB2	9	1	9	0	1	0	2	100	100	100
TRIB3	10	0	10	0	0	0	2	100	100	100
TRIM24	10	0	10	0	0	0	2	100	100	100
TRIM28	10	0	10	0	0	0	2	100	100	100
TRIO	10	0	10	0	0	0	2	100	100	100
TRPM6	9	1	2	0	1	7	2	22.2	100	36.4
TRPM7	10	0	10	0	0	0	2	100	100	100
TSSK1B	0	10	0	3	7	0	2		0	0
TSSK3	10	0	5	0	0	5	2	50	100	66.7
TSSK4	10	0	0	0	0	10	2	0		0
TSSK6	1	9	1	9	0	0	2	100	10	18.2
TTBK1	2	8	0	0	8	2	2	0		0
TTBK2	10	0	10	0	0	0	2	100	100	100
TTK	10	0	10	0	0	0	2	100	100	100
TTN	10	0	2	0	0	8	2	20	100	33.3
TWF1	10	0	10	0	0	0	2	100	100	100
TXK	5	5	5	5	0	0	2	100	50	66.7
TYK2	10	0	10	0	0	0	2	100	100	100
TYRO3	10	0	10	0	0	0	2	100	100	100
UHMK1	10	0	10	0	0	0	2	100	100	100
ULK1	10	0	10	0	0	0	2	100	100	100
ULK2	9	1	8	0	1	1	2	88.9	100	94.1
ULK3	10	0	10	0	0	0	2	100	100	100
ULK4	10	0	10	0	0	0	2	100	100	100
VRK1	10	0	10	0	0	0	2	100	100	100
VRK2	10	0	10	0	0	0	2	100	100	100
VRK3	10	0	10	0	0	0	2	100	100	100
WEE1	10	0	10	0	0	0	2	100	100	100
WEE2	0	10	0	0	10	0	2
WNK1	10	0	10	0	0	0	2	100	100	100
WNK2	10	0	10	0	0	0	2	100	100	100
WNK3	0	10	0	0	10	0	2
WNK4	10	0	10	0	0	0	2	100	100	100
YES1	10	0	10	0	0	0	2	100	100	100
ZAK	10	0	10	0	0	0	2	100	100	100
ZAP70	1	9	1	3	6	0	2	100	25	40

## Sheet: Threshold_3
Kinases	P	N	TP	FP	TN	FN	Threshold	Recall	Precision	Fmeasure
AAK1	10	0	10	0	0	0	3	100	100	100
AATK	5	5	5	3	2	0	3	100	62.5	76.9
ABL1	10	0	10	0	0	0	3	100	100	100
ABL2	10	0	10	0	0	0	3	100	100	100
ACVR1	10	0	10	0	0	0	3	100	100	100
ACVR1B	10	0	10	0	0	0	3	100	100	100
ACVR1C	5	5	4	0	5	1	3	80	100	88.9
ACVR2A	10	0	10	0	0	0	3	100	100	100
ACVR2B	10	0	10	0	0	0	3	100	100	100
ACVRL1	2	8	1	0	8	1	3	50	100	66.7
ADCK1	10	0	10	0	0	0	3	100	100	100
ADCK2	10	0	10	0	0	0	3	100	100	100
ADCK3	10	0	10	0	0	0	3	100	100	100
ADCK4	10	0	10	0	0	0	3	100	100	100
ADCK5	10	0	10	0	0	0	3	100	100	100
ADRBK1	10	0	10	0	0	0	3	100	100	100
ADRBK2	8	2	8	1	1	0	3	100	88.9	94.1
AKT1	10	0	10	0	0	0	3	100	100	100
AKT2	10	0	10	0	0	0	3	100	100	100
AKT3	5	5	5	3	2	0	3	100	62.5	76.9
ALK	1	9	1	1	8	0	3	100	50	66.7
ALPK1	10	0	9	0	0	1	3	90	100	94.7
ALPK2	3	7	2	0	7	1	3	66.7	100	80
ALPK3	6	4	6	1	3	0	3	100	85.7	92.3
AMHR2	1	9	0	0	9	1	3	0		0
ANKK1	0	10	0	0	10	0	3
ARAF	10	0	10	0	0	0	3	100	100	100
ATM	10	0	10	0	0	0	3	100	100	100
ATR	10	0	10	0	0	0	3	100	100	100
AURKA	10	0	10	0	0	0	3	100	100	100
AURKB	10	0	10	0	0	0	3	100	100	100
AURKC	3	7	0	0	7	3	3	0		0
AXL	8	2	8	2	0	0	3	100	80	88.9
BCKDK	10	0	10	0	0	0	3	100	100	100
BCR	10	0	10	0	0	0	3	100	100	100
BLK	0	10	0	0	10	0	3
BMP2K	10	0	0	0	0	10	3	0		0
BMPR1A	10	0	0	0	0	10	3	0		0
BMPR1B	2	8	0	0	8	2	3	0		0
BMPR2	10	0	10	0	0	0	3	100	100	100
BMX	0	10	0	0	10	0	3
BRAF	10	0	10	0	0	0	3	100	100	100
BRD4	10	0	10	0	0	0	3	100	100	100
BRSK1	6	4	6	0	4	0	3	100	100	100
BRSK2	7	3	7	0	3	0	3	100	100	100
BTK	1	9	1	0	9	0	3	100	100	100
BUB1	10	0	10	0	0	0	3	100	100	100
BUB1B	10	0	10	0	0	0	3	100	100	100
C9orf96	0	10	0	1	9	0	3		0	0
CAMK1	9	1	9	0	1	0	3	100	100	100
CAMK1D	9	1	9	0	1	0	3	100	100	100
CAMK1G	0	10	0	0	10	0	3
CAMK2A	0	10	0	0	10	0	3
CAMK2B	1	9	1	1	8	0	3	100	50	66.7
CAMK2D	10	0	5	0	0	5	3	50	100	66.7
CAMK2G	10	0	10	0	0	0	3	100	100	100
CAMK4	3	7	3	2	5	0	3	100	60	75
CAMKK1	10	0	8	0	0	2	3	80	100	88.9
CAMKK2	10	0	10	0	0	0	3	100	100	100
CAMKV	3	7	2	1	6	1	3	66.7	66.7	66.7
CASK	10	0	10	0	0	0	3	100	100	100
CDC42BPA	10	0	10	0	0	0	3	100	100	100
CDC42BPB	10	0	10	0	0	0	3	100	100	100
CDC42BPG	9	1	9	0	1	0	3	100	100	100
CDC7	10	0	10	0	0	0	3	100	100	100
CDK1	10	0	10	0	0	0	3	100	100	100
CDK10	10	0	10	0	0	0	3	100	100	100
CDK11A	10	0	10	0	0	0	3	100	100	100
CDK11B	10	0	10	0	0	0	3	100	100	100
CDK12	10	0	10	0	0	0	3	100	100	100
CDK13	10	0	10	0	0	0	3	100	100	100
CDK14	4	6	4	3	3	0	3	100	57.1	72.7
CDK15	1	9	1	0	9	0	3	100	100	100
CDK16	10	0	10	0	0	0	3	100	100	100
CDK17	10	0	10	0	0	0	3	100	100	100
CDK18	10	0	9	0	0	1	3	90	100	94.7
CDK19	10	0	10	0	0	0	3	100	100	100
CDK2	10	0	10	0	0	0	3	100	100	100
CDK20	9	1	9	0	1	0	3	100	100	100
CDK4	10	0	10	0	0	0	3	100	100	100
CDK5	10	0	10	0	0	0	3	100	100	100
CDK6	10	0	10	0	0	0	3	100	100	100
CDK7	10	0	10	0	0	0	3	100	100	100
CDK8	10	0	10	0	0	0	3	100	100	100
CDK9	10	0	10	0	0	0	3	100	100	100
CDKL1	10	0	10	0	0	0	3	100	100	100
CDKL2	7	3	4	0	3	3	3	57.1	100	72.7
CDKL3	10	0	0	0	0	10	3	0		0
CDKL4	2	8	0	0	8	2	3	0		0
CDKL5	10	0	10	0	0	0	3	100	100	100
CHEK1	10	0	10	0	0	0	3	100	100	100
CHEK2	10	0	10	0	0	0	3	100	100	100
CHUK	10	0	10	0	0	0	3	100	100	100
CIT	10	0	10	0	0	0	3	100	100	100
CLK1	10	0	10	0	0	0	3	100	100	100
CLK2	10	0	10	0	0	0	3	100	100	100
CLK3	10	0	10	0	0	0	3	100	100	100
CLK4	10	0	2	0	0	8	3	20	100	33.3
CSF1R	0	10	0	1	9	0	3		0	0
CSK	10	0	10	0	0	0	3	100	100	100
CSNK1A1	10	0	10	0	0	0	3	100	100	100
CSNK1A1L	0	10	0	0	10	0	3
CSNK1D	10	0	10	0	0	0	3	100	100	100
CSNK1E	10	0	10	0	0	0	3	100	100	100
CSNK1G1	10	0	10	0	0	0	3	100	100	100
CSNK1G2	10	0	10	0	0	0	3	100	100	100
CSNK1G3	10	0	10	0	0	0	3	100	100	100
CSNK2A1	10	0	0	0	0	10	3	0		0
CSNK2A2	10	0	10	0	0	0	3	100	100	100
DAPK1	8	2	8	0	2	0	3	100	100	100
DAPK2	7	3	6	3	0	1	3	85.7	66.7	75
DAPK3	10	0	10	0	0	0	3	100	100	100
DCLK1	3	7	3	0	7	0	3	100	100	100
DCLK2	4	6	4	0	6	0	3	100	100	100
DCLK3	0	10	0	0	10	0	3
DDR1	10	0	10	0	0	0	3	100	100	100
DDR2	7	3	5	2	1	2	3	71.4	71.4	71.4
DMPK	10	0	10	0	0	0	3	100	100	100
DSTYK	10	0	10	0	0	0	3	100	100	100
DYRK1A	10	0	10	0	0	0	3	100	100	100
DYRK1B	9	1	9	1	0	0	3	100	90	94.7
DYRK2	10	0	0	0	0	10	3	0		0
DYRK3	10	0	10	0	0	0	3	100	100	100
DYRK4	10	0	10	0	0	0	3	100	100	100
EEF2K	10	0	10	0	0	0	3	100	100	100
EGFR	10	0	10	0	0	0	3	100	100	100
EIF2AK1	10	0	10	0	0	0	3	100	100	100
EIF2AK2	10	0	10	0	0	0	3	100	100	100
EIF2AK3	10	0	10	0	0	0	3	100	100	100
EIF2AK4	10	0	10	0	0	0	3	100	100	100
EPHA1	9	1	9	0	1	0	3	100	100	100
EPHA10	8	2	8	1	1	0	3	100	88.9	94.1
EPHA2	10	0	10	0	0	0	3	100	100	100
EPHA3	0	10	0	0	10	0	3
EPHA4	8	2	7	0	2	1	3	87.5	100	93.3
EPHA5	0	10	0	0	10	0	3
EPHA6	0	10	0	0	10	0	3
EPHA7	0	10	0	0	10	0	3
EPHA8	1	9	0	0	9	1	3	0		0
EPHB1	3	7	2	0	7	1	3	66.7	100	80
EPHB2	10	0	10	0	0	0	3	100	100	100
EPHB3	10	0	9	0	0	1	3	90	100	94.7
EPHB4	10	0	10	0	0	0	3	100	100	100
EPHB6	8	2	7	0	2	1	3	87.5	100	93.3
ERBB2	10	0	10	0	0	0	3	100	100	100
ERBB3	10	0	10	0	0	0	3	100	100	100
ERBB4	0	10	0	0	10	0	3
ERN1	10	0	10	0	0	0	3	100	100	100
ERN2	5	5	5	0	5	0	3	100	100	100
FASTK	10	0	10	0	0	0	3	100	100	100
FER	10	0	3	0	0	7	3	30	100	46.2
FES	2	8	2	2	6	0	3	100	50	66.7
FGFR1	6	4	6	1	3	0	3	100	85.7	92.3
FGFR2	9	1	5	1	0	4	3	55.6	83.3	66.7
FGFR3	9	1	9	1	0	0	3	100	90	94.7
FGFR4	10	0	10	0	0	0	3	100	100	100
FGR	0	10	0	0	10	0	3
FLT1	4	6	3	0	6	1	3	75	100	85.7
FLT3	1	9	1	1	8	0	3	100	50	66.7
FLT4	0	10	0	0	10	0	3
FRK	8	2	8	0	2	0	3	100	100	100
FYN	10	0	10	0	0	0	3	100	100	100
GAK	10	0	10	0	0	0	3	100	100	100
GRK1	1	9	0	0	9	1	3	0		0
GRK4	10	0	1	0	0	9	3	10	100	18.2
GRK5	10	0	10	0	0	0	3	100	100	100
GRK6	10	0	10	0	0	0	3	100	100	100
GRK7	0	10	0	0	10	0	3
GSK3A	10	0	0	0	0	10	3	0		0
GSK3B	10	0	10	0	0	0	3	100	100	100
GUCY2C	5	5	3	0	5	2	3	60	100	75
GUCY2D	0	10	0	0	10	0	3
GUCY2F	0	10	0	0	10	0	3
HCK	1	9	0	1	8	1	3	0	0	0
HIPK1	10	0	10	0	0	0	3	100	100	100
HIPK2	10	0	10	0	0	0	3	100	100	100
HIPK3	10	0	10	0	0	0	3	100	100	100
HIPK4	0	10	0	1	9	0	3		0	0
HUNK	8	2	8	0	2	0	3	100	100	100
ICK	10	0	10	0	0	0	3	100	100	100
IGF1R	10	0	10	0	0	0	3	100	100	100
IKBKAP	10	0	10	0	0	0	3	100	100	100
IKBKB	10	0	10	0	0	0	3	100	100	100
IKBKE	10	0	10	0	0	0	3	100	100	100
ILK	10	0	10	0	0	0	3	100	100	100
INSR	10	0	10	0	0	0	3	100	100	100
INSRR	0	10	0	0	10	0	3
IRAK1	10	0	10	0	0	0	3	100	100	100
IRAK2	10	0	10	0	0	0	3	100	100	100
IRAK3	1	9	1	0	9	0	3	100	100	100
IRAK4	10	0	10	0	0	0	3	100	100	100
ITK	1	9	0	0	9	1	3	0		0
JAK1	10	0	10	0	0	0	3	100	100	100
JAK2	10	0	10	0	0	0	3	100	100	100
JAK3	6	4	4	1	3	2	3	66.7	80	72.7
KALRN	9	1	6	0	1	3	3	66.7	100	80
KDR	0	10	0	0	10	0	3
KIT	6	4	5	1	3	1	3	83.3	83.3	83.3
KSR1	10	0	10	0	0	0	3	100	100	100
KSR2	8	2	8	0	2	0	3	100	100	100
LATS1	10	0	10	0	0	0	3	100	100	100
LATS2	10	0	10	0	0	0	3	100	100	100
LCK	5	5	5	1	4	0	3	100	83.3	90.9
LIMK1	10	0	10	0	0	0	3	100	100	100
LIMK2	10	0	10	0	0	0	3	100	100	100
LMTK2	10	0	10	0	0	0	3	100	100	100
LMTK3	9	1	9	0	1	0	3	100	100	100
LRRK1	10	0	10	0	0	0	3	100	100	100
LRRK2	2	8	2	0	8	0	3	100	100	100
LTK	5	5	5	1	4	0	3	100	83.3	90.9
LYN	10	0	10	0	0	0	3	100	100	100
MAK	8	2	2	0	2	6	3	25	100	40
MAP2K1	10	0	10	0	0	0	3	100	100	100
MAP2K2	10	0	10	0	0	0	3	100	100	100
MAP2K3	10	0	10	0	0	0	3	100	100	100
MAP2K4	10	0	10	0	0	0	3	100	100	100
MAP2K5	10	0	10	0	0	0	3	100	100	100
MAP2K6	7	3	7	2	1	0	3	100	77.8	87.5
MAP2K7	10	0	10	0	0	0	3	100	100	100
MAP3K1	10	0	10	0	0	0	3	100	100	100
MAP3K10	10	0	10	0	0	0	3	100	100	100
MAP3K11	10	0	10	0	0	0	3	100	100	100
MAP3K12	10	0	7	0	0	3	3	70	100	82.4
MAP3K13	10	0	10	0	0	0	3	100	100	100
MAP3K14	10	0	10	0	0	0	3	100	100	100
MAP3K15	3	7	3	0	7	0	3	100	100	100
MAP3K19	0	10	0	0	10	0	3
MAP3K2	10	0	10	0	0	0	3	100	100	100
MAP3K21	10	0	10	0	0	0	3	100	100	100
MAP3K3	10	0	10	0	0	0	3	100	100	100
MAP3K4	10	0	10	0	0	0	3	100	100	100
MAP3K5	10	0	10	0	0	0	3	100	100	100
MAP3K6	10	0	10	0	0	0	3	100	100	100
MAP3K7	10	0	10	0	0	0	3	100	100	100
MAP3K8	10	0	9	0	0	1	3	90	100	94.7
MAP3K9	10	0	10	0	0	0	3	100	100	100
MAP4K1	4	6	3	3	3	1	3	75	50	60
MAP4K2	10	0	10	0	0	0	3	100	100	100
MAP4K3	10	0	10	0	0	0	3	100	100	100
MAP4K4	10	0	10	0	0	0	3	100	100	100
MAP4K5	10	0	10	0	0	0	3	100	100	100
MAPK1	10	0	10	0	0	0	3	100	100	100
MAPK10	1	9	0	0	9	1	3	0		0
MAPK11	7	3	7	1	2	0	3	100	87.5	93.3
MAPK12	9	1	9	0	1	0	3	100	100	100
MAPK13	10	0	10	0	0	0	3	100	100	100
MAPK14	10	0	10	0	0	0	3	100	100	100
MAPK15	4	6	4	0	6	0	3	100	100	100
MAPK3	10	0	10	0	0	0	3	100	100	100
MAPK4	2	8	2	0	8	0	3	100	100	100
MAPK6	10	0	10	0	0	0	3	100	100	100
MAPK7	10	0	10	0	0	0	3	100	100	100
MAPK8	10	0	1	0	0	9	3	10	100	18.2
MAPK9	10	0	10	0	0	0	3	100	100	100
MAPKAPK2	10	0	10	0	0	0	3	100	100	100
MAPKAPK3	10	0	10	0	0	0	3	100	100	100
MAPKAPK5	10	0	10	0	0	0	3	100	100	100
MARK1	5	5	5	0	5	0	3	100	100	100
MARK2	10	0	10	0	0	0	3	100	100	100
MARK3	10	0	10	0	0	0	3	100	100	100
MARK4	10	0	10	0	0	0	3	100	100	100
MAST1	7	3	7	3	0	0	3	100	70	82.4
MAST2	10	0	10	0	0	0	3	100	100	100
MAST3	10	0	10	0	0	0	3	100	100	100
MAST4	10	0	10	0	0	0	3	100	100	100
MASTL	10	0	10	0	0	0	3	100	100	100
MATK	0	10	0	0	10	0	3
MELK	10	0	10	0	0	0	3	100	100	100
MERTK	10	0	9	0	0	1	3	90	100	94.7
MET	10	0	10	0	0	0	3	100	100	100
MINK1	10	0	10	0	0	0	3	100	100	100
MKNK1	10	0	10	0	0	0	3	100	100	100
MKNK2	10	0	10	0	0	0	3	100	100	100
MLKL	10	0	10	0	0	0	3	100	100	100
MOK	10	0	10	0	0	0	3	100	100	100
MOS	0	10	0	0	10	0	3
MST1R	10	0	10	0	0	0	3	100	100	100
MST4	10	0	10	0	0	0	3	100	100	100
MTOR	10	0	10	0	0	0	3	100	100	100
MUSK	0	10	0	0	10	0	3
MYLK	9	1	7	0	1	2	3	77.8	100	87.5
MYLK2	8	2	8	2	0	0	3	100	80	88.9
MYLK3	0	10	0	0	10	0	3
MYLK4	0	10	0	0	10	0	3
MYO3A	0	10	0	0	10	0	3
MYO3B	2	8	2	1	7	0	3	100	66.7	80
NEK1	10	0	10	0	0	0	3	100	100	100
NEK10	7	3	3	0	3	4	3	42.9	100	60
NEK11	10	0	9	0	0	1	3	90	100	94.7
NEK2	10	0	10	0	0	0	3	100	100	100
NEK3	10	0	10	0	0	0	3	100	100	100
NEK4	10	0	10	0	0	0	3	100	100	100
NEK5	9	1	7	0	1	2	3	77.8	100	87.5
NEK6	10	0	10	0	0	0	3	100	100	100
NEK7	10	0	10	0	0	0	3	100	100	100
NEK8	10	0	10	0	0	0	3	100	100	100
NEK9	10	0	10	0	0	0	3	100	100	100
NIM1	0	10	0	0	10	0	3
NLK	10	0	10	0	0	0	3	100	100	100
NPR1	2	8	2	0	8	0	3	100	100	100
NPR2	10	0	10	0	0	0	3	100	100	100
NRBP1	10	0	10	0	0	0	3	100	100	100
NRBP2	10	0	9	0	0	1	3	90	100	94.7
NRK	0	10	0	0	10	0	3
NTRK1	4	6	2	0	6	2	3	50	100	66.7
NTRK2	8	2	4	0	2	4	3	50	100	66.7
NTRK3	0	10	0	0	10	0	3
NUAK1	9	1	8	0	1	1	3	88.9	100	94.1
NUAK2	9	1	9	0	1	0	3	100	100	100
OBSCN	10	0	9	0	0	1	3	90	100	94.7
OXSR1	10	0	10	0	0	0	3	100	100	100
PAK1	10	0	10	0	0	0	3	100	100	100
PAK2	10	0	10	0	0	0	3	100	100	100
PAK3	0	10	0	0	10	0	3
PAK4	10	0	10	0	0	0	3	100	100	100
PAK6	10	0	10	0	0	0	3	100	100	100
PAK7	0	10	0	0	10	0	3
PAN3	10	0	10	0	0	0	3	100	100	100
PASK	10	0	10	0	0	0	3	100	100	100
PBK	10	0	10	0	0	0	3	100	100	100
PDGFRA	0	10	0	3	7	0	3		0	0
PDGFRB	3	7	3	1	6	0	3	100	75	85.7
PDIK1L	10	0	10	0	0	0	3	100	100	100
PDK1	10	0	10	0	0	0	3	100	100	100
PDK2	10	0	10	0	0	0	3	100	100	100
PDK3	10	0	10	0	0	0	3	100	100	100
PDK4	9	1	9	0	1	0	3	100	100	100
PDPK1	10	0	10	0	0	0	3	100	100	100
PEAK1	10	0	10	0	0	0	3	100	100	100
PHKG1	6	4	1	0	4	5	3	16.7	100	28.6
PHKG2	10	0	10	0	0	0	3	100	100	100
PIK3R4	10	0	10	0	0	0	3	100	100	100
PIM1	10	0	10	0	0	0	3	100	100	100
PIM2	10	0	10	0	0	0	3	100	100	100
PIM3	10	0	10	0	0	0	3	100	100	100
PINK1	10	0	10	0	0	0	3	100	100	100
PKDCC	8	2	7	1	1	1	3	87.5	87.5	87.5
PKMYT1	10	0	10	0	0	0	3	100	100	100
PKN1	10	0	10	0	0	0	3	100	100	100
PKN2	10	0	10	0	0	0	3	100	100	100
PKN3	10	0	9	0	0	1	3	90	100	94.7
PLK1	10	0	10	0	0	0	3	100	100	100
PLK2	10	0	10	0	0	0	3	100	100	100
PLK3	10	0	10	0	0	0	3	100	100	100
PLK4	10	0	10	0	0	0	3	100	100	100
PLK5	1	9	0	0	9	1	3	0		0
PNCK	0	10	0	2	8	0	3		0	0
POMK	10	0	10	0	0	0	3	100	100	100
PRKAA1	10	0	10	0	0	0	3	100	100	100
PRKAA2	3	7	3	1	6	0	3	100	75	85.7
PRKACA	10	0	10	0	0	0	3	100	100	100
PRKACB	8	2	7	1	1	1	3	87.5	87.5	87.5
PRKACG	0	10	0	0	10	0	3
PRKAG1	10	0	10	0	0	0	3	100	100	100
PRKCA	10	0	10	0	0	0	3	100	100	100
PRKCB	0	10	0	7	3	0	3		0	0
PRKCD	10	0	10	0	0	0	3	100	100	100
PRKCE	10	0	10	0	0	0	3	100	100	100
PRKCG	8	2	6	0	2	2	3	75	100	85.7
PRKCH	9	1	9	0	1	0	3	100	100	100
PRKCI	10	0	10	0	0	0	3	100	100	100
PRKCQ	7	3	7	0	3	0	3	100	100	100
PRKCZ	10	0	10	0	0	0	3	100	100	100
PRKD1	3	7	3	0	7	0	3	100	100	100
PRKD2	10	0	10	0	0	0	3	100	100	100
PRKD3	10	0	10	0	0	0	3	100	100	100
PRKDC	10	0	10	0	0	0	3	100	100	100
PRKG1	5	5	3	0	5	2	3	60	100	75
PRKG2	7	3	5	0	3	2	3	71.4	100	83.3
PRKX	10	0	10	0	0	0	3	100	100	100
PRKY	2	8	0	0	8	2	3	0		0
PRPF4B	10	0	10	0	0	0	3	100	100	100
PSKH1	10	0	10	0	0	0	3	100	100	100
PSKH2	0	10	0	0	10	0	3
PTK2	10	0	10	0	0	0	3	100	100	100
PTK2B	10	0	10	0	0	0	3	100	100	100
PTK6	10	0	7	0	0	3	3	70	100	82.4
PTK7	9	1	9	0	1	0	3	100	100	100
PXK	10	0	10	0	0	0	3	100	100	100
RAF1	10	0	10	0	0	0	3	100	100	100
RET	2	8	2	0	8	0	3	100	100	100
RIOK1	10	0	10	0	0	0	3	100	100	100
RIOK2	10	0	10	0	0	0	3	100	100	100
RIOK3	10	0	10	0	0	0	3	100	100	100
RIPK1	10	0	10	0	0	0	3	100	100	100
RIPK2	10	0	10	0	0	0	3	100	100	100
RIPK3	6	4	6	0	4	0	3	100	100	100
RIPK4	9	1	9	0	1	0	3	100	100	100
RNASEL	10	0	9	0	0	1	3	90	100	94.7
ROCK1	10	0	10	0	0	0	3	100	100	100
ROCK2	10	0	10	0	0	0	3	100	100	100
ROR1	8	2	7	2	0	1	3	87.5	77.8	82.4
ROR2	4	6	2	0	6	2	3	50	100	66.7
ROS1	1	9	1	0	9	0	3	100	100	100
RPS6KA1	10	0	10	0	0	0	3	100	100	100
RPS6KA2	10	0	10	0	0	0	3	100	100	100
RPS6KA3	10	0	10	0	0	0	3	100	100	100
RPS6KA4	10	0	10	0	0	0	3	100	100	100
RPS6KA5	10	0	10	0	0	0	3	100	100	100
RPS6KA6	4	6	4	0	6	0	3	100	100	100
RPS6KB1	10	0	10	0	0	0	3	100	100	100
RPS6KB2	10	0	10	0	0	0	3	100	100	100
RPS6KC1	10	0	10	0	0	0	3	100	100	100
RPS6KL1	10	0	10	0	0	0	3	100	100	100
RYK	10	0	10	0	0	0	3	100	100	100
SBK1	7	3	7	1	2	0	3	100	87.5	93.3
SBK2	0	10	0	0	10	0	3
SBK3	0	10	0	3	7	0	3		0	0
SCYL1	10	0	10	0	0	0	3	100	100	100
SCYL2	10	0	10	0	0	0	3	100	100	100
SCYL3	10	0	10	0	0	0	3	100	100	100
SGK1	10	0	10	0	0	0	3	100	100	100
SGK2	7	3	7	0	3	0	3	100	100	100
SGK223	10	0	10	0	0	0	3	100	100	100
SGK3	10	0	7	0	0	3	3	70	100	82.4
SGK494	10	0	0	0	0	10	3	0		0
SIK1	10	0	10	0	0	0	3	100	100	100
SIK2	10	0	10	0	0	0	3	100	100	100
SIK3	10	0	10	0	0	0	3	100	100	100
SLK	10	0	10	0	0	0	3	100	100	100
SMG1	10	0	10	0	0	0	3	100	100	100
SNRK	10	0	10	0	0	0	3	100	100	100
SPEG	5	5	4	0	5	1	3	80	100	88.9
SRC	10	0	10	0	0	0	3	100	100	100
SRMS	2	8	2	3	5	0	3	100	40	57.1
SRPK1	10	0	10	0	0	0	3	100	100	100
SRPK2	10	0	10	0	0	0	3	100	100	100
SRPK3	0	10	0	0	10	0	3
STK10	10	0	10	0	0	0	3	100	100	100
STK11	10	0	10	0	0	0	3	100	100	100
STK16	10	0	10	0	0	0	3	100	100	100
STK17A	10	0	10	0	0	0	3	100	100	100
STK17B	10	0	10	0	0	0	3	100	100	100
STK19	10	0	10	0	0	0	3	100	100	100
STK24	10	0	10	0	0	0	3	100	100	100
STK25	10	0	10	0	0	0	3	100	100	100
STK3	10	0	10	0	0	0	3	100	100	100
STK31	4	6	4	0	6	0	3	100	100	100
STK32A	1	9	1	0	9	0	3	100	100	100
STK32B	0	10	0	0	10	0	3
STK32C	10	0	10	0	0	0	3	100	100	100
STK33	5	5	5	0	5	0	3	100	100	100
STK35	10	0	10	0	0	0	3	100	100	100
STK36	10	0	10	0	0	0	3	100	100	100
STK38	10	0	10	0	0	0	3	100	100	100
STK38L	10	0	10	0	0	0	3	100	100	100
STK39	10	0	10	0	0	0	3	100	100	100
STK4	10	0	10	0	0	0	3	100	100	100
STK40	10	0	10	0	0	0	3	100	100	100
STRADA	10	0	10	0	0	0	3	100	100	100
STRADB	10	0	10	0	0	0	3	100	100	100
STYK1	9	1	9	1	0	0	3	100	90	94.7
SYK	10	0	10	0	0	0	3	100	100	100
TAF1	10	0	10	0	0	0	3	100	100	100
TAOK1	10	0	10	0	0	0	3	100	100	100
TAOK2	10	0	10	0	0	0	3	100	100	100
TAOK3	10	0	10	0	0	0	3	100	100	100
TBCK	10	0	10	0	0	0	3	100	100	100
TBK1	10	0	10	0	0	0	3	100	100	100
TEC	10	0	10	0	0	0	3	100	100	100
TEK	2	8	0	0	8	2	3	0		0
TESK1	10	0	10	0	0	0	3	100	100	100
TESK2	10	0	10	0	0	0	3	100	100	100
TEX14	6	4	6	2	2	0	3	100	75	85.7
TGFBR1	10	0	10	0	0	0	3	100	100	100
TGFBR2	10	0	10	0	0	0	3	100	100	100
TIE1	0	10	0	0	10	0	3
TLK1	10	0	10	0	0	0	3	100	100	100
TLK2	10	0	10	0	0	0	3	100	100	100
TNIK	10	0	10	0	0	0	3	100	100	100
TNK1	10	0	10	0	0	0	3	100	100	100
TNK2	10	0	10	0	0	0	3	100	100	100
TP53RK	10	0	10	0	0	0	3	100	100	100
TRIB1	10	0	0	0	0	10	3	0		0
TRIB2	8	2	8	0	2	0	3	100	100	100
TRIB3	10	0	10	0	0	0	3	100	100	100
TRIM24	10	0	10	0	0	0	3	100	100	100
TRIM28	10	0	10	0	0	0	3	100	100	100
TRIO	10	0	10	0	0	0	3	100	100	100
TRPM6	8	2	1	0	2	7	3	12.5	100	22.2
TRPM7	10	0	10	0	0	0	3	100	100	100
TSSK1B	0	10	0	2	8	0	3		0	0
TSSK3	10	0	1	0	0	9	3	10	100	18.2
TSSK4	10	0	0	0	0	10	3	0		0
TSSK6	0	10	0	10	0	0	3		0	0
TTBK1	1	9	0	0	9	1	3	0		0
TTBK2	10	0	10	0	0	0	3	100	100	100
TTK	10	0	10	0	0	0	3	100	100	100
TTN	10	0	1	0	0	9	3	10	100	18.2
TWF1	10	0	10	0	0	0	3	100	100	100
TXK	1	9	1	8	1	0	3	100	11.1	20
TYK2	10	0	10	0	0	0	3	100	100	100
TYRO3	10	0	10	0	0	0	3	100	100	100
UHMK1	10	0	10	0	0	0	3	100	100	100
ULK1	10	0	10	0	0	0	3	100	100	100
ULK2	8	2	7	0	2	1	3	87.5	100	93.3
ULK3	10	0	10	0	0	0	3	100	100	100
ULK4	10	0	10	0	0	0	3	100	100	100
VRK1	10	0	10	0	0	0	3	100	100	100
VRK2	10	0	10	0	0	0	3	100	100	100
VRK3	10	0	10	0	0	0	3	100	100	100
WEE1	10	0	10	0	0	0	3	100	100	100
WEE2	0	10	0	0	10	0	3
WNK1	10	0	10	0	0	0	3	100	100	100
WNK2	10	0	10	0	0	0	3	100	100	100
WNK3	0	10	0	0	10	0	3
WNK4	10	0	8	0	0	2	3	80	100	88.9
YES1	10	0	10	0	0	0	3	100	100	100
ZAK	10	0	10	0	0	0	3	100	100	100
ZAP70	1	9	1	0	9	0	3	100	100	100

## Sheet: Threshold_4
Kinases	P	N	TP	FP	TN	FN	Threshold	Recall	Precision	Fmeasure
AAK1	10	0	10	0	0	0	4	100	100	100
AATK	4	6	4	3	3	0	4	100	57.1	72.7
ABL1	10	0	10	0	0	0	4	100	100	100
ABL2	10	0	10	0	0	0	4	100	100	100
ACVR1	10	0	10	0	0	0	4	100	100	100
ACVR1B	10	0	8	0	0	2	4	80	100	88.9
ACVR1C	4	6	4	0	6	0	4	100	100	100
ACVR2A	10	0	10	0	0	0	4	100	100	100
ACVR2B	10	0	10	0	0	0	4	100	100	100
ACVRL1	1	9	0	0	9	1	4	0		0
ADCK1	10	0	10	0	0	0	4	100	100	100
ADCK2	10	0	10	0	0	0	4	100	100	100
ADCK3	10	0	8	0	0	2	4	80	100	88.9
ADCK4	10	0	10	0	0	0	4	100	100	100
ADCK5	10	0	10	0	0	0	4	100	100	100
ADRBK1	10	0	10	0	0	0	4	100	100	100
ADRBK2	8	2	8	0	2	0	4	100	100	100
AKT1	10	0	10	0	0	0	4	100	100	100
AKT2	10	0	10	0	0	0	4	100	100	100
AKT3	4	6	4	2	4	0	4	100	66.7	80
ALK	1	9	1	0	9	0	4	100	100	100
ALPK1	8	2	8	0	2	0	4	100	100	100
ALPK2	2	8	1	0	8	1	4	50	100	66.7
ALPK3	1	9	1	6	3	0	4	100	14.3	25
AMHR2	0	10	0	0	10	0	4
ANKK1	0	10	0	0	10	0	4
ARAF	10	0	10	0	0	0	4	100	100	100
ATM	10	0	10	0	0	0	4	100	100	100
ATR	10	0	10	0	0	0	4	100	100	100
AURKA	10	0	10	0	0	0	4	100	100	100
AURKB	10	0	10	0	0	0	4	100	100	100
AURKC	0	10	0	0	10	0	4
AXL	6	4	6	4	0	0	4	100	60	75
BCKDK	10	0	10	0	0	0	4	100	100	100
BCR	10	0	10	0	0	0	4	100	100	100
BLK	0	10	0	0	10	0	4
BMP2K	10	0	0	0	0	10	4	0		0
BMPR1A	10	0	0	0	0	10	4	0		0
BMPR1B	0	10	0	0	10	0	4
BMPR2	10	0	10	0	0	0	4	100	100	100
BMX	0	10	0	0	10	0	4
BRAF	10	0	10	0	0	0	4	100	100	100
BRD4	10	0	10	0	0	0	4	100	100	100
BRSK1	5	5	5	1	4	0	4	100	83.3	90.9
BRSK2	5	5	5	2	3	0	4	100	71.4	83.3
BTK	1	9	0	0	9	1	4	0		0
BUB1	10	0	10	0	0	0	4	100	100	100
BUB1B	10	0	10	0	0	0	4	100	100	100
C9orf96	0	10	0	0	10	0	4
CAMK1	8	2	8	0	2	0	4	100	100	100
CAMK1D	9	1	9	0	1	0	4	100	100	100
CAMK1G	0	10	0	0	10	0	4
CAMK2A	0	10	0	0	10	0	4
CAMK2B	1	9	1	0	9	0	4	100	100	100
CAMK2D	10	0	2	0	0	8	4	20	100	33.3
CAMK2G	10	0	10	0	0	0	4	100	100	100
CAMK4	2	8	2	2	6	0	4	100	50	66.7
CAMKK1	10	0	3	0	0	7	4	30	100	46.2
CAMKK2	10	0	10	0	0	0	4	100	100	100
CAMKV	1	9	1	0	9	0	4	100	100	100
CASK	10	0	10	0	0	0	4	100	100	100
CDC42BPA	10	0	10	0	0	0	4	100	100	100
CDC42BPB	10	0	10	0	0	0	4	100	100	100
CDC42BPG	9	1	9	0	1	0	4	100	100	100
CDC7	10	0	10	0	0	0	4	100	100	100
CDK1	10	0	10	0	0	0	4	100	100	100
CDK10	10	0	9	0	0	1	4	90	100	94.7
CDK11A	10	0	10	0	0	0	4	100	100	100
CDK11B	10	0	10	0	0	0	4	100	100	100
CDK12	10	0	10	0	0	0	4	100	100	100
CDK13	10	0	10	0	0	0	4	100	100	100
CDK14	4	6	4	1	5	0	4	100	80	88.9
CDK15	1	9	1	0	9	0	4	100	100	100
CDK16	10	0	10	0	0	0	4	100	100	100
CDK17	10	0	10	0	0	0	4	100	100	100
CDK18	10	0	6	0	0	4	4	60	100	75
CDK19	10	0	10	0	0	0	4	100	100	100
CDK2	10	0	10	0	0	0	4	100	100	100
CDK20	9	1	9	0	1	0	4	100	100	100
CDK4	10	0	10	0	0	0	4	100	100	100
CDK5	10	0	10	0	0	0	4	100	100	100
CDK6	10	0	10	0	0	0	4	100	100	100
CDK7	10	0	10	0	0	0	4	100	100	100
CDK8	10	0	10	0	0	0	4	100	100	100
CDK9	10	0	10	0	0	0	4	100	100	100
CDKL1	10	0	10	0	0	0	4	100	100	100
CDKL2	4	6	3	0	6	1	4	75	100	85.7
CDKL3	8	2	0	0	2	8	4	0		0
CDKL4	0	10	0	0	10	0	4
CDKL5	10	0	10	0	0	0	4	100	100	100
CHEK1	10	0	10	0	0	0	4	100	100	100
CHEK2	10	0	10	0	0	0	4	100	100	100
CHUK	10	0	10	0	0	0	4	100	100	100
CIT	10	0	10	0	0	0	4	100	100	100
CLK1	10	0	10	0	0	0	4	100	100	100
CLK2	10	0	10	0	0	0	4	100	100	100
CLK3	10	0	10	0	0	0	4	100	100	100
CLK4	10	0	0	0	0	10	4	0		0
CSF1R	0	10	0	0	10	0	4
CSK	10	0	10	0	0	0	4	100	100	100
CSNK1A1	10	0	10	0	0	0	4	100	100	100
CSNK1A1L	0	10	0	0	10	0	4
CSNK1D	10	0	10	0	0	0	4	100	100	100
CSNK1E	10	0	10	0	0	0	4	100	100	100
CSNK1G1	10	0	10	0	0	0	4	100	100	100
CSNK1G2	10	0	10	0	0	0	4	100	100	100
CSNK1G3	10	0	10	0	0	0	4	100	100	100
CSNK2A1	10	0	0	0	0	10	4	0		0
CSNK2A2	10	0	10	0	0	0	4	100	100	100
DAPK1	6	4	6	0	4	0	4	100	100	100
DAPK2	4	6	4	2	4	0	4	100	66.7	80
DAPK3	10	0	10	0	0	0	4	100	100	100
DCLK1	3	7	3	0	7	0	4	100	100	100
DCLK2	4	6	4	0	6	0	4	100	100	100
DCLK3	0	10	0	0	10	0	4
DDR1	10	0	10	0	0	0	4	100	100	100
DDR2	4	6	0	0	6	4	4	0		0
DMPK	10	0	10	0	0	0	4	100	100	100
DSTYK	10	0	10	0	0	0	4	100	100	100
DYRK1A	10	0	10	0	0	0	4	100	100	100
DYRK1B	5	5	5	5	0	0	4	100	50	66.7
DYRK2	10	0	0	0	0	10	4	0		0
DYRK3	9	1	9	1	0	0	4	100	90	94.7
DYRK4	10	0	10	0	0	0	4	100	100	100
EEF2K	10	0	10	0	0	0	4	100	100	100
EGFR	10	0	10	0	0	0	4	100	100	100
EIF2AK1	10	0	10	0	0	0	4	100	100	100
EIF2AK2	10	0	10	0	0	0	4	100	100	100
EIF2AK3	10	0	10	0	0	0	4	100	100	100
EIF2AK4	10	0	10	0	0	0	4	100	100	100
EPHA1	9	1	9	0	1	0	4	100	100	100
EPHA10	8	2	8	0	2	0	4	100	100	100
EPHA2	10	0	10	0	0	0	4	100	100	100
EPHA3	0	10	0	0	10	0	4
EPHA4	7	3	7	0	3	0	4	100	100	100
EPHA5	0	10	0	0	10	0	4
EPHA6	0	10	0	0	10	0	4
EPHA7	0	10	0	0	10	0	4
EPHA8	0	10	0	0	10	0	4
EPHB1	2	8	2	0	8	0	4	100	100	100
EPHB2	10	0	10	0	0	0	4	100	100	100
EPHB3	9	1	9	0	1	0	4	100	100	100
EPHB4	10	0	10	0	0	0	4	100	100	100
EPHB6	8	2	7	0	2	1	4	87.5	100	93.3
ERBB2	10	0	10	0	0	0	4	100	100	100
ERBB3	10	0	10	0	0	0	4	100	100	100
ERBB4	0	10	0	0	10	0	4
ERN1	10	0	10	0	0	0	4	100	100	100
ERN2	5	5	5	0	5	0	4	100	100	100
FASTK	10	0	10	0	0	0	4	100	100	100
FER	10	0	1	0	0	9	4	10	100	18.2
FES	0	10	0	1	9	0	4		0	0
FGFR1	6	4	6	0	4	0	4	100	100	100
FGFR2	8	2	4	1	1	4	4	50	80	61.5
FGFR3	7	3	7	3	0	0	4	100	70	82.4
FGFR4	10	0	10	0	0	0	4	100	100	100
FGR	0	10	0	0	10	0	4
FLT1	3	7	0	0	7	3	4	0		0
FLT3	1	9	0	0	9	1	4	0		0
FLT4	0	10	0	0	10	0	4
FRK	7	3	7	1	2	0	4	100	87.5	93.3
FYN	10	0	10	0	0	0	4	100	100	100
GAK	10	0	10	0	0	0	4	100	100	100
GRK1	0	10	0	0	10	0	4
GRK4	6	4	1	0	4	5	4	16.7	100	28.6
GRK5	10	0	10	0	0	0	4	100	100	100
GRK6	10	0	10	0	0	0	4	100	100	100
GRK7	0	10	0	0	10	0	4
GSK3A	10	0	0	0	0	10	4	0		0
GSK3B	10	0	10	0	0	0	4	100	100	100
GUCY2C	4	6	3	0	6	1	4	75	100	85.7
GUCY2D	0	10	0	0	10	0	4
GUCY2F	0	10	0	0	10	0	4
HCK	0	10	0	0	10	0	4
HIPK1	10	0	10	0	0	0	4	100	100	100
HIPK2	10	0	10	0	0	0	4	100	100	100
HIPK3	10	0	10	0	0	0	4	100	100	100
HIPK4	0	10	0	0	10	0	4
HUNK	8	2	8	0	2	0	4	100	100	100
ICK	10	0	10	0	0	0	4	100	100	100
IGF1R	10	0	10	0	0	0	4	100	100	100
IKBKAP	10	0	10	0	0	0	4	100	100	100
IKBKB	10	0	10	0	0	0	4	100	100	100
IKBKE	10	0	10	0	0	0	4	100	100	100
ILK	10	0	10	0	0	0	4	100	100	100
INSR	10	0	10	0	0	0	4	100	100	100
INSRR	0	10	0	0	10	0	4
IRAK1	10	0	10	0	0	0	4	100	100	100
IRAK2	10	0	10	0	0	0	4	100	100	100
IRAK3	1	9	1	0	9	0	4	100	100	100
IRAK4	10	0	10	0	0	0	4	100	100	100
ITK	0	10	0	0	10	0	4
JAK1	10	0	10	0	0	0	4	100	100	100
JAK2	10	0	10	0	0	0	4	100	100	100
JAK3	4	6	4	1	5	0	4	100	80	88.9
KALRN	9	1	4	0	1	5	4	44.4	100	61.5
KDR	0	10	0	0	10	0	4
KIT	4	6	4	1	5	0	4	100	80	88.9
KSR1	10	0	10	0	0	0	4	100	100	100
KSR2	8	2	8	0	2	0	4	100	100	100
LATS1	10	0	10	0	0	0	4	100	100	100
LATS2	10	0	10	0	0	0	4	100	100	100
LCK	4	6	4	1	5	0	4	100	80	88.9
LIMK1	10	0	10	0	0	0	4	100	100	100
LIMK2	10	0	10	0	0	0	4	100	100	100
LMTK2	10	0	10	0	0	0	4	100	100	100
LMTK3	7	3	7	2	1	0	4	100	77.8	87.5
LRRK1	10	0	10	0	0	0	4	100	100	100
LRRK2	2	8	0	0	8	2	4	0		0
LTK	4	6	4	2	4	0	4	100	66.7	80
LYN	10	0	10	0	0	0	4	100	100	100
MAK	4	6	0	0	6	4	4	0		0
MAP2K1	10	0	10	0	0	0	4	100	100	100
MAP2K2	10	0	10	0	0	0	4	100	100	100
MAP2K3	10	0	10	0	0	0	4	100	100	100
MAP2K4	10	0	10	0	0	0	4	100	100	100
MAP2K5	10	0	10	0	0	0	4	100	100	100
MAP2K6	7	3	6	1	2	1	4	85.7	85.7	85.7
MAP2K7	10	0	10	0	0	0	4	100	100	100
MAP3K1	10	0	10	0	0	0	4	100	100	100
MAP3K10	10	0	10	0	0	0	4	100	100	100
MAP3K11	10	0	10	0	0	0	4	100	100	100
MAP3K12	8	2	6	0	2	2	4	75	100	85.7
MAP3K13	10	0	10	0	0	0	4	100	100	100
MAP3K14	10	0	10	0	0	0	4	100	100	100
MAP3K15	2	8	2	0	8	0	4	100	100	100
MAP3K19	0	10	0	0	10	0	4
MAP3K2	10	0	10	0	0	0	4	100	100	100
MAP3K21	10	0	10	0	0	0	4	100	100	100
MAP3K3	10	0	10	0	0	0	4	100	100	100
MAP3K4	10	0	10	0	0	0	4	100	100	100
MAP3K5	10	0	10	0	0	0	4	100	100	100
MAP3K6	10	0	10	0	0	0	4	100	100	100
MAP3K7	10	0	10	0	0	0	4	100	100	100
MAP3K8	10	0	7	0	0	3	4	70	100	82.4
MAP3K9	10	0	10	0	0	0	4	100	100	100
MAP4K1	2	8	2	1	7	0	4	100	66.7	80
MAP4K2	10	0	10	0	0	0	4	100	100	100
MAP4K3	10	0	10	0	0	0	4	100	100	100
MAP4K4	10	0	10	0	0	0	4	100	100	100
MAP4K5	10	0	10	0	0	0	4	100	100	100
MAPK1	10	0	10	0	0	0	4	100	100	100
MAPK10	1	9	0	0	9	1	4	0		0
MAPK11	6	4	6	2	2	0	4	100	75	85.7
MAPK12	9	1	9	0	1	0	4	100	100	100
MAPK13	10	0	10	0	0	0	4	100	100	100
MAPK14	10	0	10	0	0	0	4	100	100	100
MAPK15	2	8	2	1	7	0	4	100	66.7	80
MAPK3	10	0	10	0	0	0	4	100	100	100
MAPK4	1	9	1	1	8	0	4	100	50	66.7
MAPK6	10	0	10	0	0	0	4	100	100	100
MAPK7	10	0	10	0	0	0	4	100	100	100
MAPK8	10	0	0	0	0	10	4	0		0
MAPK9	10	0	10	0	0	0	4	100	100	100
MAPKAPK2	10	0	10	0	0	0	4	100	100	100
MAPKAPK3	10	0	10	0	0	0	4	100	100	100
MAPKAPK5	10	0	10	0	0	0	4	100	100	100
MARK1	5	5	5	0	5	0	4	100	100	100
MARK2	10	0	10	0	0	0	4	100	100	100
MARK3	10	0	10	0	0	0	4	100	100	100
MARK4	10	0	10	0	0	0	4	100	100	100
MAST1	6	4	6	4	0	0	4	100	60	75
MAST2	10	0	10	0	0	0	4	100	100	100
MAST3	10	0	10	0	0	0	4	100	100	100
MAST4	10	0	9	0	0	1	4	90	100	94.7
MASTL	10	0	10	0	0	0	4	100	100	100
MATK	0	10	0	0	10	0	4
MELK	10	0	10	0	0	0	4	100	100	100
MERTK	9	1	7	0	1	2	4	77.8	100	87.5
MET	10	0	10	0	0	0	4	100	100	100
MINK1	10	0	10	0	0	0	4	100	100	100
MKNK1	10	0	10	0	0	0	4	100	100	100
MKNK2	10	0	10	0	0	0	4	100	100	100
MLKL	10	0	10	0	0	0	4	100	100	100
MOK	10	0	10	0	0	0	4	100	100	100
MOS	0	10	0	0	10	0	4
MST1R	10	0	10	0	0	0	4	100	100	100
MST4	10	0	10	0	0	0	4	100	100	100
MTOR	10	0	10	0	0	0	4	100	100	100
MUSK	0	10	0	0	10	0	4
MYLK	6	4	6	0	4	0	4	100	100	100
MYLK2	5	5	5	4	1	0	4	100	55.6	71.4
MYLK3	0	10	0	0	10	0	4
MYLK4	0	10	0	0	10	0	4
MYO3A	0	10	0	0	10	0	4
MYO3B	1	9	1	1	8	0	4	100	50	66.7
NEK1	10	0	10	0	0	0	4	100	100	100
NEK10	4	6	0	0	6	4	4	0		0
NEK11	9	1	6	0	1	3	4	66.7	100	80
NEK2	10	0	10	0	0	0	4	100	100	100
NEK3	10	0	10	0	0	0	4	100	100	100
NEK4	10	0	10	0	0	0	4	100	100	100
NEK5	8	2	4	0	2	4	4	50	100	66.7
NEK6	10	0	10	0	0	0	4	100	100	100
NEK7	10	0	10	0	0	0	4	100	100	100
NEK8	10	0	10	0	0	0	4	100	100	100
NEK9	10	0	10	0	0	0	4	100	100	100
NIM1	0	10	0	0	10	0	4
NLK	10	0	10	0	0	0	4	100	100	100
NPR1	1	9	1	1	8	0	4	100	50	66.7
NPR2	10	0	10	0	0	0	4	100	100	100
NRBP1	10	0	10	0	0	0	4	100	100	100
NRBP2	10	0	4	0	0	6	4	40	100	57.1
NRK	0	10	0	0	10	0	4
NTRK1	2	8	2	0	8	0	4	100	100	100
NTRK2	8	2	2	0	2	6	4	25	100	40
NTRK3	0	10	0	0	10	0	4
NUAK1	8	2	7	0	2	1	4	87.5	100	93.3
NUAK2	8	2	8	0	2	0	4	100	100	100
OBSCN	10	0	8	0	0	2	4	80	100	88.9
OXSR1	10	0	10	0	0	0	4	100	100	100
PAK1	10	0	10	0	0	0	4	100	100	100
PAK2	10	0	10	0	0	0	4	100	100	100
PAK3	0	10	0	0	10	0	4
PAK4	10	0	10	0	0	0	4	100	100	100
PAK6	9	1	9	1	0	0	4	100	90	94.7
PAK7	0	10	0	0	10	0	4
PAN3	10	0	10	0	0	0	4	100	100	100
PASK	10	0	10	0	0	0	4	100	100	100
PBK	10	0	10	0	0	0	4	100	100	100
PDGFRA	0	10	0	2	8	0	4		0	0
PDGFRB	2	8	2	0	8	0	4	100	100	100
PDIK1L	10	0	7	0	0	3	4	70	100	82.4
PDK1	10	0	10	0	0	0	4	100	100	100
PDK2	10	0	10	0	0	0	4	100	100	100
PDK3	10	0	10	0	0	0	4	100	100	100
PDK4	8	2	8	1	1	0	4	100	88.9	94.1
PDPK1	10	0	10	0	0	0	4	100	100	100
PEAK1	10	0	10	0	0	0	4	100	100	100
PHKG1	2	8	0	0	8	2	4	0		0
PHKG2	10	0	10	0	0	0	4	100	100	100
PIK3R4	10	0	10	0	0	0	4	100	100	100
PIM1	10	0	10	0	0	0	4	100	100	100
PIM2	10	0	10	0	0	0	4	100	100	100
PIM3	10	0	10	0	0	0	4	100	100	100
PINK1	10	0	10	0	0	0	4	100	100	100
PKDCC	5	5	5	2	3	0	4	100	71.4	83.3
PKMYT1	10	0	10	0	0	0	4	100	100	100
PKN1	10	0	10	0	0	0	4	100	100	100
PKN2	10	0	10	0	0	0	4	100	100	100
PKN3	10	0	9	0	0	1	4	90	100	94.7
PLK1	10	0	10	0	0	0	4	100	100	100
PLK2	10	0	10	0	0	0	4	100	100	100
PLK3	10	0	10	0	0	0	4	100	100	100
PLK4	10	0	10	0	0	0	4	100	100	100
PLK5	0	10	0	0	10	0	4
PNCK	0	10	0	0	10	0	4
POMK	10	0	10	0	0	0	4	100	100	100
PRKAA1	10	0	10	0	0	0	4	100	100	100
PRKAA2	3	7	3	1	6	0	4	100	75	85.7
PRKACA	10	0	10	0	0	0	4	100	100	100
PRKACB	6	4	6	0	4	0	4	100	100	100
PRKACG	0	10	0	0	10	0	4
PRKAG1	10	0	10	0	0	0	4	100	100	100
PRKCA	10	0	10	0	0	0	4	100	100	100
PRKCB	0	10	0	4	6	0	4		0	0
PRKCD	10	0	10	0	0	0	4	100	100	100
PRKCE	10	0	10	0	0	0	4	100	100	100
PRKCG	7	3	6	0	3	1	4	85.7	100	92.3
PRKCH	9	1	9	0	1	0	4	100	100	100
PRKCI	10	0	10	0	0	0	4	100	100	100
PRKCQ	7	3	7	0	3	0	4	100	100	100
PRKCZ	10	0	10	0	0	0	4	100	100	100
PRKD1	3	7	3	0	7	0	4	100	100	100
PRKD2	10	0	10	0	0	0	4	100	100	100
PRKD3	10	0	10	0	0	0	4	100	100	100
PRKDC	10	0	10	0	0	0	4	100	100	100
PRKG1	3	7	1	0	7	2	4	33.3	100	50
PRKG2	5	5	2	0	5	3	4	40	100	57.1
PRKX	10	0	10	0	0	0	4	100	100	100
PRKY	1	9	0	0	9	1	4	0		0
PRPF4B	10	0	10	0	0	0	4	100	100	100
PSKH1	10	0	10	0	0	0	4	100	100	100
PSKH2	0	10	0	0	10	0	4
PTK2	10	0	10	0	0	0	4	100	100	100
PTK2B	10	0	9	0	0	1	4	90	100	94.7
PTK6	9	1	4	0	1	5	4	44.4	100	61.5
PTK7	9	1	9	0	1	0	4	100	100	100
PXK	10	0	10	0	0	0	4	100	100	100
RAF1	10	0	10	0	0	0	4	100	100	100
RET	1	9	1	0	9	0	4	100	100	100
RIOK1	10	0	10	0	0	0	4	100	100	100
RIOK2	10	0	10	0	0	0	4	100	100	100
RIOK3	10	0	10	0	0	0	4	100	100	100
RIPK1	10	0	10	0	0	0	4	100	100	100
RIPK2	10	0	10	0	0	0	4	100	100	100
RIPK3	6	4	6	0	4	0	4	100	100	100
RIPK4	9	1	9	0	1	0	4	100	100	100
RNASEL	9	1	9	0	1	0	4	100	100	100
ROCK1	10	0	10	0	0	0	4	100	100	100
ROCK2	10	0	10	0	0	0	4	100	100	100
ROR1	7	3	7	0	3	0	4	100	100	100
ROR2	2	8	2	0	8	0	4	100	100	100
ROS1	1	9	1	0	9	0	4	100	100	100
RPS6KA1	10	0	10	0	0	0	4	100	100	100
RPS6KA2	9	1	9	1	0	0	4	100	90	94.7
RPS6KA3	10	0	10	0	0	0	4	100	100	100
RPS6KA4	10	0	10	0	0	0	4	100	100	100
RPS6KA5	10	0	10	0	0	0	4	100	100	100
RPS6KA6	4	6	4	0	6	0	4	100	100	100
RPS6KB1	10	0	10	0	0	0	4	100	100	100
RPS6KB2	10	0	1	0	0	9	4	10	100	18.2
RPS6KC1	10	0	10	0	0	0	4	100	100	100
RPS6KL1	10	0	10	0	0	0	4	100	100	100
RYK	10	0	10	0	0	0	4	100	100	100
SBK1	7	3	7	0	3	0	4	100	100	100
SBK2	0	10	0	0	10	0	4
SBK3	0	10	0	1	9	0	4		0	0
SCYL1	10	0	10	0	0	0	4	100	100	100
SCYL2	10	0	10	0	0	0	4	100	100	100
SCYL3	10	0	10	0	0	0	4	100	100	100
SGK1	10	0	10	0	0	0	4	100	100	100
SGK2	6	4	6	1	3	0	4	100	85.7	92.3
SGK223	10	0	10	0	0	0	4	100	100	100
SGK3	10	0	5	0	0	5	4	50	100	66.7
SGK494	10	0	0	0	0	10	4	0		0
SIK1	10	0	10	0	0	0	4	100	100	100
SIK2	10	0	10	0	0	0	4	100	100	100
SIK3	10	0	10	0	0	0	4	100	100	100
SLK	10	0	10	0	0	0	4	100	100	100
SMG1	10	0	10	0	0	0	4	100	100	100
SNRK	10	0	10	0	0	0	4	100	100	100
SPEG	5	5	2	0	5	3	4	40	100	57.1
SRC	10	0	10	0	0	0	4	100	100	100
SRMS	2	8	2	3	5	0	4	100	40	57.1
SRPK1	10	0	10	0	0	0	4	100	100	100
SRPK2	10	0	10	0	0	0	4	100	100	100
SRPK3	0	10	0	0	10	0	4
STK10	10	0	10	0	0	0	4	100	100	100
STK11	10	0	10	0	0	0	4	100	100	100
STK16	10	0	10	0	0	0	4	100	100	100
STK17A	10	0	10	0	0	0	4	100	100	100
STK17B	10	0	10	0	0	0	4	100	100	100
STK19	10	0	10	0	0	0	4	100	100	100
STK24	10	0	10	0	0	0	4	100	100	100
STK25	10	0	10	0	0	0	4	100	100	100
STK3	10	0	10	0	0	0	4	100	100	100
STK31	3	7	3	1	6	0	4	100	75	85.7
STK32A	0	10	0	1	9	0	4		0	0
STK32B	0	10	0	0	10	0	4
STK32C	10	0	9	0	0	1	4	90	100	94.7
STK33	5	5	5	0	5	0	4	100	100	100
STK35	10	0	10	0	0	0	4	100	100	100
STK36	10	0	10	0	0	0	4	100	100	100
STK38	10	0	10	0	0	0	4	100	100	100
STK38L	10	0	10	0	0	0	4	100	100	100
STK39	10	0	10	0	0	0	4	100	100	100
STK4	10	0	10	0	0	0	4	100	100	100
STK40	10	0	10	0	0	0	4	100	100	100
STRADA	10	0	10	0	0	0	4	100	100	100
STRADB	10	0	10	0	0	0	4	100	100	100
STYK1	9	1	9	0	1	0	4	100	100	100
SYK	10	0	10	0	0	0	4	100	100	100
TAF1	10	0	10	0	0	0	4	100	100	100
TAOK1	10	0	10	0	0	0	4	100	100	100
TAOK2	10	0	10	0	0	0	4	100	100	100
TAOK3	10	0	10	0	0	0	4	100	100	100
TBCK	10	0	10	0	0	0	4	100	100	100
TBK1	10	0	10	0	0	0	4	100	100	100
TEC	10	0	10	0	0	0	4	100	100	100
TEK	2	8	0	0	8	2	4	0		0
TESK1	10	0	10	0	0	0	4	100	100	100
TESK2	10	0	10	0	0	0	4	100	100	100
TEX14	3	7	3	0	7	0	4	100	100	100
TGFBR1	10	0	10	0	0	0	4	100	100	100
TGFBR2	10	0	10	0	0	0	4	100	100	100
TIE1	0	10	0	0	10	0	4
TLK1	10	0	10	0	0	0	4	100	100	100
TLK2	10	0	10	0	0	0	4	100	100	100
TNIK	10	0	10	0	0	0	4	100	100	100
TNK1	10	0	10	0	0	0	4	100	100	100
TNK2	10	0	10	0	0	0	4	100	100	100
TP53RK	10	0	10	0	0	0	4	100	100	100
TRIB1	10	0	0	0	0	10	4	0		0
TRIB2	8	2	8	0	2	0	4	100	100	100
TRIB3	10	0	10	0	0	0	4	100	100	100
TRIM24	10	0	10	0	0	0	4	100	100	100
TRIM28	10	0	10	0	0	0	4	100	100	100
TRIO	10	0	10	0	0	0	4	100	100	100
TRPM6	5	5	0	0	5	5	4	0		0
TRPM7	10	0	10	0	0	0	4	100	100	100
TSSK1B	0	10	0	1	9	0	4		0	0
TSSK3	5	5	0	0	5	5	4	0		0
TSSK4	10	0	0	0	0	10	4	0		0
TSSK6	0	10	0	10	0	0	4		0	0
TTBK1	0	10	0	0	10	0	4
TTBK2	10	0	10	0	0	0	4	100	100	100
TTK	10	0	10	0	0	0	4	100	100	100
TTN	10	0	1	0	0	9	4	10	100	18.2
TWF1	10	0	10	0	0	0	4	100	100	100
TXK	0	10	0	6	4	0	4		0	0
TYK2	10	0	10	0	0	0	4	100	100	100
TYRO3	10	0	10	0	0	0	4	100	100	100
UHMK1	10	0	10	0	0	0	4	100	100	100
ULK1	10	0	10	0	0	0	4	100	100	100
ULK2	7	3	7	0	3	0	4	100	100	100
ULK3	10	0	10	0	0	0	4	100	100	100
ULK4	10	0	10	0	0	0	4	100	100	100
VRK1	10	0	10	0	0	0	4	100	100	100
VRK2	10	0	10	0	0	0	4	100	100	100
VRK3	10	0	10	0	0	0	4	100	100	100
WEE1	10	0	10	0	0	0	4	100	100	100
WEE2	0	10	0	0	10	0	4
WNK1	10	0	10	0	0	0	4	100	100	100
WNK2	10	0	10	0	0	0	4	100	100	100
WNK3	0	10	0	0	10	0	4
WNK4	10	0	5	0	0	5	4	50	100	66.7
YES1	10	0	10	0	0	0	4	100	100	100
ZAK	10	0	10	0	0	0	4	100	100	100
ZAP70	1	9	1	0	9	0	4	100	100	100

## Sheet: Threshold_5
Kinases	P	N	TP	FP	TN	FN	Threshold	Recall	Precision	Fmeasure
AAK1	10	0	10	0	0	0	5	100	100	100
AATK	1	9	1	2	7	0	5	100	33.3	50
ABL1	10	0	10	0	0	0	5	100	100	100
ABL2	10	0	10	0	0	0	5	100	100	100
ACVR1	10	0	10	0	0	0	5	100	100	100
ACVR1B	10	0	1	0	0	9	5	10	100	18.2
ACVR1C	3	7	2	1	6	1	5	66.7	66.7	66.7
ACVR2A	10	0	10	0	0	0	5	100	100	100
ACVR2B	10	0	10	0	0	0	5	100	100	100
ACVRL1	1	9	0	0	9	1	5	0		0
ADCK1	10	0	10	0	0	0	5	100	100	100
ADCK2	10	0	10	0	0	0	5	100	100	100
ADCK3	10	0	4	0	0	6	5	40	100	57.1
ADCK4	10	0	10	0	0	0	5	100	100	100
ADCK5	9	1	9	1	0	0	5	100	90	94.7
ADRBK1	10	0	10	0	0	0	5	100	100	100
ADRBK2	8	2	8	0	2	0	5	100	100	100
AKT1	10	0	10	0	0	0	5	100	100	100
AKT2	10	0	10	0	0	0	5	100	100	100
AKT3	4	6	4	0	6	0	5	100	100	100
ALK	1	9	1	0	9	0	5	100	100	100
ALPK1	8	2	8	0	2	0	5	100	100	100
ALPK2	2	8	0	0	8	2	5	0		0
ALPK3	1	9	1	6	3	0	5	100	14.3	25
AMHR2	0	10	0	0	10	0	5
ANKK1	0	10	0	0	10	0	5
ARAF	10	0	10	0	0	0	5	100	100	100
ATM	10	0	10	0	0	0	5	100	100	100
ATR	10	0	10	0	0	0	5	100	100	100
AURKA	10	0	10	0	0	0	5	100	100	100
AURKB	10	0	10	0	0	0	5	100	100	100
AURKC	0	10	0	0	10	0	5
AXL	5	5	5	2	3	0	5	100	71.4	83.3
BCKDK	10	0	10	0	0	0	5	100	100	100
BCR	10	0	10	0	0	0	5	100	100	100
BLK	0	10	0	0	10	0	5
BMP2K	10	0	0	0	0	10	5	0		0
BMPR1A	10	0	0	0	0	10	5	0		0
BMPR1B	0	10	0	0	10	0	5
BMPR2	10	0	10	0	0	0	5	100	100	100
BMX	0	10	0	0	10	0	5
BRAF	10	0	10	0	0	0	5	100	100	100
BRD4	10	0	10	0	0	0	5	100	100	100
BRSK1	3	7	3	3	4	0	5	100	50	66.7
BRSK2	4	6	4	1	5	0	5	100	80	88.9
BTK	0	10	0	0	10	0	5
BUB1	10	0	10	0	0	0	5	100	100	100
BUB1B	10	0	10	0	0	0	5	100	100	100
C9orf96	0	10	0	0	10	0	5
CAMK1	8	2	8	0	2	0	5	100	100	100
CAMK1D	7	3	7	1	2	0	5	100	87.5	93.3
CAMK1G	0	10	0	0	10	0	5
CAMK2A	0	10	0	0	10	0	5
CAMK2B	1	9	1	0	9	0	5	100	100	100
CAMK2D	10	0	0	0	0	10	5	0		0
CAMK2G	10	0	10	0	0	0	5	100	100	100
CAMK4	2	8	2	0	8	0	5	100	100	100
CAMKK1	9	1	0	0	1	9	5	0		0
CAMKK2	10	0	10	0	0	0	5	100	100	100
CAMKV	0	10	0	1	9	0	5		0	0
CASK	10	0	10	0	0	0	5	100	100	100
CDC42BPA	10	0	10	0	0	0	5	100	100	100
CDC42BPB	10	0	10	0	0	0	5	100	100	100
CDC42BPG	9	1	5	0	1	4	5	55.6	100	71.4
CDC7	10	0	10	0	0	0	5	100	100	100
CDK1	10	0	10	0	0	0	5	100	100	100
CDK10	10	0	5	0	0	5	5	50	100	66.7
CDK11A	10	0	10	0	0	0	5	100	100	100
CDK11B	10	0	10	0	0	0	5	100	100	100
CDK12	10	0	10	0	0	0	5	100	100	100
CDK13	10	0	10	0	0	0	5	100	100	100
CDK14	2	8	2	2	6	0	5	100	50	66.7
CDK15	1	9	1	0	9	0	5	100	100	100
CDK16	10	0	10	0	0	0	5	100	100	100
CDK17	10	0	10	0	0	0	5	100	100	100
CDK18	10	0	2	0	0	8	5	20	100	33.3
CDK19	10	0	10	0	0	0	5	100	100	100
CDK2	10	0	10	0	0	0	5	100	100	100
CDK20	5	5	5	3	2	0	5	100	62.5	76.9
CDK4	10	0	10	0	0	0	5	100	100	100
CDK5	10	0	10	0	0	0	5	100	100	100
CDK6	10	0	10	0	0	0	5	100	100	100
CDK7	10	0	10	0	0	0	5	100	100	100
CDK8	10	0	10	0	0	0	5	100	100	100
CDK9	10	0	10	0	0	0	5	100	100	100
CDKL1	9	1	9	0	1	0	5	100	100	100
CDKL2	3	7	1	0	7	2	5	33.3	100	50
CDKL3	3	7	0	0	7	3	5	0		0
CDKL4	0	10	0	0	10	0	5
CDKL5	10	0	10	0	0	0	5	100	100	100
CHEK1	10	0	10	0	0	0	5	100	100	100
CHEK2	10	0	8	0	0	2	5	80	100	88.9
CHUK	10	0	10	0	0	0	5	100	100	100
CIT	10	0	10	0	0	0	5	100	100	100
CLK1	10	0	10	0	0	0	5	100	100	100
CLK2	10	0	10	0	0	0	5	100	100	100
CLK3	10	0	10	0	0	0	5	100	100	100
CLK4	10	0	0	0	0	10	5	0		0
CSF1R	0	10	0	0	10	0	5
CSK	10	0	10	0	0	0	5	100	100	100
CSNK1A1	10	0	10	0	0	0	5	100	100	100
CSNK1A1L	0	10	0	0	10	0	5
CSNK1D	10	0	10	0	0	0	5	100	100	100
CSNK1E	10	0	10	0	0	0	5	100	100	100
CSNK1G1	10	0	10	0	0	0	5	100	100	100
CSNK1G2	10	0	8	0	0	2	5	80	100	88.9
CSNK1G3	10	0	10	0	0	0	5	100	100	100
CSNK2A1	10	0	0	0	0	10	5	0		0
CSNK2A2	10	0	10	0	0	0	5	100	100	100
DAPK1	5	5	5	0	5	0	5	100	100	100
DAPK2	1	9	1	3	6	0	5	100	25	40
DAPK3	10	0	10	0	0	0	5	100	100	100
DCLK1	3	7	3	0	7	0	5	100	100	100
DCLK2	4	6	4	0	6	0	5	100	100	100
DCLK3	0	10	0	0	10	0	5
DDR1	10	0	10	0	0	0	5	100	100	100
DDR2	3	7	0	0	7	3	5	0		0
DMPK	10	0	10	0	0	0	5	100	100	100
DSTYK	10	0	10	0	0	0	5	100	100	100
DYRK1A	10	0	10	0	0	0	5	100	100	100
DYRK1B	1	9	1	9	0	0	5	100	10	18.2
DYRK2	9	1	0	0	1	9	5	0		0
DYRK3	8	2	8	2	0	0	5	100	80	88.9
DYRK4	10	0	10	0	0	0	5	100	100	100
EEF2K	10	0	10	0	0	0	5	100	100	100
EGFR	10	0	10	0	0	0	5	100	100	100
EIF2AK1	10	0	10	0	0	0	5	100	100	100
EIF2AK2	10	0	10	0	0	0	5	100	100	100
EIF2AK3	10	0	10	0	0	0	5	100	100	100
EIF2AK4	10	0	10	0	0	0	5	100	100	100
EPHA1	9	1	9	0	1	0	5	100	100	100
EPHA10	6	4	6	2	2	0	5	100	75	85.7
EPHA2	10	0	10	0	0	0	5	100	100	100
EPHA3	0	10	0	0	10	0	5
EPHA4	6	4	6	0	4	0	5	100	100	100
EPHA5	0	10	0	0	10	0	5
EPHA6	0	10	0	0	10	0	5
EPHA7	0	10	0	0	10	0	5
EPHA8	0	10	0	0	10	0	5
EPHB1	2	8	2	0	8	0	5	100	100	100
EPHB2	10	0	10	0	0	0	5	100	100	100
EPHB3	9	1	9	0	1	0	5	100	100	100
EPHB4	10	0	10	0	0	0	5	100	100	100
EPHB6	7	3	7	0	3	0	5	100	100	100
ERBB2	10	0	10	0	0	0	5	100	100	100
ERBB3	10	0	10	0	0	0	5	100	100	100
ERBB4	0	10	0	0	10	0	5
ERN1	10	0	10	0	0	0	5	100	100	100
ERN2	5	5	5	0	5	0	5	100	100	100
FASTK	10	0	10	0	0	0	5	100	100	100
FER	10	0	0	0	0	10	5	0		0
FES	0	10	0	1	9	0	5		0	0
FGFR1	6	4	6	0	4	0	5	100	100	100
FGFR2	8	2	1	0	2	7	5	12.5	100	22.2
FGFR3	6	4	6	1	3	0	5	100	85.7	92.3
FGFR4	8	2	8	2	0	0	5	100	80	88.9
FGR	0	10	0	0	10	0	5
FLT1	3	7	0	0	7	3	5	0		0
FLT3	0	10	0	0	10	0	5
FLT4	0	10	0	0	10	0	5
FRK	7	3	7	0	3	0	5	100	100	100
FYN	10	0	10	0	0	0	5	100	100	100
GAK	10	0	10	0	0	0	5	100	100	100
GRK1	0	10	0	0	10	0	5
GRK4	1	9	1	0	9	0	5	100	100	100
GRK5	10	0	10	0	0	0	5	100	100	100
GRK6	10	0	10	0	0	0	5	100	100	100
GRK7	0	10	0	0	10	0	5
GSK3A	10	0	0	0	0	10	5	0		0
GSK3B	10	0	10	0	0	0	5	100	100	100
GUCY2C	3	7	2	0	7	1	5	66.7	100	80
GUCY2D	0	10	0	0	10	0	5
GUCY2F	0	10	0	0	10	0	5
HCK	0	10	0	0	10	0	5
HIPK1	10	0	10	0	0	0	5	100	100	100
HIPK2	10	0	10	0	0	0	5	100	100	100
HIPK3	10	0	10	0	0	0	5	100	100	100
HIPK4	0	10	0	0	10	0	5
HUNK	7	3	7	0	3	0	5	100	100	100
ICK	10	0	10	0	0	0	5	100	100	100
IGF1R	10	0	10	0	0	0	5	100	100	100
IKBKAP	10	0	10	0	0	0	5	100	100	100
IKBKB	10	0	10	0	0	0	5	100	100	100
IKBKE	10	0	10	0	0	0	5	100	100	100
ILK	10	0	10	0	0	0	5	100	100	100
INSR	10	0	10	0	0	0	5	100	100	100
INSRR	0	10	0	0	10	0	5
IRAK1	10	0	10	0	0	0	5	100	100	100
IRAK2	10	0	10	0	0	0	5	100	100	100
IRAK3	1	9	1	0	9	0	5	100	100	100
IRAK4	10	0	10	0	0	0	5	100	100	100
ITK	0	10	0	0	10	0	5
JAK1	10	0	10	0	0	0	5	100	100	100
JAK2	10	0	10	0	0	0	5	100	100	100
JAK3	4	6	2	0	6	2	5	50	100	66.7
KALRN	9	1	2	0	1	7	5	22.2	100	36.4
KDR	0	10	0	0	10	0	5
KIT	2	8	2	1	7	0	5	100	66.7	80
KSR1	9	1	9	0	1	0	5	100	100	100
KSR2	7	3	7	1	2	0	5	100	87.5	93.3
LATS1	10	0	10	0	0	0	5	100	100	100
LATS2	10	0	10	0	0	0	5	100	100	100
LCK	4	6	4	1	5	0	5	100	80	88.9
LIMK1	10	0	10	0	0	0	5	100	100	100
LIMK2	10	0	10	0	0	0	5	100	100	100
LMTK2	10	0	10	0	0	0	5	100	100	100
LMTK3	2	8	2	6	2	0	5	100	25	40
LRRK1	10	0	10	0	0	0	5	100	100	100
LRRK2	2	8	0	0	8	2	5	0		0
LTK	2	8	2	3	5	0	5	100	40	57.1
LYN	10	0	10	0	0	0	5	100	100	100
MAK	2	8	0	0	8	2	5	0		0
MAP2K1	10	0	10	0	0	0	5	100	100	100
MAP2K2	10	0	10	0	0	0	5	100	100	100
MAP2K3	10	0	10	0	0	0	5	100	100	100
MAP2K4	10	0	10	0	0	0	5	100	100	100
MAP2K5	10	0	10	0	0	0	5	100	100	100
MAP2K6	6	4	6	1	3	0	5	100	85.7	92.3
MAP2K7	10	0	10	0	0	0	5	100	100	100
MAP3K1	10	0	10	0	0	0	5	100	100	100
MAP3K10	9	1	9	1	0	0	5	100	90	94.7
MAP3K11	10	0	10	0	0	0	5	100	100	100
MAP3K12	5	5	5	0	5	0	5	100	100	100
MAP3K13	10	0	9	0	0	1	5	90	100	94.7
MAP3K14	10	0	10	0	0	0	5	100	100	100
MAP3K15	1	9	1	0	9	0	5	100	100	100
MAP3K19	0	10	0	0	10	0	5
MAP3K2	10	0	10	0	0	0	5	100	100	100
MAP3K21	10	0	10	0	0	0	5	100	100	100
MAP3K3	10	0	10	0	0	0	5	100	100	100
MAP3K4	10	0	10	0	0	0	5	100	100	100
MAP3K5	10	0	10	0	0	0	5	100	100	100
MAP3K6	10	0	10	0	0	0	5	100	100	100
MAP3K7	10	0	10	0	0	0	5	100	100	100
MAP3K8	8	2	7	0	2	1	5	87.5	100	93.3
MAP3K9	10	0	10	0	0	0	5	100	100	100
MAP4K1	0	10	0	2	8	0	5		0	0
MAP4K2	10	0	10	0	0	0	5	100	100	100
MAP4K3	10	0	10	0	0	0	5	100	100	100
MAP4K4	10	0	10	0	0	0	5	100	100	100
MAP4K5	10	0	10	0	0	0	5	100	100	100
MAPK1	10	0	10	0	0	0	5	100	100	100
MAPK10	0	10	0	0	10	0	5
MAPK11	3	7	3	5	2	0	5	100	37.5	54.5
MAPK12	9	1	9	0	1	0	5	100	100	100
MAPK13	10	0	10	0	0	0	5	100	100	100
MAPK14	10	0	10	0	0	0	5	100	100	100
MAPK15	2	8	2	0	8	0	5	100	100	100
MAPK3	10	0	10	0	0	0	5	100	100	100
MAPK4	0	10	0	1	9	0	5		0	0
MAPK6	10	0	10	0	0	0	5	100	100	100
MAPK7	10	0	10	0	0	0	5	100	100	100
MAPK8	10	0	0	0	0	10	5	0		0
MAPK9	10	0	10	0	0	0	5	100	100	100
MAPKAPK2	10	0	10	0	0	0	5	100	100	100
MAPKAPK3	10	0	10	0	0	0	5	100	100	100
MAPKAPK5	10	0	10	0	0	0	5	100	100	100
MARK1	5	5	5	0	5	0	5	100	100	100
MARK2	10	0	10	0	0	0	5	100	100	100
MARK3	10	0	10	0	0	0	5	100	100	100
MARK4	10	0	10	0	0	0	5	100	100	100
MAST1	3	7	3	7	0	0	5	100	30	46.2
MAST2	10	0	10	0	0	0	5	100	100	100
MAST3	10	0	10	0	0	0	5	100	100	100
MAST4	9	1	9	0	1	0	5	100	100	100
MASTL	10	0	10	0	0	0	5	100	100	100
MATK	0	10	0	0	10	0	5
MELK	10	0	10	0	0	0	5	100	100	100
MERTK	9	1	7	0	1	2	5	77.8	100	87.5
MET	10	0	10	0	0	0	5	100	100	100
MINK1	10	0	10	0	0	0	5	100	100	100
MKNK1	10	0	10	0	0	0	5	100	100	100
MKNK2	10	0	10	0	0	0	5	100	100	100
MLKL	10	0	10	0	0	0	5	100	100	100
MOK	9	1	7	1	0	2	5	77.8	87.5	82.4
MOS	0	10	0	0	10	0	5
MST1R	10	0	10	0	0	0	5	100	100	100
MST4	10	0	10	0	0	0	5	100	100	100
MTOR	10	0	10	0	0	0	5	100	100	100
MUSK	0	10	0	0	10	0	5
MYLK	6	4	4	0	4	2	5	66.7	100	80
MYLK2	0	10	0	5	5	0	5		0	0
MYLK3	0	10	0	0	10	0	5
MYLK4	0	10	0	0	10	0	5
MYO3A	0	10	0	0	10	0	5
MYO3B	0	10	0	1	9	0	5		0	0
NEK1	10	0	10	0	0	0	5	100	100	100
NEK10	2	8	0	0	8	2	5	0		0
NEK11	5	5	1	0	5	4	5	20	100	33.3
NEK2	10	0	10	0	0	0	5	100	100	100
NEK3	10	0	10	0	0	0	5	100	100	100
NEK4	10	0	10	0	0	0	5	100	100	100
NEK5	4	6	2	0	6	2	5	50	100	66.7
NEK6	10	0	10	0	0	0	5	100	100	100
NEK7	10	0	10	0	0	0	5	100	100	100
NEK8	9	1	9	1	0	0	5	100	90	94.7
NEK9	10	0	10	0	0	0	5	100	100	100
NIM1	0	10	0	0	10	0	5
NLK	10	0	10	0	0	0	5	100	100	100
NPR1	1	9	1	0	9	0	5	100	100	100
NPR2	10	0	9	0	0	1	5	90	100	94.7
NRBP1	10	0	10	0	0	0	5	100	100	100
NRBP2	9	1	0	0	1	9	5	0		0
NRK	0	10	0	0	10	0	5
NTRK1	1	9	1	0	9	0	5	100	100	100
NTRK2	7	3	1	0	3	6	5	14.3	100	25
NTRK3	0	10	0	0	10	0	5
NUAK1	7	3	7	0	3	0	5	100	100	100
NUAK2	7	3	6	0	3	1	5	85.7	100	92.3
OBSCN	10	0	7	0	0	3	5	70	100	82.4
OXSR1	10	0	10	0	0	0	5	100	100	100
PAK1	10	0	10	0	0	0	5	100	100	100
PAK2	10	0	10	0	0	0	5	100	100	100
PAK3	0	10	0	0	10	0	5
PAK4	10	0	10	0	0	0	5	100	100	100
PAK6	8	2	8	2	0	0	5	100	80	88.9
PAK7	0	10	0	0	10	0	5
PAN3	10	0	10	0	0	0	5	100	100	100
PASK	10	0	10	0	0	0	5	100	100	100
PBK	10	0	10	0	0	0	5	100	100	100
PDGFRA	0	10	0	2	8	0	5		0	0
PDGFRB	0	10	0	0	10	0	5
PDIK1L	10	0	0	0	0	10	5	0		0
PDK1	10	0	10	0	0	0	5	100	100	100
PDK2	10	0	9	0	0	1	5	90	100	94.7
PDK3	10	0	10	0	0	0	5	100	100	100
PDK4	7	3	7	1	2	0	5	100	87.5	93.3
PDPK1	10	0	10	0	0	0	5	100	100	100
PEAK1	10	0	10	0	0	0	5	100	100	100
PHKG1	0	10	0	0	10	0	5
PHKG2	10	0	10	0	0	0	5	100	100	100
PIK3R4	10	0	10	0	0	0	5	100	100	100
PIM1	10	0	10	0	0	0	5	100	100	100
PIM2	10	0	10	0	0	0	5	100	100	100
PIM3	10	0	10	0	0	0	5	100	100	100
PINK1	10	0	10	0	0	0	5	100	100	100
PKDCC	3	7	3	3	4	0	5	100	50	66.7
PKMYT1	10	0	10	0	0	0	5	100	100	100
PKN1	10	0	10	0	0	0	5	100	100	100
PKN2	10	0	10	0	0	0	5	100	100	100
PKN3	9	1	5	0	1	4	5	55.6	100	71.4
PLK1	10	0	10	0	0	0	5	100	100	100
PLK2	9	1	9	1	0	0	5	100	90	94.7
PLK3	10	0	10	0	0	0	5	100	100	100
PLK4	10	0	10	0	0	0	5	100	100	100
PLK5	0	10	0	0	10	0	5
PNCK	0	10	0	0	10	0	5
POMK	10	0	10	0	0	0	5	100	100	100
PRKAA1	10	0	10	0	0	0	5	100	100	100
PRKAA2	2	8	2	1	7	0	5	100	66.7	80
PRKACA	10	0	10	0	0	0	5	100	100	100
PRKACB	6	4	6	0	4	0	5	100	100	100
PRKACG	0	10	0	0	10	0	5
PRKAG1	10	0	10	0	0	0	5	100	100	100
PRKCA	10	0	10	0	0	0	5	100	100	100
PRKCB	0	10	0	1	9	0	5		0	0
PRKCD	10	0	10	0	0	0	5	100	100	100
PRKCE	10	0	10	0	0	0	5	100	100	100
PRKCG	6	4	5	0	4	1	5	83.3	100	90.9
PRKCH	8	2	8	1	1	0	5	100	88.9	94.1
PRKCI	10	0	10	0	0	0	5	100	100	100
PRKCQ	6	4	6	1	3	0	5	100	85.7	92.3
PRKCZ	10	0	10	0	0	0	5	100	100	100
PRKD1	2	8	2	0	8	0	5	100	100	100
PRKD2	10	0	10	0	0	0	5	100	100	100
PRKD3	10	0	10	0	0	0	5	100	100	100
PRKDC	10	0	10	0	0	0	5	100	100	100
PRKG1	1	9	1	0	9	0	5	100	100	100
PRKG2	2	8	1	0	8	1	5	50	100	66.7
PRKX	10	0	10	0	0	0	5	100	100	100
PRKY	1	9	0	0	9	1	5	0		0
PRPF4B	10	0	10	0	0	0	5	100	100	100
PSKH1	10	0	10	0	0	0	5	100	100	100
PSKH2	0	10	0	0	10	0	5
PTK2	10	0	10	0	0	0	5	100	100	100
PTK2B	10	0	9	0	0	1	5	90	100	94.7
PTK6	8	2	1	0	2	7	5	12.5	100	22.2
PTK7	9	1	9	0	1	0	5	100	100	100
PXK	10	0	10	0	0	0	5	100	100	100
RAF1	10	0	10	0	0	0	5	100	100	100
RET	1	9	1	0	9	0	5	100	100	100
RIOK1	10	0	10	0	0	0	5	100	100	100
RIOK2	10	0	10	0	0	0	5	100	100	100
RIOK3	10	0	10	0	0	0	5	100	100	100
RIPK1	10	0	10	0	0	0	5	100	100	100
RIPK2	10	0	10	0	0	0	5	100	100	100
RIPK3	5	5	5	1	4	0	5	100	83.3	90.9
RIPK4	9	1	9	0	1	0	5	100	100	100
RNASEL	9	1	5	0	1	4	5	55.6	100	71.4
ROCK1	10	0	10	0	0	0	5	100	100	100
ROCK2	10	0	10	0	0	0	5	100	100	100
ROR1	7	3	7	0	3	0	5	100	100	100
ROR2	2	8	2	0	8	0	5	100	100	100
ROS1	1	9	0	0	9	1	5	0		0
RPS6KA1	10	0	10	0	0	0	5	100	100	100
RPS6KA2	9	1	8	0	1	1	5	88.9	100	94.1
RPS6KA3	10	0	10	0	0	0	5	100	100	100
RPS6KA4	10	0	10	0	0	0	5	100	100	100
RPS6KA5	10	0	7	0	0	3	5	70	100	82.4
RPS6KA6	4	6	4	0	6	0	5	100	100	100
RPS6KB1	10	0	10	0	0	0	5	100	100	100
RPS6KB2	10	0	0	0	0	10	5	0		0
RPS6KC1	10	0	10	0	0	0	5	100	100	100
RPS6KL1	10	0	10	0	0	0	5	100	100	100
RYK	10	0	10	0	0	0	5	100	100	100
SBK1	7	3	7	0	3	0	5	100	100	100
SBK2	0	10	0	0	10	0	5
SBK3	0	10	0	1	9	0	5		0	0
SCYL1	10	0	10	0	0	0	5	100	100	100
SCYL2	10	0	10	0	0	0	5	100	100	100
SCYL3	10	0	10	0	0	0	5	100	100	100
SGK1	9	1	9	1	0	0	5	100	90	94.7
SGK2	5	5	5	1	4	0	5	100	83.3	90.9
SGK223	10	0	10	0	0	0	5	100	100	100
SGK3	10	0	1	0	0	9	5	10	100	18.2
SGK494	10	0	0	0	0	10	5	0		0
SIK1	10	0	8	0	0	2	5	80	100	88.9
SIK2	10	0	10	0	0	0	5	100	100	100
SIK3	10	0	10	0	0	0	5	100	100	100
SLK	10	0	10	0	0	0	5	100	100	100
SMG1	10	0	10	0	0	0	5	100	100	100
SNRK	10	0	10	0	0	0	5	100	100	100
SPEG	4	6	1	0	6	3	5	25	100	40
SRC	10	0	10	0	0	0	5	100	100	100
SRMS	1	9	1	3	6	0	5	100	25	40
SRPK1	10	0	10	0	0	0	5	100	100	100
SRPK2	10	0	10	0	0	0	5	100	100	100
SRPK3	0	10	0	0	10	0	5
STK10	10	0	10	0	0	0	5	100	100	100
STK11	10	0	10	0	0	0	5	100	100	100
STK16	10	0	10	0	0	0	5	100	100	100
STK17A	10	0	10	0	0	0	5	100	100	100
STK17B	10	0	10	0	0	0	5	100	100	100
STK19	9	1	9	1	0	0	5	100	90	94.7
STK24	10	0	10	0	0	0	5	100	100	100
STK25	10	0	10	0	0	0	5	100	100	100
STK3	10	0	10	0	0	0	5	100	100	100
STK31	2	8	2	0	8	0	5	100	100	100
STK32A	0	10	0	0	10	0	5
STK32B	0	10	0	0	10	0	5
STK32C	8	2	8	0	2	0	5	100	100	100
STK33	5	5	5	0	5	0	5	100	100	100
STK35	10	0	10	0	0	0	5	100	100	100
STK36	10	0	10	0	0	0	5	100	100	100
STK38	10	0	10	0	0	0	5	100	100	100
STK38L	10	0	10	0	0	0	5	100	100	100
STK39	10	0	10	0	0	0	5	100	100	100
STK4	10	0	10	0	0	0	5	100	100	100
STK40	10	0	10	0	0	0	5	100	100	100
STRADA	10	0	10	0	0	0	5	100	100	100
STRADB	10	0	10	0	0	0	5	100	100	100
STYK1	9	1	9	0	1	0	5	100	100	100
SYK	10	0	10	0	0	0	5	100	100	100
TAF1	10	0	10	0	0	0	5	100	100	100
TAOK1	10	0	10	0	0	0	5	100	100	100
TAOK2	10	0	10	0	0	0	5	100	100	100
TAOK3	10	0	10	0	0	0	5	100	100	100
TBCK	10	0	10	0	0	0	5	100	100	100
TBK1	10	0	10	0	0	0	5	100	100	100
TEC	10	0	9	0	0	1	5	90	100	94.7
TEK	1	9	0	0	9	1	5	0		0
TESK1	10	0	10	0	0	0	5	100	100	100
TESK2	10	0	10	0	0	0	5	100	100	100
TEX14	2	8	2	0	8	0	5	100	100	100
TGFBR1	10	0	10	0	0	0	5	100	100	100
TGFBR2	10	0	10	0	0	0	5	100	100	100
TIE1	0	10	0	0	10	0	5
TLK1	10	0	10	0	0	0	5	100	100	100
TLK2	10	0	10	0	0	0	5	100	100	100
TNIK	8	2	8	0	2	0	5	100	100	100
TNK1	10	0	10	0	0	0	5	100	100	100
TNK2	10	0	10	0	0	0	5	100	100	100
TP53RK	10	0	10	0	0	0	5	100	100	100
TRIB1	10	0	0	0	0	10	5	0		0
TRIB2	6	4	6	1	3	0	5	100	85.7	92.3
TRIB3	10	0	8	0	0	2	5	80	100	88.9
TRIM24	10	0	6	0	0	4	5	60	100	75
TRIM28	10	0	10	0	0	0	5	100	100	100
TRIO	10	0	10	0	0	0	5	100	100	100
TRPM6	4	6	0	0	6	4	5	0		0
TRPM7	10	0	10	0	0	0	5	100	100	100
TSSK1B	0	10	0	1	9	0	5		0	0
TSSK3	2	8	0	0	8	2	5	0		0
TSSK4	3	7	0	0	7	3	5	0		0
TSSK6	0	10	0	3	7	0	5		0	0
TTBK1	0	10	0	0	10	0	5
TTBK2	10	0	10	0	0	0	5	100	100	100
TTK	10	0	10	0	0	0	5	100	100	100
TTN	10	0	1	0	0	9	5	10	100	18.2
TWF1	10	0	10	0	0	0	5	100	100	100
TXK	0	10	0	2	8	0	5		0	0
TYK2	10	0	10	0	0	0	5	100	100	100
TYRO3	10	0	10	0	0	0	5	100	100	100
UHMK1	10	0	10	0	0	0	5	100	100	100
ULK1	10	0	10	0	0	0	5	100	100	100
ULK2	7	3	5	0	3	2	5	71.4	100	83.3
ULK3	10	0	10	0	0	0	5	100	100	100
ULK4	10	0	10	0	0	0	5	100	100	100
VRK1	10	0	10	0	0	0	5	100	100	100
VRK2	10	0	10	0	0	0	5	100	100	100
VRK3	10	0	10	0	0	0	5	100	100	100
WEE1	10	0	10	0	0	0	5	100	100	100
WEE2	0	10	0	0	10	0	5
WNK1	10	0	10	0	0	0	5	100	100	100
WNK2	10	0	10	0	0	0	5	100	100	100
WNK3	0	10	0	0	10	0	5
WNK4	9	1	1	0	1	8	5	11.1	100	20
YES1	10	0	10	0	0	0	5	100	100	100
ZAK	10	0	10	0	0	0	5	100	100	100
ZAP70	1	9	1	0	9	0	5	100	100	100

## Sheet: Threshold_6
Kinases	P	N	TP	FP	TN	FN	Threshold	Recall	Precision	Fmeasure
AAK1	10	0	10	0	0	0	6	100	100	100
AATK	0	10	0	0	10	0	6
ABL1	10	0	10	0	0	0	6	100	100	100
ABL2	10	0	10	0	0	0	6	100	100	100
ACVR1	10	0	10	0	0	0	6	100	100	100
ACVR1B	10	0	0	0	0	10	6	0		0
ACVR1C	2	8	1	0	8	1	6	50	100	66.7
ACVR2A	10	0	10	0	0	0	6	100	100	100
ACVR2B	10	0	10	0	0	0	6	100	100	100
ACVRL1	1	9	0	0	9	1	6	0		0
ADCK1	8	2	8	2	0	0	6	100	80	88.9
ADCK2	9	1	9	1	0	0	6	100	90	94.7
ADCK3	10	0	2	0	0	8	6	20	100	33.3
ADCK4	10	0	10	0	0	0	6	100	100	100
ADCK5	6	4	6	4	0	0	6	100	60	75
ADRBK1	10	0	10	0	0	0	6	100	100	100
ADRBK2	8	2	8	0	2	0	6	100	100	100
AKT1	10	0	10	0	0	0	6	100	100	100
AKT2	10	0	10	0	0	0	6	100	100	100
AKT3	3	7	3	1	6	0	6	100	75	85.7
ALK	1	9	1	0	9	0	6	100	100	100
ALPK1	8	2	6	0	2	2	6	75	100	85.7
ALPK2	1	9	0	0	9	1	6	0		0
ALPK3	0	10	0	3	7	0	6		0	0
AMHR2	0	10	0	0	10	0	6
ANKK1	0	10	0	0	10	0	6
ARAF	10	0	10	0	0	0	6	100	100	100
ATM	10	0	10	0	0	0	6	100	100	100
ATR	10	0	10	0	0	0	6	100	100	100
AURKA	10	0	10	0	0	0	6	100	100	100
AURKB	10	0	10	0	0	0	6	100	100	100
AURKC	0	10	0	0	10	0	6
AXL	4	6	4	2	4	0	6	100	66.7	80
BCKDK	10	0	10	0	0	0	6	100	100	100
BCR	10	0	10	0	0	0	6	100	100	100
BLK	0	10	0	0	10	0	6
BMP2K	10	0	0	0	0	10	6	0		0
BMPR1A	10	0	0	0	0	10	6	0		0
BMPR1B	0	10	0	0	10	0	6
BMPR2	10	0	10	0	0	0	6	100	100	100
BMX	0	10	0	0	10	0	6
BRAF	10	0	10	0	0	0	6	100	100	100
BRD4	10	0	10	0	0	0	6	100	100	100
BRSK1	2	8	2	3	5	0	6	100	40	57.1
BRSK2	2	8	2	2	6	0	6	100	50	66.7
BTK	0	10	0	0	10	0	6
BUB1	10	0	10	0	0	0	6	100	100	100
BUB1B	10	0	10	0	0	0	6	100	100	100
C9orf96	0	10	0	0	10	0	6
CAMK1	6	4	6	2	2	0	6	100	75	85.7
CAMK1D	6	4	6	0	4	0	6	100	100	100
CAMK1G	0	10	0	0	10	0	6
CAMK2A	0	10	0	0	10	0	6
CAMK2B	0	10	0	1	9	0	6		0	0
CAMK2D	10	0	0	0	0	10	6	0		0
CAMK2G	10	0	10	0	0	0	6	100	100	100
CAMK4	1	9	1	1	8	0	6	100	50	66.7
CAMKK1	8	2	0	0	2	8	6	0		0
CAMKK2	10	0	10	0	0	0	6	100	100	100
CAMKV	0	10	0	0	10	0	6
CASK	10	0	10	0	0	0	6	100	100	100
CDC42BPA	10	0	10	0	0	0	6	100	100	100
CDC42BPB	10	0	10	0	0	0	6	100	100	100
CDC42BPG	9	1	0	0	1	9	6	0		0
CDC7	10	0	10	0	0	0	6	100	100	100
CDK1	10	0	10	0	0	0	6	100	100	100
CDK10	10	0	0	0	0	10	6	0		0
CDK11A	10	0	10	0	0	0	6	100	100	100
CDK11B	10	0	10	0	0	0	6	100	100	100
CDK12	10	0	10	0	0	0	6	100	100	100
CDK13	10	0	10	0	0	0	6	100	100	100
CDK14	2	8	2	1	7	0	6	100	66.7	80
CDK15	1	9	1	0	9	0	6	100	100	100
CDK16	10	0	10	0	0	0	6	100	100	100
CDK17	10	0	10	0	0	0	6	100	100	100
CDK18	9	1	0	0	1	9	6	0		0
CDK19	10	0	10	0	0	0	6	100	100	100
CDK2	10	0	10	0	0	0	6	100	100	100
CDK20	2	8	2	3	5	0	6	100	40	57.1
CDK4	10	0	10	0	0	0	6	100	100	100
CDK5	10	0	10	0	0	0	6	100	100	100
CDK6	10	0	10	0	0	0	6	100	100	100
CDK7	10	0	10	0	0	0	6	100	100	100
CDK8	10	0	9	0	0	1	6	90	100	94.7
CDK9	10	0	10	0	0	0	6	100	100	100
CDKL1	4	6	3	0	6	1	6	75	100	85.7
CDKL2	1	9	0	0	9	1	6	0		0
CDKL3	0	10	0	0	10	0	6
CDKL4	0	10	0	0	10	0	6
CDKL5	10	0	9	0	0	1	6	90	100	94.7
CHEK1	10	0	10	0	0	0	6	100	100	100
CHEK2	10	0	1	0	0	9	6	10	100	18.2
CHUK	10	0	10	0	0	0	6	100	100	100
CIT	10	0	4	0	0	6	6	40	100	57.1
CLK1	10	0	10	0	0	0	6	100	100	100
CLK2	10	0	10	0	0	0	6	100	100	100
CLK3	10	0	10	0	0	0	6	100	100	100
CLK4	10	0	0	0	0	10	6	0		0
CSF1R	0	10	0	0	10	0	6
CSK	10	0	10	0	0	0	6	100	100	100
CSNK1A1	10	0	10	0	0	0	6	100	100	100
CSNK1A1L	0	10	0	0	10	0	6
CSNK1D	10	0	10	0	0	0	6	100	100	100
CSNK1E	10	0	7	0	0	3	6	70	100	82.4
CSNK1G1	10	0	10	0	0	0	6	100	100	100
CSNK1G2	10	0	0	0	0	10	6	0		0
CSNK1G3	10	0	10	0	0	0	6	100	100	100
CSNK2A1	10	0	0	0	0	10	6	0		0
CSNK2A2	10	0	10	0	0	0	6	100	100	100
DAPK1	5	5	5	0	5	0	6	100	100	100
DAPK2	0	10	0	0	10	0	6
DAPK3	10	0	10	0	0	0	6	100	100	100
DCLK1	2	8	2	1	7	0	6	100	66.7	80
DCLK2	3	7	3	0	7	0	6	100	100	100
DCLK3	0	10	0	0	10	0	6
DDR1	10	0	10	0	0	0	6	100	100	100
DDR2	1	9	0	0	9	1	6	0		0
DMPK	8	2	8	1	1	0	6	100	88.9	94.1
DSTYK	10	0	10	0	0	0	6	100	100	100
DYRK1A	10	0	10	0	0	0	6	100	100	100
DYRK1B	0	10	0	10	0	0	6		0	0
DYRK2	9	1	0	0	1	9	6	0		0
DYRK3	6	4	6	3	1	0	6	100	66.7	80
DYRK4	8	2	8	2	0	0	6	100	80	88.9
EEF2K	10	0	10	0	0	0	6	100	100	100
EGFR	10	0	10	0	0	0	6	100	100	100
EIF2AK1	10	0	10	0	0	0	6	100	100	100
EIF2AK2	10	0	10	0	0	0	6	100	100	100
EIF2AK3	10	0	10	0	0	0	6	100	100	100
EIF2AK4	10	0	10	0	0	0	6	100	100	100
EPHA1	9	1	9	0	1	0	6	100	100	100
EPHA10	1	9	1	7	2	0	6	100	12.5	22.2
EPHA2	10	0	10	0	0	0	6	100	100	100
EPHA3	0	10	0	0	10	0	6
EPHA4	5	5	5	0	5	0	6	100	100	100
EPHA5	0	10	0	0	10	0	6
EPHA6	0	10	0	0	10	0	6
EPHA7	0	10	0	0	10	0	6
EPHA8	0	10	0	0	10	0	6
EPHB1	2	8	1	0	8	1	6	50	100	66.7
EPHB2	10	0	10	0	0	0	6	100	100	100
EPHB3	7	3	7	2	1	0	6	100	77.8	87.5
EPHB4	10	0	10	0	0	0	6	100	100	100
EPHB6	7	3	7	0	3	0	6	100	100	100
ERBB2	10	0	10	0	0	0	6	100	100	100
ERBB3	10	0	10	0	0	0	6	100	100	100
ERBB4	0	10	0	0	10	0	6
ERN1	10	0	10	0	0	0	6	100	100	100
ERN2	5	5	5	0	5	0	6	100	100	100
FASTK	10	0	10	0	0	0	6	100	100	100
FER	10	0	0	0	0	10	6	0		0
FES	0	10	0	1	9	0	6		0	0
FGFR1	6	4	6	0	4	0	6	100	100	100
FGFR2	8	2	0	0	2	8	6	0		0
FGFR3	5	5	5	2	3	0	6	100	71.4	83.3
FGFR4	8	2	8	2	0	0	6	100	80	88.9
FGR	0	10	0	0	10	0	6
FLT1	3	7	0	0	7	3	6	0		0
FLT3	0	10	0	0	10	0	6
FLT4	0	10	0	0	10	0	6
FRK	6	4	6	0	4	0	6	100	100	100
FYN	8	2	8	2	0	0	6	100	80	88.9
GAK	10	0	10	0	0	0	6	100	100	100
GRK1	0	10	0	0	10	0	6
GRK4	1	9	0	0	9	1	6	0		0
GRK5	7	3	7	1	2	0	6	100	87.5	93.3
GRK6	10	0	10	0	0	0	6	100	100	100
GRK7	0	10	0	0	10	0	6
GSK3A	10	0	0	0	0	10	6	0		0
GSK3B	10	0	10	0	0	0	6	100	100	100
GUCY2C	3	7	2	0	7	1	6	66.7	100	80
GUCY2D	0	10	0	0	10	0	6
GUCY2F	0	10	0	0	10	0	6
HCK	0	10	0	0	10	0	6
HIPK1	10	0	10	0	0	0	6	100	100	100
HIPK2	10	0	10	0	0	0	6	100	100	100
HIPK3	10	0	10	0	0	0	6	100	100	100
HIPK4	0	10	0	0	10	0	6
HUNK	6	4	6	0	4	0	6	100	100	100
ICK	10	0	10	0	0	0	6	100	100	100
IGF1R	10	0	10	0	0	0	6	100	100	100
IKBKAP	10	0	10	0	0	0	6	100	100	100
IKBKB	10	0	10	0	0	0	6	100	100	100
IKBKE	9	1	9	1	0	0	6	100	90	94.7
ILK	10	0	10	0	0	0	6	100	100	100
INSR	10	0	10	0	0	0	6	100	100	100
INSRR	0	10	0	0	10	0	6
IRAK1	10	0	10	0	0	0	6	100	100	100
IRAK2	8	2	8	0	2	0	6	100	100	100
IRAK3	1	9	1	0	9	0	6	100	100	100
IRAK4	10	0	10	0	0	0	6	100	100	100
ITK	0	10	0	0	10	0	6
JAK1	10	0	10	0	0	0	6	100	100	100
JAK2	10	0	10	0	0	0	6	100	100	100
JAK3	0	10	0	1	9	0	6		0	0
KALRN	9	1	1	0	1	8	6	11.1	100	20
KDR	0	10	0	0	10	0	6
KIT	2	8	2	0	8	0	6	100	100	100
KSR1	5	5	2	0	5	3	6	40	100	57.1
KSR2	7	3	7	0	3	0	6	100	100	100
LATS1	10	0	10	0	0	0	6	100	100	100
LATS2	9	1	9	1	0	0	6	100	90	94.7
LCK	3	7	3	1	6	0	6	100	75	85.7
LIMK1	10	0	10	0	0	0	6	100	100	100
LIMK2	10	0	10	0	0	0	6	100	100	100
LMTK2	10	0	10	0	0	0	6	100	100	100
LMTK3	0	10	0	2	8	0	6		0	0
LRRK1	10	0	10	0	0	0	6	100	100	100
LRRK2	0	10	0	0	10	0	6
LTK	1	9	1	3	6	0	6	100	25	40
LYN	10	0	10	0	0	0	6	100	100	100
MAK	0	10	0	0	10	0	6
MAP2K1	10	0	10	0	0	0	6	100	100	100
MAP2K2	10	0	10	0	0	0	6	100	100	100
MAP2K3	10	0	10	0	0	0	6	100	100	100
MAP2K4	10	0	10	0	0	0	6	100	100	100
MAP2K5	10	0	10	0	0	0	6	100	100	100
MAP2K6	6	4	6	0	4	0	6	100	100	100
MAP2K7	10	0	10	0	0	0	6	100	100	100
MAP3K1	10	0	10	0	0	0	6	100	100	100
MAP3K10	5	5	5	5	0	0	6	100	50	66.7
MAP3K11	10	0	9	0	0	1	6	90	100	94.7
MAP3K12	5	5	4	0	5	1	6	80	100	88.9
MAP3K13	9	1	7	1	0	2	6	77.8	87.5	82.4
MAP3K14	10	0	10	0	0	0	6	100	100	100
MAP3K15	1	9	0	0	9	1	6	0		0
MAP3K19	0	10	0	0	10	0	6
MAP3K2	10	0	10	0	0	0	6	100	100	100
MAP3K21	10	0	10	0	0	0	6	100	100	100
MAP3K3	10	0	10	0	0	0	6	100	100	100
MAP3K4	10	0	10	0	0	0	6	100	100	100
MAP3K5	10	0	9	0	0	1	6	90	100	94.7
MAP3K6	9	1	9	1	0	0	6	100	90	94.7
MAP3K7	10	0	10	0	0	0	6	100	100	100
MAP3K8	7	3	4	0	3	3	6	57.1	100	72.7
MAP3K9	10	0	10	0	0	0	6	100	100	100
MAP4K1	0	10	0	1	9	0	6		0	0
MAP4K2	10	0	10	0	0	0	6	100	100	100
MAP4K3	10	0	10	0	0	0	6	100	100	100
MAP4K4	10	0	10	0	0	0	6	100	100	100
MAP4K5	10	0	10	0	0	0	6	100	100	100
MAPK1	10	0	10	0	0	0	6	100	100	100
MAPK10	0	10	0	0	10	0	6
MAPK11	0	10	0	5	5	0	6		0	0
MAPK12	7	3	7	0	3	0	6	100	100	100
MAPK13	10	0	10	0	0	0	6	100	100	100
MAPK14	10	0	10	0	0	0	6	100	100	100
MAPK15	1	9	1	1	8	0	6	100	50	66.7
MAPK3	10	0	10	0	0	0	6	100	100	100
MAPK4	0	10	0	0	10	0	6
MAPK6	10	0	10	0	0	0	6	100	100	100
MAPK7	5	5	5	5	0	0	6	100	50	66.7
MAPK8	10	0	0	0	0	10	6	0		0
MAPK9	10	0	10	0	0	0	6	100	100	100
MAPKAPK2	10	0	10	0	0	0	6	100	100	100
MAPKAPK3	10	0	10	0	0	0	6	100	100	100
MAPKAPK5	10	0	10	0	0	0	6	100	100	100
MARK1	4	6	4	1	5	0	6	100	80	88.9
MARK2	10	0	10	0	0	0	6	100	100	100
MARK3	10	0	10	0	0	0	6	100	100	100
MARK4	10	0	10	0	0	0	6	100	100	100
MAST1	2	8	2	7	1	0	6	100	22.2	36.4
MAST2	10	0	10	0	0	0	6	100	100	100
MAST3	10	0	10	0	0	0	6	100	100	100
MAST4	9	1	8	0	1	1	6	88.9	100	94.1
MASTL	10	0	10	0	0	0	6	100	100	100
MATK	0	10	0	0	10	0	6
MELK	10	0	10	0	0	0	6	100	100	100
MERTK	8	2	6	0	2	2	6	75	100	85.7
MET	10	0	10	0	0	0	6	100	100	100
MINK1	10	0	10	0	0	0	6	100	100	100
MKNK1	10	0	10	0	0	0	6	100	100	100
MKNK2	10	0	10	0	0	0	6	100	100	100
MLKL	9	1	9	1	0	0	6	100	90	94.7
MOK	1	9	1	1	8	0	6	100	50	66.7
MOS	0	10	0	0	10	0	6
MST1R	10	0	10	0	0	0	6	100	100	100
MST4	10	0	10	0	0	0	6	100	100	100
MTOR	10	0	10	0	0	0	6	100	100	100
MUSK	0	10	0	0	10	0	6
MYLK	4	6	1	0	6	3	6	25	100	40
MYLK2	0	10	0	0	10	0	6
MYLK3	0	10	0	0	10	0	6
MYLK4	0	10	0	0	10	0	6
MYO3A	0	10	0	0	10	0	6
MYO3B	0	10	0	0	10	0	6
NEK1	10	0	10	0	0	0	6	100	100	100
NEK10	0	10	0	0	10	0	6
NEK11	0	10	0	0	10	0	6
NEK2	10	0	10	0	0	0	6	100	100	100
NEK3	10	0	10	0	0	0	6	100	100	100
NEK4	10	0	10	0	0	0	6	100	100	100
NEK5	2	8	0	0	8	2	6	0		0
NEK6	10	0	10	0	0	0	6	100	100	100
NEK7	10	0	10	0	0	0	6	100	100	100
NEK8	8	2	8	2	0	0	6	100	80	88.9
NEK9	10	0	10	0	0	0	6	100	100	100
NIM1	0	10	0	0	10	0	6
NLK	10	0	10	0	0	0	6	100	100	100
NPR1	1	9	1	0	9	0	6	100	100	100
NPR2	10	0	5	0	0	5	6	50	100	66.7
NRBP1	10	0	10	0	0	0	6	100	100	100
NRBP2	9	1	0	0	1	9	6	0		0
NRK	0	10	0	0	10	0	6
NTRK1	1	9	1	0	9	0	6	100	100	100
NTRK2	7	3	0	0	3	7	6	0		0
NTRK3	0	10	0	0	10	0	6
NUAK1	5	5	4	0	5	1	6	80	100	88.9
NUAK2	4	6	4	1	5	0	6	100	80	88.9
OBSCN	10	0	4	0	0	6	6	40	100	57.1
OXSR1	10	0	10	0	0	0	6	100	100	100
PAK1	10	0	10	0	0	0	6	100	100	100
PAK2	10	0	10	0	0	0	6	100	100	100
PAK3	0	10	0	0	10	0	6
PAK4	10	0	10	0	0	0	6	100	100	100
PAK6	6	4	6	3	1	0	6	100	66.7	80
PAK7	0	10	0	0	10	0	6
PAN3	10	0	10	0	0	0	6	100	100	100
PASK	10	0	10	0	0	0	6	100	100	100
PBK	10	0	10	0	0	0	6	100	100	100
PDGFRA	0	10	0	0	10	0	6
PDGFRB	0	10	0	0	10	0	6
PDIK1L	8	2	0	0	2	8	6	0		0
PDK1	10	0	10	0	0	0	6	100	100	100
PDK2	10	0	5	0	0	5	6	50	100	66.7
PDK3	10	0	10	0	0	0	6	100	100	100
PDK4	5	5	4	1	4	1	6	80	80	80
PDPK1	10	0	10	0	0	0	6	100	100	100
PEAK1	10	0	10	0	0	0	6	100	100	100
PHKG1	0	10	0	0	10	0	6
PHKG2	10	0	10	0	0	0	6	100	100	100
PIK3R4	10	0	10	0	0	0	6	100	100	100
PIM1	8	2	8	2	0	0	6	100	80	88.9
PIM2	9	1	9	1	0	0	6	100	90	94.7
PIM3	4	6	4	6	0	0	6	100	40	57.1
PINK1	10	0	10	0	0	0	6	100	100	100
PKDCC	3	7	3	3	4	0	6	100	50	66.7
PKMYT1	10	0	10	0	0	0	6	100	100	100
PKN1	10	0	10	0	0	0	6	100	100	100
PKN2	10	0	10	0	0	0	6	100	100	100
PKN3	8	2	3	0	2	5	6	37.5	100	54.5
PLK1	10	0	10	0	0	0	6	100	100	100
PLK2	8	2	8	1	1	0	6	100	88.9	94.1
PLK3	9	1	9	0	1	0	6	100	100	100
PLK4	10	0	10	0	0	0	6	100	100	100
PLK5	0	10	0	0	10	0	6
PNCK	0	10	0	0	10	0	6
POMK	10	0	10	0	0	0	6	100	100	100
PRKAA1	10	0	10	0	0	0	6	100	100	100
PRKAA2	2	8	2	0	8	0	6	100	100	100
PRKACA	10	0	10	0	0	0	6	100	100	100
PRKACB	5	5	5	1	4	0	6	100	83.3	90.9
PRKACG	0	10	0	0	10	0	6
PRKAG1	10	0	10	0	0	0	6	100	100	100
PRKCA	10	0	10	0	0	0	6	100	100	100
PRKCB	0	10	0	0	10	0	6
PRKCD	10	0	10	0	0	0	6	100	100	100
PRKCE	8	2	8	2	0	0	6	100	80	88.9
PRKCG	5	5	5	0	5	0	6	100	100	100
PRKCH	7	3	7	2	1	0	6	100	77.8	87.5
PRKCI	10	0	10	0	0	0	6	100	100	100
PRKCQ	6	4	6	0	4	0	6	100	100	100
PRKCZ	10	0	10	0	0	0	6	100	100	100
PRKD1	2	8	1	0	8	1	6	50	100	66.7
PRKD2	10	0	10	0	0	0	6	100	100	100
PRKD3	10	0	10	0	0	0	6	100	100	100
PRKDC	10	0	10	0	0	0	6	100	100	100
PRKG1	1	9	0	0	9	1	6	0		0
PRKG2	1	9	0	0	9	1	6	0		0
PRKX	10	0	10	0	0	0	6	100	100	100
PRKY	1	9	0	0	9	1	6	0		0
PRPF4B	10	0	10	0	0	0	6	100	100	100
PSKH1	4	6	4	6	0	0	6	100	40	57.1
PSKH2	0	10	0	0	10	0	6
PTK2	10	0	10	0	0	0	6	100	100	100
PTK2B	9	1	7	0	1	2	6	77.8	100	87.5
PTK6	5	5	0	0	5	5	6	0		0
PTK7	9	1	6	0	1	3	6	66.7	100	80
PXK	10	0	10	0	0	0	6	100	100	100
RAF1	10	0	10	0	0	0	6	100	100	100
RET	1	9	1	0	9	0	6	100	100	100
RIOK1	10	0	10	0	0	0	6	100	100	100
RIOK2	10	0	10	0	0	0	6	100	100	100
RIOK3	10	0	10	0	0	0	6	100	100	100
RIPK1	10	0	10	0	0	0	6	100	100	100
RIPK2	10	0	10	0	0	0	6	100	100	100
RIPK3	3	7	3	2	5	0	6	100	60	75
RIPK4	7	3	6	1	2	1	6	85.7	85.7	85.7
RNASEL	7	3	0	0	3	7	6	0		0
ROCK1	10	0	10	0	0	0	6	100	100	100
ROCK2	10	0	10	0	0	0	6	100	100	100
ROR1	5	5	5	1	4	0	6	100	83.3	90.9
ROR2	2	8	2	0	8	0	6	100	100	100
ROS1	0	10	0	0	10	0	6
RPS6KA1	10	0	10	0	0	0	6	100	100	100
RPS6KA2	7	3	7	1	2	0	6	100	87.5	93.3
RPS6KA3	10	0	10	0	0	0	6	100	100	100
RPS6KA4	10	0	10	0	0	0	6	100	100	100
RPS6KA5	9	1	4	0	1	5	6	44.4	100	61.5
RPS6KA6	4	6	2	0	6	2	6	50	100	66.7
RPS6KB1	10	0	10	0	0	0	6	100	100	100
RPS6KB2	10	0	0	0	0	10	6	0		0
RPS6KC1	10	0	10	0	0	0	6	100	100	100
RPS6KL1	3	7	3	6	1	0	6	100	33.3	50
RYK	10	0	10	0	0	0	6	100	100	100
SBK1	2	8	2	0	8	0	6	100	100	100
SBK2	0	10	0	0	10	0	6
SBK3	0	10	0	0	10	0	6
SCYL1	10	0	10	0	0	0	6	100	100	100
SCYL2	10	0	10	0	0	0	6	100	100	100
SCYL3	9	1	9	1	0	0	6	100	90	94.7
SGK1	6	4	6	0	4	0	6	100	100	100
SGK2	4	6	4	1	5	0	6	100	80	88.9
SGK223	10	0	10	0	0	0	6	100	100	100
SGK3	10	0	0	0	0	10	6	0		0
SGK494	10	0	0	0	0	10	6	0		0
SIK1	7	3	6	0	3	1	6	85.7	100	92.3
SIK2	10	0	10	0	0	0	6	100	100	100
SIK3	10	0	10	0	0	0	6	100	100	100
SLK	10	0	10	0	0	0	6	100	100	100
SMG1	10	0	10	0	0	0	6	100	100	100
SNRK	10	0	10	0	0	0	6	100	100	100
SPEG	2	8	0	0	8	2	6	0		0
SRC	10	0	10	0	0	0	6	100	100	100
SRMS	0	10	0	4	6	0	6		0	0
SRPK1	10	0	10	0	0	0	6	100	100	100
SRPK2	10	0	10	0	0	0	6	100	100	100
SRPK3	0	10	0	0	10	0	6
STK10	10	0	10	0	0	0	6	100	100	100
STK11	10	0	10	0	0	0	6	100	100	100
STK16	7	3	7	3	0	0	6	100	70	82.4
STK17A	10	0	9	0	0	1	6	90	100	94.7
STK17B	9	1	9	1	0	0	6	100	90	94.7
STK19	5	5	5	5	0	0	6	100	50	66.7
STK24	10	0	10	0	0	0	6	100	100	100
STK25	10	0	10	0	0	0	6	100	100	100
STK3	10	0	10	0	0	0	6	100	100	100
STK31	2	8	2	0	8	0	6	100	100	100
STK32A	0	10	0	0	10	0	6
STK32B	0	10	0	0	10	0	6
STK32C	6	4	6	1	3	0	6	100	85.7	92.3
STK33	4	6	4	0	6	0	6	100	100	100
STK35	10	0	10	0	0	0	6	100	100	100
STK36	10	0	10	0	0	0	6	100	100	100
STK38	10	0	10	0	0	0	6	100	100	100
STK38L	10	0	10	0	0	0	6	100	100	100
STK39	10	0	10	0	0	0	6	100	100	100
STK4	10	0	10	0	0	0	6	100	100	100
STK40	10	0	10	0	0	0	6	100	100	100
STRADA	10	0	10	0	0	0	6	100	100	100
STRADB	10	0	10	0	0	0	6	100	100	100
STYK1	5	5	5	4	1	0	6	100	55.6	71.4
SYK	10	0	10	0	0	0	6	100	100	100
TAF1	10	0	10	0	0	0	6	100	100	100
TAOK1	10	0	10	0	0	0	6	100	100	100
TAOK2	10	0	10	0	0	0	6	100	100	100
TAOK3	10	0	10	0	0	0	6	100	100	100
TBCK	10	0	10	0	0	0	6	100	100	100
TBK1	10	0	10	0	0	0	6	100	100	100
TEC	8	2	6	0	2	2	6	75	100	85.7
TEK	0	10	0	0	10	0	6
TESK1	10	0	10	0	0	0	6	100	100	100
TESK2	9	1	7	0	1	2	6	77.8	100	87.5
TEX14	1	9	0	0	9	1	6	0		0
TGFBR1	10	0	10	0	0	0	6	100	100	100
TGFBR2	10	0	10	0	0	0	6	100	100	100
TIE1	0	10	0	0	10	0	6
TLK1	10	0	10	0	0	0	6	100	100	100
TLK2	10	0	10	0	0	0	6	100	100	100
TNIK	8	2	8	0	2	0	6	100	100	100
TNK1	7	3	7	3	0	0	6	100	70	82.4
TNK2	10	0	10	0	0	0	6	100	100	100
TP53RK	10	0	10	0	0	0	6	100	100	100
TRIB1	10	0	0	0	0	10	6	0		0
TRIB2	5	5	5	1	4	0	6	100	83.3	90.9
TRIB3	7	3	5	0	3	2	6	71.4	100	83.3
TRIM24	10	0	2	0	0	8	6	20	100	33.3
TRIM28	10	0	10	0	0	0	6	100	100	100
TRIO	10	0	10	0	0	0	6	100	100	100
TRPM6	2	8	0	0	8	2	6	0		0
TRPM7	10	0	10	0	0	0	6	100	100	100
TSSK1B	0	10	0	0	10	0	6
TSSK3	0	10	0	0	10	0	6
TSSK4	0	10	0	0	10	0	6
TSSK6	0	10	0	0	10	0	6
TTBK1	0	10	0	0	10	0	6
TTBK2	10	0	9	0	0	1	6	90	100	94.7
TTK	10	0	10	0	0	0	6	100	100	100
TTN	10	0	1	0	0	9	6	10	100	18.2
TWF1	10	0	10	0	0	0	6	100	100	100
TXK	0	10	0	1	9	0	6		0	0
TYK2	10	0	10	0	0	0	6	100	100	100
TYRO3	10	0	10	0	0	0	6	100	100	100
UHMK1	10	0	10	0	0	0	6	100	100	100
ULK1	10	0	10	0	0	0	6	100	100	100
ULK2	5	5	4	0	5	1	6	80	100	88.9
ULK3	10	0	10	0	0	0	6	100	100	100
ULK4	10	0	10	0	0	0	6	100	100	100
VRK1	10	0	10	0	0	0	6	100	100	100
VRK2	10	0	10	0	0	0	6	100	100	100
VRK3	10	0	10	0	0	0	6	100	100	100
WEE1	10	0	10	0	0	0	6	100	100	100
WEE2	0	10	0	0	10	0	6
WNK1	10	0	10	0	0	0	6	100	100	100
WNK2	9	1	9	0	1	0	6	100	100	100
WNK3	0	10	0	0	10	0	6
WNK4	7	3	1	0	3	6	6	14.3	100	25
YES1	10	0	9	0	0	1	6	90	100	94.7
ZAK	10	0	10	0	0	0	6	100	100	100
ZAP70	1	9	1	0	9	0	6	100	100	100

## Sheet: Threshold_7
Kinases	P	N	TP	FP	TN	FN	Threshold	Recall	Precision	Fmeasure
AAK1	10	0	10	0	0	0	7	100	100	100
AATK	0	10	0	0	10	0	7
ABL1	10	0	10	0	0	0	7	100	100	100
ABL2	10	0	10	0	0	0	7	100	100	100
ACVR1	10	0	10	0	0	0	7	100	100	100
ACVR1B	10	0	0	0	0	10	7	0		0
ACVR1C	0	10	0	0	10	0	7
ACVR2A	9	1	8	0	1	1	7	88.9	100	94.1
ACVR2B	9	1	8	1	0	1	7	88.9	88.9	88.9
ACVRL1	0	10	0	0	10	0	7
ADCK1	1	9	1	8	1	0	7	100	11.1	20
ADCK2	9	1	8	1	0	1	7	88.9	88.9	88.9
ADCK3	10	0	0	0	0	10	7	0		0
ADCK4	8	2	6	0	2	2	7	75	100	85.7
ADCK5	0	10	0	7	3	0	7		0	0
ADRBK1	10	0	10	0	0	0	7	100	100	100
ADRBK2	7	3	7	1	2	0	7	100	87.5	93.3
AKT1	10	0	10	0	0	0	7	100	100	100
AKT2	10	0	10	0	0	0	7	100	100	100
AKT3	3	7	3	1	6	0	7	100	75	85.7
ALK	1	9	1	0	9	0	7	100	100	100
ALPK1	8	2	3	0	2	5	7	37.5	100	54.5
ALPK2	0	10	0	0	10	0	7
ALPK3	0	10	0	1	9	0	7		0	0
AMHR2	0	10	0	0	10	0	7
ANKK1	0	10	0	0	10	0	7
ARAF	10	0	10	0	0	0	7	100	100	100
ATM	10	0	10	0	0	0	7	100	100	100
ATR	10	0	10	0	0	0	7	100	100	100
AURKA	10	0	10	0	0	0	7	100	100	100
AURKB	10	0	10	0	0	0	7	100	100	100
AURKC	0	10	0	0	10	0	7
AXL	4	6	4	1	5	0	7	100	80	88.9
BCKDK	10	0	10	0	0	0	7	100	100	100
BCR	10	0	10	0	0	0	7	100	100	100
BLK	0	10	0	0	10	0	7
BMP2K	10	0	0	0	0	10	7	0		0
BMPR1A	10	0	0	0	0	10	7	0		0
BMPR1B	0	10	0	0	10	0	7
BMPR2	10	0	10	0	0	0	7	100	100	100
BMX	0	10	0	0	10	0	7
BRAF	10	0	10	0	0	0	7	100	100	100
BRD4	10	0	10	0	0	0	7	100	100	100
BRSK1	2	8	2	0	8	0	7	100	100	100
BRSK2	1	9	1	1	8	0	7	100	50	66.7
BTK	0	10	0	0	10	0	7
BUB1	10	0	10	0	0	0	7	100	100	100
BUB1B	10	0	10	0	0	0	7	100	100	100
C9orf96	0	10	0	0	10	0	7
CAMK1	3	7	3	2	5	0	7	100	60	75
CAMK1D	2	8	2	3	5	0	7	100	40	57.1
CAMK1G	0	10	0	0	10	0	7
CAMK2A	0	10	0	0	10	0	7
CAMK2B	0	10	0	1	9	0	7		0	0
CAMK2D	10	0	0	0	0	10	7	0		0
CAMK2G	10	0	10	0	0	0	7	100	100	100
CAMK4	0	10	0	2	8	0	7		0	0
CAMKK1	4	6	0	0	6	4	7	0		0
CAMKK2	10	0	10	0	0	0	7	100	100	100
CAMKV	0	10	0	0	10	0	7
CASK	10	0	10	0	0	0	7	100	100	100
CDC42BPA	10	0	10	0	0	0	7	100	100	100
CDC42BPB	10	0	10	0	0	0	7	100	100	100
CDC42BPG	9	1	0	0	1	9	7	0		0
CDC7	10	0	10	0	0	0	7	100	100	100
CDK1	10	0	10	0	0	0	7	100	100	100
CDK10	9	1	0	0	1	9	7	0		0
CDK11A	10	0	10	0	0	0	7	100	100	100
CDK11B	10	0	10	0	0	0	7	100	100	100
CDK12	10	0	10	0	0	0	7	100	100	100
CDK13	10	0	10	0	0	0	7	100	100	100
CDK14	2	8	2	0	8	0	7	100	100	100
CDK15	1	9	1	0	9	0	7	100	100	100
CDK16	10	0	10	0	0	0	7	100	100	100
CDK17	10	0	7	0	0	3	7	70	100	82.4
CDK18	7	3	0	0	3	7	7	0		0
CDK19	9	1	9	1	0	0	7	100	90	94.7
CDK2	10	0	10	0	0	0	7	100	100	100
CDK20	1	9	1	1	8	0	7	100	50	66.7
CDK4	10	0	10	0	0	0	7	100	100	100
CDK5	10	0	10	0	0	0	7	100	100	100
CDK6	10	0	10	0	0	0	7	100	100	100
CDK7	10	0	10	0	0	0	7	100	100	100
CDK8	10	0	2	0	0	8	7	20	100	33.3
CDK9	10	0	10	0	0	0	7	100	100	100
CDKL1	1	9	1	0	9	0	7	100	100	100
CDKL2	0	10	0	0	10	0	7
CDKL3	0	10	0	0	10	0	7
CDKL4	0	10	0	0	10	0	7
CDKL5	9	1	9	0	1	0	7	100	100	100
CHEK1	10	0	10	0	0	0	7	100	100	100
CHEK2	10	0	0	0	0	10	7	0		0
CHUK	10	0	10	0	0	0	7	100	100	100
CIT	10	0	0	0	0	10	7	0		0
CLK1	10	0	10	0	0	0	7	100	100	100
CLK2	10	0	10	0	0	0	7	100	100	100
CLK3	10	0	10	0	0	0	7	100	100	100
CLK4	8	2	0	0	2	8	7	0		0
CSF1R	0	10	0	0	10	0	7
CSK	10	0	10	0	0	0	7	100	100	100
CSNK1A1	10	0	10	0	0	0	7	100	100	100
CSNK1A1L	0	10	0	0	10	0	7
CSNK1D	10	0	1	0	0	9	7	10	100	18.2
CSNK1E	10	0	2	0	0	8	7	20	100	33.3
CSNK1G1	10	0	10	0	0	0	7	100	100	100
CSNK1G2	10	0	0	0	0	10	7	0		0
CSNK1G3	10	0	10	0	0	0	7	100	100	100
CSNK2A1	10	0	0	0	0	10	7	0		0
CSNK2A2	10	0	10	0	0	0	7	100	100	100
DAPK1	4	6	4	0	6	0	7	100	100	100
DAPK2	0	10	0	0	10	0	7
DAPK3	8	2	5	0	2	3	7	62.5	100	76.9
DCLK1	2	8	2	1	7	0	7	100	66.7	80
DCLK2	1	9	0	0	9	1	7	0		0
DCLK3	0	10	0	0	10	0	7
DDR1	10	0	10	0	0	0	7	100	100	100
DDR2	0	10	0	0	10	0	7
DMPK	6	4	6	0	4	0	7	100	100	100
DSTYK	8	2	8	2	0	0	7	100	80	88.9
DYRK1A	10	0	10	0	0	0	7	100	100	100
DYRK1B	0	10	0	6	4	0	7		0	0
DYRK2	8	2	0	0	2	8	7	0		0
DYRK3	3	7	3	4	3	0	7	100	42.9	60
DYRK4	0	10	0	10	0	0	7		0	0
EEF2K	10	0	10	0	0	0	7	100	100	100
EGFR	10	0	10	0	0	0	7	100	100	100
EIF2AK1	10	0	10	0	0	0	7	100	100	100
EIF2AK2	10	0	10	0	0	0	7	100	100	100
EIF2AK3	10	0	9	0	0	1	7	90	100	94.7
EIF2AK4	10	0	10	0	0	0	7	100	100	100
EPHA1	9	1	8	0	1	1	7	88.9	100	94.1
EPHA10	0	10	0	3	7	0	7		0	0
EPHA2	10	0	10	0	0	0	7	100	100	100
EPHA3	0	10	0	0	10	0	7
EPHA4	5	5	4	0	5	1	7	80	100	88.9
EPHA5	0	10	0	0	10	0	7
EPHA6	0	10	0	0	10	0	7
EPHA7	0	10	0	0	10	0	7
EPHA8	0	10	0	0	10	0	7
EPHB1	1	9	0	0	9	1	7	0		0
EPHB2	10	0	10	0	0	0	7	100	100	100
EPHB3	4	6	4	3	3	0	7	100	57.1	72.7
EPHB4	10	0	10	0	0	0	7	100	100	100
EPHB6	6	4	5	0	4	1	7	83.3	100	90.9
ERBB2	10	0	10	0	0	0	7	100	100	100
ERBB3	10	0	9	0	0	1	7	90	100	94.7
ERBB4	0	10	0	0	10	0	7
ERN1	7	3	7	3	0	0	7	100	70	82.4
ERN2	4	6	4	0	6	0	7	100	100	100
FASTK	8	2	8	2	0	0	7	100	80	88.9
FER	9	1	0	0	1	9	7	0		0
FES	0	10	0	1	9	0	7		0	0
FGFR1	6	4	6	0	4	0	7	100	100	100
FGFR2	8	2	0	0	2	8	7	0		0
FGFR3	1	9	1	4	5	0	7	100	20	33.3
FGFR4	6	4	6	2	2	0	7	100	75	85.7
FGR	0	10	0	0	10	0	7
FLT1	1	9	0	0	9	1	7	0		0
FLT3	0	10	0	0	10	0	7
FLT4	0	10	0	0	10	0	7
FRK	5	5	5	1	4	0	7	100	83.3	90.9
FYN	8	2	8	2	0	0	7	100	80	88.9
GAK	10	0	10	0	0	0	7	100	100	100
GRK1	0	10	0	0	10	0	7
GRK4	0	10	0	0	10	0	7
GRK5	4	6	4	1	5	0	7	100	80	88.9
GRK6	10	0	10	0	0	0	7	100	100	100
GRK7	0	10	0	0	10	0	7
GSK3A	10	0	0	0	0	10	7	0		0
GSK3B	10	0	10	0	0	0	7	100	100	100
GUCY2C	2	8	2	0	8	0	7	100	100	100
GUCY2D	0	10	0	0	10	0	7
GUCY2F	0	10	0	0	10	0	7
HCK	0	10	0	0	10	0	7
HIPK1	10	0	10	0	0	0	7	100	100	100
HIPK2	10	0	10	0	0	0	7	100	100	100
HIPK3	10	0	10	0	0	0	7	100	100	100
HIPK4	0	10	0	0	10	0	7
HUNK	4	6	4	1	5	0	7	100	80	88.9
ICK	10	0	10	0	0	0	7	100	100	100
IGF1R	10	0	10	0	0	0	7	100	100	100
IKBKAP	10	0	10	0	0	0	7	100	100	100
IKBKB	10	0	10	0	0	0	7	100	100	100
IKBKE	6	4	6	3	1	0	7	100	66.7	80
ILK	10	0	10	0	0	0	7	100	100	100
INSR	10	0	10	0	0	0	7	100	100	100
INSRR	0	10	0	0	10	0	7
IRAK1	10	0	10	0	0	0	7	100	100	100
IRAK2	4	6	4	2	4	0	7	100	66.7	80
IRAK3	0	10	0	1	9	0	7		0	0
IRAK4	8	2	7	2	0	1	7	87.5	77.8	82.4
ITK	0	10	0	0	10	0	7
JAK1	10	0	10	0	0	0	7	100	100	100
JAK2	10	0	10	0	0	0	7	100	100	100
JAK3	0	10	0	1	9	0	7		0	0
KALRN	7	3	0	0	3	7	7	0		0
KDR	0	10	0	0	10	0	7
KIT	2	8	2	0	8	0	7	100	100	100
KSR1	2	8	1	0	8	1	7	50	100	66.7
KSR2	3	7	3	4	3	0	7	100	42.9	60
LATS1	10	0	10	0	0	0	7	100	100	100
LATS2	9	1	9	0	1	0	7	100	100	100
LCK	2	8	2	2	6	0	7	100	50	66.7
LIMK1	10	0	10	0	0	0	7	100	100	100
LIMK2	10	0	10	0	0	0	7	100	100	100
LMTK2	10	0	10	0	0	0	7	100	100	100
LMTK3	0	10	0	1	9	0	7		0	0
LRRK1	10	0	10	0	0	0	7	100	100	100
LRRK2	0	10	0	0	10	0	7
LTK	1	9	1	1	8	0	7	100	50	66.7
LYN	10	0	10	0	0	0	7	100	100	100
MAK	0	10	0	0	10	0	7
MAP2K1	10	0	10	0	0	0	7	100	100	100
MAP2K2	10	0	10	0	0	0	7	100	100	100
MAP2K3	10	0	10	0	0	0	7	100	100	100
MAP2K4	9	1	9	1	0	0	7	100	90	94.7
MAP2K5	10	0	10	0	0	0	7	100	100	100
MAP2K6	5	5	5	1	4	0	7	100	83.3	90.9
MAP2K7	9	1	9	1	0	0	7	100	90	94.7
MAP3K1	10	0	10	0	0	0	7	100	100	100
MAP3K10	0	10	0	6	4	0	7		0	0
MAP3K11	9	1	3	0	1	6	7	33.3	100	50
MAP3K12	2	8	2	1	7	0	7	100	66.7	80
MAP3K13	4	6	4	0	6	0	7	100	100	100
MAP3K14	8	2	8	1	1	0	7	100	88.9	94.1
MAP3K15	0	10	0	0	10	0	7
MAP3K19	0	10	0	0	10	0	7
MAP3K2	10	0	10	0	0	0	7	100	100	100
MAP3K21	10	0	10	0	0	0	7	100	100	100
MAP3K3	6	4	6	4	0	0	7	100	60	75
MAP3K4	10	0	10	0	0	0	7	100	100	100
MAP3K5	10	0	8	0	0	2	7	80	100	88.9
MAP3K6	3	7	3	6	1	0	7	100	33.3	50
MAP3K7	10	0	10	0	0	0	7	100	100	100
MAP3K8	4	6	2	0	6	2	7	50	100	66.7
MAP3K9	9	1	9	1	0	0	7	100	90	94.7
MAP4K1	0	10	0	1	9	0	7		0	0
MAP4K2	9	1	8	1	0	1	7	88.9	88.9	88.9
MAP4K3	10	0	10	0	0	0	7	100	100	100
MAP4K4	10	0	10	0	0	0	7	100	100	100
MAP4K5	10	0	10	0	0	0	7	100	100	100
MAPK1	10	0	10	0	0	0	7	100	100	100
MAPK10	0	10	0	0	10	0	7
MAPK11	0	10	0	2	8	0	7		0	0
MAPK12	7	3	7	0	3	0	7	100	100	100
MAPK13	10	0	10	0	0	0	7	100	100	100
MAPK14	10	0	10	0	0	0	7	100	100	100
MAPK15	1	9	1	0	9	0	7	100	100	100
MAPK3	10	0	10	0	0	0	7	100	100	100
MAPK4	0	10	0	0	10	0	7
MAPK6	10	0	10	0	0	0	7	100	100	100
MAPK7	0	10	0	10	0	0	7		0	0
MAPK8	10	0	0	0	0	10	7	0		0
MAPK9	10	0	10	0	0	0	7	100	100	100
MAPKAPK2	10	0	10	0	0	0	7	100	100	100
MAPKAPK3	10	0	10	0	0	0	7	100	100	100
MAPKAPK5	10	0	10	0	0	0	7	100	100	100
MARK1	4	6	4	0	6	0	7	100	100	100
MARK2	10	0	10	0	0	0	7	100	100	100
MARK3	10	0	10	0	0	0	7	100	100	100
MARK4	9	1	9	0	1	0	7	100	100	100
MAST1	1	9	1	4	5	0	7	100	20	33.3
MAST2	10	0	10	0	0	0	7	100	100	100
MAST3	10	0	10	0	0	0	7	100	100	100
MAST4	9	1	7	0	1	2	7	77.8	100	87.5
MASTL	10	0	10	0	0	0	7	100	100	100
MATK	0	10	0	0	10	0	7
MELK	10	0	10	0	0	0	7	100	100	100
MERTK	6	4	2	0	4	4	7	33.3	100	50
MET	10	0	10	0	0	0	7	100	100	100
MINK1	10	0	10	0	0	0	7	100	100	100
MKNK1	10	0	10	0	0	0	7	100	100	100
MKNK2	10	0	10	0	0	0	7	100	100	100
MLKL	8	2	8	1	1	0	7	100	88.9	94.1
MOK	0	10	0	0	10	0	7
MOS	0	10	0	0	10	0	7
MST1R	10	0	10	0	0	0	7	100	100	100
MST4	10	0	6	0	0	4	7	60	100	75
MTOR	10	0	10	0	0	0	7	100	100	100
MUSK	0	10	0	0	10	0	7
MYLK	1	9	1	0	9	0	7	100	100	100
MYLK2	0	10	0	0	10	0	7
MYLK3	0	10	0	0	10	0	7
MYLK4	0	10	0	0	10	0	7
MYO3A	0	10	0	0	10	0	7
MYO3B	0	10	0	0	10	0	7
NEK1	10	0	10	0	0	0	7	100	100	100
NEK10	0	10	0	0	10	0	7
NEK11	0	10	0	0	10	0	7
NEK2	10	0	10	0	0	0	7	100	100	100
NEK3	7	3	7	0	3	0	7	100	100	100
NEK4	10	0	10	0	0	0	7	100	100	100
NEK5	1	9	0	0	9	1	7	0		0
NEK6	8	2	8	2	0	0	7	100	80	88.9
NEK7	10	0	10	0	0	0	7	100	100	100
NEK8	2	8	2	6	2	0	7	100	25	40
NEK9	10	0	10	0	0	0	7	100	100	100
NIM1	0	10	0	0	10	0	7
NLK	10	0	10	0	0	0	7	100	100	100
NPR1	0	10	0	1	9	0	7		0	0
NPR2	8	2	0	0	2	8	7	0		0
NRBP1	10	0	10	0	0	0	7	100	100	100
NRBP2	3	7	0	0	7	3	7	0		0
NRK	0	10	0	0	10	0	7
NTRK1	1	9	1	0	9	0	7	100	100	100
NTRK2	5	5	0	0	5	5	7	0		0
NTRK3	0	10	0	0	10	0	7
NUAK1	2	8	1	0	8	1	7	50	100	66.7
NUAK2	2	8	2	1	7	0	7	100	66.7	80
OBSCN	9	1	4	0	1	5	7	44.4	100	61.5
OXSR1	10	0	10	0	0	0	7	100	100	100
PAK1	10	0	10	0	0	0	7	100	100	100
PAK2	10	0	10	0	0	0	7	100	100	100
PAK3	0	10	0	0	10	0	7
PAK4	10	0	10	0	0	0	7	100	100	100
PAK6	1	9	1	8	1	0	7	100	11.1	20
PAK7	0	10	0	0	10	0	7
PAN3	10	0	10	0	0	0	7	100	100	100
PASK	10	0	10	0	0	0	7	100	100	100
PBK	10	0	10	0	0	0	7	100	100	100
PDGFRA	0	10	0	0	10	0	7
PDGFRB	0	10	0	0	10	0	7
PDIK1L	4	6	0	0	6	4	7	0		0
PDK1	10	0	10	0	0	0	7	100	100	100
PDK2	10	0	0	0	0	10	7	0		0
PDK3	10	0	10	0	0	0	7	100	100	100
PDK4	1	9	1	1	8	0	7	100	50	66.7
PDPK1	10	0	1	0	0	9	7	10	100	18.2
PEAK1	10	0	10	0	0	0	7	100	100	100
PHKG1	0	10	0	0	10	0	7
PHKG2	10	0	10	0	0	0	7	100	100	100
PIK3R4	10	0	10	0	0	0	7	100	100	100
PIM1	4	6	4	5	1	0	7	100	44.4	61.5
PIM2	2	8	2	8	0	0	7	100	20	33.3
PIM3	0	10	0	10	0	0	7		0	0
PINK1	10	0	9	0	0	1	7	90	100	94.7
PKDCC	2	8	2	1	7	0	7	100	66.7	80
PKMYT1	7	3	7	3	0	0	7	100	70	82.4
PKN1	10	0	10	0	0	0	7	100	100	100
PKN2	10	0	10	0	0	0	7	100	100	100
PKN3	5	5	2	0	5	3	7	40	100	57.1
PLK1	10	0	10	0	0	0	7	100	100	100
PLK2	7	3	7	1	2	0	7	100	87.5	93.3
PLK3	6	4	6	2	2	0	7	100	75	85.7
PLK4	10	0	10	0	0	0	7	100	100	100
PLK5	0	10	0	0	10	0	7
PNCK	0	10	0	0	10	0	7
POMK	10	0	10	0	0	0	7	100	100	100
PRKAA1	10	0	10	0	0	0	7	100	100	100
PRKAA2	2	8	2	0	8	0	7	100	100	100
PRKACA	10	0	10	0	0	0	7	100	100	100
PRKACB	5	5	5	0	5	0	7	100	100	100
PRKACG	0	10	0	0	10	0	7
PRKAG1	10	0	10	0	0	0	7	100	100	100
PRKCA	9	1	9	1	0	0	7	100	90	94.7
PRKCB	0	10	0	0	10	0	7
PRKCD	10	0	10	0	0	0	7	100	100	100
PRKCE	4	6	4	2	4	0	7	100	66.7	80
PRKCG	5	5	4	0	5	1	7	80	100	88.9
PRKCH	4	6	4	4	2	0	7	100	50	66.7
PRKCI	10	0	10	0	0	0	7	100	100	100
PRKCQ	5	5	5	1	4	0	7	100	83.3	90.9
PRKCZ	10	0	10	0	0	0	7	100	100	100
PRKD1	1	9	1	0	9	0	7	100	100	100
PRKD2	10	0	10	0	0	0	7	100	100	100
PRKD3	10	0	10	0	0	0	7	100	100	100
PRKDC	10	0	10	0	0	0	7	100	100	100
PRKG1	0	10	0	0	10	0	7
PRKG2	0	10	0	0	10	0	7
PRKX	9	1	9	1	0	0	7	100	90	94.7
PRKY	0	10	0	0	10	0	7
PRPF4B	10	0	10	0	0	0	7	100	100	100
PSKH1	0	10	0	7	3	0	7		0	0
PSKH2	0	10	0	0	10	0	7
PTK2	10	0	10	0	0	0	7	100	100	100
PTK2B	9	1	2	0	1	7	7	22.2	100	36.4
PTK6	2	8	0	0	8	2	7	0		0
PTK7	9	1	5	0	1	4	7	55.6	100	71.4
PXK	9	1	9	1	0	0	7	100	90	94.7
RAF1	10	0	10	0	0	0	7	100	100	100
RET	1	9	1	0	9	0	7	100	100	100
RIOK1	10	0	10	0	0	0	7	100	100	100
RIOK2	10	0	10	0	0	0	7	100	100	100
RIOK3	10	0	10	0	0	0	7	100	100	100
RIPK1	10	0	10	0	0	0	7	100	100	100
RIPK2	10	0	10	0	0	0	7	100	100	100
RIPK3	1	9	1	4	5	0	7	100	20	33.3
RIPK4	2	8	2	0	8	0	7	100	100	100
RNASEL	1	9	0	0	9	1	7	0		0
ROCK1	10	0	10	0	0	0	7	100	100	100
ROCK2	10	0	10	0	0	0	7	100	100	100
ROR1	3	7	3	2	5	0	7	100	60	75
ROR2	2	8	2	0	8	0	7	100	100	100
ROS1	0	10	0	0	10	0	7
RPS6KA1	10	0	10	0	0	0	7	100	100	100
RPS6KA2	5	5	5	2	3	0	7	100	71.4	83.3
RPS6KA3	10	0	10	0	0	0	7	100	100	100
RPS6KA4	9	1	9	1	0	0	7	100	90	94.7
RPS6KA5	7	3	1	0	3	6	7	14.3	100	25
RPS6KA6	1	9	1	0	9	0	7	100	100	100
RPS6KB1	10	0	10	0	0	0	7	100	100	100
RPS6KB2	10	0	0	0	0	10	7	0		0
RPS6KC1	10	0	10	0	0	0	7	100	100	100
RPS6KL1	0	10	0	0	10	0	7
RYK	10	0	10	0	0	0	7	100	100	100
SBK1	1	9	1	0	9	0	7	100	100	100
SBK2	0	10	0	0	10	0	7
SBK3	0	10	0	0	10	0	7
SCYL1	10	0	10	0	0	0	7	100	100	100
SCYL2	10	0	10	0	0	0	7	100	100	100
SCYL3	6	4	6	4	0	0	7	100	60	75
SGK1	4	6	4	0	6	0	7	100	100	100
SGK2	3	7	3	1	6	0	7	100	75	85.7
SGK223	9	1	9	1	0	0	7	100	90	94.7
SGK3	9	1	0	0	1	9	7	0		0
SGK494	7	3	0	0	3	7	7	0		0
SIK1	4	6	0	0	6	4	7	0		0
SIK2	10	0	10	0	0	0	7	100	100	100
SIK3	10	0	10	0	0	0	7	100	100	100
SLK	10	0	10	0	0	0	7	100	100	100
SMG1	10	0	10	0	0	0	7	100	100	100
SNRK	8	2	8	2	0	0	7	100	80	88.9
SPEG	1	9	0	0	9	1	7	0		0
SRC	8	2	8	2	0	0	7	100	80	88.9
SRMS	0	10	0	2	8	0	7		0	0
SRPK1	10	0	10	0	0	0	7	100	100	100
SRPK2	10	0	10	0	0	0	7	100	100	100
SRPK3	0	10	0	0	10	0	7
STK10	9	1	9	1	0	0	7	100	90	94.7
STK11	10	0	6	0	0	4	7	60	100	75
STK16	0	10	0	10	0	0	7		0	0
STK17A	9	1	9	0	1	0	7	100	100	100
STK17B	8	2	8	2	0	0	7	100	80	88.9
STK19	0	10	0	3	7	0	7		0	0
STK24	10	0	10	0	0	0	7	100	100	100
STK25	10	0	10	0	0	0	7	100	100	100
STK3	10	0	10	0	0	0	7	100	100	100
STK31	1	9	1	0	9	0	7	100	100	100
STK32A	0	10	0	0	10	0	7
STK32B	0	10	0	0	10	0	7
STK32C	5	5	5	0	5	0	7	100	100	100
STK33	2	8	2	0	8	0	7	100	100	100
STK35	10	0	10	0	0	0	7	100	100	100
STK36	10	0	10	0	0	0	7	100	100	100
STK38	10	0	10	0	0	0	7	100	100	100
STK38L	10	0	10	0	0	0	7	100	100	100
STK39	10	0	10	0	0	0	7	100	100	100
STK4	10	0	10	0	0	0	7	100	100	100
STK40	9	1	9	1	0	0	7	100	90	94.7
STRADA	7	3	7	3	0	0	7	100	70	82.4
STRADB	9	1	8	1	0	1	7	88.9	88.9	88.9
STYK1	3	7	3	2	5	0	7	100	60	75
SYK	9	1	9	1	0	0	7	100	90	94.7
TAF1	10	0	10	0	0	0	7	100	100	100
TAOK1	10	0	10	0	0	0	7	100	100	100
TAOK2	10	0	10	0	0	0	7	100	100	100
TAOK3	10	0	6	0	0	4	7	60	100	75
TBCK	10	0	10	0	0	0	7	100	100	100
TBK1	10	0	10	0	0	0	7	100	100	100
TEC	3	7	1	0	7	2	7	33.3	100	50
TEK	0	10	0	0	10	0	7
TESK1	7	3	7	3	0	0	7	100	70	82.4
TESK2	3	7	3	1	6	0	7	100	75	85.7
TEX14	0	10	0	0	10	0	7
TGFBR1	10	0	10	0	0	0	7	100	100	100
TGFBR2	10	0	10	0	0	0	7	100	100	100
TIE1	0	10	0	0	10	0	7
TLK1	10	0	10	0	0	0	7	100	100	100
TLK2	10	0	10	0	0	0	7	100	100	100
TNIK	8	2	8	0	2	0	7	100	100	100
TNK1	1	9	1	4	5	0	7	100	20	33.3
TNK2	10	0	9	0	0	1	7	90	100	94.7
TP53RK	8	2	7	1	1	1	7	87.5	87.5	87.5
TRIB1	10	0	0	0	0	10	7	0		0
TRIB2	3	7	3	1	6	0	7	100	75	85.7
TRIB3	5	5	1	0	5	4	7	20	100	33.3
TRIM24	10	0	0	0	0	10	7	0		0
TRIM28	10	0	10	0	0	0	7	100	100	100
TRIO	10	0	10	0	0	0	7	100	100	100
TRPM6	0	10	0	0	10	0	7
TRPM7	10	0	10	0	0	0	7	100	100	100
TSSK1B	0	10	0	0	10	0	7
TSSK3	0	10	0	0	10	0	7
TSSK4	0	10	0	0	10	0	7
TSSK6	0	10	0	0	10	0	7
TTBK1	0	10	0	0	10	0	7
TTBK2	10	0	9	0	0	1	7	90	100	94.7
TTK	10	0	10	0	0	0	7	100	100	100
TTN	9	1	1	0	1	8	7	11.1	100	20
TWF1	10	0	10	0	0	0	7	100	100	100
TXK	0	10	0	1	9	0	7		0	0
TYK2	10	0	10	0	0	0	7	100	100	100
TYRO3	9	1	9	0	1	0	7	100	100	100
UHMK1	10	0	10	0	0	0	7	100	100	100
ULK1	5	5	5	2	3	0	7	100	71.4	83.3
ULK2	4	6	2	0	6	2	7	50	100	66.7
ULK3	9	1	9	1	0	0	7	100	90	94.7
ULK4	8	2	8	0	2	0	7	100	100	100
VRK1	10	0	10	0	0	0	7	100	100	100
VRK2	10	0	10	0	0	0	7	100	100	100
VRK3	10	0	10	0	0	0	7	100	100	100
WEE1	10	0	10	0	0	0	7	100	100	100
WEE2	0	10	0	0	10	0	7
WNK1	10	0	10	0	0	0	7	100	100	100
WNK2	9	1	9	0	1	0	7	100	100	100
WNK3	0	10	0	0	10	0	7
WNK4	6	4	1	0	4	5	7	16.7	100	28.6
YES1	10	0	7	0	0	3	7	70	100	82.4
ZAK	10	0	10	0	0	0	7	100	100	100
ZAP70	1	9	1	0	9	0	7	100	100	100
