# Supplementary material for: Comprehensive kinome NGS targeted expression profiling by KING-REX
Source: BMC Genomics. 2019 Apr 23;20:307. doi: 10.1186/s12864-019-5676-3 (PMC6480677; doi:10.1186/s12864-019-5676-3)
Supplement: Supplementary file 7 — Table S5. Additional information in support to Table 1, right panel (KING-REX vs. CCLE transcriptome data). For each threshold and for each kinase in the KING-REX panel, the following information is reported: (i) the number of cell lines in which the kinase is considered present (P) or absent (N) in the reference dataset; (ii) the total number of true positives (TP), true negatives (TN), false positives (FP) and false negatives (FN); (iii) the recall, precision and F-measure metrics used to obtain data in Table 1, right panel (KING-REX vs. CCLE transcriptome data). (XLSX 200 kb) [file 12864_2019_5676_MOESM7_ESM.xlsx]

## Sheet: Threshold_0.5
Additional file 7: Table S5. Additional information in support to Table 1B.
Kinases	P	N	TP	FP	TN	FN	Threshold	Recall	Precision	Fmeasure
AAK1	9	0	9	0	0	0	0.5	100	100	100
AATK	9	0	9	0	0	0	0.5	100	100	100
ABL1	9	0	9	0	0	0	0.5	100	100	100
ABL2	9	0	9	0	0	0	0.5	100	100	100
ACVR1	9	0	9	0	0	0	0.5	100	100	100
ACVR1B	9	0	9	0	0	0	0.5	100	100	100
ACVR1C	9	0	8	0	0	1	0.5	88.9	100	94.1
ACVR2A	9	0	9	0	0	0	0.5	100	100	100
ACVR2B	9	0	9	0	0	0	0.5	100	100	100
ACVRL1	6	3	3	0	3	3	0.5	50	100	66.7
ADCK1	9	0	9	0	0	0	0.5	100	100	100
ADCK2	9	0	9	0	0	0	0.5	100	100	100
ADCK3	9	0	9	0	0	0	0.5	100	100	100
ADCK4	9	0	9	0	0	0	0.5	100	100	100
ADCK5	9	0	9	0	0	0	0.5	100	100	100
ADRBK1	9	0	9	0	0	0	0.5	100	100	100
ADRBK2	9	0	9	0	0	0	0.5	100	100	100
AKT1	9	0	9	0	0	0	0.5	100	100	100
AKT2	9	0	9	0	0	0	0.5	100	100	100
AKT3	9	0	9	0	0	0	0.5	100	100	100
ALK	5	4	2	1	3	3	0.5	40	66.7	50
ALPK1	9	0	9	0	0	0	0.5	100	100	100
ALPK2	8	1	6	0	1	2	0.5	75	100	85.7
ALPK3	9	0	9	0	0	0	0.5	100	100	100
AMHR2	1	8	1	4	4	0	0.5	100	20	33.3
ANKK1	8	1	6	0	1	2	0.5	75	100	85.7
ARAF	9	0	9	0	0	0	0.5	100	100	100
ATM	9	0	9	0	0	0	0.5	100	100	100
ATR	9	0	9	0	0	0	0.5	100	100	100
AURKA	9	0	9	0	0	0	0.5	100	100	100
AURKB	9	0	9	0	0	0	0.5	100	100	100
AURKC	6	3	4	0	3	2	0.5	66.7	100	80
AXL	9	0	9	0	0	0	0.5	100	100	100
BCKDK	9	0	9	0	0	0	0.5	100	100	100
BCR	9	0	9	0	0	0	0.5	100	100	100
BLK	5	4	1	0	4	4	0.5	20	100	33.3
BMP2K	9	0	9	0	0	0	0.5	100	100	100
BMPR1A	9	0	7	0	0	2	0.5	77.8	100	87.5
BMPR1B	6	3	5	0	3	1	0.5	83.3	100	90.9
BMPR2	9	0	9	0	0	0	0.5	100	100	100
BMX	3	6	1	3	3	2	0.5	33.3	25	28.6
BRAF	9	0	9	0	0	0	0.5	100	100	100
BRD4	9	0	9	0	0	0	0.5	100	100	100
BRSK1	9	0	9	0	0	0	0.5	100	100	100
BRSK2	9	0	9	0	0	0	0.5	100	100	100
BTK	8	1	4	0	1	4	0.5	50	100	66.7
BUB1	9	0	9	0	0	0	0.5	100	100	100
BUB1B	9	0	9	0	0	0	0.5	100	100	100
C9orf96	9	0	9	0	0	0	0.5	100	100	100
CAMK1	9	0	9	0	0	0	0.5	100	100	100
CAMK1D	9	0	9	0	0	0	0.5	100	100	100
CAMK1G	2	7	0	1	6	2	0.5	0	0	0
CAMK2A	2	7	0	0	7	2	0.5	0		0
CAMK2B	8	1	7	1	0	1	0.5	87.5	87.5	87.5
CAMK2D	9	0	8	0	0	1	0.5	88.9	100	94.1
CAMK2G	9	0	9	0	0	0	0.5	100	100	100
CAMK4	9	0	8	0	0	1	0.5	88.9	100	94.1
CAMKK1	9	0	9	0	0	0	0.5	100	100	100
CAMKK2	9	0	9	0	0	0	0.5	100	100	100
CAMKV	8	1	5	0	1	3	0.5	62.5	100	76.9
CASK	9	0	9	0	0	0	0.5	100	100	100
CDC42BPA	9	0	9	0	0	0	0.5	100	100	100
CDC42BPB	9	0	9	0	0	0	0.5	100	100	100
CDC42BPG	9	0	8	0	0	1	0.5	88.9	100	94.1
CDC7	9	0	9	0	0	0	0.5	100	100	100
CDK1	9	0	9	0	0	0	0.5	100	100	100
CDK10	9	0	9	0	0	0	0.5	100	100	100
CDK11A	9	0	9	0	0	0	0.5	100	100	100
CDK11B	9	0	9	0	0	0	0.5	100	100	100
CDK12	9	0	9	0	0	0	0.5	100	100	100
CDK13	9	0	9	0	0	0	0.5	100	100	100
CDK14	9	0	9	0	0	0	0.5	100	100	100
CDK15	1	8	1	0	8	0	0.5	100	100	100
CDK16	9	0	9	0	0	0	0.5	100	100	100
CDK17	9	0	9	0	0	0	0.5	100	100	100
CDK18	9	0	9	0	0	0	0.5	100	100	100
CDK19	9	0	9	0	0	0	0.5	100	100	100
CDK2	9	0	9	0	0	0	0.5	100	100	100
CDK20	9	0	8	0	0	1	0.5	88.9	100	94.1
CDK4	9	0	9	0	0	0	0.5	100	100	100
CDK5	9	0	9	0	0	0	0.5	100	100	100
CDK6	9	0	9	0	0	0	0.5	100	100	100
CDK7	9	0	9	0	0	0	0.5	100	100	100
CDK8	9	0	9	0	0	0	0.5	100	100	100
CDK9	9	0	9	0	0	0	0.5	100	100	100
CDKL1	9	0	9	0	0	0	0.5	100	100	100
CDKL2	9	0	8	0	0	1	0.5	88.9	100	94.1
CDKL3	9	0	9	0	0	0	0.5	100	100	100
CDKL4	4	5	0	0	5	4	0.5	0		0
CDKL5	9	0	9	0	0	0	0.5	100	100	100
CHEK1	9	0	9	0	0	0	0.5	100	100	100
CHEK2	9	0	9	0	0	0	0.5	100	100	100
CHUK	9	0	9	0	0	0	0.5	100	100	100
CIT	9	0	9	0	0	0	0.5	100	100	100
CLK1	9	0	9	0	0	0	0.5	100	100	100
CLK2	9	0	9	0	0	0	0.5	100	100	100
CLK3	9	0	9	0	0	0	0.5	100	100	100
CLK4	9	0	9	0	0	0	0.5	100	100	100
CSF1R	8	1	5	0	1	3	0.5	62.5	100	76.9
CSK	9	0	9	0	0	0	0.5	100	100	100
CSNK1A1	9	0	9	0	0	0	0.5	100	100	100
CSNK1A1L	0	9	0	2	7	0	0.5		0	0
CSNK1D	9	0	9	0	0	0	0.5	100	100	100
CSNK1E	9	0	9	0	0	0	0.5	100	100	100
CSNK1G1	9	0	9	0	0	0	0.5	100	100	100
CSNK1G2	9	0	9	0	0	0	0.5	100	100	100
CSNK1G3	9	0	9	0	0	0	0.5	100	100	100
CSNK2A1	9	0	0	0	0	9	0.5	0		0
CSNK2A2	9	0	9	0	0	0	0.5	100	100	100
DAPK1	9	0	9	0	0	0	0.5	100	100	100
DAPK2	9	0	9	0	0	0	0.5	100	100	100
DAPK3	9	0	9	0	0	0	0.5	100	100	100
DCLK1	8	1	6	0	1	2	0.5	75	100	85.7
DCLK2	7	2	7	2	0	0	0.5	100	77.8	87.5
DCLK3	0	9	0	0	9	0	0.5
DDR1	9	0	9	0	0	0	0.5	100	100	100
DDR2	9	0	9	0	0	0	0.5	100	100	100
DMPK	9	0	9	0	0	0	0.5	100	100	100
DSTYK	9	0	9	0	0	0	0.5	100	100	100
DYRK1A	9	0	9	0	0	0	0.5	100	100	100
DYRK1B	9	0	9	0	0	0	0.5	100	100	100
DYRK2	9	0	7	0	0	2	0.5	77.8	100	87.5
DYRK3	9	0	9	0	0	0	0.5	100	100	100
DYRK4	9	0	9	0	0	0	0.5	100	100	100
EEF2K	9	0	9	0	0	0	0.5	100	100	100
EGFR	9	0	9	0	0	0	0.5	100	100	100
EIF2AK1	9	0	9	0	0	0	0.5	100	100	100
EIF2AK2	9	0	9	0	0	0	0.5	100	100	100
EIF2AK3	9	0	9	0	0	0	0.5	100	100	100
EIF2AK4	9	0	9	0	0	0	0.5	100	100	100
EPHA1	9	0	9	0	0	0	0.5	100	100	100
EPHA10	9	0	9	0	0	0	0.5	100	100	100
EPHA2	9	0	9	0	0	0	0.5	100	100	100
EPHA3	9	0	2	0	0	7	0.5	22.2	100	36.4
EPHA4	9	0	8	0	0	1	0.5	88.9	100	94.1
EPHA5	4	5	1	1	4	3	0.5	25	50	33.3
EPHA6	2	7	0	0	7	2	0.5	0		0
EPHA7	6	3	2	0	3	4	0.5	33.3	100	50
EPHA8	4	5	2	0	5	2	0.5	50	100	66.7
EPHB1	8	1	4	0	1	4	0.5	50	100	66.7
EPHB2	9	0	9	0	0	0	0.5	100	100	100
EPHB3	9	0	9	0	0	0	0.5	100	100	100
EPHB4	9	0	9	0	0	0	0.5	100	100	100
EPHB6	9	0	9	0	0	0	0.5	100	100	100
ERBB2	9	0	9	0	0	0	0.5	100	100	100
ERBB3	9	0	9	0	0	0	0.5	100	100	100
ERBB4	6	3	2	1	2	4	0.5	33.3	66.7	44.4
ERN1	9	0	9	0	0	0	0.5	100	100	100
ERN2	9	0	8	0	0	1	0.5	88.9	100	94.1
FASTK	9	0	9	0	0	0	0.5	100	100	100
FER	9	0	9	0	0	0	0.5	100	100	100
FES	9	0	9	0	0	0	0.5	100	100	100
FGFR1	9	0	9	0	0	0	0.5	100	100	100
FGFR2	9	0	8	0	0	1	0.5	88.9	100	94.1
FGFR3	9	0	9	0	0	0	0.5	100	100	100
FGFR4	9	0	9	0	0	0	0.5	100	100	100
FGR	4	5	4	2	3	0	0.5	100	66.7	80
FLT1	4	5	4	2	3	0	0.5	100	66.7	80
FLT3	7	2	2	1	1	5	0.5	28.6	66.7	40
FLT4	5	4	0	1	3	5	0.5	0	0	0
FRK	9	0	8	0	0	1	0.5	88.9	100	94.1
FYN	9	0	9	0	0	0	0.5	100	100	100
GAK	9	0	9	0	0	0	0.5	100	100	100
GRK1	6	3	0	0	3	6	0.5	0		0
GRK4	9	0	9	0	0	0	0.5	100	100	100
GRK5	9	0	9	0	0	0	0.5	100	100	100
GRK6	9	0	9	0	0	0	0.5	100	100	100
GRK7	7	2	0	0	2	7	0.5	0		0
GSK3A	9	0	9	0	0	0	0.5	100	100	100
GSK3B	9	0	9	0	0	0	0.5	100	100	100
GUCY2C	8	1	5	0	1	3	0.5	62.5	100	76.9
GUCY2D	4	5	2	1	4	2	0.5	50	66.7	57.1
GUCY2F	2	7	1	2	5	1	0.5	50	33.3	40
HCK	3	6	1	1	5	2	0.5	33.3	50	40
HIPK1	9	0	9	0	0	0	0.5	100	100	100
HIPK2	9	0	9	0	0	0	0.5	100	100	100
HIPK3	9	0	9	0	0	0	0.5	100	100	100
HIPK4	5	4	5	3	1	0	0.5	100	62.5	76.9
HUNK	9	0	7	0	0	2	0.5	77.8	100	87.5
ICK	9	0	9	0	0	0	0.5	100	100	100
IGF1R	9	0	9	0	0	0	0.5	100	100	100
IKBKAP	9	0	9	0	0	0	0.5	100	100	100
IKBKB	9	0	9	0	0	0	0.5	100	100	100
IKBKE	9	0	9	0	0	0	0.5	100	100	100
ILK	9	0	9	0	0	0	0.5	100	100	100
INSR	9	0	9	0	0	0	0.5	100	100	100
INSRR	6	3	1	0	3	5	0.5	16.7	100	28.6
IRAK1	9	0	9	0	0	0	0.5	100	100	100
IRAK2	9	0	9	0	0	0	0.5	100	100	100
IRAK3	9	0	5	0	0	4	0.5	55.6	100	71.4
IRAK4	9	0	9	0	0	0	0.5	100	100	100
ITK	0	9	0	2	7	0	0.5		0	0
JAK1	9	0	9	0	0	0	0.5	100	100	100
JAK2	9	0	9	0	0	0	0.5	100	100	100
JAK3	9	0	9	0	0	0	0.5	100	100	100
KALRN	9	0	7	0	0	2	0.5	77.8	100	87.5
KDR	4	5	1	0	5	3	0.5	25	100	40
KIT	7	2	7	1	1	0	0.5	100	87.5	93.3
KSR1	9	0	9	0	0	0	0.5	100	100	100
KSR2	8	1	8	0	1	0	0.5	100	100	100
LATS1	9	0	9	0	0	0	0.5	100	100	100
LATS2	9	0	9	0	0	0	0.5	100	100	100
LCK	8	1	8	1	0	0	0.5	100	88.9	94.1
LIMK1	9	0	9	0	0	0	0.5	100	100	100
LIMK2	9	0	9	0	0	0	0.5	100	100	100
LMTK2	9	0	9	0	0	0	0.5	100	100	100
LMTK3	9	0	9	0	0	0	0.5	100	100	100
LRRK1	9	0	9	0	0	0	0.5	100	100	100
LRRK2	5	4	2	1	3	3	0.5	40	66.7	50
LTK	9	0	8	0	0	1	0.5	88.9	100	94.1
LYN	9	0	9	0	0	0	0.5	100	100	100
MAK	9	0	6	0	0	3	0.5	66.7	100	80
MAP2K1	9	0	9	0	0	0	0.5	100	100	100
MAP2K2	9	0	9	0	0	0	0.5	100	100	100
MAP2K3	9	0	9	0	0	0	0.5	100	100	100
MAP2K4	9	0	9	0	0	0	0.5	100	100	100
MAP2K5	9	0	9	0	0	0	0.5	100	100	100
MAP2K6	9	0	9	0	0	0	0.5	100	100	100
MAP2K7	9	0	9	0	0	0	0.5	100	100	100
MAP3K1	9	0	9	0	0	0	0.5	100	100	100
MAP3K10	9	0	9	0	0	0	0.5	100	100	100
MAP3K11	9	0	9	0	0	0	0.5	100	100	100
MAP3K12	9	0	9	0	0	0	0.5	100	100	100
MAP3K13	9	0	9	0	0	0	0.5	100	100	100
MAP3K14	9	0	9	0	0	0	0.5	100	100	100
MAP3K15	7	2	5	0	2	2	0.5	71.4	100	83.3
MAP3K19	3	6	0	0	6	3	0.5	0		0
MAP3K2	9	0	9	0	0	0	0.5	100	100	100
MAP3K21	9	0	9	0	0	0	0.5	100	100	100
MAP3K3	9	0	9	0	0	0	0.5	100	100	100
MAP3K4	9	0	9	0	0	0	0.5	100	100	100
MAP3K5	9	0	9	0	0	0	0.5	100	100	100
MAP3K6	9	0	9	0	0	0	0.5	100	100	100
MAP3K7	9	0	9	0	0	0	0.5	100	100	100
MAP3K8	9	0	9	0	0	0	0.5	100	100	100
MAP3K9	9	0	9	0	0	0	0.5	100	100	100
MAP4K1	9	0	9	0	0	0	0.5	100	100	100
MAP4K2	9	0	9	0	0	0	0.5	100	100	100
MAP4K3	9	0	9	0	0	0	0.5	100	100	100
MAP4K4	9	0	9	0	0	0	0.5	100	100	100
MAP4K5	9	0	9	0	0	0	0.5	100	100	100
MAPK1	9	0	9	0	0	0	0.5	100	100	100
MAPK10	7	2	5	0	2	2	0.5	71.4	100	83.3
MAPK11	9	0	9	0	0	0	0.5	100	100	100
MAPK12	9	0	9	0	0	0	0.5	100	100	100
MAPK13	9	0	9	0	0	0	0.5	100	100	100
MAPK14	9	0	9	0	0	0	0.5	100	100	100
MAPK15	9	0	7	0	0	2	0.5	77.8	100	87.5
MAPK3	9	0	9	0	0	0	0.5	100	100	100
MAPK4	6	3	3	0	3	3	0.5	50	100	66.7
MAPK6	9	0	9	0	0	0	0.5	100	100	100
MAPK7	9	0	9	0	0	0	0.5	100	100	100
MAPK8	9	0	9	0	0	0	0.5	100	100	100
MAPK9	9	0	9	0	0	0	0.5	100	100	100
MAPKAPK2	9	0	9	0	0	0	0.5	100	100	100
MAPKAPK3	9	0	9	0	0	0	0.5	100	100	100
MAPKAPK5	9	0	9	0	0	0	0.5	100	100	100
MARK1	8	1	7	0	1	1	0.5	87.5	100	93.3
MARK2	9	0	9	0	0	0	0.5	100	100	100
MARK3	9	0	9	0	0	0	0.5	100	100	100
MARK4	9	0	9	0	0	0	0.5	100	100	100
MAST1	9	0	9	0	0	0	0.5	100	100	100
MAST2	9	0	9	0	0	0	0.5	100	100	100
MAST3	9	0	9	0	0	0	0.5	100	100	100
MAST4	9	0	9	0	0	0	0.5	100	100	100
MASTL	9	0	9	0	0	0	0.5	100	100	100
MATK	5	4	4	0	4	1	0.5	80	100	88.9
MELK	9	0	9	0	0	0	0.5	100	100	100
MERTK	9	0	9	0	0	0	0.5	100	100	100
MET	9	0	9	0	0	0	0.5	100	100	100
MINK1	9	0	9	0	0	0	0.5	100	100	100
MKNK1	9	0	9	0	0	0	0.5	100	100	100
MKNK2	9	0	9	0	0	0	0.5	100	100	100
MLKL	9	0	9	0	0	0	0.5	100	100	100
MOK	9	0	9	0	0	0	0.5	100	100	100
MOS	0	9	0	0	9	0	0.5
MST1R	9	0	9	0	0	0	0.5	100	100	100
MST4	9	0	9	0	0	0	0.5	100	100	100
MTOR	9	0	9	0	0	0	0.5	100	100	100
MUSK	0	9	0	0	9	0	0.5
MYLK	9	0	8	0	0	1	0.5	88.9	100	94.1
MYLK2	9	0	9	0	0	0	0.5	100	100	100
MYLK3	9	0	0	0	0	9	0.5	0		0
MYLK4	9	0	8	0	0	1	0.5	88.9	100	94.1
MYO3A	0	9	0	1	8	0	0.5		0	0
MYO3B	6	3	5	1	2	1	0.5	83.3	83.3	83.3
NEK1	9	0	9	0	0	0	0.5	100	100	100
NEK10	9	0	9	0	0	0	0.5	100	100	100
NEK11	9	0	9	0	0	0	0.5	100	100	100
NEK2	9	0	9	0	0	0	0.5	100	100	100
NEK3	9	0	9	0	0	0	0.5	100	100	100
NEK4	9	0	9	0	0	0	0.5	100	100	100
NEK5	9	0	9	0	0	0	0.5	100	100	100
NEK6	9	0	9	0	0	0	0.5	100	100	100
NEK7	9	0	9	0	0	0	0.5	100	100	100
NEK8	9	0	9	0	0	0	0.5	100	100	100
NEK9	9	0	9	0	0	0	0.5	100	100	100
NIM1	9	0	4	0	0	5	0.5	44.4	100	61.5
NLK	9	0	9	0	0	0	0.5	100	100	100
NPR1	6	3	4	2	1	2	0.5	66.7	66.7	66.7
NPR2	9	0	9	0	0	0	0.5	100	100	100
NRBP1	9	0	9	0	0	0	0.5	100	100	100
NRBP2	9	0	9	0	0	0	0.5	100	100	100
NRK	3	6	0	0	6	3	0.5	0		0
NTRK1	8	1	7	1	0	1	0.5	87.5	87.5	87.5
NTRK2	9	0	6	0	0	3	0.5	66.7	100	80
NTRK3	4	5	0	0	5	4	0.5	0		0
NUAK1	9	0	9	0	0	0	0.5	100	100	100
NUAK2	9	0	9	0	0	0	0.5	100	100	100
OBSCN	9	0	9	0	0	0	0.5	100	100	100
OXSR1	9	0	9	0	0	0	0.5	100	100	100
PAK1	9	0	9	0	0	0	0.5	100	100	100
PAK2	9	0	9	0	0	0	0.5	100	100	100
PAK3	3	6	0	0	6	3	0.5	0		0
PAK4	9	0	9	0	0	0	0.5	100	100	100
PAK6	9	0	9	0	0	0	0.5	100	100	100
PAK7	2	7	0	1	6	2	0.5	0	0	0
PAN3	9	0	9	0	0	0	0.5	100	100	100
PASK	9	0	9	0	0	0	0.5	100	100	100
PBK	9	0	9	0	0	0	0.5	100	100	100
PDGFRA	3	6	2	5	1	1	0.5	66.7	28.6	40
PDGFRB	8	1	8	0	1	0	0.5	100	100	100
PDIK1L	9	0	9	0	0	0	0.5	100	100	100
PDK1	9	0	9	0	0	0	0.5	100	100	100
PDK2	9	0	9	0	0	0	0.5	100	100	100
PDK3	9	0	9	0	0	0	0.5	100	100	100
PDK4	9	0	9	0	0	0	0.5	100	100	100
PDPK1	9	0	9	0	0	0	0.5	100	100	100
PEAK1	9	0	9	0	0	0	0.5	100	100	100
PHKG1	9	0	9	0	0	0	0.5	100	100	100
PHKG2	9	0	9	0	0	0	0.5	100	100	100
PIK3R4	9	0	9	0	0	0	0.5	100	100	100
PIM1	9	0	9	0	0	0	0.5	100	100	100
PIM2	9	0	9	0	0	0	0.5	100	100	100
PIM3	9	0	9	0	0	0	0.5	100	100	100
PINK1	9	0	9	0	0	0	0.5	100	100	100
PKDCC	9	0	9	0	0	0	0.5	100	100	100
PKMYT1	9	0	9	0	0	0	0.5	100	100	100
PKN1	9	0	9	0	0	0	0.5	100	100	100
PKN2	9	0	9	0	0	0	0.5	100	100	100
PKN3	9	0	9	0	0	0	0.5	100	100	100
PLK1	9	0	9	0	0	0	0.5	100	100	100
PLK2	9	0	9	0	0	0	0.5	100	100	100
PLK3	9	0	9	0	0	0	0.5	100	100	100
PLK4	9	0	9	0	0	0	0.5	100	100	100
PLK5	6	3	3	2	1	3	0.5	50	60	54.5
PNCK	6	3	5	1	2	1	0.5	83.3	83.3	83.3
POMK	9	0	9	0	0	0	0.5	100	100	100
PRKAA1	9	0	9	0	0	0	0.5	100	100	100
PRKAA2	9	0	5	0	0	4	0.5	55.6	100	71.4
PRKACA	9	0	9	0	0	0	0.5	100	100	100
PRKACB	9	0	9	0	0	0	0.5	100	100	100
PRKACG	3	6	0	0	6	3	0.5	0		0
PRKAG1	9	0	9	0	0	0	0.5	100	100	100
PRKCA	9	0	9	0	0	0	0.5	100	100	100
PRKCB	7	2	7	2	0	0	0.5	100	77.8	87.5
PRKCD	9	0	9	0	0	0	0.5	100	100	100
PRKCE	9	0	9	0	0	0	0.5	100	100	100
PRKCG	8	1	8	0	1	0	0.5	100	100	100
PRKCH	9	0	9	0	0	0	0.5	100	100	100
PRKCI	9	0	9	0	0	0	0.5	100	100	100
PRKCQ	7	2	7	0	2	0	0.5	100	100	100
PRKCZ	9	0	9	0	0	0	0.5	100	100	100
PRKD1	7	2	4	0	2	3	0.5	57.1	100	72.7
PRKD2	9	0	9	0	0	0	0.5	100	100	100
PRKD3	9	0	9	0	0	0	0.5	100	100	100
PRKDC	9	0	9	0	0	0	0.5	100	100	100
PRKG1	8	1	5	0	1	3	0.5	62.5	100	76.9
PRKG2	8	1	8	0	1	0	0.5	100	100	100
PRKX	9	0	9	0	0	0	0.5	100	100	100
PRKY	7	2	1	0	2	6	0.5	14.3	100	25
PRPF4B	9	0	9	0	0	0	0.5	100	100	100
PSKH1	9	0	9	0	0	0	0.5	100	100	100
PSKH2	0	9	0	0	9	0	0.5
PTK2	9	0	9	0	0	0	0.5	100	100	100
PTK2B	9	0	9	0	0	0	0.5	100	100	100
PTK6	9	0	9	0	0	0	0.5	100	100	100
PTK7	9	0	8	0	0	1	0.5	88.9	100	94.1
PXK	9	0	9	0	0	0	0.5	100	100	100
RAF1	9	0	9	0	0	0	0.5	100	100	100
RET	9	0	3	0	0	6	0.5	33.3	100	50
RIOK1	9	0	9	0	0	0	0.5	100	100	100
RIOK2	9	0	9	0	0	0	0.5	100	100	100
RIOK3	9	0	9	0	0	0	0.5	100	100	100
RIPK1	9	0	9	0	0	0	0.5	100	100	100
RIPK2	9	0	9	0	0	0	0.5	100	100	100
RIPK3	5	4	5	1	3	0	0.5	100	83.3	90.9
RIPK4	9	0	8	0	0	1	0.5	88.9	100	94.1
RNASEL	9	0	9	0	0	0	0.5	100	100	100
ROCK1	9	0	9	0	0	0	0.5	100	100	100
ROCK2	9	0	9	0	0	0	0.5	100	100	100
ROR1	9	0	9	0	0	0	0.5	100	100	100
ROR2	8	1	6	0	1	2	0.5	75	100	85.7
ROS1	5	4	2	1	3	3	0.5	40	66.7	50
RPS6KA1	9	0	9	0	0	0	0.5	100	100	100
RPS6KA2	9	0	9	0	0	0	0.5	100	100	100
RPS6KA3	9	0	9	0	0	0	0.5	100	100	100
RPS6KA4	9	0	9	0	0	0	0.5	100	100	100
RPS6KA5	9	0	9	0	0	0	0.5	100	100	100
RPS6KA6	6	3	6	0	3	0	0.5	100	100	100
RPS6KB1	9	0	9	0	0	0	0.5	100	100	100
RPS6KB2	9	0	9	0	0	0	0.5	100	100	100
RPS6KC1	9	0	9	0	0	0	0.5	100	100	100
RPS6KL1	9	0	9	0	0	0	0.5	100	100	100
RYK	9	0	9	0	0	0	0.5	100	100	100
SBK1	9	0	9	0	0	0	0.5	100	100	100
SBK2	0	9	0	0	9	0	0.5
SBK3	6	3	4	1	2	2	0.5	66.7	80	72.7
SCYL1	9	0	9	0	0	0	0.5	100	100	100
SCYL2	9	0	9	0	0	0	0.5	100	100	100
SCYL3	9	0	9	0	0	0	0.5	100	100	100
SGK1	9	0	9	0	0	0	0.5	100	100	100
SGK2	9	0	9	0	0	0	0.5	100	100	100
SGK223	9	0	9	0	0	0	0.5	100	100	100
SGK3	8	1	8	1	0	0	0.5	100	88.9	94.1
SGK494	9	0	0	0	0	9	0.5	0		0
SIK1	9	0	9	0	0	0	0.5	100	100	100
SIK2	9	0	9	0	0	0	0.5	100	100	100
SIK3	9	0	9	0	0	0	0.5	100	100	100
SLK	9	0	9	0	0	0	0.5	100	100	100
SMG1	9	0	9	0	0	0	0.5	100	100	100
SNRK	9	0	9	0	0	0	0.5	100	100	100
SPEG	9	0	6	0	0	3	0.5	66.7	100	80
SRC	9	0	9	0	0	0	0.5	100	100	100
SRMS	9	0	7	0	0	2	0.5	77.8	100	87.5
SRPK1	9	0	9	0	0	0	0.5	100	100	100
SRPK2	9	0	9	0	0	0	0.5	100	100	100
SRPK3	9	0	4	0	0	5	0.5	44.4	100	61.5
STK10	9	0	9	0	0	0	0.5	100	100	100
STK11	9	0	9	0	0	0	0.5	100	100	100
STK16	9	0	9	0	0	0	0.5	100	100	100
STK17A	9	0	9	0	0	0	0.5	100	100	100
STK17B	9	0	9	0	0	0	0.5	100	100	100
STK19	9	0	9	0	0	0	0.5	100	100	100
STK24	9	0	9	0	0	0	0.5	100	100	100
STK25	9	0	9	0	0	0	0.5	100	100	100
STK3	9	0	9	0	0	0	0.5	100	100	100
STK31	8	1	8	1	0	0	0.5	100	88.9	94.1
STK32A	5	4	5	1	3	0	0.5	100	83.3	90.9
STK32B	4	5	1	0	5	3	0.5	25	100	40
STK32C	9	0	9	0	0	0	0.5	100	100	100
STK33	7	2	6	0	2	1	0.5	85.7	100	92.3
STK35	9	0	9	0	0	0	0.5	100	100	100
STK36	9	0	9	0	0	0	0.5	100	100	100
STK38	9	0	9	0	0	0	0.5	100	100	100
STK38L	9	0	9	0	0	0	0.5	100	100	100
STK39	9	0	9	0	0	0	0.5	100	100	100
STK4	9	0	9	0	0	0	0.5	100	100	100
STK40	9	0	9	0	0	0	0.5	100	100	100
STRADA	9	0	9	0	0	0	0.5	100	100	100
STRADB	9	0	9	0	0	0	0.5	100	100	100
STYK1	9	0	9	0	0	0	0.5	100	100	100
SYK	9	0	9	0	0	0	0.5	100	100	100
TAF1	9	0	9	0	0	0	0.5	100	100	100
TAOK1	9	0	9	0	0	0	0.5	100	100	100
TAOK2	9	0	9	0	0	0	0.5	100	100	100
TAOK3	9	0	9	0	0	0	0.5	100	100	100
TBCK	9	0	9	0	0	0	0.5	100	100	100
TBK1	9	0	9	0	0	0	0.5	100	100	100
TEC	9	0	9	0	0	0	0.5	100	100	100
TEK	4	5	1	0	5	3	0.5	25	100	40
TESK1	9	0	9	0	0	0	0.5	100	100	100
TESK2	9	0	9	0	0	0	0.5	100	100	100
TEX14	9	0	9	0	0	0	0.5	100	100	100
TGFBR1	9	0	9	0	0	0	0.5	100	100	100
TGFBR2	9	0	9	0	0	0	0.5	100	100	100
TIE1	8	1	4	0	1	4	0.5	50	100	66.7
TLK1	9	0	9	0	0	0	0.5	100	100	100
TLK2	9	0	9	0	0	0	0.5	100	100	100
TNIK	9	0	9	0	0	0	0.5	100	100	100
TNK1	9	0	9	0	0	0	0.5	100	100	100
TNK2	9	0	9	0	0	0	0.5	100	100	100
TP53RK	9	0	9	0	0	0	0.5	100	100	100
TRIB1	9	0	7	0	0	2	0.5	77.8	100	87.5
TRIB2	9	0	9	0	0	0	0.5	100	100	100
TRIB3	9	0	9	0	0	0	0.5	100	100	100
TRIM24	9	0	9	0	0	0	0.5	100	100	100
TRIM28	9	0	9	0	0	0	0.5	100	100	100
TRIO	9	0	9	0	0	0	0.5	100	100	100
TRPM6	9	0	6	0	0	3	0.5	66.7	100	80
TRPM7	9	0	9	0	0	0	0.5	100	100	100
TSSK1B	4	5	3	4	1	1	0.5	75	42.9	54.5
TSSK3	9	0	9	0	0	0	0.5	100	100	100
TSSK4	9	0	0	0	0	9	0.5	0		0
TSSK6	6	3	6	3	0	0	0.5	100	66.7	80
TTBK1	7	2	1	0	2	6	0.5	14.3	100	25
TTBK2	9	0	9	0	0	0	0.5	100	100	100
TTK	9	0	9	0	0	0	0.5	100	100	100
TTN	9	0	1	0	0	8	0.5	11.1	100	20
TWF1	9	0	9	0	0	0	0.5	100	100	100
TXK	9	0	9	0	0	0	0.5	100	100	100
TYK2	9	0	9	0	0	0	0.5	100	100	100
TYRO3	9	0	9	0	0	0	0.5	100	100	100
UHMK1	9	0	9	0	0	0	0.5	100	100	100
ULK1	9	0	9	0	0	0	0.5	100	100	100
ULK2	9	0	9	0	0	0	0.5	100	100	100
ULK3	9	0	9	0	0	0	0.5	100	100	100
ULK4	9	0	9	0	0	0	0.5	100	100	100
VRK1	9	0	9	0	0	0	0.5	100	100	100
VRK2	9	0	9	0	0	0	0.5	100	100	100
VRK3	9	0	9	0	0	0	0.5	100	100	100
WEE1	9	0	9	0	0	0	0.5	100	100	100
WEE2	6	3	1	1	2	5	0.5	16.7	50	25
WNK1	9	0	9	0	0	0	0.5	100	100	100
WNK2	9	0	9	0	0	0	0.5	100	100	100
WNK3	8	1	2	0	1	6	0.5	25	100	40
WNK4	9	0	9	0	0	0	0.5	100	100	100
YES1	9	0	9	0	0	0	0.5	100	100	100
ZAK	9	0	9	0	0	0	0.5	100	100	100
ZAP70	7	2	5	2	0	2	0.5	71.4	71.4	71.4

## Sheet: Threshold_1
Kinases	P	N	TP	FP	TN	FN	Threshold	Recall	Precision	Fmeasure
AAK1	9	0	9	0	0	0	1	100	100	100
AATK	9	0	9	0	0	0	1	100	100	100
ABL1	9	0	9	0	0	0	1	100	100	100
ABL2	9	0	9	0	0	0	1	100	100	100
ACVR1	9	0	9	0	0	0	1	100	100	100
ACVR1B	9	0	9	0	0	0	1	100	100	100
ACVR1C	9	0	7	0	0	2	1	77.8	100	87.5
ACVR2A	9	0	9	0	0	0	1	100	100	100
ACVR2B	9	0	9	0	0	0	1	100	100	100
ACVRL1	4	5	1	0	5	3	1	25	100	40
ADCK1	9	0	9	0	0	0	1	100	100	100
ADCK2	9	0	9	0	0	0	1	100	100	100
ADCK3	9	0	9	0	0	0	1	100	100	100
ADCK4	9	0	9	0	0	0	1	100	100	100
ADCK5	9	0	9	0	0	0	1	100	100	100
ADRBK1	9	0	9	0	0	0	1	100	100	100
ADRBK2	9	0	9	0	0	0	1	100	100	100
AKT1	9	0	9	0	0	0	1	100	100	100
AKT2	9	0	9	0	0	0	1	100	100	100
AKT3	9	0	9	0	0	0	1	100	100	100
ALK	2	7	2	1	6	0	1	100	66.7	80
ALPK1	9	0	9	0	0	0	1	100	100	100
ALPK2	5	4	2	1	3	3	1	40	66.7	50
ALPK3	9	0	9	0	0	0	1	100	100	100
AMHR2	0	9	0	3	6	0	1		0	0
ANKK1	4	5	4	1	4	0	1	100	80	88.9
ARAF	9	0	9	0	0	0	1	100	100	100
ATM	9	0	9	0	0	0	1	100	100	100
ATR	9	0	9	0	0	0	1	100	100	100
AURKA	9	0	9	0	0	0	1	100	100	100
AURKB	9	0	9	0	0	0	1	100	100	100
AURKC	6	3	3	0	3	3	1	50	100	66.7
AXL	9	0	9	0	0	0	1	100	100	100
BCKDK	9	0	9	0	0	0	1	100	100	100
BCR	9	0	9	0	0	0	1	100	100	100
BLK	3	6	0	0	6	3	1	0		0
BMP2K	9	0	8	0	0	1	1	88.9	100	94.1
BMPR1A	9	0	1	0	0	8	1	11.1	100	20
BMPR1B	5	4	2	0	4	3	1	40	100	57.1
BMPR2	9	0	9	0	0	0	1	100	100	100
BMX	1	8	1	2	6	0	1	100	33.3	50
BRAF	9	0	9	0	0	0	1	100	100	100
BRD4	9	0	9	0	0	0	1	100	100	100
BRSK1	9	0	9	0	0	0	1	100	100	100
BRSK2	9	0	8	0	0	1	1	88.9	100	94.1
BTK	5	4	3	0	4	2	1	60	100	75
BUB1	9	0	9	0	0	0	1	100	100	100
BUB1B	9	0	9	0	0	0	1	100	100	100
C9orf96	9	0	7	0	0	2	1	77.8	100	87.5
CAMK1	9	0	9	0	0	0	1	100	100	100
CAMK1D	9	0	9	0	0	0	1	100	100	100
CAMK1G	0	9	0	0	9	0	1
CAMK2A	0	9	0	0	9	0	1
CAMK2B	8	1	6	0	1	2	1	75	100	85.7
CAMK2D	9	0	7	0	0	2	1	77.8	100	87.5
CAMK2G	9	0	9	0	0	0	1	100	100	100
CAMK4	9	0	7	0	0	2	1	77.8	100	87.5
CAMKK1	9	0	9	0	0	0	1	100	100	100
CAMKK2	9	0	9	0	0	0	1	100	100	100
CAMKV	4	5	3	0	5	1	1	75	100	85.7
CASK	9	0	9	0	0	0	1	100	100	100
CDC42BPA	9	0	9	0	0	0	1	100	100	100
CDC42BPB	9	0	9	0	0	0	1	100	100	100
CDC42BPG	9	0	8	0	0	1	1	88.9	100	94.1
CDC7	9	0	9	0	0	0	1	100	100	100
CDK1	9	0	9	0	0	0	1	100	100	100
CDK10	9	0	9	0	0	0	1	100	100	100
CDK11A	9	0	9	0	0	0	1	100	100	100
CDK11B	9	0	9	0	0	0	1	100	100	100
CDK12	9	0	9	0	0	0	1	100	100	100
CDK13	9	0	9	0	0	0	1	100	100	100
CDK14	9	0	9	0	0	0	1	100	100	100
CDK15	1	8	1	0	8	0	1	100	100	100
CDK16	9	0	9	0	0	0	1	100	100	100
CDK17	9	0	9	0	0	0	1	100	100	100
CDK18	9	0	9	0	0	0	1	100	100	100
CDK19	9	0	9	0	0	0	1	100	100	100
CDK2	9	0	9	0	0	0	1	100	100	100
CDK20	8	1	8	0	1	0	1	100	100	100
CDK4	9	0	9	0	0	0	1	100	100	100
CDK5	9	0	9	0	0	0	1	100	100	100
CDK6	9	0	9	0	0	0	1	100	100	100
CDK7	9	0	9	0	0	0	1	100	100	100
CDK8	9	0	9	0	0	0	1	100	100	100
CDK9	9	0	9	0	0	0	1	100	100	100
CDKL1	9	0	9	0	0	0	1	100	100	100
CDKL2	9	0	8	0	0	1	1	88.9	100	94.1
CDKL3	9	0	9	0	0	0	1	100	100	100
CDKL4	1	8	0	0	8	1	1	0		0
CDKL5	9	0	9	0	0	0	1	100	100	100
CHEK1	9	0	9	0	0	0	1	100	100	100
CHEK2	9	0	9	0	0	0	1	100	100	100
CHUK	9	0	9	0	0	0	1	100	100	100
CIT	9	0	9	0	0	0	1	100	100	100
CLK1	9	0	9	0	0	0	1	100	100	100
CLK2	9	0	9	0	0	0	1	100	100	100
CLK3	9	0	9	0	0	0	1	100	100	100
CLK4	9	0	9	0	0	0	1	100	100	100
CSF1R	7	2	4	0	2	3	1	57.1	100	72.7
CSK	9	0	9	0	0	0	1	100	100	100
CSNK1A1	9	0	9	0	0	0	1	100	100	100
CSNK1A1L	0	9	0	0	9	0	1
CSNK1D	9	0	9	0	0	0	1	100	100	100
CSNK1E	9	0	9	0	0	0	1	100	100	100
CSNK1G1	9	0	9	0	0	0	1	100	100	100
CSNK1G2	9	0	9	0	0	0	1	100	100	100
CSNK1G3	9	0	9	0	0	0	1	100	100	100
CSNK2A1	9	0	0	0	0	9	1	0		0
CSNK2A2	9	0	9	0	0	0	1	100	100	100
DAPK1	9	0	9	0	0	0	1	100	100	100
DAPK2	9	0	9	0	0	0	1	100	100	100
DAPK3	9	0	9	0	0	0	1	100	100	100
DCLK1	5	4	4	0	4	1	1	80	100	88.9
DCLK2	7	2	6	1	1	1	1	85.7	85.7	85.7
DCLK3	0	9	0	0	9	0	1
DDR1	9	0	9	0	0	0	1	100	100	100
DDR2	9	0	9	0	0	0	1	100	100	100
DMPK	9	0	9	0	0	0	1	100	100	100
DSTYK	9	0	9	0	0	0	1	100	100	100
DYRK1A	9	0	9	0	0	0	1	100	100	100
DYRK1B	9	0	9	0	0	0	1	100	100	100
DYRK2	9	0	6	0	0	3	1	66.7	100	80
DYRK3	9	0	9	0	0	0	1	100	100	100
DYRK4	9	0	9	0	0	0	1	100	100	100
EEF2K	9	0	9	0	0	0	1	100	100	100
EGFR	9	0	9	0	0	0	1	100	100	100
EIF2AK1	9	0	9	0	0	0	1	100	100	100
EIF2AK2	9	0	9	0	0	0	1	100	100	100
EIF2AK3	9	0	9	0	0	0	1	100	100	100
EIF2AK4	9	0	9	0	0	0	1	100	100	100
EPHA1	9	0	9	0	0	0	1	100	100	100
EPHA10	9	0	9	0	0	0	1	100	100	100
EPHA2	9	0	9	0	0	0	1	100	100	100
EPHA3	4	5	1	1	4	3	1	25	50	33.3
EPHA4	8	1	8	0	1	0	1	100	100	100
EPHA5	0	9	0	2	7	0	1		0	0
EPHA6	1	8	0	0	8	1	1	0		0
EPHA7	5	4	0	0	4	5	1	0		0
EPHA8	4	5	2	0	5	2	1	50	100	66.7
EPHB1	5	4	2	0	4	3	1	40	100	57.1
EPHB2	9	0	9	0	0	0	1	100	100	100
EPHB3	9	0	9	0	0	0	1	100	100	100
EPHB4	9	0	9	0	0	0	1	100	100	100
EPHB6	9	0	9	0	0	0	1	100	100	100
ERBB2	9	0	9	0	0	0	1	100	100	100
ERBB3	9	0	9	0	0	0	1	100	100	100
ERBB4	2	7	1	0	7	1	1	50	100	66.7
ERN1	9	0	9	0	0	0	1	100	100	100
ERN2	8	1	7	1	0	1	1	87.5	87.5	87.5
FASTK	9	0	9	0	0	0	1	100	100	100
FER	9	0	9	0	0	0	1	100	100	100
FES	9	0	8	0	0	1	1	88.9	100	94.1
FGFR1	9	0	8	0	0	1	1	88.9	100	94.1
FGFR2	9	0	8	0	0	1	1	88.9	100	94.1
FGFR3	9	0	9	0	0	0	1	100	100	100
FGFR4	9	0	9	0	0	0	1	100	100	100
FGR	2	7	2	1	6	0	1	100	66.7	80
FLT1	4	5	4	1	4	0	1	100	80	88.9
FLT3	5	4	2	0	4	3	1	40	100	57.1
FLT4	3	6	0	0	6	3	1	0		0
FRK	9	0	8	0	0	1	1	88.9	100	94.1
FYN	9	0	9	0	0	0	1	100	100	100
GAK	9	0	9	0	0	0	1	100	100	100
GRK1	5	4	0	0	4	5	1	0		0
GRK4	9	0	9	0	0	0	1	100	100	100
GRK5	9	0	9	0	0	0	1	100	100	100
GRK6	9	0	9	0	0	0	1	100	100	100
GRK7	5	4	0	0	4	5	1	0		0
GSK3A	9	0	8	0	0	1	1	88.9	100	94.1
GSK3B	9	0	9	0	0	0	1	100	100	100
GUCY2C	7	2	5	0	2	2	1	71.4	100	83.3
GUCY2D	1	8	1	1	7	0	1	100	50	66.7
GUCY2F	1	8	0	1	7	1	1	0	0	0
HCK	2	7	0	2	5	2	1	0	0	0
HIPK1	9	0	9	0	0	0	1	100	100	100
HIPK2	9	0	9	0	0	0	1	100	100	100
HIPK3	9	0	9	0	0	0	1	100	100	100
HIPK4	3	6	1	2	4	2	1	33.3	33.3	33.3
HUNK	7	2	7	0	2	0	1	100	100	100
ICK	9	0	9	0	0	0	1	100	100	100
IGF1R	9	0	9	0	0	0	1	100	100	100
IKBKAP	9	0	9	0	0	0	1	100	100	100
IKBKB	9	0	9	0	0	0	1	100	100	100
IKBKE	9	0	9	0	0	0	1	100	100	100
ILK	9	0	9	0	0	0	1	100	100	100
INSR	9	0	9	0	0	0	1	100	100	100
INSRR	2	7	0	0	7	2	1	0		0
IRAK1	9	0	9	0	0	0	1	100	100	100
IRAK2	9	0	9	0	0	0	1	100	100	100
IRAK3	7	2	2	1	1	5	1	28.6	66.7	40
IRAK4	9	0	9	0	0	0	1	100	100	100
ITK	0	9	0	0	9	0	1
JAK1	9	0	9	0	0	0	1	100	100	100
JAK2	9	0	9	0	0	0	1	100	100	100
JAK3	9	0	7	0	0	2	1	77.8	100	87.5
KALRN	9	0	6	0	0	3	1	66.7	100	80
KDR	2	7	1	0	7	1	1	50	100	66.7
KIT	7	2	6	1	1	1	1	85.7	85.7	85.7
KSR1	9	0	9	0	0	0	1	100	100	100
KSR2	8	1	8	0	1	0	1	100	100	100
LATS1	9	0	9	0	0	0	1	100	100	100
LATS2	9	0	9	0	0	0	1	100	100	100
LCK	7	2	7	1	1	0	1	100	87.5	93.3
LIMK1	9	0	9	0	0	0	1	100	100	100
LIMK2	9	0	9	0	0	0	1	100	100	100
LMTK2	9	0	9	0	0	0	1	100	100	100
LMTK3	9	0	9	0	0	0	1	100	100	100
LRRK1	9	0	9	0	0	0	1	100	100	100
LRRK2	4	5	2	1	4	2	1	50	66.7	57.1
LTK	9	0	8	0	0	1	1	88.9	100	94.1
LYN	9	0	9	0	0	0	1	100	100	100
MAK	9	0	5	0	0	4	1	55.6	100	71.4
MAP2K1	9	0	9	0	0	0	1	100	100	100
MAP2K2	9	0	9	0	0	0	1	100	100	100
MAP2K3	9	0	9	0	0	0	1	100	100	100
MAP2K4	9	0	9	0	0	0	1	100	100	100
MAP2K5	9	0	9	0	0	0	1	100	100	100
MAP2K6	7	2	7	2	0	0	1	100	77.8	87.5
MAP2K7	9	0	9	0	0	0	1	100	100	100
MAP3K1	9	0	9	0	0	0	1	100	100	100
MAP3K10	9	0	9	0	0	0	1	100	100	100
MAP3K11	9	0	9	0	0	0	1	100	100	100
MAP3K12	9	0	9	0	0	0	1	100	100	100
MAP3K13	9	0	9	0	0	0	1	100	100	100
MAP3K14	9	0	9	0	0	0	1	100	100	100
MAP3K15	5	4	4	0	4	1	1	80	100	88.9
MAP3K19	0	9	0	0	9	0	1
MAP3K2	9	0	9	0	0	0	1	100	100	100
MAP3K21	9	0	9	0	0	0	1	100	100	100
MAP3K3	9	0	9	0	0	0	1	100	100	100
MAP3K4	9	0	9	0	0	0	1	100	100	100
MAP3K5	9	0	9	0	0	0	1	100	100	100
MAP3K6	9	0	9	0	0	0	1	100	100	100
MAP3K7	9	0	9	0	0	0	1	100	100	100
MAP3K8	9	0	9	0	0	0	1	100	100	100
MAP3K9	9	0	9	0	0	0	1	100	100	100
MAP4K1	9	0	9	0	0	0	1	100	100	100
MAP4K2	9	0	9	0	0	0	1	100	100	100
MAP4K3	9	0	9	0	0	0	1	100	100	100
MAP4K4	9	0	9	0	0	0	1	100	100	100
MAP4K5	9	0	9	0	0	0	1	100	100	100
MAPK1	9	0	9	0	0	0	1	100	100	100
MAPK10	4	5	4	0	5	0	1	100	100	100
MAPK11	9	0	9	0	0	0	1	100	100	100
MAPK12	9	0	9	0	0	0	1	100	100	100
MAPK13	9	0	9	0	0	0	1	100	100	100
MAPK14	9	0	9	0	0	0	1	100	100	100
MAPK15	9	0	6	0	0	3	1	66.7	100	80
MAPK3	9	0	9	0	0	0	1	100	100	100
MAPK4	3	6	3	0	6	0	1	100	100	100
MAPK6	9	0	9	0	0	0	1	100	100	100
MAPK7	9	0	9	0	0	0	1	100	100	100
MAPK8	9	0	9	0	0	0	1	100	100	100
MAPK9	9	0	9	0	0	0	1	100	100	100
MAPKAPK2	9	0	9	0	0	0	1	100	100	100
MAPKAPK3	9	0	9	0	0	0	1	100	100	100
MAPKAPK5	9	0	9	0	0	0	1	100	100	100
MARK1	8	1	7	0	1	1	1	87.5	100	93.3
MARK2	9	0	9	0	0	0	1	100	100	100
MARK3	9	0	9	0	0	0	1	100	100	100
MARK4	9	0	9	0	0	0	1	100	100	100
MAST1	9	0	9	0	0	0	1	100	100	100
MAST2	9	0	9	0	0	0	1	100	100	100
MAST3	9	0	9	0	0	0	1	100	100	100
MAST4	9	0	9	0	0	0	1	100	100	100
MASTL	9	0	9	0	0	0	1	100	100	100
MATK	4	5	2	1	4	2	1	50	66.7	57.1
MELK	9	0	9	0	0	0	1	100	100	100
MERTK	9	0	9	0	0	0	1	100	100	100
MET	9	0	9	0	0	0	1	100	100	100
MINK1	9	0	9	0	0	0	1	100	100	100
MKNK1	9	0	9	0	0	0	1	100	100	100
MKNK2	9	0	9	0	0	0	1	100	100	100
MLKL	9	0	9	0	0	0	1	100	100	100
MOK	9	0	9	0	0	0	1	100	100	100
MOS	0	9	0	0	9	0	1
MST1R	9	0	9	0	0	0	1	100	100	100
MST4	9	0	9	0	0	0	1	100	100	100
MTOR	9	0	9	0	0	0	1	100	100	100
MUSK	0	9	0	0	9	0	1
MYLK	9	0	8	0	0	1	1	88.9	100	94.1
MYLK2	9	0	9	0	0	0	1	100	100	100
MYLK3	5	4	0	0	4	5	1	0		0
MYLK4	7	2	6	0	2	1	1	85.7	100	92.3
MYO3A	0	9	0	0	9	0	1
MYO3B	5	4	3	1	3	2	1	60	75	66.7
NEK1	9	0	9	0	0	0	1	100	100	100
NEK10	9	0	9	0	0	0	1	100	100	100
NEK11	9	0	9	0	0	0	1	100	100	100
NEK2	9	0	9	0	0	0	1	100	100	100
NEK3	9	0	9	0	0	0	1	100	100	100
NEK4	9	0	9	0	0	0	1	100	100	100
NEK5	9	0	8	0	0	1	1	88.9	100	94.1
NEK6	9	0	9	0	0	0	1	100	100	100
NEK7	9	0	9	0	0	0	1	100	100	100
NEK8	9	0	9	0	0	0	1	100	100	100
NEK9	9	0	9	0	0	0	1	100	100	100
NIM1	6	3	1	0	3	5	1	16.7	100	28.6
NLK	9	0	9	0	0	0	1	100	100	100
NPR1	5	4	4	1	3	1	1	80	80	80
NPR2	9	0	9	0	0	0	1	100	100	100
NRBP1	9	0	9	0	0	0	1	100	100	100
NRBP2	9	0	9	0	0	0	1	100	100	100
NRK	0	9	0	0	9	0	1
NTRK1	5	4	5	2	2	0	1	100	71.4	83.3
NTRK2	7	2	6	0	2	1	1	85.7	100	92.3
NTRK3	1	8	0	0	8	1	1	0		0
NUAK1	9	0	9	0	0	0	1	100	100	100
NUAK2	8	1	8	1	0	0	1	100	88.9	94.1
OBSCN	9	0	9	0	0	0	1	100	100	100
OXSR1	9	0	9	0	0	0	1	100	100	100
PAK1	9	0	9	0	0	0	1	100	100	100
PAK2	9	0	9	0	0	0	1	100	100	100
PAK3	0	9	0	0	9	0	1
PAK4	9	0	9	0	0	0	1	100	100	100
PAK6	9	0	9	0	0	0	1	100	100	100
PAK7	1	8	0	1	7	1	1	0	0	0
PAN3	9	0	9	0	0	0	1	100	100	100
PASK	9	0	9	0	0	0	1	100	100	100
PBK	9	0	9	0	0	0	1	100	100	100
PDGFRA	2	7	1	5	2	1	1	50	16.7	25
PDGFRB	8	1	7	0	1	1	1	87.5	100	93.3
PDIK1L	9	0	9	0	0	0	1	100	100	100
PDK1	9	0	9	0	0	0	1	100	100	100
PDK2	9	0	9	0	0	0	1	100	100	100
PDK3	9	0	9	0	0	0	1	100	100	100
PDK4	9	0	9	0	0	0	1	100	100	100
PDPK1	9	0	9	0	0	0	1	100	100	100
PEAK1	9	0	9	0	0	0	1	100	100	100
PHKG1	9	0	8	0	0	1	1	88.9	100	94.1
PHKG2	9	0	9	0	0	0	1	100	100	100
PIK3R4	9	0	9	0	0	0	1	100	100	100
PIM1	9	0	9	0	0	0	1	100	100	100
PIM2	9	0	9	0	0	0	1	100	100	100
PIM3	9	0	9	0	0	0	1	100	100	100
PINK1	9	0	9	0	0	0	1	100	100	100
PKDCC	9	0	9	0	0	0	1	100	100	100
PKMYT1	9	0	9	0	0	0	1	100	100	100
PKN1	9	0	9	0	0	0	1	100	100	100
PKN2	9	0	9	0	0	0	1	100	100	100
PKN3	9	0	9	0	0	0	1	100	100	100
PLK1	9	0	9	0	0	0	1	100	100	100
PLK2	9	0	9	0	0	0	1	100	100	100
PLK3	9	0	9	0	0	0	1	100	100	100
PLK4	9	0	9	0	0	0	1	100	100	100
PLK5	6	3	2	1	2	4	1	33.3	66.7	44.4
PNCK	5	4	3	1	3	2	1	60	75	66.7
POMK	9	0	9	0	0	0	1	100	100	100
PRKAA1	9	0	9	0	0	0	1	100	100	100
PRKAA2	7	2	5	0	2	2	1	71.4	100	83.3
PRKACA	9	0	9	0	0	0	1	100	100	100
PRKACB	9	0	9	0	0	0	1	100	100	100
PRKACG	1	8	0	0	8	1	1	0		0
PRKAG1	9	0	9	0	0	0	1	100	100	100
PRKCA	9	0	9	0	0	0	1	100	100	100
PRKCB	6	3	6	3	0	0	1	100	66.7	80
PRKCD	9	0	9	0	0	0	1	100	100	100
PRKCE	9	0	9	0	0	0	1	100	100	100
PRKCG	8	1	8	0	1	0	1	100	100	100
PRKCH	9	0	9	0	0	0	1	100	100	100
PRKCI	9	0	9	0	0	0	1	100	100	100
PRKCQ	7	2	7	0	2	0	1	100	100	100
PRKCZ	9	0	9	0	0	0	1	100	100	100
PRKD1	6	3	4	0	3	2	1	66.7	100	80
PRKD2	9	0	9	0	0	0	1	100	100	100
PRKD3	9	0	9	0	0	0	1	100	100	100
PRKDC	9	0	9	0	0	0	1	100	100	100
PRKG1	6	3	3	1	2	3	1	50	75	60
PRKG2	8	1	8	0	1	0	1	100	100	100
PRKX	9	0	9	0	0	0	1	100	100	100
PRKY	3	6	0	0	6	3	1	0		0
PRPF4B	9	0	9	0	0	0	1	100	100	100
PSKH1	9	0	9	0	0	0	1	100	100	100
PSKH2	0	9	0	0	9	0	1
PTK2	9	0	9	0	0	0	1	100	100	100
PTK2B	9	0	9	0	0	0	1	100	100	100
PTK6	9	0	9	0	0	0	1	100	100	100
PTK7	9	0	8	0	0	1	1	88.9	100	94.1
PXK	9	0	9	0	0	0	1	100	100	100
RAF1	9	0	9	0	0	0	1	100	100	100
RET	7	2	2	0	2	5	1	28.6	100	44.4
RIOK1	9	0	9	0	0	0	1	100	100	100
RIOK2	9	0	9	0	0	0	1	100	100	100
RIOK3	9	0	9	0	0	0	1	100	100	100
RIPK1	9	0	9	0	0	0	1	100	100	100
RIPK2	9	0	9	0	0	0	1	100	100	100
RIPK3	5	4	5	0	4	0	1	100	100	100
RIPK4	9	0	8	0	0	1	1	88.9	100	94.1
RNASEL	9	0	9	0	0	0	1	100	100	100
ROCK1	9	0	9	0	0	0	1	100	100	100
ROCK2	9	0	9	0	0	0	1	100	100	100
ROR1	8	1	8	1	0	0	1	100	88.9	94.1
ROR2	7	2	5	1	1	2	1	71.4	83.3	76.9
ROS1	4	5	1	1	4	3	1	25	50	33.3
RPS6KA1	9	0	9	0	0	0	1	100	100	100
RPS6KA2	9	0	9	0	0	0	1	100	100	100
RPS6KA3	9	0	9	0	0	0	1	100	100	100
RPS6KA4	9	0	9	0	0	0	1	100	100	100
RPS6KA5	9	0	9	0	0	0	1	100	100	100
RPS6KA6	5	4	5	0	4	0	1	100	100	100
RPS6KB1	9	0	9	0	0	0	1	100	100	100
RPS6KB2	9	0	9	0	0	0	1	100	100	100
RPS6KC1	9	0	9	0	0	0	1	100	100	100
RPS6KL1	9	0	9	0	0	0	1	100	100	100
RYK	9	0	9	0	0	0	1	100	100	100
SBK1	9	0	9	0	0	0	1	100	100	100
SBK2	0	9	0	0	9	0	1
SBK3	4	5	4	0	5	0	1	100	100	100
SCYL1	9	0	9	0	0	0	1	100	100	100
SCYL2	9	0	9	0	0	0	1	100	100	100
SCYL3	9	0	9	0	0	0	1	100	100	100
SGK1	9	0	9	0	0	0	1	100	100	100
SGK2	9	0	9	0	0	0	1	100	100	100
SGK223	9	0	9	0	0	0	1	100	100	100
SGK3	3	6	3	6	0	0	1	100	33.3	50
SGK494	9	0	0	0	0	9	1	0		0
SIK1	9	0	9	0	0	0	1	100	100	100
SIK2	9	0	9	0	0	0	1	100	100	100
SIK3	9	0	9	0	0	0	1	100	100	100
SLK	9	0	9	0	0	0	1	100	100	100
SMG1	9	0	9	0	0	0	1	100	100	100
SNRK	9	0	9	0	0	0	1	100	100	100
SPEG	9	0	5	0	0	4	1	55.6	100	71.4
SRC	9	0	9	0	0	0	1	100	100	100
SRMS	8	1	7	0	1	1	1	87.5	100	93.3
SRPK1	9	0	9	0	0	0	1	100	100	100
SRPK2	9	0	9	0	0	0	1	100	100	100
SRPK3	9	0	2	0	0	7	1	22.2	100	36.4
STK10	9	0	9	0	0	0	1	100	100	100
STK11	9	0	9	0	0	0	1	100	100	100
STK16	9	0	9	0	0	0	1	100	100	100
STK17A	9	0	9	0	0	0	1	100	100	100
STK17B	9	0	9	0	0	0	1	100	100	100
STK19	9	0	9	0	0	0	1	100	100	100
STK24	9	0	9	0	0	0	1	100	100	100
STK25	9	0	9	0	0	0	1	100	100	100
STK3	9	0	9	0	0	0	1	100	100	100
STK31	6	3	6	3	0	0	1	100	66.7	80
STK32A	5	4	4	1	3	1	1	80	80	80
STK32B	2	7	1	0	7	1	1	50	100	66.7
STK32C	9	0	9	0	0	0	1	100	100	100
STK33	5	4	5	0	4	0	1	100	100	100
STK35	9	0	9	0	0	0	1	100	100	100
STK36	9	0	9	0	0	0	1	100	100	100
STK38	9	0	9	0	0	0	1	100	100	100
STK38L	9	0	9	0	0	0	1	100	100	100
STK39	9	0	9	0	0	0	1	100	100	100
STK4	9	0	9	0	0	0	1	100	100	100
STK40	9	0	9	0	0	0	1	100	100	100
STRADA	9	0	9	0	0	0	1	100	100	100
STRADB	9	0	9	0	0	0	1	100	100	100
STYK1	9	0	9	0	0	0	1	100	100	100
SYK	9	0	9	0	0	0	1	100	100	100
TAF1	9	0	9	0	0	0	1	100	100	100
TAOK1	9	0	9	0	0	0	1	100	100	100
TAOK2	9	0	9	0	0	0	1	100	100	100
TAOK3	9	0	9	0	0	0	1	100	100	100
TBCK	9	0	9	0	0	0	1	100	100	100
TBK1	9	0	9	0	0	0	1	100	100	100
TEC	9	0	9	0	0	0	1	100	100	100
TEK	2	7	0	1	6	2	1	0	0	0
TESK1	9	0	9	0	0	0	1	100	100	100
TESK2	9	0	9	0	0	0	1	100	100	100
TEX14	9	0	9	0	0	0	1	100	100	100
TGFBR1	9	0	9	0	0	0	1	100	100	100
TGFBR2	9	0	9	0	0	0	1	100	100	100
TIE1	5	4	3	0	4	2	1	60	100	75
TLK1	9	0	9	0	0	0	1	100	100	100
TLK2	9	0	9	0	0	0	1	100	100	100
TNIK	9	0	9	0	0	0	1	100	100	100
TNK1	9	0	9	0	0	0	1	100	100	100
TNK2	9	0	9	0	0	0	1	100	100	100
TP53RK	9	0	9	0	0	0	1	100	100	100
TRIB1	9	0	4	0	0	5	1	44.4	100	61.5
TRIB2	9	0	9	0	0	0	1	100	100	100
TRIB3	9	0	9	0	0	0	1	100	100	100
TRIM24	9	0	9	0	0	0	1	100	100	100
TRIM28	9	0	9	0	0	0	1	100	100	100
TRIO	9	0	9	0	0	0	1	100	100	100
TRPM6	8	1	5	0	1	3	1	62.5	100	76.9
TRPM7	9	0	9	0	0	0	1	100	100	100
TSSK1B	2	7	2	2	5	0	1	100	50	66.7
TSSK3	8	1	8	1	0	0	1	100	88.9	94.1
TSSK4	9	0	0	0	0	9	1	0		0
TSSK6	4	5	4	5	0	0	1	100	44.4	61.5
TTBK1	7	2	1	0	2	6	1	14.3	100	25
TTBK2	9	0	9	0	0	0	1	100	100	100
TTK	9	0	9	0	0	0	1	100	100	100
TTN	9	0	1	0	0	8	1	11.1	100	20
TWF1	9	0	9	0	0	0	1	100	100	100
TXK	9	0	9	0	0	0	1	100	100	100
TYK2	9	0	9	0	0	0	1	100	100	100
TYRO3	9	0	9	0	0	0	1	100	100	100
UHMK1	9	0	9	0	0	0	1	100	100	100
ULK1	9	0	9	0	0	0	1	100	100	100
ULK2	9	0	9	0	0	0	1	100	100	100
ULK3	9	0	9	0	0	0	1	100	100	100
ULK4	9	0	9	0	0	0	1	100	100	100
VRK1	9	0	9	0	0	0	1	100	100	100
VRK2	9	0	9	0	0	0	1	100	100	100
VRK3	9	0	9	0	0	0	1	100	100	100
WEE1	9	0	9	0	0	0	1	100	100	100
WEE2	4	5	0	0	5	4	1	0		0
WNK1	9	0	9	0	0	0	1	100	100	100
WNK2	9	0	9	0	0	0	1	100	100	100
WNK3	6	3	2	0	3	4	1	33.3	100	50
WNK4	9	0	9	0	0	0	1	100	100	100
YES1	9	0	9	0	0	0	1	100	100	100
ZAK	9	0	9	0	0	0	1	100	100	100
ZAP70	5	4	4	2	2	1	1	80	66.7	72.7

## Sheet: Threshold_2
Kinases	P	N	TP	FP	TN	FN	Threshold	Recall	Precision	Fmeasure
AAK1	9	0	9	0	0	0	2	100	100	100
AATK	8	1	7	1	0	1	2	87.5	87.5	87.5
ABL1	9	0	9	0	0	0	2	100	100	100
ABL2	9	0	9	0	0	0	2	100	100	100
ACVR1	9	0	9	0	0	0	2	100	100	100
ACVR1B	9	0	9	0	0	0	2	100	100	100
ACVR1C	8	1	6	1	0	2	2	75	85.7	80
ACVR2A	9	0	9	0	0	0	2	100	100	100
ACVR2B	9	0	9	0	0	0	2	100	100	100
ACVRL1	4	5	1	0	5	3	2	25	100	40
ADCK1	9	0	9	0	0	0	2	100	100	100
ADCK2	9	0	9	0	0	0	2	100	100	100
ADCK3	9	0	9	0	0	0	2	100	100	100
ADCK4	9	0	9	0	0	0	2	100	100	100
ADCK5	9	0	9	0	0	0	2	100	100	100
ADRBK1	9	0	9	0	0	0	2	100	100	100
ADRBK2	9	0	8	0	0	1	2	88.9	100	94.1
AKT1	9	0	9	0	0	0	2	100	100	100
AKT2	9	0	9	0	0	0	2	100	100	100
AKT3	8	1	8	1	0	0	2	100	88.9	94.1
ALK	1	8	1	1	7	0	2	100	50	66.7
ALPK1	9	0	9	0	0	0	2	100	100	100
ALPK2	4	5	2	0	5	2	2	50	100	66.7
ALPK3	9	0	7	0	0	2	2	77.8	100	87.5
AMHR2	0	9	0	2	7	0	2		0	0
ANKK1	3	6	1	0	6	2	2	33.3	100	50
ARAF	9	0	9	0	0	0	2	100	100	100
ATM	9	0	9	0	0	0	2	100	100	100
ATR	9	0	9	0	0	0	2	100	100	100
AURKA	9	0	9	0	0	0	2	100	100	100
AURKB	9	0	9	0	0	0	2	100	100	100
AURKC	5	4	0	0	4	5	2	0		0
AXL	9	0	9	0	0	0	2	100	100	100
BCKDK	9	0	9	0	0	0	2	100	100	100
BCR	9	0	9	0	0	0	2	100	100	100
BLK	0	9	0	0	9	0	2
BMP2K	9	0	2	0	0	7	2	22.2	100	36.4
BMPR1A	9	0	0	0	0	9	2	0		0
BMPR1B	1	8	1	1	7	0	2	100	50	66.7
BMPR2	9	0	9	0	0	0	2	100	100	100
BMX	1	8	0	1	7	1	2	0	0	0
BRAF	9	0	9	0	0	0	2	100	100	100
BRD4	9	0	9	0	0	0	2	100	100	100
BRSK1	7	2	7	1	1	0	2	100	87.5	93.3
BRSK2	7	2	7	1	1	0	2	100	87.5	93.3
BTK	0	9	0	1	8	0	2		0	0
BUB1	9	0	9	0	0	0	2	100	100	100
BUB1B	9	0	9	0	0	0	2	100	100	100
C9orf96	7	2	2	2	0	5	2	28.6	50	36.4
CAMK1	9	0	9	0	0	0	2	100	100	100
CAMK1D	9	0	8	0	0	1	2	88.9	100	94.1
CAMK1G	0	9	0	0	9	0	2
CAMK2A	0	9	0	0	9	0	2
CAMK2B	5	4	4	1	3	1	2	80	80	80
CAMK2D	9	0	7	0	0	2	2	77.8	100	87.5
CAMK2G	9	0	9	0	0	0	2	100	100	100
CAMK4	8	1	4	0	1	4	2	50	100	66.7
CAMKK1	9	0	9	0	0	0	2	100	100	100
CAMKK2	9	0	9	0	0	0	2	100	100	100
CAMKV	3	6	3	0	6	0	2	100	100	100
CASK	9	0	9	0	0	0	2	100	100	100
CDC42BPA	9	0	9	0	0	0	2	100	100	100
CDC42BPB	9	0	9	0	0	0	2	100	100	100
CDC42BPG	8	1	8	0	1	0	2	100	100	100
CDC7	9	0	9	0	0	0	2	100	100	100
CDK1	9	0	9	0	0	0	2	100	100	100
CDK10	9	0	9	0	0	0	2	100	100	100
CDK11A	9	0	9	0	0	0	2	100	100	100
CDK11B	9	0	9	0	0	0	2	100	100	100
CDK12	9	0	9	0	0	0	2	100	100	100
CDK13	9	0	9	0	0	0	2	100	100	100
CDK14	8	1	7	0	1	1	2	87.5	100	93.3
CDK15	1	8	0	0	8	1	2	0		0
CDK16	9	0	9	0	0	0	2	100	100	100
CDK17	9	0	9	0	0	0	2	100	100	100
CDK18	9	0	9	0	0	0	2	100	100	100
CDK19	9	0	9	0	0	0	2	100	100	100
CDK2	9	0	9	0	0	0	2	100	100	100
CDK20	8	1	8	0	1	0	2	100	100	100
CDK4	9	0	9	0	0	0	2	100	100	100
CDK5	9	0	9	0	0	0	2	100	100	100
CDK6	9	0	9	0	0	0	2	100	100	100
CDK7	9	0	9	0	0	0	2	100	100	100
CDK8	9	0	9	0	0	0	2	100	100	100
CDK9	9	0	9	0	0	0	2	100	100	100
CDKL1	9	0	9	0	0	0	2	100	100	100
CDKL2	8	1	7	0	1	1	2	87.5	100	93.3
CDKL3	9	0	6	0	0	3	2	66.7	100	80
CDKL4	0	9	0	0	9	0	2
CDKL5	9	0	9	0	0	0	2	100	100	100
CHEK1	9	0	9	0	0	0	2	100	100	100
CHEK2	9	0	9	0	0	0	2	100	100	100
CHUK	9	0	9	0	0	0	2	100	100	100
CIT	9	0	9	0	0	0	2	100	100	100
CLK1	9	0	9	0	0	0	2	100	100	100
CLK2	9	0	9	0	0	0	2	100	100	100
CLK3	9	0	9	0	0	0	2	100	100	100
CLK4	9	0	8	0	0	1	2	88.9	100	94.1
CSF1R	2	7	2	0	7	0	2	100	100	100
CSK	9	0	9	0	0	0	2	100	100	100
CSNK1A1	9	0	9	0	0	0	2	100	100	100
CSNK1A1L	0	9	0	0	9	0	2
CSNK1D	9	0	9	0	0	0	2	100	100	100
CSNK1E	9	0	9	0	0	0	2	100	100	100
CSNK1G1	9	0	9	0	0	0	2	100	100	100
CSNK1G2	9	0	9	0	0	0	2	100	100	100
CSNK1G3	9	0	9	0	0	0	2	100	100	100
CSNK2A1	9	0	0	0	0	9	2	0		0
CSNK2A2	9	0	9	0	0	0	2	100	100	100
DAPK1	8	1	7	0	1	1	2	87.5	100	93.3
DAPK2	9	0	9	0	0	0	2	100	100	100
DAPK3	9	0	9	0	0	0	2	100	100	100
DCLK1	5	4	4	0	4	1	2	80	100	88.9
DCLK2	6	3	5	0	3	1	2	83.3	100	90.9
DCLK3	0	9	0	0	9	0	2
DDR1	9	0	9	0	0	0	2	100	100	100
DDR2	9	0	8	0	0	1	2	88.9	100	94.1
DMPK	9	0	9	0	0	0	2	100	100	100
DSTYK	9	0	9	0	0	0	2	100	100	100
DYRK1A	9	0	9	0	0	0	2	100	100	100
DYRK1B	9	0	9	0	0	0	2	100	100	100
DYRK2	9	0	0	0	0	9	2	0		0
DYRK3	9	0	9	0	0	0	2	100	100	100
DYRK4	9	0	9	0	0	0	2	100	100	100
EEF2K	9	0	9	0	0	0	2	100	100	100
EGFR	9	0	9	0	0	0	2	100	100	100
EIF2AK1	9	0	9	0	0	0	2	100	100	100
EIF2AK2	9	0	9	0	0	0	2	100	100	100
EIF2AK3	9	0	9	0	0	0	2	100	100	100
EIF2AK4	9	0	9	0	0	0	2	100	100	100
EPHA1	9	0	8	0	0	1	2	88.9	100	94.1
EPHA10	9	0	9	0	0	0	2	100	100	100
EPHA2	9	0	9	0	0	0	2	100	100	100
EPHA3	1	8	0	0	8	1	2	0		0
EPHA4	6	3	6	0	3	0	2	100	100	100
EPHA5	0	9	0	0	9	0	2
EPHA6	0	9	0	0	9	0	2
EPHA7	0	9	0	0	9	0	2
EPHA8	1	8	0	1	7	1	2	0	0	0
EPHB1	4	5	2	0	5	2	2	50	100	66.7
EPHB2	9	0	9	0	0	0	2	100	100	100
EPHB3	9	0	9	0	0	0	2	100	100	100
EPHB4	9	0	9	0	0	0	2	100	100	100
EPHB6	8	1	7	0	1	1	2	87.5	100	93.3
ERBB2	9	0	9	0	0	0	2	100	100	100
ERBB3	9	0	9	0	0	0	2	100	100	100
ERBB4	0	9	0	1	8	0	2		0	0
ERN1	9	0	9	0	0	0	2	100	100	100
ERN2	7	2	6	0	2	1	2	85.7	100	92.3
FASTK	9	0	9	0	0	0	2	100	100	100
FER	9	0	8	0	0	1	2	88.9	100	94.1
FES	5	4	4	1	3	1	2	80	80	80
FGFR1	9	0	8	0	0	1	2	88.9	100	94.1
FGFR2	9	0	8	0	0	1	2	88.9	100	94.1
FGFR3	9	0	9	0	0	0	2	100	100	100
FGFR4	9	0	9	0	0	0	2	100	100	100
FGR	1	8	1	1	7	0	2	100	50	66.7
FLT1	4	5	3	0	5	1	2	75	100	85.7
FLT3	3	6	2	0	6	1	2	66.7	100	80
FLT4	0	9	0	0	9	0	2
FRK	7	2	7	1	1	0	2	100	87.5	93.3
FYN	9	0	9	0	0	0	2	100	100	100
GAK	9	0	9	0	0	0	2	100	100	100
GRK1	2	7	0	0	7	2	2	0		0
GRK4	9	0	7	0	0	2	2	77.8	100	87.5
GRK5	9	0	9	0	0	0	2	100	100	100
GRK6	9	0	9	0	0	0	2	100	100	100
GRK7	1	8	0	0	8	1	2	0		0
GSK3A	9	0	1	0	0	8	2	11.1	100	20
GSK3B	9	0	9	0	0	0	2	100	100	100
GUCY2C	4	5	4	1	4	0	2	100	80	88.9
GUCY2D	0	9	0	1	8	0	2		0	0
GUCY2F	0	9	0	0	9	0	2
HCK	0	9	0	1	8	0	2		0	0
HIPK1	9	0	9	0	0	0	2	100	100	100
HIPK2	9	0	9	0	0	0	2	100	100	100
HIPK3	9	0	9	0	0	0	2	100	100	100
HIPK4	1	8	1	0	8	0	2	100	100	100
HUNK	7	2	7	0	2	0	2	100	100	100
ICK	9	0	9	0	0	0	2	100	100	100
IGF1R	9	0	9	0	0	0	2	100	100	100
IKBKAP	9	0	9	0	0	0	2	100	100	100
IKBKB	9	0	9	0	0	0	2	100	100	100
IKBKE	9	0	9	0	0	0	2	100	100	100
ILK	9	0	9	0	0	0	2	100	100	100
INSR	9	0	9	0	0	0	2	100	100	100
INSRR	0	9	0	0	9	0	2
IRAK1	9	0	9	0	0	0	2	100	100	100
IRAK2	9	0	9	0	0	0	2	100	100	100
IRAK3	2	7	2	1	6	0	2	100	66.7	80
IRAK4	9	0	9	0	0	0	2	100	100	100
ITK	0	9	0	0	9	0	2
JAK1	9	0	9	0	0	0	2	100	100	100
JAK2	9	0	9	0	0	0	2	100	100	100
JAK3	9	0	6	0	0	3	2	66.7	100	80
KALRN	8	1	5	0	1	3	2	62.5	100	76.9
KDR	1	8	1	0	8	0	2	100	100	100
KIT	4	5	4	1	4	0	2	100	80	88.9
KSR1	9	0	9	0	0	0	2	100	100	100
KSR2	8	1	8	0	1	0	2	100	100	100
LATS1	9	0	9	0	0	0	2	100	100	100
LATS2	9	0	9	0	0	0	2	100	100	100
LCK	5	4	5	3	1	0	2	100	62.5	76.9
LIMK1	9	0	9	0	0	0	2	100	100	100
LIMK2	9	0	9	0	0	0	2	100	100	100
LMTK2	9	0	9	0	0	0	2	100	100	100
LMTK3	8	1	8	1	0	0	2	100	88.9	94.1
LRRK1	9	0	9	0	0	0	2	100	100	100
LRRK2	2	7	2	0	7	0	2	100	100	100
LTK	8	1	6	0	1	2	2	75	100	85.7
LYN	9	0	9	0	0	0	2	100	100	100
MAK	9	0	3	0	0	6	2	33.3	100	50
MAP2K1	9	0	9	0	0	0	2	100	100	100
MAP2K2	9	0	9	0	0	0	2	100	100	100
MAP2K3	9	0	9	0	0	0	2	100	100	100
MAP2K4	9	0	9	0	0	0	2	100	100	100
MAP2K5	9	0	9	0	0	0	2	100	100	100
MAP2K6	6	3	6	2	1	0	2	100	75	85.7
MAP2K7	9	0	9	0	0	0	2	100	100	100
MAP3K1	9	0	9	0	0	0	2	100	100	100
MAP3K10	9	0	9	0	0	0	2	100	100	100
MAP3K11	9	0	9	0	0	0	2	100	100	100
MAP3K12	9	0	9	0	0	0	2	100	100	100
MAP3K13	9	0	9	0	0	0	2	100	100	100
MAP3K14	9	0	9	0	0	0	2	100	100	100
MAP3K15	3	6	3	0	6	0	2	100	100	100
MAP3K19	0	9	0	0	9	0	2
MAP3K2	9	0	9	0	0	0	2	100	100	100
MAP3K21	9	0	9	0	0	0	2	100	100	100
MAP3K3	9	0	9	0	0	0	2	100	100	100
MAP3K4	9	0	9	0	0	0	2	100	100	100
MAP3K5	9	0	9	0	0	0	2	100	100	100
MAP3K6	9	0	9	0	0	0	2	100	100	100
MAP3K7	9	0	9	0	0	0	2	100	100	100
MAP3K8	9	0	9	0	0	0	2	100	100	100
MAP3K9	9	0	9	0	0	0	2	100	100	100
MAP4K1	8	1	8	0	1	0	2	100	100	100
MAP4K2	9	0	9	0	0	0	2	100	100	100
MAP4K3	9	0	9	0	0	0	2	100	100	100
MAP4K4	9	0	9	0	0	0	2	100	100	100
MAP4K5	9	0	9	0	0	0	2	100	100	100
MAPK1	9	0	9	0	0	0	2	100	100	100
MAPK10	2	7	0	1	6	2	2	0	0	0
MAPK11	9	0	9	0	0	0	2	100	100	100
MAPK12	9	0	9	0	0	0	2	100	100	100
MAPK13	9	0	9	0	0	0	2	100	100	100
MAPK14	9	0	9	0	0	0	2	100	100	100
MAPK15	9	0	4	0	0	5	2	44.4	100	61.5
MAPK3	9	0	9	0	0	0	2	100	100	100
MAPK4	2	7	2	0	7	0	2	100	100	100
MAPK6	9	0	9	0	0	0	2	100	100	100
MAPK7	9	0	9	0	0	0	2	100	100	100
MAPK8	9	0	7	0	0	2	2	77.8	100	87.5
MAPK9	9	0	9	0	0	0	2	100	100	100
MAPKAPK2	9	0	9	0	0	0	2	100	100	100
MAPKAPK3	9	0	9	0	0	0	2	100	100	100
MAPKAPK5	9	0	9	0	0	0	2	100	100	100
MARK1	6	3	5	1	2	1	2	83.3	83.3	83.3
MARK2	9	0	9	0	0	0	2	100	100	100
MARK3	9	0	9	0	0	0	2	100	100	100
MARK4	9	0	9	0	0	0	2	100	100	100
MAST1	9	0	9	0	0	0	2	100	100	100
MAST2	9	0	9	0	0	0	2	100	100	100
MAST3	9	0	9	0	0	0	2	100	100	100
MAST4	9	0	9	0	0	0	2	100	100	100
MASTL	9	0	9	0	0	0	2	100	100	100
MATK	2	7	0	0	7	2	2	0		0
MELK	9	0	9	0	0	0	2	100	100	100
MERTK	9	0	9	0	0	0	2	100	100	100
MET	9	0	9	0	0	0	2	100	100	100
MINK1	9	0	9	0	0	0	2	100	100	100
MKNK1	9	0	9	0	0	0	2	100	100	100
MKNK2	9	0	9	0	0	0	2	100	100	100
MLKL	9	0	9	0	0	0	2	100	100	100
MOK	9	0	9	0	0	0	2	100	100	100
MOS	0	9	0	0	9	0	2
MST1R	9	0	9	0	0	0	2	100	100	100
MST4	9	0	9	0	0	0	2	100	100	100
MTOR	9	0	9	0	0	0	2	100	100	100
MUSK	0	9	0	0	9	0	2
MYLK	9	0	6	0	0	3	2	66.7	100	80
MYLK2	8	1	8	1	0	0	2	100	88.9	94.1
MYLK3	3	6	0	0	6	3	2	0		0
MYLK4	7	2	4	0	2	3	2	57.1	100	72.7
MYO3A	0	9	0	0	9	0	2
MYO3B	3	6	3	1	5	0	2	100	75	85.7
NEK1	9	0	9	0	0	0	2	100	100	100
NEK10	9	0	7	0	0	2	2	77.8	100	87.5
NEK11	9	0	9	0	0	0	2	100	100	100
NEK2	9	0	9	0	0	0	2	100	100	100
NEK3	9	0	9	0	0	0	2	100	100	100
NEK4	9	0	9	0	0	0	2	100	100	100
NEK5	8	1	8	0	1	0	2	100	100	100
NEK6	9	0	9	0	0	0	2	100	100	100
NEK7	9	0	9	0	0	0	2	100	100	100
NEK8	9	0	9	0	0	0	2	100	100	100
NEK9	9	0	9	0	0	0	2	100	100	100
NIM1	2	7	1	0	7	1	2	50	100	66.7
NLK	9	0	9	0	0	0	2	100	100	100
NPR1	2	7	2	1	6	0	2	100	66.7	80
NPR2	9	0	9	0	0	0	2	100	100	100
NRBP1	9	0	9	0	0	0	2	100	100	100
NRBP2	9	0	9	0	0	0	2	100	100	100
NRK	0	9	0	0	9	0	2
NTRK1	3	6	3	4	2	0	2	100	42.9	60
NTRK2	6	3	5	0	3	1	2	83.3	100	90.9
NTRK3	0	9	0	0	9	0	2
NUAK1	9	0	8	0	0	1	2	88.9	100	94.1
NUAK2	8	1	8	0	1	0	2	100	100	100
OBSCN	9	0	9	0	0	0	2	100	100	100
OXSR1	9	0	9	0	0	0	2	100	100	100
PAK1	9	0	9	0	0	0	2	100	100	100
PAK2	9	0	9	0	0	0	2	100	100	100
PAK3	0	9	0	0	9	0	2
PAK4	9	0	9	0	0	0	2	100	100	100
PAK6	2	7	2	7	0	0	2	100	22.2	36.4
PAK7	0	9	0	1	8	0	2		0	0
PAN3	9	0	9	0	0	0	2	100	100	100
PASK	9	0	9	0	0	0	2	100	100	100
PBK	9	0	9	0	0	0	2	100	100	100
PDGFRA	1	8	0	4	4	1	2	0	0	0
PDGFRB	5	4	4	2	2	1	2	80	66.7	72.7
PDIK1L	9	0	9	0	0	0	2	100	100	100
PDK1	9	0	9	0	0	0	2	100	100	100
PDK2	9	0	9	0	0	0	2	100	100	100
PDK3	9	0	9	0	0	0	2	100	100	100
PDK4	8	1	8	0	1	0	2	100	100	100
PDPK1	9	0	9	0	0	0	2	100	100	100
PEAK1	9	0	9	0	0	0	2	100	100	100
PHKG1	9	0	8	0	0	1	2	88.9	100	94.1
PHKG2	9	0	9	0	0	0	2	100	100	100
PIK3R4	9	0	9	0	0	0	2	100	100	100
PIM1	9	0	9	0	0	0	2	100	100	100
PIM2	9	0	9	0	0	0	2	100	100	100
PIM3	9	0	9	0	0	0	2	100	100	100
PINK1	9	0	9	0	0	0	2	100	100	100
PKDCC	9	0	9	0	0	0	2	100	100	100
PKMYT1	9	0	9	0	0	0	2	100	100	100
PKN1	9	0	9	0	0	0	2	100	100	100
PKN2	9	0	9	0	0	0	2	100	100	100
PKN3	9	0	8	0	0	1	2	88.9	100	94.1
PLK1	9	0	9	0	0	0	2	100	100	100
PLK2	9	0	9	0	0	0	2	100	100	100
PLK3	9	0	9	0	0	0	2	100	100	100
PLK4	9	0	9	0	0	0	2	100	100	100
PLK5	4	5	1	0	5	3	2	25	100	40
PNCK	3	6	2	1	5	1	2	66.7	66.7	66.7
POMK	9	0	9	0	0	0	2	100	100	100
PRKAA1	9	0	9	0	0	0	2	100	100	100
PRKAA2	4	5	4	0	5	0	2	100	100	100
PRKACA	9	0	9	0	0	0	2	100	100	100
PRKACB	9	0	9	0	0	0	2	100	100	100
PRKACG	0	9	0	0	9	0	2
PRKAG1	9	0	9	0	0	0	2	100	100	100
PRKCA	9	0	9	0	0	0	2	100	100	100
PRKCB	1	8	1	7	1	0	2	100	12.5	22.2
PRKCD	9	0	9	0	0	0	2	100	100	100
PRKCE	9	0	9	0	0	0	2	100	100	100
PRKCG	8	1	8	0	1	0	2	100	100	100
PRKCH	8	1	8	0	1	0	2	100	100	100
PRKCI	9	0	9	0	0	0	2	100	100	100
PRKCQ	6	3	6	1	2	0	2	100	85.7	92.3
PRKCZ	9	0	9	0	0	0	2	100	100	100
PRKD1	3	6	3	0	6	0	2	100	100	100
PRKD2	9	0	9	0	0	0	2	100	100	100
PRKD3	9	0	9	0	0	0	2	100	100	100
PRKDC	9	0	9	0	0	0	2	100	100	100
PRKG1	3	6	2	1	5	1	2	66.7	66.7	66.7
PRKG2	7	2	6	0	2	1	2	85.7	100	92.3
PRKX	9	0	9	0	0	0	2	100	100	100
PRKY	2	7	0	0	7	2	2	0		0
PRPF4B	9	0	9	0	0	0	2	100	100	100
PSKH1	9	0	9	0	0	0	2	100	100	100
PSKH2	0	9	0	0	9	0	2
PTK2	9	0	9	0	0	0	2	100	100	100
PTK2B	9	0	9	0	0	0	2	100	100	100
PTK6	9	0	8	0	0	1	2	88.9	100	94.1
PTK7	9	0	8	0	0	1	2	88.9	100	94.1
PXK	9	0	9	0	0	0	2	100	100	100
RAF1	9	0	9	0	0	0	2	100	100	100
RET	2	7	1	1	6	1	2	50	50	50
RIOK1	9	0	9	0	0	0	2	100	100	100
RIOK2	9	0	9	0	0	0	2	100	100	100
RIOK3	9	0	9	0	0	0	2	100	100	100
RIPK1	9	0	9	0	0	0	2	100	100	100
RIPK2	9	0	9	0	0	0	2	100	100	100
RIPK3	5	4	5	0	4	0	2	100	100	100
RIPK4	8	1	8	0	1	0	2	100	100	100
RNASEL	9	0	9	0	0	0	2	100	100	100
ROCK1	9	0	9	0	0	0	2	100	100	100
ROCK2	9	0	9	0	0	0	2	100	100	100
ROR1	7	2	7	2	0	0	2	100	77.8	87.5
ROR2	4	5	3	1	4	1	2	75	75	75
ROS1	0	9	0	0	9	0	2
RPS6KA1	9	0	9	0	0	0	2	100	100	100
RPS6KA2	9	0	9	0	0	0	2	100	100	100
RPS6KA3	9	0	9	0	0	0	2	100	100	100
RPS6KA4	9	0	9	0	0	0	2	100	100	100
RPS6KA5	9	0	9	0	0	0	2	100	100	100
RPS6KA6	4	5	4	0	5	0	2	100	100	100
RPS6KB1	9	0	9	0	0	0	2	100	100	100
RPS6KB2	9	0	9	0	0	0	2	100	100	100
RPS6KC1	9	0	9	0	0	0	2	100	100	100
RPS6KL1	9	0	9	0	0	0	2	100	100	100
RYK	9	0	9	0	0	0	2	100	100	100
SBK1	9	0	8	0	0	1	2	88.9	100	94.1
SBK2	0	9	0	0	9	0	2
SBK3	3	6	3	1	5	0	2	100	75	85.7
SCYL1	9	0	9	0	0	0	2	100	100	100
SCYL2	9	0	9	0	0	0	2	100	100	100
SCYL3	9	0	9	0	0	0	2	100	100	100
SGK1	9	0	9	0	0	0	2	100	100	100
SGK2	9	0	8	0	0	1	2	88.9	100	94.1
SGK223	9	0	9	0	0	0	2	100	100	100
SGK3	1	8	1	8	0	0	2	100	11.1	20
SGK494	8	1	0	0	1	8	2	0		0
SIK1	9	0	9	0	0	0	2	100	100	100
SIK2	9	0	9	0	0	0	2	100	100	100
SIK3	9	0	9	0	0	0	2	100	100	100
SLK	9	0	9	0	0	0	2	100	100	100
SMG1	9	0	9	0	0	0	2	100	100	100
SNRK	9	0	9	0	0	0	2	100	100	100
SPEG	7	2	5	0	2	2	2	71.4	100	83.3
SRC	9	0	9	0	0	0	2	100	100	100
SRMS	6	3	4	1	2	2	2	66.7	80	72.7
SRPK1	9	0	9	0	0	0	2	100	100	100
SRPK2	9	0	9	0	0	0	2	100	100	100
SRPK3	7	2	0	0	2	7	2	0		0
STK10	9	0	9	0	0	0	2	100	100	100
STK11	9	0	9	0	0	0	2	100	100	100
STK16	9	0	9	0	0	0	2	100	100	100
STK17A	9	0	9	0	0	0	2	100	100	100
STK17B	9	0	9	0	0	0	2	100	100	100
STK19	9	0	9	0	0	0	2	100	100	100
STK24	9	0	9	0	0	0	2	100	100	100
STK25	9	0	9	0	0	0	2	100	100	100
STK3	9	0	9	0	0	0	2	100	100	100
STK31	5	4	5	2	2	0	2	100	71.4	83.3
STK32A	5	4	3	0	4	2	2	60	100	75
STK32B	0	9	0	0	9	0	2
STK32C	9	0	9	0	0	0	2	100	100	100
STK33	5	4	5	0	4	0	2	100	100	100
STK35	9	0	9	0	0	0	2	100	100	100
STK36	9	0	9	0	0	0	2	100	100	100
STK38	9	0	9	0	0	0	2	100	100	100
STK38L	9	0	9	0	0	0	2	100	100	100
STK39	9	0	9	0	0	0	2	100	100	100
STK4	9	0	9	0	0	0	2	100	100	100
STK40	9	0	9	0	0	0	2	100	100	100
STRADA	9	0	9	0	0	0	2	100	100	100
STRADB	9	0	9	0	0	0	2	100	100	100
STYK1	9	0	9	0	0	0	2	100	100	100
SYK	9	0	9	0	0	0	2	100	100	100
TAF1	9	0	9	0	0	0	2	100	100	100
TAOK1	9	0	9	0	0	0	2	100	100	100
TAOK2	9	0	9	0	0	0	2	100	100	100
TAOK3	9	0	9	0	0	0	2	100	100	100
TBCK	9	0	9	0	0	0	2	100	100	100
TBK1	9	0	9	0	0	0	2	100	100	100
TEC	9	0	9	0	0	0	2	100	100	100
TEK	1	8	0	1	7	1	2	0	0	0
TESK1	9	0	9	0	0	0	2	100	100	100
TESK2	9	0	9	0	0	0	2	100	100	100
TEX14	8	1	7	1	0	1	2	87.5	87.5	87.5
TGFBR1	9	0	9	0	0	0	2	100	100	100
TGFBR2	9	0	9	0	0	0	2	100	100	100
TIE1	3	6	2	0	6	1	2	66.7	100	80
TLK1	9	0	9	0	0	0	2	100	100	100
TLK2	9	0	9	0	0	0	2	100	100	100
TNIK	9	0	9	0	0	0	2	100	100	100
TNK1	9	0	9	0	0	0	2	100	100	100
TNK2	9	0	9	0	0	0	2	100	100	100
TP53RK	9	0	9	0	0	0	2	100	100	100
TRIB1	9	0	2	0	0	7	2	22.2	100	36.4
TRIB2	8	1	8	0	1	0	2	100	100	100
TRIB3	9	0	9	0	0	0	2	100	100	100
TRIM24	9	0	9	0	0	0	2	100	100	100
TRIM28	9	0	9	0	0	0	2	100	100	100
TRIO	9	0	9	0	0	0	2	100	100	100
TRPM6	7	2	2	0	2	5	2	28.6	100	44.4
TRPM7	9	0	9	0	0	0	2	100	100	100
TSSK1B	0	9	0	3	6	0	2		0	0
TSSK3	6	3	2	2	1	4	2	33.3	50	40
TSSK4	9	0	0	0	0	9	2	0		0
TSSK6	0	9	0	9	0	0	2		0	0
TTBK1	4	5	0	0	5	4	2	0		0
TTBK2	9	0	9	0	0	0	2	100	100	100
TTK	9	0	9	0	0	0	2	100	100	100
TTN	9	0	1	0	0	8	2	11.1	100	20
TWF1	9	0	9	0	0	0	2	100	100	100
TXK	9	0	9	0	0	0	2	100	100	100
TYK2	9	0	9	0	0	0	2	100	100	100
TYRO3	9	0	9	0	0	0	2	100	100	100
UHMK1	9	0	9	0	0	0	2	100	100	100
ULK1	9	0	9	0	0	0	2	100	100	100
ULK2	9	0	8	0	0	1	2	88.9	100	94.1
ULK3	9	0	9	0	0	0	2	100	100	100
ULK4	9	0	9	0	0	0	2	100	100	100
VRK1	9	0	9	0	0	0	2	100	100	100
VRK2	9	0	9	0	0	0	2	100	100	100
VRK3	9	0	9	0	0	0	2	100	100	100
WEE1	9	0	9	0	0	0	2	100	100	100
WEE2	2	7	0	0	7	2	2	0		0
WNK1	9	0	9	0	0	0	2	100	100	100
WNK2	9	0	9	0	0	0	2	100	100	100
WNK3	2	7	0	0	7	2	2	0		0
WNK4	9	0	9	0	0	0	2	100	100	100
YES1	9	0	9	0	0	0	2	100	100	100
ZAK	9	0	9	0	0	0	2	100	100	100
ZAP70	2	7	2	1	6	0	2	100	66.7	80

## Sheet: Threshold_3
Kinases	P	N	TP	FP	TN	FN	Threshold	Recall	Precision	Fmeasure
AAK1	9	0	9	0	0	0	3	100	100	100
AATK	6	3	6	2	1	0	3	100	75	85.7
ABL1	9	0	9	0	0	0	3	100	100	100
ABL2	9	0	9	0	0	0	3	100	100	100
ACVR1	9	0	9	0	0	0	3	100	100	100
ACVR1B	9	0	9	0	0	0	3	100	100	100
ACVR1C	5	4	4	0	4	1	3	80	100	88.9
ACVR2A	9	0	9	0	0	0	3	100	100	100
ACVR2B	9	0	9	0	0	0	3	100	100	100
ACVRL1	4	5	1	0	5	3	3	25	100	40
ADCK1	9	0	9	0	0	0	3	100	100	100
ADCK2	9	0	9	0	0	0	3	100	100	100
ADCK3	9	0	9	0	0	0	3	100	100	100
ADCK4	9	0	9	0	0	0	3	100	100	100
ADCK5	9	0	9	0	0	0	3	100	100	100
ADRBK1	9	0	9	0	0	0	3	100	100	100
ADRBK2	9	0	8	0	0	1	3	88.9	100	94.1
AKT1	9	0	9	0	0	0	3	100	100	100
AKT2	9	0	9	0	0	0	3	100	100	100
AKT3	6	3	5	2	1	1	3	83.3	71.4	76.9
ALK	1	8	1	1	7	0	3	100	50	66.7
ALPK1	9	0	8	0	0	1	3	88.9	100	94.1
ALPK2	3	6	2	0	6	1	3	66.7	100	80
ALPK3	7	2	6	0	2	1	3	85.7	100	92.3
AMHR2	0	9	0	0	9	0	3
ANKK1	1	8	0	0	8	1	3	0		0
ARAF	9	0	9	0	0	0	3	100	100	100
ATM	9	0	9	0	0	0	3	100	100	100
ATR	9	0	9	0	0	0	3	100	100	100
AURKA	9	0	9	0	0	0	3	100	100	100
AURKB	9	0	9	0	0	0	3	100	100	100
AURKC	2	7	0	0	7	2	3	0		0
AXL	9	0	9	0	0	0	3	100	100	100
BCKDK	9	0	9	0	0	0	3	100	100	100
BCR	9	0	9	0	0	0	3	100	100	100
BLK	0	9	0	0	9	0	3
BMP2K	9	0	0	0	0	9	3	0		0
BMPR1A	9	0	0	0	0	9	3	0		0
BMPR1B	1	8	0	0	8	1	3	0		0
BMPR2	9	0	9	0	0	0	3	100	100	100
BMX	0	9	0	0	9	0	3
BRAF	9	0	9	0	0	0	3	100	100	100
BRD4	9	0	9	0	0	0	3	100	100	100
BRSK1	7	2	6	0	2	1	3	85.7	100	92.3
BRSK2	7	2	7	0	2	0	3	100	100	100
BTK	0	9	0	1	8	0	3		0	0
BUB1	9	0	9	0	0	0	3	100	100	100
BUB1B	9	0	9	0	0	0	3	100	100	100
C9orf96	6	3	1	0	3	5	3	16.7	100	28.6
CAMK1	9	0	9	0	0	0	3	100	100	100
CAMK1D	8	1	8	0	1	0	3	100	100	100
CAMK1G	0	9	0	0	9	0	3
CAMK2A	0	9	0	0	9	0	3
CAMK2B	2	7	2	0	7	0	3	100	100	100
CAMK2D	9	0	4	0	0	5	3	44.4	100	61.5
CAMK2G	9	0	9	0	0	0	3	100	100	100
CAMK4	4	5	4	0	5	0	3	100	100	100
CAMKK1	9	0	8	0	0	1	3	88.9	100	94.1
CAMKK2	9	0	9	0	0	0	3	100	100	100
CAMKV	3	6	3	0	6	0	3	100	100	100
CASK	9	0	9	0	0	0	3	100	100	100
CDC42BPA	9	0	9	0	0	0	3	100	100	100
CDC42BPB	9	0	9	0	0	0	3	100	100	100
CDC42BPG	8	1	8	0	1	0	3	100	100	100
CDC7	9	0	9	0	0	0	3	100	100	100
CDK1	9	0	9	0	0	0	3	100	100	100
CDK10	9	0	9	0	0	0	3	100	100	100
CDK11A	9	0	9	0	0	0	3	100	100	100
CDK11B	9	0	9	0	0	0	3	100	100	100
CDK12	9	0	9	0	0	0	3	100	100	100
CDK13	9	0	9	0	0	0	3	100	100	100
CDK14	6	3	5	1	2	1	3	83.3	83.3	83.3
CDK15	1	8	0	0	8	1	3	0		0
CDK16	9	0	9	0	0	0	3	100	100	100
CDK17	9	0	9	0	0	0	3	100	100	100
CDK18	9	0	8	0	0	1	3	88.9	100	94.1
CDK19	9	0	9	0	0	0	3	100	100	100
CDK2	9	0	9	0	0	0	3	100	100	100
CDK20	8	1	8	0	1	0	3	100	100	100
CDK4	9	0	9	0	0	0	3	100	100	100
CDK5	9	0	9	0	0	0	3	100	100	100
CDK6	9	0	9	0	0	0	3	100	100	100
CDK7	9	0	9	0	0	0	3	100	100	100
CDK8	9	0	9	0	0	0	3	100	100	100
CDK9	9	0	9	0	0	0	3	100	100	100
CDKL1	9	0	9	0	0	0	3	100	100	100
CDKL2	4	5	4	0	5	0	3	100	100	100
CDKL3	8	1	0	0	1	8	3	0		0
CDKL4	0	9	0	0	9	0	3
CDKL5	9	0	9	0	0	0	3	100	100	100
CHEK1	9	0	9	0	0	0	3	100	100	100
CHEK2	9	0	9	0	0	0	3	100	100	100
CHUK	9	0	9	0	0	0	3	100	100	100
CIT	9	0	9	0	0	0	3	100	100	100
CLK1	9	0	9	0	0	0	3	100	100	100
CLK2	9	0	9	0	0	0	3	100	100	100
CLK3	9	0	9	0	0	0	3	100	100	100
CLK4	9	0	2	0	0	7	3	22.2	100	36.4
CSF1R	0	9	0	1	8	0	3		0	0
CSK	9	0	9	0	0	0	3	100	100	100
CSNK1A1	9	0	9	0	0	0	3	100	100	100
CSNK1A1L	0	9	0	0	9	0	3
CSNK1D	9	0	9	0	0	0	3	100	100	100
CSNK1E	9	0	9	0	0	0	3	100	100	100
CSNK1G1	9	0	9	0	0	0	3	100	100	100
CSNK1G2	9	0	9	0	0	0	3	100	100	100
CSNK1G3	9	0	9	0	0	0	3	100	100	100
CSNK2A1	9	0	0	0	0	9	3	0		0
CSNK2A2	9	0	9	0	0	0	3	100	100	100
DAPK1	7	2	7	0	2	0	3	100	100	100
DAPK2	7	2	6	2	0	1	3	85.7	75	80
DAPK3	9	0	9	0	0	0	3	100	100	100
DCLK1	4	5	3	0	5	1	3	75	100	85.7
DCLK2	4	5	4	0	5	0	3	100	100	100
DCLK3	0	9	0	0	9	0	3
DDR1	9	0	9	0	0	0	3	100	100	100
DDR2	9	0	6	0	0	3	3	66.7	100	80
DMPK	9	0	9	0	0	0	3	100	100	100
DSTYK	9	0	9	0	0	0	3	100	100	100
DYRK1A	9	0	9	0	0	0	3	100	100	100
DYRK1B	9	0	9	0	0	0	3	100	100	100
DYRK2	9	0	0	0	0	9	3	0		0
DYRK3	9	0	9	0	0	0	3	100	100	100
DYRK4	9	0	9	0	0	0	3	100	100	100
EEF2K	9	0	9	0	0	0	3	100	100	100
EGFR	9	0	9	0	0	0	3	100	100	100
EIF2AK1	9	0	9	0	0	0	3	100	100	100
EIF2AK2	9	0	9	0	0	0	3	100	100	100
EIF2AK3	9	0	9	0	0	0	3	100	100	100
EIF2AK4	9	0	9	0	0	0	3	100	100	100
EPHA1	8	1	8	0	1	0	3	100	100	100
EPHA10	8	1	8	0	1	0	3	100	100	100
EPHA2	9	0	9	0	0	0	3	100	100	100
EPHA3	1	8	0	0	8	1	3	0		0
EPHA4	6	3	6	0	3	0	3	100	100	100
EPHA5	0	9	0	0	9	0	3
EPHA6	0	9	0	0	9	0	3
EPHA7	0	9	0	0	9	0	3
EPHA8	1	8	0	0	8	1	3	0		0
EPHB1	3	6	2	0	6	1	3	66.7	100	80
EPHB2	9	0	9	0	0	0	3	100	100	100
EPHB3	8	1	8	0	1	0	3	100	100	100
EPHB4	9	0	9	0	0	0	3	100	100	100
EPHB6	7	2	6	0	2	1	3	85.7	100	92.3
ERBB2	9	0	9	0	0	0	3	100	100	100
ERBB3	9	0	9	0	0	0	3	100	100	100
ERBB4	0	9	0	0	9	0	3
ERN1	9	0	9	0	0	0	3	100	100	100
ERN2	4	5	4	0	5	0	3	100	100	100
FASTK	9	0	9	0	0	0	3	100	100	100
FER	9	0	3	0	0	6	3	33.3	100	50
FES	3	6	3	1	5	0	3	100	75	85.7
FGFR1	7	2	6	1	1	1	3	85.7	85.7	85.7
FGFR2	9	0	5	0	0	4	3	55.6	100	71.4
FGFR3	9	0	9	0	0	0	3	100	100	100
FGFR4	9	0	9	0	0	0	3	100	100	100
FGR	0	9	0	0	9	0	3
FLT1	3	6	3	0	6	0	3	100	100	100
FLT3	0	9	0	2	7	0	3		0	0
FLT4	0	9	0	0	9	0	3
FRK	7	2	7	0	2	0	3	100	100	100
FYN	9	0	9	0	0	0	3	100	100	100
GAK	9	0	9	0	0	0	3	100	100	100
GRK1	2	7	0	0	7	2	3	0		0
GRK4	9	0	1	0	0	8	3	11.1	100	20
GRK5	9	0	9	0	0	0	3	100	100	100
GRK6	9	0	9	0	0	0	3	100	100	100
GRK7	0	9	0	0	9	0	3
GSK3A	9	0	0	0	0	9	3	0		0
GSK3B	9	0	9	0	0	0	3	100	100	100
GUCY2C	4	5	3	0	5	1	3	75	100	85.7
GUCY2D	0	9	0	0	9	0	3
GUCY2F	0	9	0	0	9	0	3
HCK	0	9	0	1	8	0	3		0	0
HIPK1	9	0	9	0	0	0	3	100	100	100
HIPK2	9	0	9	0	0	0	3	100	100	100
HIPK3	9	0	9	0	0	0	3	100	100	100
HIPK4	0	9	0	1	8	0	3		0	0
HUNK	7	2	7	0	2	0	3	100	100	100
ICK	9	0	9	0	0	0	3	100	100	100
IGF1R	9	0	9	0	0	0	3	100	100	100
IKBKAP	9	0	9	0	0	0	3	100	100	100
IKBKB	9	0	9	0	0	0	3	100	100	100
IKBKE	9	0	9	0	0	0	3	100	100	100
ILK	9	0	9	0	0	0	3	100	100	100
INSR	9	0	9	0	0	0	3	100	100	100
INSRR	0	9	0	0	9	0	3
IRAK1	9	0	9	0	0	0	3	100	100	100
IRAK2	9	0	9	0	0	0	3	100	100	100
IRAK3	1	8	1	0	8	0	3	100	100	100
IRAK4	9	0	9	0	0	0	3	100	100	100
ITK	0	9	0	0	9	0	3
JAK1	9	0	9	0	0	0	3	100	100	100
JAK2	9	0	9	0	0	0	3	100	100	100
JAK3	8	1	5	0	1	3	3	62.5	100	76.9
KALRN	8	1	5	0	1	3	3	62.5	100	76.9
KDR	0	9	0	0	9	0	3
KIT	4	5	4	1	4	0	3	100	80	88.9
KSR1	9	0	9	0	0	0	3	100	100	100
KSR2	8	1	7	0	1	1	3	87.5	100	93.3
LATS1	9	0	9	0	0	0	3	100	100	100
LATS2	9	0	9	0	0	0	3	100	100	100
LCK	4	5	4	1	4	0	3	100	80	88.9
LIMK1	9	0	9	0	0	0	3	100	100	100
LIMK2	9	0	9	0	0	0	3	100	100	100
LMTK2	9	0	9	0	0	0	3	100	100	100
LMTK3	8	1	8	0	1	0	3	100	100	100
LRRK1	9	0	9	0	0	0	3	100	100	100
LRRK2	1	8	1	1	7	0	3	100	50	66.7
LTK	6	3	4	1	2	2	3	66.7	80	72.7
LYN	9	0	9	0	0	0	3	100	100	100
MAK	6	3	2	0	3	4	3	33.3	100	50
MAP2K1	9	0	9	0	0	0	3	100	100	100
MAP2K2	9	0	9	0	0	0	3	100	100	100
MAP2K3	9	0	9	0	0	0	3	100	100	100
MAP2K4	9	0	9	0	0	0	3	100	100	100
MAP2K5	9	0	9	0	0	0	3	100	100	100
MAP2K6	6	3	6	2	1	0	3	100	75	85.7
MAP2K7	9	0	9	0	0	0	3	100	100	100
MAP3K1	9	0	9	0	0	0	3	100	100	100
MAP3K10	9	0	9	0	0	0	3	100	100	100
MAP3K11	9	0	9	0	0	0	3	100	100	100
MAP3K12	9	0	7	0	0	2	3	77.8	100	87.5
MAP3K13	9	0	9	0	0	0	3	100	100	100
MAP3K14	9	0	9	0	0	0	3	100	100	100
MAP3K15	2	7	2	1	6	0	3	100	66.7	80
MAP3K19	0	9	0	0	9	0	3
MAP3K2	9	0	9	0	0	0	3	100	100	100
MAP3K21	9	0	9	0	0	0	3	100	100	100
MAP3K3	9	0	9	0	0	0	3	100	100	100
MAP3K4	9	0	9	0	0	0	3	100	100	100
MAP3K5	9	0	9	0	0	0	3	100	100	100
MAP3K6	9	0	9	0	0	0	3	100	100	100
MAP3K7	9	0	9	0	0	0	3	100	100	100
MAP3K8	9	0	8	0	0	1	3	88.9	100	94.1
MAP3K9	9	0	9	0	0	0	3	100	100	100
MAP4K1	5	4	5	1	3	0	3	100	83.3	90.9
MAP4K2	9	0	9	0	0	0	3	100	100	100
MAP4K3	9	0	9	0	0	0	3	100	100	100
MAP4K4	9	0	9	0	0	0	3	100	100	100
MAP4K5	9	0	9	0	0	0	3	100	100	100
MAPK1	9	0	9	0	0	0	3	100	100	100
MAPK10	0	9	0	0	9	0	3
MAPK11	9	0	8	0	0	1	3	88.9	100	94.1
MAPK12	9	0	9	0	0	0	3	100	100	100
MAPK13	9	0	9	0	0	0	3	100	100	100
MAPK14	9	0	9	0	0	0	3	100	100	100
MAPK15	7	2	4	0	2	3	3	57.1	100	72.7
MAPK3	9	0	9	0	0	0	3	100	100	100
MAPK4	2	7	2	0	7	0	3	100	100	100
MAPK6	9	0	9	0	0	0	3	100	100	100
MAPK7	9	0	9	0	0	0	3	100	100	100
MAPK8	9	0	1	0	0	8	3	11.1	100	20
MAPK9	9	0	9	0	0	0	3	100	100	100
MAPKAPK2	9	0	9	0	0	0	3	100	100	100
MAPKAPK3	9	0	9	0	0	0	3	100	100	100
MAPKAPK5	9	0	9	0	0	0	3	100	100	100
MARK1	5	4	5	0	4	0	3	100	100	100
MARK2	9	0	9	0	0	0	3	100	100	100
MARK3	9	0	9	0	0	0	3	100	100	100
MARK4	9	0	9	0	0	0	3	100	100	100
MAST1	9	0	9	0	0	0	3	100	100	100
MAST2	9	0	9	0	0	0	3	100	100	100
MAST3	9	0	9	0	0	0	3	100	100	100
MAST4	9	0	9	0	0	0	3	100	100	100
MASTL	9	0	9	0	0	0	3	100	100	100
MATK	0	9	0	0	9	0	3
MELK	9	0	9	0	0	0	3	100	100	100
MERTK	9	0	9	0	0	0	3	100	100	100
MET	9	0	9	0	0	0	3	100	100	100
MINK1	9	0	9	0	0	0	3	100	100	100
MKNK1	9	0	9	0	0	0	3	100	100	100
MKNK2	9	0	9	0	0	0	3	100	100	100
MLKL	9	0	9	0	0	0	3	100	100	100
MOK	9	0	9	0	0	0	3	100	100	100
MOS	0	9	0	0	9	0	3
MST1R	9	0	9	0	0	0	3	100	100	100
MST4	9	0	9	0	0	0	3	100	100	100
MTOR	9	0	9	0	0	0	3	100	100	100
MUSK	0	9	0	0	9	0	3
MYLK	9	0	6	0	0	3	3	66.7	100	80
MYLK2	8	1	8	1	0	0	3	100	88.9	94.1
MYLK3	0	9	0	0	9	0	3
MYLK4	7	2	0	0	2	7	3	0		0
MYO3A	0	9	0	0	9	0	3
MYO3B	2	7	2	1	6	0	3	100	66.7	80
NEK1	9	0	9	0	0	0	3	100	100	100
NEK10	5	4	3	0	4	2	3	60	100	75
NEK11	9	0	8	0	0	1	3	88.9	100	94.1
NEK2	9	0	9	0	0	0	3	100	100	100
NEK3	9	0	9	0	0	0	3	100	100	100
NEK4	9	0	9	0	0	0	3	100	100	100
NEK5	7	2	5	1	1	2	3	71.4	83.3	76.9
NEK6	9	0	9	0	0	0	3	100	100	100
NEK7	9	0	9	0	0	0	3	100	100	100
NEK8	9	0	9	0	0	0	3	100	100	100
NEK9	9	0	9	0	0	0	3	100	100	100
NIM1	0	9	0	0	9	0	3
NLK	9	0	9	0	0	0	3	100	100	100
NPR1	1	8	1	1	7	0	3	100	50	66.7
NPR2	9	0	9	0	0	0	3	100	100	100
NRBP1	9	0	9	0	0	0	3	100	100	100
NRBP2	9	0	9	0	0	0	3	100	100	100
NRK	0	9	0	0	9	0	3
NTRK1	2	7	2	0	7	0	3	100	100	100
NTRK2	6	3	4	0	3	2	3	66.7	100	80
NTRK3	0	9	0	0	9	0	3
NUAK1	8	1	8	0	1	0	3	100	100	100
NUAK2	8	1	8	0	1	0	3	100	100	100
OBSCN	9	0	8	0	0	1	3	88.9	100	94.1
OXSR1	9	0	9	0	0	0	3	100	100	100
PAK1	9	0	9	0	0	0	3	100	100	100
PAK2	9	0	9	0	0	0	3	100	100	100
PAK3	0	9	0	0	9	0	3
PAK4	9	0	9	0	0	0	3	100	100	100
PAK6	0	9	0	9	0	0	3		0	0
PAK7	0	9	0	0	9	0	3
PAN3	9	0	9	0	0	0	3	100	100	100
PASK	9	0	9	0	0	0	3	100	100	100
PBK	9	0	9	0	0	0	3	100	100	100
PDGFRA	0	9	0	3	6	0	3		0	0
PDGFRB	3	6	2	1	5	1	3	66.7	66.7	66.7
PDIK1L	9	0	9	0	0	0	3	100	100	100
PDK1	9	0	9	0	0	0	3	100	100	100
PDK2	9	0	9	0	0	0	3	100	100	100
PDK3	9	0	9	0	0	0	3	100	100	100
PDK4	8	1	8	0	1	0	3	100	100	100
PDPK1	9	0	9	0	0	0	3	100	100	100
PEAK1	9	0	9	0	0	0	3	100	100	100
PHKG1	9	0	1	0	0	8	3	11.1	100	20
PHKG2	9	0	9	0	0	0	3	100	100	100
PIK3R4	9	0	9	0	0	0	3	100	100	100
PIM1	9	0	9	0	0	0	3	100	100	100
PIM2	9	0	9	0	0	0	3	100	100	100
PIM3	9	0	9	0	0	0	3	100	100	100
PINK1	9	0	9	0	0	0	3	100	100	100
PKDCC	8	1	8	0	1	0	3	100	100	100
PKMYT1	9	0	9	0	0	0	3	100	100	100
PKN1	9	0	9	0	0	0	3	100	100	100
PKN2	9	0	9	0	0	0	3	100	100	100
PKN3	9	0	8	0	0	1	3	88.9	100	94.1
PLK1	9	0	9	0	0	0	3	100	100	100
PLK2	9	0	9	0	0	0	3	100	100	100
PLK3	9	0	9	0	0	0	3	100	100	100
PLK4	9	0	9	0	0	0	3	100	100	100
PLK5	0	9	0	0	9	0	3
PNCK	2	7	1	1	6	1	3	50	50	50
POMK	9	0	9	0	0	0	3	100	100	100
PRKAA1	9	0	9	0	0	0	3	100	100	100
PRKAA2	4	5	4	0	5	0	3	100	100	100
PRKACA	9	0	9	0	0	0	3	100	100	100
PRKACB	9	0	8	0	0	1	3	88.9	100	94.1
PRKACG	0	9	0	0	9	0	3
PRKAG1	9	0	9	0	0	0	3	100	100	100
PRKCA	9	0	9	0	0	0	3	100	100	100
PRKCB	1	8	0	6	2	1	3	0	0	0
PRKCD	9	0	9	0	0	0	3	100	100	100
PRKCE	9	0	9	0	0	0	3	100	100	100
PRKCG	7	2	6	0	2	1	3	85.7	100	92.3
PRKCH	8	1	8	0	1	0	3	100	100	100
PRKCI	9	0	9	0	0	0	3	100	100	100
PRKCQ	6	3	6	0	3	0	3	100	100	100
PRKCZ	9	0	9	0	0	0	3	100	100	100
PRKD1	3	6	3	0	6	0	3	100	100	100
PRKD2	9	0	9	0	0	0	3	100	100	100
PRKD3	9	0	9	0	0	0	3	100	100	100
PRKDC	9	0	9	0	0	0	3	100	100	100
PRKG1	1	8	1	1	7	0	3	100	50	66.7
PRKG2	6	3	4	0	3	2	3	66.7	100	80
PRKX	9	0	9	0	0	0	3	100	100	100
PRKY	2	7	0	0	7	2	3	0		0
PRPF4B	9	0	9	0	0	0	3	100	100	100
PSKH1	9	0	9	0	0	0	3	100	100	100
PSKH2	0	9	0	0	9	0	3
PTK2	9	0	9	0	0	0	3	100	100	100
PTK2B	9	0	9	0	0	0	3	100	100	100
PTK6	9	0	6	0	0	3	3	66.7	100	80
PTK7	9	0	8	0	0	1	3	88.9	100	94.1
PXK	9	0	9	0	0	0	3	100	100	100
RAF1	9	0	9	0	0	0	3	100	100	100
RET	1	8	1	1	7	0	3	100	50	66.7
RIOK1	9	0	9	0	0	0	3	100	100	100
RIOK2	9	0	9	0	0	0	3	100	100	100
RIOK3	9	0	9	0	0	0	3	100	100	100
RIPK1	9	0	9	0	0	0	3	100	100	100
RIPK2	9	0	9	0	0	0	3	100	100	100
RIPK3	5	4	5	0	4	0	3	100	100	100
RIPK4	8	1	8	0	1	0	3	100	100	100
RNASEL	9	0	8	0	0	1	3	88.9	100	94.1
ROCK1	9	0	9	0	0	0	3	100	100	100
ROCK2	9	0	9	0	0	0	3	100	100	100
ROR1	7	2	7	1	1	0	3	100	87.5	93.3
ROR2	2	7	2	0	7	0	3	100	100	100
ROS1	0	9	0	0	9	0	3
RPS6KA1	9	0	9	0	0	0	3	100	100	100
RPS6KA2	9	0	9	0	0	0	3	100	100	100
RPS6KA3	9	0	9	0	0	0	3	100	100	100
RPS6KA4	9	0	9	0	0	0	3	100	100	100
RPS6KA5	9	0	9	0	0	0	3	100	100	100
RPS6KA6	4	5	4	0	5	0	3	100	100	100
RPS6KB1	9	0	9	0	0	0	3	100	100	100
RPS6KB2	9	0	9	0	0	0	3	100	100	100
RPS6KC1	9	0	9	0	0	0	3	100	100	100
RPS6KL1	9	0	9	0	0	0	3	100	100	100
RYK	9	0	9	0	0	0	3	100	100	100
SBK1	8	1	8	0	1	0	3	100	100	100
SBK2	0	9	0	0	9	0	3
SBK3	1	8	1	2	6	0	3	100	33.3	50
SCYL1	9	0	9	0	0	0	3	100	100	100
SCYL2	9	0	9	0	0	0	3	100	100	100
SCYL3	9	0	9	0	0	0	3	100	100	100
SGK1	9	0	9	0	0	0	3	100	100	100
SGK2	7	2	6	0	2	1	3	85.7	100	92.3
SGK223	9	0	9	0	0	0	3	100	100	100
SGK3	0	9	0	6	3	0	3		0	0
SGK494	5	4	0	0	4	5	3	0		0
SIK1	9	0	9	0	0	0	3	100	100	100
SIK2	9	0	9	0	0	0	3	100	100	100
SIK3	9	0	9	0	0	0	3	100	100	100
SLK	9	0	9	0	0	0	3	100	100	100
SMG1	9	0	9	0	0	0	3	100	100	100
SNRK	9	0	9	0	0	0	3	100	100	100
SPEG	5	4	4	0	4	1	3	80	100	88.9
SRC	9	0	9	0	0	0	3	100	100	100
SRMS	6	3	4	1	2	2	3	66.7	80	72.7
SRPK1	9	0	9	0	0	0	3	100	100	100
SRPK2	9	0	9	0	0	0	3	100	100	100
SRPK3	5	4	0	0	4	5	3	0		0
STK10	9	0	9	0	0	0	3	100	100	100
STK11	9	0	9	0	0	0	3	100	100	100
STK16	9	0	9	0	0	0	3	100	100	100
STK17A	9	0	9	0	0	0	3	100	100	100
STK17B	9	0	9	0	0	0	3	100	100	100
STK19	9	0	9	0	0	0	3	100	100	100
STK24	9	0	9	0	0	0	3	100	100	100
STK25	9	0	9	0	0	0	3	100	100	100
STK3	9	0	9	0	0	0	3	100	100	100
STK31	4	5	4	0	5	0	3	100	100	100
STK32A	1	8	0	1	7	1	3	0	0	0
STK32B	0	9	0	0	9	0	3
STK32C	9	0	9	0	0	0	3	100	100	100
STK33	5	4	5	0	4	0	3	100	100	100
STK35	9	0	9	0	0	0	3	100	100	100
STK36	9	0	9	0	0	0	3	100	100	100
STK38	9	0	9	0	0	0	3	100	100	100
STK38L	9	0	9	0	0	0	3	100	100	100
STK39	9	0	9	0	0	0	3	100	100	100
STK4	9	0	9	0	0	0	3	100	100	100
STK40	9	0	9	0	0	0	3	100	100	100
STRADA	9	0	9	0	0	0	3	100	100	100
STRADB	9	0	9	0	0	0	3	100	100	100
STYK1	9	0	9	0	0	0	3	100	100	100
SYK	9	0	9	0	0	0	3	100	100	100
TAF1	9	0	9	0	0	0	3	100	100	100
TAOK1	9	0	9	0	0	0	3	100	100	100
TAOK2	9	0	9	0	0	0	3	100	100	100
TAOK3	9	0	9	0	0	0	3	100	100	100
TBCK	9	0	9	0	0	0	3	100	100	100
TBK1	9	0	9	0	0	0	3	100	100	100
TEC	9	0	9	0	0	0	3	100	100	100
TEK	0	9	0	0	9	0	3
TESK1	9	0	9	0	0	0	3	100	100	100
TESK2	9	0	9	0	0	0	3	100	100	100
TEX14	7	2	6	1	1	1	3	85.7	85.7	85.7
TGFBR1	9	0	9	0	0	0	3	100	100	100
TGFBR2	9	0	9	0	0	0	3	100	100	100
TIE1	0	9	0	0	9	0	3
TLK1	9	0	9	0	0	0	3	100	100	100
TLK2	9	0	9	0	0	0	3	100	100	100
TNIK	9	0	9	0	0	0	3	100	100	100
TNK1	9	0	9	0	0	0	3	100	100	100
TNK2	9	0	9	0	0	0	3	100	100	100
TP53RK	9	0	9	0	0	0	3	100	100	100
TRIB1	9	0	0	0	0	9	3	0		0
TRIB2	8	1	7	0	1	1	3	87.5	100	93.3
TRIB3	9	0	9	0	0	0	3	100	100	100
TRIM24	9	0	9	0	0	0	3	100	100	100
TRIM28	9	0	9	0	0	0	3	100	100	100
TRIO	9	0	9	0	0	0	3	100	100	100
TRPM6	6	3	1	0	3	5	3	16.7	100	28.6
TRPM7	9	0	9	0	0	0	3	100	100	100
TSSK1B	0	9	0	2	7	0	3		0	0
TSSK3	2	7	0	1	6	2	3	0	0	0
TSSK4	8	1	0	0	1	8	3	0		0
TSSK6	0	9	0	9	0	0	3		0	0
TTBK1	1	8	0	0	8	1	3	0		0
TTBK2	9	0	9	0	0	0	3	100	100	100
TTK	9	0	9	0	0	0	3	100	100	100
TTN	9	0	1	0	0	8	3	11.1	100	20
TWF1	9	0	9	0	0	0	3	100	100	100
TXK	4	5	4	5	0	0	3	100	44.4	61.5
TYK2	9	0	9	0	0	0	3	100	100	100
TYRO3	9	0	9	0	0	0	3	100	100	100
UHMK1	9	0	9	0	0	0	3	100	100	100
ULK1	9	0	9	0	0	0	3	100	100	100
ULK2	9	0	7	0	0	2	3	77.8	100	87.5
ULK3	9	0	9	0	0	0	3	100	100	100
ULK4	9	0	9	0	0	0	3	100	100	100
VRK1	9	0	9	0	0	0	3	100	100	100
VRK2	9	0	9	0	0	0	3	100	100	100
VRK3	9	0	9	0	0	0	3	100	100	100
WEE1	9	0	9	0	0	0	3	100	100	100
WEE2	0	9	0	0	9	0	3
WNK1	9	0	9	0	0	0	3	100	100	100
WNK2	9	0	9	0	0	0	3	100	100	100
WNK3	0	9	0	0	9	0	3
WNK4	9	0	7	0	0	2	3	77.8	100	87.5
YES1	9	0	9	0	0	0	3	100	100	100
ZAK	9	0	9	0	0	0	3	100	100	100
ZAP70	1	8	1	0	8	0	3	100	100	100

## Sheet: Threshold_4
Kinases	P	N	TP	FP	TN	FN	Threshold	Recall	Precision	Fmeasure
AAK1	9	0	9	0	0	0	4	100	100	100
AATK	6	3	6	1	2	0	4	100	85.7	92.3
ABL1	9	0	9	0	0	0	4	100	100	100
ABL2	9	0	9	0	0	0	4	100	100	100
ACVR1	9	0	9	0	0	0	4	100	100	100
ACVR1B	9	0	7	0	0	2	4	77.8	100	87.5
ACVR1C	4	5	4	0	5	0	4	100	100	100
ACVR2A	9	0	9	0	0	0	4	100	100	100
ACVR2B	9	0	9	0	0	0	4	100	100	100
ACVRL1	2	7	0	0	7	2	4	0		0
ADCK1	9	0	9	0	0	0	4	100	100	100
ADCK2	9	0	9	0	0	0	4	100	100	100
ADCK3	9	0	7	0	0	2	4	77.8	100	87.5
ADCK4	9	0	9	0	0	0	4	100	100	100
ADCK5	9	0	9	0	0	0	4	100	100	100
ADRBK1	9	0	9	0	0	0	4	100	100	100
ADRBK2	7	2	7	0	2	0	4	100	100	100
AKT1	9	0	9	0	0	0	4	100	100	100
AKT2	9	0	9	0	0	0	4	100	100	100
AKT3	4	5	4	2	3	0	4	100	66.7	80
ALK	1	8	1	0	8	0	4	100	100	100
ALPK1	9	0	7	0	0	2	4	77.8	100	87.5
ALPK2	2	7	1	0	7	1	4	50	100	66.7
ALPK3	6	3	5	1	2	1	4	83.3	83.3	83.3
AMHR2	0	9	0	0	9	0	4
ANKK1	0	9	0	0	9	0	4
ARAF	9	0	9	0	0	0	4	100	100	100
ATM	9	0	9	0	0	0	4	100	100	100
ATR	9	0	9	0	0	0	4	100	100	100
AURKA	9	0	9	0	0	0	4	100	100	100
AURKB	9	0	9	0	0	0	4	100	100	100
AURKC	0	9	0	0	9	0	4
AXL	8	1	8	1	0	0	4	100	88.9	94.1
BCKDK	9	0	9	0	0	0	4	100	100	100
BCR	9	0	9	0	0	0	4	100	100	100
BLK	0	9	0	0	9	0	4
BMP2K	9	0	0	0	0	9	4	0		0
BMPR1A	9	0	0	0	0	9	4	0		0
BMPR1B	1	8	0	0	8	1	4	0		0
BMPR2	9	0	9	0	0	0	4	100	100	100
BMX	0	9	0	0	9	0	4
BRAF	9	0	9	0	0	0	4	100	100	100
BRD4	9	0	9	0	0	0	4	100	100	100
BRSK1	4	5	4	2	3	0	4	100	66.7	80
BRSK2	6	3	6	1	2	0	4	100	85.7	92.3
BTK	0	9	0	0	9	0	4
BUB1	9	0	9	0	0	0	4	100	100	100
BUB1B	9	0	9	0	0	0	4	100	100	100
C9orf96	2	7	0	0	7	2	4	0		0
CAMK1	8	1	8	0	1	0	4	100	100	100
CAMK1D	8	1	8	0	1	0	4	100	100	100
CAMK1G	0	9	0	0	9	0	4
CAMK2A	0	9	0	0	9	0	4
CAMK2B	2	7	1	0	7	1	4	50	100	66.7
CAMK2D	9	0	2	0	0	7	4	22.2	100	36.4
CAMK2G	9	0	9	0	0	0	4	100	100	100
CAMK4	3	6	3	0	6	0	4	100	100	100
CAMKK1	9	0	3	0	0	6	4	33.3	100	50
CAMKK2	9	0	9	0	0	0	4	100	100	100
CAMKV	2	7	1	0	7	1	4	50	100	66.7
CASK	9	0	9	0	0	0	4	100	100	100
CDC42BPA	9	0	9	0	0	0	4	100	100	100
CDC42BPB	9	0	9	0	0	0	4	100	100	100
CDC42BPG	8	1	8	0	1	0	4	100	100	100
CDC7	9	0	9	0	0	0	4	100	100	100
CDK1	9	0	9	0	0	0	4	100	100	100
CDK10	9	0	8	0	0	1	4	88.9	100	94.1
CDK11A	9	0	9	0	0	0	4	100	100	100
CDK11B	9	0	9	0	0	0	4	100	100	100
CDK12	9	0	9	0	0	0	4	100	100	100
CDK13	9	0	9	0	0	0	4	100	100	100
CDK14	2	7	2	2	5	0	4	100	50	66.7
CDK15	1	8	0	0	8	1	4	0		0
CDK16	9	0	9	0	0	0	4	100	100	100
CDK17	9	0	9	0	0	0	4	100	100	100
CDK18	9	0	5	0	0	4	4	55.6	100	71.4
CDK19	9	0	9	0	0	0	4	100	100	100
CDK2	9	0	9	0	0	0	4	100	100	100
CDK20	8	1	8	0	1	0	4	100	100	100
CDK4	9	0	9	0	0	0	4	100	100	100
CDK5	9	0	9	0	0	0	4	100	100	100
CDK6	9	0	9	0	0	0	4	100	100	100
CDK7	9	0	9	0	0	0	4	100	100	100
CDK8	9	0	9	0	0	0	4	100	100	100
CDK9	9	0	9	0	0	0	4	100	100	100
CDKL1	9	0	9	0	0	0	4	100	100	100
CDKL2	3	6	3	0	6	0	4	100	100	100
CDKL3	5	4	0	0	4	5	4	0		0
CDKL4	0	9	0	0	9	0	4
CDKL5	8	1	8	1	0	0	4	100	88.9	94.1
CHEK1	9	0	9	0	0	0	4	100	100	100
CHEK2	9	0	9	0	0	0	4	100	100	100
CHUK	9	0	9	0	0	0	4	100	100	100
CIT	9	0	9	0	0	0	4	100	100	100
CLK1	9	0	9	0	0	0	4	100	100	100
CLK2	9	0	9	0	0	0	4	100	100	100
CLK3	9	0	9	0	0	0	4	100	100	100
CLK4	9	0	0	0	0	9	4	0		0
CSF1R	0	9	0	0	9	0	4
CSK	9	0	9	0	0	0	4	100	100	100
CSNK1A1	9	0	9	0	0	0	4	100	100	100
CSNK1A1L	0	9	0	0	9	0	4
CSNK1D	9	0	9	0	0	0	4	100	100	100
CSNK1E	9	0	9	0	0	0	4	100	100	100
CSNK1G1	9	0	9	0	0	0	4	100	100	100
CSNK1G2	9	0	9	0	0	0	4	100	100	100
CSNK1G3	9	0	9	0	0	0	4	100	100	100
CSNK2A1	9	0	0	0	0	9	4	0		0
CSNK2A2	9	0	9	0	0	0	4	100	100	100
DAPK1	6	3	5	1	2	1	4	83.3	83.3	83.3
DAPK2	5	4	4	2	2	1	4	80	66.7	72.7
DAPK3	9	0	9	0	0	0	4	100	100	100
DCLK1	3	6	3	0	6	0	4	100	100	100
DCLK2	4	5	4	0	5	0	4	100	100	100
DCLK3	0	9	0	0	9	0	4
DDR1	9	0	9	0	0	0	4	100	100	100
DDR2	7	2	0	0	2	7	4	0		0
DMPK	9	0	9	0	0	0	4	100	100	100
DSTYK	9	0	9	0	0	0	4	100	100	100
DYRK1A	9	0	9	0	0	0	4	100	100	100
DYRK1B	9	0	9	0	0	0	4	100	100	100
DYRK2	9	0	0	0	0	9	4	0		0
DYRK3	9	0	9	0	0	0	4	100	100	100
DYRK4	9	0	9	0	0	0	4	100	100	100
EEF2K	9	0	9	0	0	0	4	100	100	100
EGFR	9	0	9	0	0	0	4	100	100	100
EIF2AK1	9	0	9	0	0	0	4	100	100	100
EIF2AK2	9	0	9	0	0	0	4	100	100	100
EIF2AK3	9	0	9	0	0	0	4	100	100	100
EIF2AK4	9	0	9	0	0	0	4	100	100	100
EPHA1	8	1	8	0	1	0	4	100	100	100
EPHA10	8	1	8	0	1	0	4	100	100	100
EPHA2	9	0	9	0	0	0	4	100	100	100
EPHA3	1	8	0	0	8	1	4	0		0
EPHA4	6	3	6	0	3	0	4	100	100	100
EPHA5	0	9	0	0	9	0	4
EPHA6	0	9	0	0	9	0	4
EPHA7	0	9	0	0	9	0	4
EPHA8	0	9	0	0	9	0	4
EPHB1	2	7	2	0	7	0	4	100	100	100
EPHB2	9	0	9	0	0	0	4	100	100	100
EPHB3	8	1	8	0	1	0	4	100	100	100
EPHB4	9	0	9	0	0	0	4	100	100	100
EPHB6	6	3	5	1	2	1	4	83.3	83.3	83.3
ERBB2	9	0	9	0	0	0	4	100	100	100
ERBB3	9	0	9	0	0	0	4	100	100	100
ERBB4	0	9	0	0	9	0	4
ERN1	9	0	9	0	0	0	4	100	100	100
ERN2	3	6	3	1	5	0	4	100	75	85.7
FASTK	9	0	9	0	0	0	4	100	100	100
FER	9	0	1	0	0	8	4	11.1	100	20
FES	3	6	1	0	6	2	4	33.3	100	50
FGFR1	6	3	6	0	3	0	4	100	100	100
FGFR2	8	1	4	0	1	4	4	50	100	66.7
FGFR3	9	0	9	0	0	0	4	100	100	100
FGFR4	9	0	9	0	0	0	4	100	100	100
FGR	0	9	0	0	9	0	4
FLT1	2	7	0	0	7	2	4	0		0
FLT3	0	9	0	0	9	0	4
FLT4	0	9	0	0	9	0	4
FRK	6	3	6	1	2	0	4	100	85.7	92.3
FYN	9	0	9	0	0	0	4	100	100	100
GAK	9	0	9	0	0	0	4	100	100	100
GRK1	1	8	0	0	8	1	4	0		0
GRK4	9	0	1	0	0	8	4	11.1	100	20
GRK5	9	0	9	0	0	0	4	100	100	100
GRK6	9	0	9	0	0	0	4	100	100	100
GRK7	0	9	0	0	9	0	4
GSK3A	9	0	0	0	0	9	4	0		0
GSK3B	9	0	9	0	0	0	4	100	100	100
GUCY2C	4	5	3	0	5	1	4	75	100	85.7
GUCY2D	0	9	0	0	9	0	4
GUCY2F	0	9	0	0	9	0	4
HCK	0	9	0	0	9	0	4
HIPK1	9	0	9	0	0	0	4	100	100	100
HIPK2	9	0	9	0	0	0	4	100	100	100
HIPK3	9	0	9	0	0	0	4	100	100	100
HIPK4	0	9	0	0	9	0	4
HUNK	7	2	7	0	2	0	4	100	100	100
ICK	9	0	9	0	0	0	4	100	100	100
IGF1R	9	0	9	0	0	0	4	100	100	100
IKBKAP	9	0	9	0	0	0	4	100	100	100
IKBKB	9	0	9	0	0	0	4	100	100	100
IKBKE	9	0	9	0	0	0	4	100	100	100
ILK	9	0	9	0	0	0	4	100	100	100
INSR	9	0	9	0	0	0	4	100	100	100
INSRR	0	9	0	0	9	0	4
IRAK1	9	0	9	0	0	0	4	100	100	100
IRAK2	9	0	9	0	0	0	4	100	100	100
IRAK3	1	8	1	0	8	0	4	100	100	100
IRAK4	9	0	9	0	0	0	4	100	100	100
ITK	0	9	0	0	9	0	4
JAK1	9	0	9	0	0	0	4	100	100	100
JAK2	9	0	9	0	0	0	4	100	100	100
JAK3	7	2	4	1	1	3	4	57.1	80	66.7
KALRN	8	1	3	0	1	5	4	37.5	100	54.5
KDR	0	9	0	0	9	0	4
KIT	2	7	2	2	5	0	4	100	50	66.7
KSR1	8	1	8	1	0	0	4	100	88.9	94.1
KSR2	7	2	7	0	2	0	4	100	100	100
LATS1	9	0	9	0	0	0	4	100	100	100
LATS2	9	0	9	0	0	0	4	100	100	100
LCK	4	5	4	0	5	0	4	100	100	100
LIMK1	9	0	9	0	0	0	4	100	100	100
LIMK2	9	0	9	0	0	0	4	100	100	100
LMTK2	9	0	9	0	0	0	4	100	100	100
LMTK3	8	1	8	0	1	0	4	100	100	100
LRRK1	9	0	9	0	0	0	4	100	100	100
LRRK2	1	8	0	0	8	1	4	0		0
LTK	4	5	4	1	4	0	4	100	80	88.9
LYN	9	0	9	0	0	0	4	100	100	100
MAK	3	6	0	0	6	3	4	0		0
MAP2K1	9	0	9	0	0	0	4	100	100	100
MAP2K2	9	0	9	0	0	0	4	100	100	100
MAP2K3	9	0	9	0	0	0	4	100	100	100
MAP2K4	9	0	9	0	0	0	4	100	100	100
MAP2K5	9	0	9	0	0	0	4	100	100	100
MAP2K6	5	4	5	1	3	0	4	100	83.3	90.9
MAP2K7	9	0	9	0	0	0	4	100	100	100
MAP3K1	9	0	9	0	0	0	4	100	100	100
MAP3K10	9	0	9	0	0	0	4	100	100	100
MAP3K11	9	0	9	0	0	0	4	100	100	100
MAP3K12	9	0	6	0	0	3	4	66.7	100	80
MAP3K13	9	0	9	0	0	0	4	100	100	100
MAP3K14	9	0	9	0	0	0	4	100	100	100
MAP3K15	1	8	1	1	7	0	4	100	50	66.7
MAP3K19	0	9	0	0	9	0	4
MAP3K2	9	0	9	0	0	0	4	100	100	100
MAP3K21	9	0	9	0	0	0	4	100	100	100
MAP3K3	9	0	9	0	0	0	4	100	100	100
MAP3K4	9	0	9	0	0	0	4	100	100	100
MAP3K5	9	0	9	0	0	0	4	100	100	100
MAP3K6	9	0	9	0	0	0	4	100	100	100
MAP3K7	9	0	9	0	0	0	4	100	100	100
MAP3K8	9	0	6	0	0	3	4	66.7	100	80
MAP3K9	9	0	9	0	0	0	4	100	100	100
MAP4K1	2	7	2	1	6	0	4	100	66.7	80
MAP4K2	9	0	9	0	0	0	4	100	100	100
MAP4K3	9	0	9	0	0	0	4	100	100	100
MAP4K4	9	0	9	0	0	0	4	100	100	100
MAP4K5	9	0	9	0	0	0	4	100	100	100
MAPK1	9	0	9	0	0	0	4	100	100	100
MAPK10	0	9	0	0	9	0	4
MAPK11	8	1	8	0	1	0	4	100	100	100
MAPK12	9	0	9	0	0	0	4	100	100	100
MAPK13	9	0	9	0	0	0	4	100	100	100
MAPK14	9	0	9	0	0	0	4	100	100	100
MAPK15	7	2	3	0	2	4	4	42.9	100	60
MAPK3	9	0	9	0	0	0	4	100	100	100
MAPK4	1	8	1	1	7	0	4	100	50	66.7
MAPK6	9	0	9	0	0	0	4	100	100	100
MAPK7	9	0	9	0	0	0	4	100	100	100
MAPK8	9	0	0	0	0	9	4	0		0
MAPK9	9	0	9	0	0	0	4	100	100	100
MAPKAPK2	9	0	9	0	0	0	4	100	100	100
MAPKAPK3	9	0	9	0	0	0	4	100	100	100
MAPKAPK5	9	0	9	0	0	0	4	100	100	100
MARK1	5	4	5	0	4	0	4	100	100	100
MARK2	9	0	9	0	0	0	4	100	100	100
MARK3	9	0	9	0	0	0	4	100	100	100
MARK4	9	0	9	0	0	0	4	100	100	100
MAST1	8	1	8	1	0	0	4	100	88.9	94.1
MAST2	9	0	9	0	0	0	4	100	100	100
MAST3	9	0	9	0	0	0	4	100	100	100
MAST4	8	1	8	0	1	0	4	100	100	100
MASTL	9	0	9	0	0	0	4	100	100	100
MATK	0	9	0	0	9	0	4
MELK	9	0	9	0	0	0	4	100	100	100
MERTK	8	1	7	0	1	1	4	87.5	100	93.3
MET	9	0	9	0	0	0	4	100	100	100
MINK1	9	0	9	0	0	0	4	100	100	100
MKNK1	9	0	9	0	0	0	4	100	100	100
MKNK2	9	0	9	0	0	0	4	100	100	100
MLKL	9	0	9	0	0	0	4	100	100	100
MOK	9	0	9	0	0	0	4	100	100	100
MOS	0	9	0	0	9	0	4
MST1R	9	0	9	0	0	0	4	100	100	100
MST4	9	0	9	0	0	0	4	100	100	100
MTOR	9	0	9	0	0	0	4	100	100	100
MUSK	0	9	0	0	9	0	4
MYLK	9	0	6	0	0	3	4	66.7	100	80
MYLK2	5	4	5	3	1	0	4	100	62.5	76.9
MYLK3	0	9	0	0	9	0	4
MYLK4	1	8	0	0	8	1	4	0		0
MYO3A	0	9	0	0	9	0	4
MYO3B	0	9	0	2	7	0	4		0	0
NEK1	9	0	9	0	0	0	4	100	100	100
NEK10	2	7	0	0	7	2	4	0		0
NEK11	9	0	5	0	0	4	4	55.6	100	71.4
NEK2	9	0	9	0	0	0	4	100	100	100
NEK3	9	0	9	0	0	0	4	100	100	100
NEK4	9	0	9	0	0	0	4	100	100	100
NEK5	4	5	3	0	5	1	4	75	100	85.7
NEK6	9	0	9	0	0	0	4	100	100	100
NEK7	9	0	9	0	0	0	4	100	100	100
NEK8	9	0	9	0	0	0	4	100	100	100
NEK9	9	0	9	0	0	0	4	100	100	100
NIM1	0	9	0	0	9	0	4
NLK	9	0	9	0	0	0	4	100	100	100
NPR1	1	8	1	1	7	0	4	100	50	66.7
NPR2	9	0	9	0	0	0	4	100	100	100
NRBP1	9	0	9	0	0	0	4	100	100	100
NRBP2	9	0	4	0	0	5	4	44.4	100	61.5
NRK	0	9	0	0	9	0	4
NTRK1	1	8	1	1	7	0	4	100	50	66.7
NTRK2	5	4	2	0	4	3	4	40	100	57.1
NTRK3	0	9	0	0	9	0	4
NUAK1	8	1	7	0	1	1	4	87.5	100	93.3
NUAK2	7	2	7	0	2	0	4	100	100	100
OBSCN	9	0	7	0	0	2	4	77.8	100	87.5
OXSR1	9	0	9	0	0	0	4	100	100	100
PAK1	9	0	9	0	0	0	4	100	100	100
PAK2	9	0	9	0	0	0	4	100	100	100
PAK3	0	9	0	0	9	0	4
PAK4	9	0	9	0	0	0	4	100	100	100
PAK6	0	9	0	9	0	0	4		0	0
PAK7	0	9	0	0	9	0	4
PAN3	9	0	9	0	0	0	4	100	100	100
PASK	9	0	9	0	0	0	4	100	100	100
PBK	9	0	9	0	0	0	4	100	100	100
PDGFRA	0	9	0	2	7	0	4		0	0
PDGFRB	0	9	0	1	8	0	4		0	0
PDIK1L	9	0	6	0	0	3	4	66.7	100	80
PDK1	9	0	9	0	0	0	4	100	100	100
PDK2	9	0	9	0	0	0	4	100	100	100
PDK3	9	0	9	0	0	0	4	100	100	100
PDK4	8	1	8	0	1	0	4	100	100	100
PDPK1	9	0	9	0	0	0	4	100	100	100
PEAK1	9	0	9	0	0	0	4	100	100	100
PHKG1	4	5	0	0	5	4	4	0		0
PHKG2	9	0	9	0	0	0	4	100	100	100
PIK3R4	9	0	9	0	0	0	4	100	100	100
PIM1	9	0	9	0	0	0	4	100	100	100
PIM2	9	0	9	0	0	0	4	100	100	100
PIM3	9	0	9	0	0	0	4	100	100	100
PINK1	9	0	9	0	0	0	4	100	100	100
PKDCC	6	3	6	1	2	0	4	100	85.7	92.3
PKMYT1	9	0	9	0	0	0	4	100	100	100
PKN1	9	0	9	0	0	0	4	100	100	100
PKN2	9	0	9	0	0	0	4	100	100	100
PKN3	9	0	8	0	0	1	4	88.9	100	94.1
PLK1	9	0	9	0	0	0	4	100	100	100
PLK2	8	1	8	1	0	0	4	100	88.9	94.1
PLK3	9	0	9	0	0	0	4	100	100	100
PLK4	9	0	9	0	0	0	4	100	100	100
PLK5	0	9	0	0	9	0	4
PNCK	1	8	0	0	8	1	4	0		0
POMK	9	0	9	0	0	0	4	100	100	100
PRKAA1	9	0	9	0	0	0	4	100	100	100
PRKAA2	4	5	4	0	5	0	4	100	100	100
PRKACA	9	0	9	0	0	0	4	100	100	100
PRKACB	8	1	6	0	1	2	4	75	100	85.7
PRKACG	0	9	0	0	9	0	4
PRKAG1	9	0	9	0	0	0	4	100	100	100
PRKCA	9	0	9	0	0	0	4	100	100	100
PRKCB	0	9	0	3	6	0	4		0	0
PRKCD	9	0	9	0	0	0	4	100	100	100
PRKCE	9	0	9	0	0	0	4	100	100	100
PRKCG	6	3	5	1	2	1	4	83.3	83.3	83.3
PRKCH	8	1	8	0	1	0	4	100	100	100
PRKCI	9	0	9	0	0	0	4	100	100	100
PRKCQ	5	4	5	1	3	0	4	100	83.3	90.9
PRKCZ	9	0	9	0	0	0	4	100	100	100
PRKD1	2	7	2	1	6	0	4	100	66.7	80
PRKD2	9	0	9	0	0	0	4	100	100	100
PRKD3	9	0	9	0	0	0	4	100	100	100
PRKDC	9	0	9	0	0	0	4	100	100	100
PRKG1	1	8	0	0	8	1	4	0		0
PRKG2	3	6	0	1	5	3	4	0	0	0
PRKX	9	0	9	0	0	0	4	100	100	100
PRKY	2	7	0	0	7	2	4	0		0
PRPF4B	9	0	9	0	0	0	4	100	100	100
PSKH1	9	0	9	0	0	0	4	100	100	100
PSKH2	0	9	0	0	9	0	4
PTK2	9	0	9	0	0	0	4	100	100	100
PTK2B	9	0	8	0	0	1	4	88.9	100	94.1
PTK6	9	0	3	0	0	6	4	33.3	100	50
PTK7	8	1	8	0	1	0	4	100	100	100
PXK	9	0	9	0	0	0	4	100	100	100
RAF1	9	0	9	0	0	0	4	100	100	100
RET	1	8	1	0	8	0	4	100	100	100
RIOK1	9	0	9	0	0	0	4	100	100	100
RIOK2	9	0	9	0	0	0	4	100	100	100
RIOK3	9	0	9	0	0	0	4	100	100	100
RIPK1	9	0	9	0	0	0	4	100	100	100
RIPK2	9	0	9	0	0	0	4	100	100	100
RIPK3	5	4	5	0	4	0	4	100	100	100
RIPK4	8	1	8	0	1	0	4	100	100	100
RNASEL	8	1	8	0	1	0	4	100	100	100
ROCK1	9	0	9	0	0	0	4	100	100	100
ROCK2	9	0	9	0	0	0	4	100	100	100
ROR1	7	2	7	0	2	0	4	100	100	100
ROR2	2	7	2	0	7	0	4	100	100	100
ROS1	0	9	0	0	9	0	4
RPS6KA1	9	0	9	0	0	0	4	100	100	100
RPS6KA2	9	0	9	0	0	0	4	100	100	100
RPS6KA3	9	0	9	0	0	0	4	100	100	100
RPS6KA4	9	0	9	0	0	0	4	100	100	100
RPS6KA5	9	0	9	0	0	0	4	100	100	100
RPS6KA6	4	5	4	0	5	0	4	100	100	100
RPS6KB1	9	0	9	0	0	0	4	100	100	100
RPS6KB2	9	0	1	0	0	8	4	11.1	100	20
RPS6KC1	9	0	9	0	0	0	4	100	100	100
RPS6KL1	9	0	9	0	0	0	4	100	100	100
RYK	9	0	9	0	0	0	4	100	100	100
SBK1	8	1	7	0	1	1	4	87.5	100	93.3
SBK2	0	9	0	0	9	0	4
SBK3	1	8	1	0	8	0	4	100	100	100
SCYL1	9	0	9	0	0	0	4	100	100	100
SCYL2	9	0	9	0	0	0	4	100	100	100
SCYL3	9	0	9	0	0	0	4	100	100	100
SGK1	9	0	9	0	0	0	4	100	100	100
SGK2	5	4	4	2	2	1	4	80	66.7	72.7
SGK223	9	0	9	0	0	0	4	100	100	100
SGK3	0	9	0	4	5	0	4		0	0
SGK494	1	8	0	0	8	1	4	0		0
SIK1	9	0	9	0	0	0	4	100	100	100
SIK2	9	0	9	0	0	0	4	100	100	100
SIK3	9	0	9	0	0	0	4	100	100	100
SLK	9	0	9	0	0	0	4	100	100	100
SMG1	9	0	9	0	0	0	4	100	100	100
SNRK	9	0	9	0	0	0	4	100	100	100
SPEG	5	4	2	0	4	3	4	40	100	57.1
SRC	9	0	9	0	0	0	4	100	100	100
SRMS	4	5	4	1	4	0	4	100	80	88.9
SRPK1	9	0	9	0	0	0	4	100	100	100
SRPK2	9	0	9	0	0	0	4	100	100	100
SRPK3	0	9	0	0	9	0	4
STK10	9	0	9	0	0	0	4	100	100	100
STK11	9	0	9	0	0	0	4	100	100	100
STK16	9	0	9	0	0	0	4	100	100	100
STK17A	9	0	9	0	0	0	4	100	100	100
STK17B	9	0	9	0	0	0	4	100	100	100
STK19	9	0	9	0	0	0	4	100	100	100
STK24	9	0	9	0	0	0	4	100	100	100
STK25	9	0	9	0	0	0	4	100	100	100
STK3	9	0	9	0	0	0	4	100	100	100
STK31	4	5	4	0	5	0	4	100	100	100
STK32A	0	9	0	1	8	0	4		0	0
STK32B	0	9	0	0	9	0	4
STK32C	9	0	8	0	0	1	4	88.9	100	94.1
STK33	5	4	5	0	4	0	4	100	100	100
STK35	9	0	9	0	0	0	4	100	100	100
STK36	9	0	9	0	0	0	4	100	100	100
STK38	9	0	9	0	0	0	4	100	100	100
STK38L	9	0	9	0	0	0	4	100	100	100
STK39	9	0	9	0	0	0	4	100	100	100
STK4	9	0	9	0	0	0	4	100	100	100
STK40	9	0	9	0	0	0	4	100	100	100
STRADA	9	0	9	0	0	0	4	100	100	100
STRADB	9	0	9	0	0	0	4	100	100	100
STYK1	8	1	8	0	1	0	4	100	100	100
SYK	9	0	9	0	0	0	4	100	100	100
TAF1	9	0	9	0	0	0	4	100	100	100
TAOK1	9	0	9	0	0	0	4	100	100	100
TAOK2	9	0	9	0	0	0	4	100	100	100
TAOK3	9	0	9	0	0	0	4	100	100	100
TBCK	9	0	9	0	0	0	4	100	100	100
TBK1	9	0	9	0	0	0	4	100	100	100
TEC	9	0	9	0	0	0	4	100	100	100
TEK	0	9	0	0	9	0	4
TESK1	9	0	9	0	0	0	4	100	100	100
TESK2	8	1	8	1	0	0	4	100	88.9	94.1
TEX14	2	7	2	1	6	0	4	100	66.7	80
TGFBR1	9	0	9	0	0	0	4	100	100	100
TGFBR2	9	0	9	0	0	0	4	100	100	100
TIE1	0	9	0	0	9	0	4
TLK1	9	0	9	0	0	0	4	100	100	100
TLK2	9	0	9	0	0	0	4	100	100	100
TNIK	8	1	8	1	0	0	4	100	88.9	94.1
TNK1	9	0	9	0	0	0	4	100	100	100
TNK2	9	0	9	0	0	0	4	100	100	100
TP53RK	9	0	9	0	0	0	4	100	100	100
TRIB1	9	0	0	0	0	9	4	0		0
TRIB2	8	1	7	0	1	1	4	87.5	100	93.3
TRIB3	9	0	9	0	0	0	4	100	100	100
TRIM24	9	0	9	0	0	0	4	100	100	100
TRIM28	9	0	9	0	0	0	4	100	100	100
TRIO	9	0	9	0	0	0	4	100	100	100
TRPM6	2	7	0	0	7	2	4	0		0
TRPM7	9	0	9	0	0	0	4	100	100	100
TSSK1B	0	9	0	1	8	0	4		0	0
TSSK3	0	9	0	0	9	0	4
TSSK4	8	1	0	0	1	8	4	0		0
TSSK6	0	9	0	9	0	0	4		0	0
TTBK1	1	8	0	0	8	1	4	0		0
TTBK2	9	0	9	0	0	0	4	100	100	100
TTK	9	0	9	0	0	0	4	100	100	100
TTN	8	1	1	0	1	7	4	12.5	100	22.2
TWF1	9	0	9	0	0	0	4	100	100	100
TXK	3	6	3	3	3	0	4	100	50	66.7
TYK2	9	0	9	0	0	0	4	100	100	100
TYRO3	9	0	9	0	0	0	4	100	100	100
UHMK1	9	0	9	0	0	0	4	100	100	100
ULK1	9	0	9	0	0	0	4	100	100	100
ULK2	8	1	7	0	1	1	4	87.5	100	93.3
ULK3	9	0	9	0	0	0	4	100	100	100
ULK4	9	0	9	0	0	0	4	100	100	100
VRK1	9	0	9	0	0	0	4	100	100	100
VRK2	9	0	9	0	0	0	4	100	100	100
VRK3	9	0	9	0	0	0	4	100	100	100
WEE1	9	0	9	0	0	0	4	100	100	100
WEE2	0	9	0	0	9	0	4
WNK1	9	0	9	0	0	0	4	100	100	100
WNK2	9	0	9	0	0	0	4	100	100	100
WNK3	0	9	0	0	9	0	4
WNK4	8	1	4	0	1	4	4	50	100	66.7
YES1	9	0	9	0	0	0	4	100	100	100
ZAK	9	0	9	0	0	0	4	100	100	100
ZAP70	1	8	1	0	8	0	4	100	100	100

## Sheet: Threshold_5
Kinases	P	N	TP	FP	TN	FN	Threshold	Recall	Precision	Fmeasure
AAK1	9	0	9	0	0	0	5	100	100	100
AATK	4	5	2	1	4	2	5	50	66.7	57.1
ABL1	9	0	9	0	0	0	5	100	100	100
ABL2	9	0	9	0	0	0	5	100	100	100
ACVR1	9	0	9	0	0	0	5	100	100	100
ACVR1B	9	0	1	0	0	8	5	11.1	100	20
ACVR1C	4	5	3	0	5	1	5	75	100	85.7
ACVR2A	9	0	9	0	0	0	5	100	100	100
ACVR2B	9	0	9	0	0	0	5	100	100	100
ACVRL1	1	8	0	0	8	1	5	0		0
ADCK1	9	0	9	0	0	0	5	100	100	100
ADCK2	9	0	9	0	0	0	5	100	100	100
ADCK3	9	0	3	0	0	6	5	33.3	100	50
ADCK4	9	0	9	0	0	0	5	100	100	100
ADCK5	9	0	9	0	0	0	5	100	100	100
ADRBK1	9	0	9	0	0	0	5	100	100	100
ADRBK2	7	2	7	0	2	0	5	100	100	100
AKT1	9	0	9	0	0	0	5	100	100	100
AKT2	9	0	9	0	0	0	5	100	100	100
AKT3	4	5	4	0	5	0	5	100	100	100
ALK	1	8	1	0	8	0	5	100	100	100
ALPK1	7	2	7	0	2	0	5	100	100	100
ALPK2	2	7	0	0	7	2	5	0		0
ALPK3	4	5	4	2	3	0	5	100	66.7	80
AMHR2	0	9	0	0	9	0	5
ANKK1	0	9	0	0	9	0	5
ARAF	9	0	9	0	0	0	5	100	100	100
ATM	9	0	9	0	0	0	5	100	100	100
ATR	9	0	9	0	0	0	5	100	100	100
AURKA	9	0	9	0	0	0	5	100	100	100
AURKB	9	0	9	0	0	0	5	100	100	100
AURKC	0	9	0	0	9	0	5
AXL	6	3	6	1	2	0	5	100	85.7	92.3
BCKDK	9	0	9	0	0	0	5	100	100	100
BCR	9	0	9	0	0	0	5	100	100	100
BLK	0	9	0	0	9	0	5
BMP2K	9	0	0	0	0	9	5	0		0
BMPR1A	9	0	0	0	0	9	5	0		0
BMPR1B	0	9	0	0	9	0	5
BMPR2	9	0	9	0	0	0	5	100	100	100
BMX	0	9	0	0	9	0	5
BRAF	9	0	9	0	0	0	5	100	100	100
BRD4	9	0	9	0	0	0	5	100	100	100
BRSK1	3	6	3	3	3	0	5	100	50	66.7
BRSK2	5	4	3	2	2	2	5	60	60	60
BTK	0	9	0	0	9	0	5
BUB1	9	0	9	0	0	0	5	100	100	100
BUB1B	9	0	9	0	0	0	5	100	100	100
C9orf96	0	9	0	0	9	0	5
CAMK1	8	1	8	0	1	0	5	100	100	100
CAMK1D	7	2	6	1	1	1	5	85.7	85.7	85.7
CAMK1G	0	9	0	0	9	0	5
CAMK2A	0	9	0	0	9	0	5
CAMK2B	0	9	0	1	8	0	5		0	0
CAMK2D	9	0	0	0	0	9	5	0		0
CAMK2G	9	0	9	0	0	0	5	100	100	100
CAMK4	2	7	2	0	7	0	5	100	100	100
CAMKK1	9	0	0	0	0	9	5	0		0
CAMKK2	9	0	9	0	0	0	5	100	100	100
CAMKV	1	8	0	1	7	1	5	0	0	0
CASK	9	0	9	0	0	0	5	100	100	100
CDC42BPA	9	0	9	0	0	0	5	100	100	100
CDC42BPB	9	0	9	0	0	0	5	100	100	100
CDC42BPG	8	1	5	0	1	3	5	62.5	100	76.9
CDC7	9	0	9	0	0	0	5	100	100	100
CDK1	9	0	9	0	0	0	5	100	100	100
CDK10	9	0	4	0	0	5	5	44.4	100	61.5
CDK11A	9	0	9	0	0	0	5	100	100	100
CDK11B	9	0	9	0	0	0	5	100	100	100
CDK12	9	0	9	0	0	0	5	100	100	100
CDK13	9	0	9	0	0	0	5	100	100	100
CDK14	2	7	2	1	6	0	5	100	66.7	80
CDK15	1	8	0	0	8	1	5	0		0
CDK16	9	0	9	0	0	0	5	100	100	100
CDK17	9	0	9	0	0	0	5	100	100	100
CDK18	9	0	2	0	0	7	5	22.2	100	36.4
CDK19	9	0	9	0	0	0	5	100	100	100
CDK2	9	0	9	0	0	0	5	100	100	100
CDK20	8	1	7	0	1	1	5	87.5	100	93.3
CDK4	9	0	9	0	0	0	5	100	100	100
CDK5	9	0	9	0	0	0	5	100	100	100
CDK6	9	0	9	0	0	0	5	100	100	100
CDK7	9	0	9	0	0	0	5	100	100	100
CDK8	9	0	9	0	0	0	5	100	100	100
CDK9	9	0	9	0	0	0	5	100	100	100
CDKL1	8	1	8	0	1	0	5	100	100	100
CDKL2	1	8	1	0	8	0	5	100	100	100
CDKL3	3	6	0	0	6	3	5	0		0
CDKL4	0	9	0	0	9	0	5
CDKL5	2	7	2	7	0	0	5	100	22.2	36.4
CHEK1	9	0	9	0	0	0	5	100	100	100
CHEK2	9	0	7	0	0	2	5	77.8	100	87.5
CHUK	9	0	9	0	0	0	5	100	100	100
CIT	9	0	9	0	0	0	5	100	100	100
CLK1	9	0	9	0	0	0	5	100	100	100
CLK2	9	0	9	0	0	0	5	100	100	100
CLK3	9	0	9	0	0	0	5	100	100	100
CLK4	9	0	0	0	0	9	5	0		0
CSF1R	0	9	0	0	9	0	5
CSK	9	0	9	0	0	0	5	100	100	100
CSNK1A1	9	0	9	0	0	0	5	100	100	100
CSNK1A1L	0	9	0	0	9	0	5
CSNK1D	9	0	9	0	0	0	5	100	100	100
CSNK1E	9	0	9	0	0	0	5	100	100	100
CSNK1G1	9	0	9	0	0	0	5	100	100	100
CSNK1G2	9	0	8	0	0	1	5	88.9	100	94.1
CSNK1G3	9	0	9	0	0	0	5	100	100	100
CSNK2A1	9	0	0	0	0	9	5	0		0
CSNK2A2	9	0	9	0	0	0	5	100	100	100
DAPK1	6	3	5	0	3	1	5	83.3	100	90.9
DAPK2	3	6	2	2	4	1	5	66.7	50	57.1
DAPK3	9	0	9	0	0	0	5	100	100	100
DCLK1	3	6	3	0	6	0	5	100	100	100
DCLK2	3	6	3	1	5	0	5	100	75	85.7
DCLK3	0	9	0	0	9	0	5
DDR1	9	0	9	0	0	0	5	100	100	100
DDR2	3	6	0	0	6	3	5	0		0
DMPK	9	0	9	0	0	0	5	100	100	100
DSTYK	9	0	9	0	0	0	5	100	100	100
DYRK1A	9	0	9	0	0	0	5	100	100	100
DYRK1B	9	0	9	0	0	0	5	100	100	100
DYRK2	9	0	0	0	0	9	5	0		0
DYRK3	6	3	6	3	0	0	5	100	66.7	80
DYRK4	9	0	9	0	0	0	5	100	100	100
EEF2K	9	0	9	0	0	0	5	100	100	100
EGFR	9	0	9	0	0	0	5	100	100	100
EIF2AK1	9	0	9	0	0	0	5	100	100	100
EIF2AK2	9	0	9	0	0	0	5	100	100	100
EIF2AK3	9	0	9	0	0	0	5	100	100	100
EIF2AK4	9	0	9	0	0	0	5	100	100	100
EPHA1	8	1	8	0	1	0	5	100	100	100
EPHA10	8	1	8	0	1	0	5	100	100	100
EPHA2	9	0	9	0	0	0	5	100	100	100
EPHA3	0	9	0	0	9	0	5
EPHA4	6	3	5	0	3	1	5	83.3	100	90.9
EPHA5	0	9	0	0	9	0	5
EPHA6	0	9	0	0	9	0	5
EPHA7	0	9	0	0	9	0	5
EPHA8	0	9	0	0	9	0	5
EPHB1	2	7	2	0	7	0	5	100	100	100
EPHB2	9	0	9	0	0	0	5	100	100	100
EPHB3	8	1	8	0	1	0	5	100	100	100
EPHB4	9	0	9	0	0	0	5	100	100	100
EPHB6	5	4	4	2	2	1	5	80	66.7	72.7
ERBB2	9	0	9	0	0	0	5	100	100	100
ERBB3	9	0	9	0	0	0	5	100	100	100
ERBB4	0	9	0	0	9	0	5
ERN1	9	0	9	0	0	0	5	100	100	100
ERN2	3	6	3	1	5	0	5	100	75	85.7
FASTK	9	0	9	0	0	0	5	100	100	100
FER	9	0	0	0	0	9	5	0		0
FES	2	7	1	0	7	1	5	50	100	66.7
FGFR1	6	3	6	0	3	0	5	100	100	100
FGFR2	8	1	1	0	1	7	5	12.5	100	22.2
FGFR3	9	0	6	0	0	3	5	66.7	100	80
FGFR4	7	2	7	2	0	0	5	100	77.8	87.5
FGR	0	9	0	0	9	0	5
FLT1	0	9	0	0	9	0	5
FLT3	0	9	0	0	9	0	5
FLT4	0	9	0	0	9	0	5
FRK	6	3	6	0	3	0	5	100	100	100
FYN	9	0	9	0	0	0	5	100	100	100
GAK	9	0	9	0	0	0	5	100	100	100
GRK1	0	9	0	0	9	0	5
GRK4	8	1	1	0	1	7	5	12.5	100	22.2
GRK5	8	1	8	1	0	0	5	100	88.9	94.1
GRK6	9	0	9	0	0	0	5	100	100	100
GRK7	0	9	0	0	9	0	5
GSK3A	9	0	0	0	0	9	5	0		0
GSK3B	9	0	9	0	0	0	5	100	100	100
GUCY2C	3	6	2	0	6	1	5	66.7	100	80
GUCY2D	0	9	0	0	9	0	5
GUCY2F	0	9	0	0	9	0	5
HCK	0	9	0	0	9	0	5
HIPK1	9	0	9	0	0	0	5	100	100	100
HIPK2	9	0	9	0	0	0	5	100	100	100
HIPK3	9	0	9	0	0	0	5	100	100	100
HIPK4	0	9	0	0	9	0	5
HUNK	7	2	6	0	2	1	5	85.7	100	92.3
ICK	9	0	9	0	0	0	5	100	100	100
IGF1R	9	0	9	0	0	0	5	100	100	100
IKBKAP	9	0	9	0	0	0	5	100	100	100
IKBKB	9	0	9	0	0	0	5	100	100	100
IKBKE	9	0	9	0	0	0	5	100	100	100
ILK	9	0	9	0	0	0	5	100	100	100
INSR	9	0	9	0	0	0	5	100	100	100
INSRR	0	9	0	0	9	0	5
IRAK1	9	0	9	0	0	0	5	100	100	100
IRAK2	8	1	8	1	0	0	5	100	88.9	94.1
IRAK3	1	8	1	0	8	0	5	100	100	100
IRAK4	9	0	9	0	0	0	5	100	100	100
ITK	0	9	0	0	9	0	5
JAK1	9	0	9	0	0	0	5	100	100	100
JAK2	9	0	9	0	0	0	5	100	100	100
JAK3	5	4	2	0	4	3	5	40	100	57.1
KALRN	8	1	1	0	1	7	5	12.5	100	22.2
KDR	0	9	0	0	9	0	5
KIT	2	7	2	1	6	0	5	100	66.7	80
KSR1	8	1	8	0	1	0	5	100	100	100
KSR2	7	2	7	0	2	0	5	100	100	100
LATS1	9	0	9	0	0	0	5	100	100	100
LATS2	9	0	9	0	0	0	5	100	100	100
LCK	4	5	4	0	5	0	5	100	100	100
LIMK1	9	0	9	0	0	0	5	100	100	100
LIMK2	9	0	9	0	0	0	5	100	100	100
LMTK2	9	0	9	0	0	0	5	100	100	100
LMTK3	8	1	7	0	1	1	5	87.5	100	93.3
LRRK1	9	0	9	0	0	0	5	100	100	100
LRRK2	1	8	0	0	8	1	5	0		0
LTK	4	5	4	0	5	0	5	100	100	100
LYN	9	0	9	0	0	0	5	100	100	100
MAK	1	8	0	0	8	1	5	0		0
MAP2K1	9	0	9	0	0	0	5	100	100	100
MAP2K2	9	0	9	0	0	0	5	100	100	100
MAP2K3	9	0	9	0	0	0	5	100	100	100
MAP2K4	9	0	9	0	0	0	5	100	100	100
MAP2K5	9	0	9	0	0	0	5	100	100	100
MAP2K6	5	4	5	1	3	0	5	100	83.3	90.9
MAP2K7	9	0	9	0	0	0	5	100	100	100
MAP3K1	9	0	9	0	0	0	5	100	100	100
MAP3K10	9	0	9	0	0	0	5	100	100	100
MAP3K11	9	0	9	0	0	0	5	100	100	100
MAP3K12	7	2	5	0	2	2	5	71.4	100	83.3
MAP3K13	9	0	8	0	0	1	5	88.9	100	94.1
MAP3K14	9	0	9	0	0	0	5	100	100	100
MAP3K15	1	8	1	0	8	0	5	100	100	100
MAP3K19	0	9	0	0	9	0	5
MAP3K2	9	0	9	0	0	0	5	100	100	100
MAP3K21	9	0	9	0	0	0	5	100	100	100
MAP3K3	9	0	9	0	0	0	5	100	100	100
MAP3K4	9	0	9	0	0	0	5	100	100	100
MAP3K5	9	0	9	0	0	0	5	100	100	100
MAP3K6	9	0	9	0	0	0	5	100	100	100
MAP3K7	9	0	9	0	0	0	5	100	100	100
MAP3K8	8	1	6	0	1	2	5	75	100	85.7
MAP3K9	9	0	9	0	0	0	5	100	100	100
MAP4K1	0	9	0	2	7	0	5		0	0
MAP4K2	9	0	9	0	0	0	5	100	100	100
MAP4K3	9	0	9	0	0	0	5	100	100	100
MAP4K4	9	0	9	0	0	0	5	100	100	100
MAP4K5	9	0	9	0	0	0	5	100	100	100
MAPK1	9	0	9	0	0	0	5	100	100	100
MAPK10	0	9	0	0	9	0	5
MAPK11	7	2	7	1	1	0	5	100	87.5	93.3
MAPK12	8	1	8	1	0	0	5	100	88.9	94.1
MAPK13	9	0	9	0	0	0	5	100	100	100
MAPK14	9	0	9	0	0	0	5	100	100	100
MAPK15	4	5	2	0	5	2	5	50	100	66.7
MAPK3	9	0	9	0	0	0	5	100	100	100
MAPK4	1	8	1	0	8	0	5	100	100	100
MAPK6	9	0	9	0	0	0	5	100	100	100
MAPK7	9	0	9	0	0	0	5	100	100	100
MAPK8	9	0	0	0	0	9	5	0		0
MAPK9	9	0	9	0	0	0	5	100	100	100
MAPKAPK2	9	0	9	0	0	0	5	100	100	100
MAPKAPK3	9	0	9	0	0	0	5	100	100	100
MAPKAPK5	9	0	9	0	0	0	5	100	100	100
MARK1	5	4	5	0	4	0	5	100	100	100
MARK2	9	0	9	0	0	0	5	100	100	100
MARK3	9	0	9	0	0	0	5	100	100	100
MARK4	9	0	9	0	0	0	5	100	100	100
MAST1	5	4	5	4	0	0	5	100	55.6	71.4
MAST2	9	0	9	0	0	0	5	100	100	100
MAST3	9	0	9	0	0	0	5	100	100	100
MAST4	8	1	8	0	1	0	5	100	100	100
MASTL	9	0	9	0	0	0	5	100	100	100
MATK	0	9	0	0	9	0	5
MELK	9	0	9	0	0	0	5	100	100	100
MERTK	8	1	7	0	1	1	5	87.5	100	93.3
MET	9	0	9	0	0	0	5	100	100	100
MINK1	9	0	9	0	0	0	5	100	100	100
MKNK1	9	0	9	0	0	0	5	100	100	100
MKNK2	9	0	9	0	0	0	5	100	100	100
MLKL	9	0	9	0	0	0	5	100	100	100
MOK	9	0	7	0	0	2	5	77.8	100	87.5
MOS	0	9	0	0	9	0	5
MST1R	9	0	9	0	0	0	5	100	100	100
MST4	9	0	9	0	0	0	5	100	100	100
MTOR	9	0	9	0	0	0	5	100	100	100
MUSK	0	9	0	0	9	0	5
MYLK	7	2	4	0	2	3	5	57.1	100	72.7
MYLK2	1	8	1	4	4	0	5	100	20	33.3
MYLK3	0	9	0	0	9	0	5
MYLK4	0	9	0	0	9	0	5
MYO3A	0	9	0	0	9	0	5
MYO3B	0	9	0	1	8	0	5		0	0
NEK1	9	0	9	0	0	0	5	100	100	100
NEK10	0	9	0	0	9	0	5
NEK11	6	3	1	0	3	5	5	16.7	100	28.6
NEK2	9	0	9	0	0	0	5	100	100	100
NEK3	9	0	9	0	0	0	5	100	100	100
NEK4	9	0	9	0	0	0	5	100	100	100
NEK5	1	8	0	1	7	1	5	0	0	0
NEK6	9	0	9	0	0	0	5	100	100	100
NEK7	9	0	9	0	0	0	5	100	100	100
NEK8	9	0	9	0	0	0	5	100	100	100
NEK9	9	0	9	0	0	0	5	100	100	100
NIM1	0	9	0	0	9	0	5
NLK	9	0	9	0	0	0	5	100	100	100
NPR1	1	8	1	0	8	0	5	100	100	100
NPR2	9	0	8	0	0	1	5	88.9	100	94.1
NRBP1	9	0	9	0	0	0	5	100	100	100
NRBP2	9	0	0	0	0	9	5	0		0
NRK	0	9	0	0	9	0	5
NTRK1	1	8	1	0	8	0	5	100	100	100
NTRK2	5	4	1	0	4	4	5	20	100	33.3
NTRK3	0	9	0	0	9	0	5
NUAK1	8	1	7	0	1	1	5	87.5	100	93.3
NUAK2	7	2	6	0	2	1	5	85.7	100	92.3
OBSCN	9	0	6	0	0	3	5	66.7	100	80
OXSR1	9	0	9	0	0	0	5	100	100	100
PAK1	9	0	9	0	0	0	5	100	100	100
PAK2	9	0	9	0	0	0	5	100	100	100
PAK3	0	9	0	0	9	0	5
PAK4	9	0	9	0	0	0	5	100	100	100
PAK6	0	9	0	9	0	0	5		0	0
PAK7	0	9	0	0	9	0	5
PAN3	9	0	9	0	0	0	5	100	100	100
PASK	9	0	9	0	0	0	5	100	100	100
PBK	9	0	9	0	0	0	5	100	100	100
PDGFRA	0	9	0	2	7	0	5		0	0
PDGFRB	0	9	0	0	9	0	5
PDIK1L	9	0	0	0	0	9	5	0		0
PDK1	9	0	9	0	0	0	5	100	100	100
PDK2	9	0	8	0	0	1	5	88.9	100	94.1
PDK3	9	0	9	0	0	0	5	100	100	100
PDK4	6	3	6	2	1	0	5	100	75	85.7
PDPK1	9	0	9	0	0	0	5	100	100	100
PEAK1	9	0	9	0	0	0	5	100	100	100
PHKG1	0	9	0	0	9	0	5
PHKG2	9	0	9	0	0	0	5	100	100	100
PIK3R4	9	0	9	0	0	0	5	100	100	100
PIM1	9	0	9	0	0	0	5	100	100	100
PIM2	9	0	9	0	0	0	5	100	100	100
PIM3	9	0	9	0	0	0	5	100	100	100
PINK1	9	0	9	0	0	0	5	100	100	100
PKDCC	6	3	5	1	2	1	5	83.3	83.3	83.3
PKMYT1	9	0	9	0	0	0	5	100	100	100
PKN1	9	0	9	0	0	0	5	100	100	100
PKN2	9	0	9	0	0	0	5	100	100	100
PKN3	9	0	4	0	0	5	5	44.4	100	61.5
PLK1	9	0	9	0	0	0	5	100	100	100
PLK2	8	1	8	1	0	0	5	100	88.9	94.1
PLK3	8	1	8	1	0	0	5	100	88.9	94.1
PLK4	9	0	9	0	0	0	5	100	100	100
PLK5	0	9	0	0	9	0	5
PNCK	0	9	0	0	9	0	5
POMK	9	0	9	0	0	0	5	100	100	100
PRKAA1	9	0	9	0	0	0	5	100	100	100
PRKAA2	4	5	3	0	5	1	5	75	100	85.7
PRKACA	9	0	9	0	0	0	5	100	100	100
PRKACB	6	3	6	0	3	0	5	100	100	100
PRKACG	0	9	0	0	9	0	5
PRKAG1	9	0	9	0	0	0	5	100	100	100
PRKCA	9	0	9	0	0	0	5	100	100	100
PRKCB	0	9	0	0	9	0	5
PRKCD	9	0	9	0	0	0	5	100	100	100
PRKCE	9	0	9	0	0	0	5	100	100	100
PRKCG	4	5	3	2	3	1	5	75	60	66.7
PRKCH	8	1	8	0	1	0	5	100	100	100
PRKCI	9	0	9	0	0	0	5	100	100	100
PRKCQ	5	4	5	1	3	0	5	100	83.3	90.9
PRKCZ	9	0	9	0	0	0	5	100	100	100
PRKD1	2	7	2	0	7	0	5	100	100	100
PRKD2	9	0	9	0	0	0	5	100	100	100
PRKD3	9	0	9	0	0	0	5	100	100	100
PRKDC	9	0	9	0	0	0	5	100	100	100
PRKG1	1	8	0	0	8	1	5	0		0
PRKG2	1	8	0	0	8	1	5	0		0
PRKX	9	0	9	0	0	0	5	100	100	100
PRKY	0	9	0	0	9	0	5
PRPF4B	9	0	9	0	0	0	5	100	100	100
PSKH1	9	0	9	0	0	0	5	100	100	100
PSKH2	0	9	0	0	9	0	5
PTK2	9	0	9	0	0	0	5	100	100	100
PTK2B	9	0	8	0	0	1	5	88.9	100	94.1
PTK6	9	0	1	0	0	8	5	11.1	100	20
PTK7	8	1	8	0	1	0	5	100	100	100
PXK	9	0	9	0	0	0	5	100	100	100
RAF1	9	0	9	0	0	0	5	100	100	100
RET	1	8	1	0	8	0	5	100	100	100
RIOK1	9	0	9	0	0	0	5	100	100	100
RIOK2	9	0	9	0	0	0	5	100	100	100
RIOK3	9	0	9	0	0	0	5	100	100	100
RIPK1	9	0	9	0	0	0	5	100	100	100
RIPK2	9	0	9	0	0	0	5	100	100	100
RIPK3	5	4	5	0	4	0	5	100	100	100
RIPK4	8	1	8	0	1	0	5	100	100	100
RNASEL	7	2	4	0	2	3	5	57.1	100	72.7
ROCK1	9	0	9	0	0	0	5	100	100	100
ROCK2	9	0	9	0	0	0	5	100	100	100
ROR1	5	4	5	2	2	0	5	100	71.4	83.3
ROR2	2	7	2	0	7	0	5	100	100	100
ROS1	0	9	0	0	9	0	5
RPS6KA1	9	0	9	0	0	0	5	100	100	100
RPS6KA2	8	1	7	0	1	1	5	87.5	100	93.3
RPS6KA3	9	0	9	0	0	0	5	100	100	100
RPS6KA4	9	0	9	0	0	0	5	100	100	100
RPS6KA5	9	0	7	0	0	2	5	77.8	100	87.5
RPS6KA6	4	5	4	0	5	0	5	100	100	100
RPS6KB1	9	0	9	0	0	0	5	100	100	100
RPS6KB2	9	0	0	0	0	9	5	0		0
RPS6KC1	9	0	9	0	0	0	5	100	100	100
RPS6KL1	9	0	9	0	0	0	5	100	100	100
RYK	9	0	9	0	0	0	5	100	100	100
SBK1	8	1	7	0	1	1	5	87.5	100	93.3
SBK2	0	9	0	0	9	0	5
SBK3	0	9	0	1	8	0	5		0	0
SCYL1	9	0	9	0	0	0	5	100	100	100
SCYL2	9	0	9	0	0	0	5	100	100	100
SCYL3	9	0	9	0	0	0	5	100	100	100
SGK1	9	0	9	0	0	0	5	100	100	100
SGK2	4	5	4	1	4	0	5	100	80	88.9
SGK223	9	0	9	0	0	0	5	100	100	100
SGK3	0	9	0	1	8	0	5		0	0
SGK494	0	9	0	0	9	0	5
SIK1	9	0	7	0	0	2	5	77.8	100	87.5
SIK2	9	0	9	0	0	0	5	100	100	100
SIK3	9	0	9	0	0	0	5	100	100	100
SLK	9	0	9	0	0	0	5	100	100	100
SMG1	9	0	9	0	0	0	5	100	100	100
SNRK	9	0	9	0	0	0	5	100	100	100
SPEG	5	4	1	0	4	4	5	20	100	33.3
SRC	9	0	9	0	0	0	5	100	100	100
SRMS	2	7	2	2	5	0	5	100	50	66.7
SRPK1	9	0	9	0	0	0	5	100	100	100
SRPK2	9	0	9	0	0	0	5	100	100	100
SRPK3	0	9	0	0	9	0	5
STK10	9	0	9	0	0	0	5	100	100	100
STK11	9	0	9	0	0	0	5	100	100	100
STK16	9	0	9	0	0	0	5	100	100	100
STK17A	9	0	9	0	0	0	5	100	100	100
STK17B	9	0	9	0	0	0	5	100	100	100
STK19	9	0	9	0	0	0	5	100	100	100
STK24	9	0	9	0	0	0	5	100	100	100
STK25	9	0	9	0	0	0	5	100	100	100
STK3	9	0	9	0	0	0	5	100	100	100
STK31	2	7	2	0	7	0	5	100	100	100
STK32A	0	9	0	0	9	0	5
STK32B	0	9	0	0	9	0	5
STK32C	9	0	7	0	0	2	5	77.8	100	87.5
STK33	5	4	5	0	4	0	5	100	100	100
STK35	9	0	9	0	0	0	5	100	100	100
STK36	9	0	9	0	0	0	5	100	100	100
STK38	9	0	9	0	0	0	5	100	100	100
STK38L	9	0	9	0	0	0	5	100	100	100
STK39	9	0	9	0	0	0	5	100	100	100
STK4	9	0	9	0	0	0	5	100	100	100
STK40	9	0	9	0	0	0	5	100	100	100
STRADA	9	0	9	0	0	0	5	100	100	100
STRADB	9	0	9	0	0	0	5	100	100	100
STYK1	8	1	8	0	1	0	5	100	100	100
SYK	9	0	9	0	0	0	5	100	100	100
TAF1	9	0	9	0	0	0	5	100	100	100
TAOK1	9	0	9	0	0	0	5	100	100	100
TAOK2	9	0	9	0	0	0	5	100	100	100
TAOK3	9	0	9	0	0	0	5	100	100	100
TBCK	9	0	9	0	0	0	5	100	100	100
TBK1	9	0	9	0	0	0	5	100	100	100
TEC	9	0	9	0	0	0	5	100	100	100
TEK	0	9	0	0	9	0	5
TESK1	9	0	9	0	0	0	5	100	100	100
TESK2	6	3	6	3	0	0	5	100	66.7	80
TEX14	1	8	1	1	7	0	5	100	50	66.7
TGFBR1	9	0	9	0	0	0	5	100	100	100
TGFBR2	9	0	9	0	0	0	5	100	100	100
TIE1	0	9	0	0	9	0	5
TLK1	9	0	9	0	0	0	5	100	100	100
TLK2	9	0	9	0	0	0	5	100	100	100
TNIK	8	1	7	0	1	1	5	87.5	100	93.3
TNK1	9	0	9	0	0	0	5	100	100	100
TNK2	9	0	9	0	0	0	5	100	100	100
TP53RK	9	0	9	0	0	0	5	100	100	100
TRIB1	9	0	0	0	0	9	5	0		0
TRIB2	7	2	6	0	2	1	5	85.7	100	92.3
TRIB3	9	0	7	0	0	2	5	77.8	100	87.5
TRIM24	9	0	5	0	0	4	5	55.6	100	71.4
TRIM28	9	0	9	0	0	0	5	100	100	100
TRIO	9	0	9	0	0	0	5	100	100	100
TRPM6	0	9	0	0	9	0	5
TRPM7	9	0	9	0	0	0	5	100	100	100
TSSK1B	0	9	0	1	8	0	5		0	0
TSSK3	0	9	0	0	9	0	5
TSSK4	2	7	0	0	7	2	5	0		0
TSSK6	0	9	0	3	6	0	5		0	0
TTBK1	1	8	0	0	8	1	5	0		0
TTBK2	9	0	9	0	0	0	5	100	100	100
TTK	9	0	9	0	0	0	5	100	100	100
TTN	8	1	1	0	1	7	5	12.5	100	22.2
TWF1	9	0	9	0	0	0	5	100	100	100
TXK	2	7	2	0	7	0	5	100	100	100
TYK2	9	0	9	0	0	0	5	100	100	100
TYRO3	9	0	9	0	0	0	5	100	100	100
UHMK1	9	0	9	0	0	0	5	100	100	100
ULK1	9	0	9	0	0	0	5	100	100	100
ULK2	7	2	5	0	2	2	5	71.4	100	83.3
ULK3	9	0	9	0	0	0	5	100	100	100
ULK4	9	0	9	0	0	0	5	100	100	100
VRK1	9	0	9	0	0	0	5	100	100	100
VRK2	9	0	9	0	0	0	5	100	100	100
VRK3	9	0	9	0	0	0	5	100	100	100
WEE1	9	0	9	0	0	0	5	100	100	100
WEE2	0	9	0	0	9	0	5
WNK1	9	0	9	0	0	0	5	100	100	100
WNK2	8	1	8	1	0	0	5	100	88.9	94.1
WNK3	0	9	0	0	9	0	5
WNK4	6	3	1	0	3	5	5	16.7	100	28.6
YES1	9	0	9	0	0	0	5	100	100	100
ZAK	9	0	9	0	0	0	5	100	100	100
ZAP70	1	8	1	0	8	0	5	100	100	100

## Sheet: Threshold_6
Kinases	P	N	TP	FP	TN	FN	Threshold	Recall	Precision	Fmeasure
AAK1	8	1	8	1	0	0	6	100	88.9	94.1
AATK	4	5	0	0	5	4	6	0		0
ABL1	9	0	9	0	0	0	6	100	100	100
ABL2	9	0	9	0	0	0	6	100	100	100
ACVR1	9	0	9	0	0	0	6	100	100	100
ACVR1B	9	0	0	0	0	9	6	0		0
ACVR1C	3	6	1	0	6	2	6	33.3	100	50
ACVR2A	7	2	7	2	0	0	6	100	77.8	87.5
ACVR2B	9	0	9	0	0	0	6	100	100	100
ACVRL1	1	8	0	0	8	1	6	0		0
ADCK1	8	1	8	1	0	0	6	100	88.9	94.1
ADCK2	9	0	9	0	0	0	6	100	100	100
ADCK3	9	0	1	0	0	8	6	11.1	100	20
ADCK4	9	0	9	0	0	0	6	100	100	100
ADCK5	8	1	8	1	0	0	6	100	88.9	94.1
ADRBK1	9	0	9	0	0	0	6	100	100	100
ADRBK2	6	3	6	1	2	0	6	100	85.7	92.3
AKT1	9	0	9	0	0	0	6	100	100	100
AKT2	9	0	9	0	0	0	6	100	100	100
AKT3	3	6	3	1	5	0	6	100	75	85.7
ALK	1	8	1	0	8	0	6	100	100	100
ALPK1	6	3	4	1	2	2	6	66.7	80	72.7
ALPK2	2	7	0	0	7	2	6	0		0
ALPK3	1	8	0	3	5	1	6	0	0	0
AMHR2	0	9	0	0	9	0	6
ANKK1	0	9	0	0	9	0	6
ARAF	9	0	9	0	0	0	6	100	100	100
ATM	9	0	9	0	0	0	6	100	100	100
ATR	9	0	9	0	0	0	6	100	100	100
AURKA	9	0	9	0	0	0	6	100	100	100
AURKB	9	0	9	0	0	0	6	100	100	100
AURKC	0	9	0	0	9	0	6
AXL	6	3	5	1	2	1	6	83.3	83.3	83.3
BCKDK	9	0	9	0	0	0	6	100	100	100
BCR	9	0	9	0	0	0	6	100	100	100
BLK	0	9	0	0	9	0	6
BMP2K	8	1	0	0	1	8	6	0		0
BMPR1A	9	0	0	0	0	9	6	0		0
BMPR1B	0	9	0	0	9	0	6
BMPR2	9	0	9	0	0	0	6	100	100	100
BMX	0	9	0	0	9	0	6
BRAF	9	0	9	0	0	0	6	100	100	100
BRD4	9	0	9	0	0	0	6	100	100	100
BRSK1	2	7	2	3	4	0	6	100	40	57.1
BRSK2	3	6	2	2	4	1	6	66.7	50	57.1
BTK	0	9	0	0	9	0	6
BUB1	9	0	9	0	0	0	6	100	100	100
BUB1B	9	0	9	0	0	0	6	100	100	100
C9orf96	0	9	0	0	9	0	6
CAMK1	8	1	8	0	1	0	6	100	100	100
CAMK1D	6	3	5	0	3	1	6	83.3	100	90.9
CAMK1G	0	9	0	0	9	0	6
CAMK2A	0	9	0	0	9	0	6
CAMK2B	0	9	0	1	8	0	6		0	0
CAMK2D	9	0	0	0	0	9	6	0		0
CAMK2G	9	0	9	0	0	0	6	100	100	100
CAMK4	1	8	1	1	7	0	6	100	50	66.7
CAMKK1	9	0	0	0	0	9	6	0		0
CAMKK2	9	0	9	0	0	0	6	100	100	100
CAMKV	0	9	0	0	9	0	6
CASK	9	0	9	0	0	0	6	100	100	100
CDC42BPA	9	0	9	0	0	0	6	100	100	100
CDC42BPB	9	0	9	0	0	0	6	100	100	100
CDC42BPG	8	1	0	0	1	8	6	0		0
CDC7	9	0	9	0	0	0	6	100	100	100
CDK1	9	0	9	0	0	0	6	100	100	100
CDK10	9	0	0	0	0	9	6	0		0
CDK11A	9	0	9	0	0	0	6	100	100	100
CDK11B	9	0	9	0	0	0	6	100	100	100
CDK12	9	0	9	0	0	0	6	100	100	100
CDK13	9	0	9	0	0	0	6	100	100	100
CDK14	2	7	2	1	6	0	6	100	66.7	80
CDK15	0	9	0	0	9	0	6
CDK16	9	0	9	0	0	0	6	100	100	100
CDK17	9	0	9	0	0	0	6	100	100	100
CDK18	8	1	0	0	1	8	6	0		0
CDK19	9	0	9	0	0	0	6	100	100	100
CDK2	9	0	9	0	0	0	6	100	100	100
CDK20	4	5	4	1	4	0	6	100	80	88.9
CDK4	9	0	9	0	0	0	6	100	100	100
CDK5	9	0	9	0	0	0	6	100	100	100
CDK6	9	0	9	0	0	0	6	100	100	100
CDK7	9	0	9	0	0	0	6	100	100	100
CDK8	9	0	8	0	0	1	6	88.9	100	94.1
CDK9	9	0	9	0	0	0	6	100	100	100
CDKL1	3	6	3	0	6	0	6	100	100	100
CDKL2	0	9	0	0	9	0	6
CDKL3	0	9	0	0	9	0	6
CDKL4	0	9	0	0	9	0	6
CDKL5	0	9	0	8	1	0	6		0	0
CHEK1	9	0	9	0	0	0	6	100	100	100
CHEK2	9	0	1	0	0	8	6	11.1	100	20
CHUK	9	0	9	0	0	0	6	100	100	100
CIT	9	0	3	0	0	6	6	33.3	100	50
CLK1	9	0	9	0	0	0	6	100	100	100
CLK2	9	0	9	0	0	0	6	100	100	100
CLK3	9	0	9	0	0	0	6	100	100	100
CLK4	9	0	0	0	0	9	6	0		0
CSF1R	0	9	0	0	9	0	6
CSK	9	0	9	0	0	0	6	100	100	100
CSNK1A1	9	0	9	0	0	0	6	100	100	100
CSNK1A1L	0	9	0	0	9	0	6
CSNK1D	9	0	9	0	0	0	6	100	100	100
CSNK1E	9	0	7	0	0	2	6	77.8	100	87.5
CSNK1G1	9	0	9	0	0	0	6	100	100	100
CSNK1G2	9	0	0	0	0	9	6	0		0
CSNK1G3	9	0	9	0	0	0	6	100	100	100
CSNK2A1	9	0	0	0	0	9	6	0		0
CSNK2A2	9	0	9	0	0	0	6	100	100	100
DAPK1	6	3	5	0	3	1	6	83.3	100	90.9
DAPK2	3	6	0	0	6	3	6	0		0
DAPK3	9	0	9	0	0	0	6	100	100	100
DCLK1	3	6	3	0	6	0	6	100	100	100
DCLK2	2	7	2	1	6	0	6	100	66.7	80
DCLK3	0	9	0	0	9	0	6
DDR1	9	0	9	0	0	0	6	100	100	100
DDR2	1	8	0	0	8	1	6	0		0
DMPK	9	0	8	0	0	1	6	88.9	100	94.1
DSTYK	9	0	9	0	0	0	6	100	100	100
DYRK1A	9	0	9	0	0	0	6	100	100	100
DYRK1B	5	4	5	4	0	0	6	100	55.6	71.4
DYRK2	9	0	0	0	0	9	6	0		0
DYRK3	4	5	4	5	0	0	6	100	44.4	61.5
DYRK4	9	0	9	0	0	0	6	100	100	100
EEF2K	9	0	9	0	0	0	6	100	100	100
EGFR	9	0	9	0	0	0	6	100	100	100
EIF2AK1	9	0	9	0	0	0	6	100	100	100
EIF2AK2	9	0	9	0	0	0	6	100	100	100
EIF2AK3	9	0	9	0	0	0	6	100	100	100
EIF2AK4	9	0	9	0	0	0	6	100	100	100
EPHA1	8	1	8	0	1	0	6	100	100	100
EPHA10	8	1	8	0	1	0	6	100	100	100
EPHA2	9	0	9	0	0	0	6	100	100	100
EPHA3	0	9	0	0	9	0	6
EPHA4	6	3	4	0	3	2	6	66.7	100	80
EPHA5	0	9	0	0	9	0	6
EPHA6	0	9	0	0	9	0	6
EPHA7	0	9	0	0	9	0	6
EPHA8	0	9	0	0	9	0	6
EPHB1	2	7	1	0	7	1	6	50	100	66.7
EPHB2	9	0	9	0	0	0	6	100	100	100
EPHB3	7	2	7	1	1	0	6	100	87.5	93.3
EPHB4	9	0	9	0	0	0	6	100	100	100
EPHB6	4	5	4	2	3	0	6	100	66.7	80
ERBB2	9	0	9	0	0	0	6	100	100	100
ERBB3	9	0	9	0	0	0	6	100	100	100
ERBB4	0	9	0	0	9	0	6
ERN1	9	0	9	0	0	0	6	100	100	100
ERN2	3	6	3	1	5	0	6	100	75	85.7
FASTK	9	0	9	0	0	0	6	100	100	100
FER	9	0	0	0	0	9	6	0		0
FES	1	8	1	0	8	0	6	100	100	100
FGFR1	6	3	6	0	3	0	6	100	100	100
FGFR2	6	3	0	0	3	6	6	0		0
FGFR3	7	2	5	1	1	2	6	71.4	83.3	76.9
FGFR4	7	2	7	2	0	0	6	100	77.8	87.5
FGR	0	9	0	0	9	0	6
FLT1	0	9	0	0	9	0	6
FLT3	0	9	0	0	9	0	6
FLT4	0	9	0	0	9	0	6
FRK	5	4	5	0	4	0	6	100	100	100
FYN	9	0	9	0	0	0	6	100	100	100
GAK	9	0	9	0	0	0	6	100	100	100
GRK1	0	9	0	0	9	0	6
GRK4	2	7	0	0	7	2	6	0		0
GRK5	6	3	6	1	2	0	6	100	85.7	92.3
GRK6	9	0	9	0	0	0	6	100	100	100
GRK7	0	9	0	0	9	0	6
GSK3A	9	0	0	0	0	9	6	0		0
GSK3B	9	0	9	0	0	0	6	100	100	100
GUCY2C	3	6	2	0	6	1	6	66.7	100	80
GUCY2D	0	9	0	0	9	0	6
GUCY2F	0	9	0	0	9	0	6
HCK	0	9	0	0	9	0	6
HIPK1	9	0	9	0	0	0	6	100	100	100
HIPK2	9	0	9	0	0	0	6	100	100	100
HIPK3	9	0	9	0	0	0	6	100	100	100
HIPK4	0	9	0	0	9	0	6
HUNK	5	4	5	0	4	0	6	100	100	100
ICK	9	0	9	0	0	0	6	100	100	100
IGF1R	9	0	9	0	0	0	6	100	100	100
IKBKAP	9	0	9	0	0	0	6	100	100	100
IKBKB	9	0	9	0	0	0	6	100	100	100
IKBKE	9	0	9	0	0	0	6	100	100	100
ILK	9	0	9	0	0	0	6	100	100	100
INSR	9	0	9	0	0	0	6	100	100	100
INSRR	0	9	0	0	9	0	6
IRAK1	9	0	9	0	0	0	6	100	100	100
IRAK2	5	4	5	2	2	0	6	100	71.4	83.3
IRAK3	1	8	1	0	8	0	6	100	100	100
IRAK4	9	0	9	0	0	0	6	100	100	100
ITK	0	9	0	0	9	0	6
JAK1	9	0	9	0	0	0	6	100	100	100
JAK2	9	0	9	0	0	0	6	100	100	100
JAK3	0	9	0	1	8	0	6		0	0
KALRN	7	2	0	0	2	7	6	0		0
KDR	0	9	0	0	9	0	6
KIT	2	7	2	0	7	0	6	100	100	100
KSR1	5	4	2	0	4	3	6	40	100	57.1
KSR2	6	3	6	1	2	0	6	100	85.7	92.3
LATS1	9	0	9	0	0	0	6	100	100	100
LATS2	9	0	9	0	0	0	6	100	100	100
LCK	3	6	3	0	6	0	6	100	100	100
LIMK1	9	0	9	0	0	0	6	100	100	100
LIMK2	9	0	9	0	0	0	6	100	100	100
LMTK2	9	0	9	0	0	0	6	100	100	100
LMTK3	7	2	2	0	2	5	6	28.6	100	44.4
LRRK1	9	0	9	0	0	0	6	100	100	100
LRRK2	0	9	0	0	9	0	6
LTK	3	6	3	0	6	0	6	100	100	100
LYN	9	0	9	0	0	0	6	100	100	100
MAK	0	9	0	0	9	0	6
MAP2K1	9	0	9	0	0	0	6	100	100	100
MAP2K2	9	0	9	0	0	0	6	100	100	100
MAP2K3	9	0	9	0	0	0	6	100	100	100
MAP2K4	9	0	9	0	0	0	6	100	100	100
MAP2K5	9	0	9	0	0	0	6	100	100	100
MAP2K6	5	4	5	0	4	0	6	100	100	100
MAP2K7	9	0	9	0	0	0	6	100	100	100
MAP3K1	9	0	9	0	0	0	6	100	100	100
MAP3K10	9	0	9	0	0	0	6	100	100	100
MAP3K11	9	0	8	0	0	1	6	88.9	100	94.1
MAP3K12	5	4	3	1	3	2	6	60	75	66.7
MAP3K13	9	0	7	0	0	2	6	77.8	100	87.5
MAP3K14	9	0	9	0	0	0	6	100	100	100
MAP3K15	0	9	0	0	9	0	6
MAP3K19	0	9	0	0	9	0	6
MAP3K2	9	0	9	0	0	0	6	100	100	100
MAP3K21	9	0	9	0	0	0	6	100	100	100
MAP3K3	9	0	9	0	0	0	6	100	100	100
MAP3K4	9	0	9	0	0	0	6	100	100	100
MAP3K5	8	1	8	0	1	0	6	100	100	100
MAP3K6	9	0	9	0	0	0	6	100	100	100
MAP3K7	9	0	9	0	0	0	6	100	100	100
MAP3K8	8	1	3	0	1	5	6	37.5	100	54.5
MAP3K9	9	0	9	0	0	0	6	100	100	100
MAP4K1	0	9	0	1	8	0	6		0	0
MAP4K2	9	0	9	0	0	0	6	100	100	100
MAP4K3	9	0	9	0	0	0	6	100	100	100
MAP4K4	9	0	9	0	0	0	6	100	100	100
MAP4K5	9	0	9	0	0	0	6	100	100	100
MAPK1	9	0	9	0	0	0	6	100	100	100
MAPK10	0	9	0	0	9	0	6
MAPK11	6	3	5	0	3	1	6	83.3	100	90.9
MAPK12	7	2	7	0	2	0	6	100	100	100
MAPK13	9	0	9	0	0	0	6	100	100	100
MAPK14	9	0	9	0	0	0	6	100	100	100
MAPK15	3	6	2	0	6	1	6	66.7	100	80
MAPK3	9	0	9	0	0	0	6	100	100	100
MAPK4	1	8	0	0	8	1	6	0		0
MAPK6	9	0	9	0	0	0	6	100	100	100
MAPK7	9	0	9	0	0	0	6	100	100	100
MAPK8	9	0	0	0	0	9	6	0		0
MAPK9	9	0	9	0	0	0	6	100	100	100
MAPKAPK2	9	0	9	0	0	0	6	100	100	100
MAPKAPK3	9	0	9	0	0	0	6	100	100	100
MAPKAPK5	9	0	9	0	0	0	6	100	100	100
MARK1	4	5	4	1	4	0	6	100	80	88.9
MARK2	9	0	9	0	0	0	6	100	100	100
MARK3	9	0	9	0	0	0	6	100	100	100
MARK4	9	0	9	0	0	0	6	100	100	100
MAST1	2	7	2	6	1	0	6	100	25	40
MAST2	9	0	9	0	0	0	6	100	100	100
MAST3	9	0	9	0	0	0	6	100	100	100
MAST4	8	1	7	0	1	1	6	87.5	100	93.3
MASTL	9	0	9	0	0	0	6	100	100	100
MATK	0	9	0	0	9	0	6
MELK	9	0	9	0	0	0	6	100	100	100
MERTK	4	5	4	2	3	0	6	100	66.7	80
MET	9	0	9	0	0	0	6	100	100	100
MINK1	9	0	9	0	0	0	6	100	100	100
MKNK1	9	0	9	0	0	0	6	100	100	100
MKNK2	9	0	9	0	0	0	6	100	100	100
MLKL	7	2	7	2	0	0	6	100	77.8	87.5
MOK	8	1	2	0	1	6	6	25	100	40
MOS	0	9	0	0	9	0	6
MST1R	9	0	9	0	0	0	6	100	100	100
MST4	9	0	9	0	0	0	6	100	100	100
MTOR	9	0	9	0	0	0	6	100	100	100
MUSK	0	9	0	0	9	0	6
MYLK	4	5	1	0	5	3	6	25	100	40
MYLK2	0	9	0	0	9	0	6
MYLK3	0	9	0	0	9	0	6
MYLK4	0	9	0	0	9	0	6
MYO3A	0	9	0	0	9	0	6
MYO3B	0	9	0	0	9	0	6
NEK1	9	0	9	0	0	0	6	100	100	100
NEK10	0	9	0	0	9	0	6
NEK11	0	9	0	0	9	0	6
NEK2	9	0	9	0	0	0	6	100	100	100
NEK3	9	0	9	0	0	0	6	100	100	100
NEK4	9	0	9	0	0	0	6	100	100	100
NEK5	0	9	0	0	9	0	6
NEK6	9	0	9	0	0	0	6	100	100	100
NEK7	9	0	9	0	0	0	6	100	100	100
NEK8	7	2	7	2	0	0	6	100	77.8	87.5
NEK9	9	0	9	0	0	0	6	100	100	100
NIM1	0	9	0	0	9	0	6
NLK	9	0	9	0	0	0	6	100	100	100
NPR1	1	8	1	0	8	0	6	100	100	100
NPR2	6	3	4	1	2	2	6	66.7	80	72.7
NRBP1	9	0	9	0	0	0	6	100	100	100
NRBP2	9	0	0	0	0	9	6	0		0
NRK	0	9	0	0	9	0	6
NTRK1	1	8	1	0	8	0	6	100	100	100
NTRK2	4	5	0	0	5	4	6	0		0
NTRK3	0	9	0	0	9	0	6
NUAK1	7	2	4	0	2	3	6	57.1	100	72.7
NUAK2	6	3	5	0	3	1	6	83.3	100	90.9
OBSCN	9	0	4	0	0	5	6	44.4	100	61.5
OXSR1	9	0	9	0	0	0	6	100	100	100
PAK1	9	0	9	0	0	0	6	100	100	100
PAK2	9	0	9	0	0	0	6	100	100	100
PAK3	0	9	0	0	9	0	6
PAK4	9	0	9	0	0	0	6	100	100	100
PAK6	0	9	0	8	1	0	6		0	0
PAK7	0	9	0	0	9	0	6
PAN3	9	0	9	0	0	0	6	100	100	100
PASK	9	0	9	0	0	0	6	100	100	100
PBK	9	0	9	0	0	0	6	100	100	100
PDGFRA	0	9	0	0	9	0	6
PDGFRB	0	9	0	0	9	0	6
PDIK1L	9	0	0	0	0	9	6	0		0
PDK1	9	0	9	0	0	0	6	100	100	100
PDK2	9	0	4	0	0	5	6	44.4	100	61.5
PDK3	9	0	9	0	0	0	6	100	100	100
PDK4	4	5	3	2	3	1	6	75	60	66.7
PDPK1	9	0	9	0	0	0	6	100	100	100
PEAK1	9	0	9	0	0	0	6	100	100	100
PHKG1	0	9	0	0	9	0	6
PHKG2	9	0	9	0	0	0	6	100	100	100
PIK3R4	9	0	9	0	0	0	6	100	100	100
PIM1	8	1	8	1	0	0	6	100	88.9	94.1
PIM2	9	0	9	0	0	0	6	100	100	100
PIM3	9	0	9	0	0	0	6	100	100	100
PINK1	9	0	9	0	0	0	6	100	100	100
PKDCC	5	4	5	1	3	0	6	100	83.3	90.9
PKMYT1	9	0	9	0	0	0	6	100	100	100
PKN1	9	0	9	0	0	0	6	100	100	100
PKN2	9	0	9	0	0	0	6	100	100	100
PKN3	8	1	3	0	1	5	6	37.5	100	54.5
PLK1	9	0	9	0	0	0	6	100	100	100
PLK2	7	2	7	1	1	0	6	100	87.5	93.3
PLK3	8	1	8	0	1	0	6	100	100	100
PLK4	9	0	9	0	0	0	6	100	100	100
PLK5	0	9	0	0	9	0	6
PNCK	0	9	0	0	9	0	6
POMK	7	2	7	2	0	0	6	100	77.8	87.5
PRKAA1	9	0	9	0	0	0	6	100	100	100
PRKAA2	4	5	2	0	5	2	6	50	100	66.7
PRKACA	9	0	9	0	0	0	6	100	100	100
PRKACB	5	4	5	1	3	0	6	100	83.3	90.9
PRKACG	0	9	0	0	9	0	6
PRKAG1	9	0	9	0	0	0	6	100	100	100
PRKCA	8	1	8	1	0	0	6	100	88.9	94.1
PRKCB	0	9	0	0	9	0	6
PRKCD	9	0	9	0	0	0	6	100	100	100
PRKCE	8	1	8	1	0	0	6	100	88.9	94.1
PRKCG	3	6	3	2	4	0	6	100	60	75
PRKCH	7	2	7	1	1	0	6	100	87.5	93.3
PRKCI	9	0	9	0	0	0	6	100	100	100
PRKCQ	1	8	1	4	4	0	6	100	20	33.3
PRKCZ	9	0	9	0	0	0	6	100	100	100
PRKD1	2	7	1	0	7	1	6	50	100	66.7
PRKD2	9	0	9	0	0	0	6	100	100	100
PRKD3	9	0	9	0	0	0	6	100	100	100
PRKDC	9	0	9	0	0	0	6	100	100	100
PRKG1	0	9	0	0	9	0	6
PRKG2	0	9	0	0	9	0	6
PRKX	9	0	9	0	0	0	6	100	100	100
PRKY	0	9	0	0	9	0	6
PRPF4B	9	0	9	0	0	0	6	100	100	100
PSKH1	9	0	9	0	0	0	6	100	100	100
PSKH2	0	9	0	0	9	0	6
PTK2	9	0	9	0	0	0	6	100	100	100
PTK2B	7	2	6	0	2	1	6	85.7	100	92.3
PTK6	6	3	0	0	3	6	6	0		0
PTK7	8	1	6	0	1	2	6	75	100	85.7
PXK	9	0	9	0	0	0	6	100	100	100
RAF1	9	0	9	0	0	0	6	100	100	100
RET	0	9	0	1	8	0	6		0	0
RIOK1	9	0	9	0	0	0	6	100	100	100
RIOK2	9	0	9	0	0	0	6	100	100	100
RIOK3	9	0	9	0	0	0	6	100	100	100
RIPK1	9	0	9	0	0	0	6	100	100	100
RIPK2	9	0	9	0	0	0	6	100	100	100
RIPK3	4	5	4	0	5	0	6	100	100	100
RIPK4	8	1	6	0	1	2	6	75	100	85.7
RNASEL	7	2	0	0	2	7	6	0		0
ROCK1	9	0	9	0	0	0	6	100	100	100
ROCK2	9	0	9	0	0	0	6	100	100	100
ROR1	4	5	4	2	3	0	6	100	66.7	80
ROR2	2	7	2	0	7	0	6	100	100	100
ROS1	0	9	0	0	9	0	6
RPS6KA1	9	0	9	0	0	0	6	100	100	100
RPS6KA2	8	1	7	0	1	1	6	87.5	100	93.3
RPS6KA3	9	0	9	0	0	0	6	100	100	100
RPS6KA4	9	0	9	0	0	0	6	100	100	100
RPS6KA5	7	2	4	0	2	3	6	57.1	100	72.7
RPS6KA6	2	7	1	1	6	1	6	50	50	50
RPS6KB1	9	0	9	0	0	0	6	100	100	100
RPS6KB2	9	0	0	0	0	9	6	0		0
RPS6KC1	9	0	9	0	0	0	6	100	100	100
RPS6KL1	9	0	8	0	0	1	6	88.9	100	94.1
RYK	9	0	9	0	0	0	6	100	100	100
SBK1	7	2	2	0	2	5	6	28.6	100	44.4
SBK2	0	9	0	0	9	0	6
SBK3	0	9	0	0	9	0	6
SCYL1	9	0	9	0	0	0	6	100	100	100
SCYL2	9	0	9	0	0	0	6	100	100	100
SCYL3	9	0	9	0	0	0	6	100	100	100
SGK1	6	3	5	1	2	1	6	83.3	83.3	83.3
SGK2	3	6	3	1	5	0	6	100	75	85.7
SGK223	8	1	8	1	0	0	6	100	88.9	94.1
SGK3	0	9	0	0	9	0	6
SGK494	0	9	0	0	9	0	6
SIK1	9	0	5	0	0	4	6	55.6	100	71.4
SIK2	9	0	9	0	0	0	6	100	100	100
SIK3	9	0	9	0	0	0	6	100	100	100
SLK	9	0	9	0	0	0	6	100	100	100
SMG1	9	0	9	0	0	0	6	100	100	100
SNRK	9	0	9	0	0	0	6	100	100	100
SPEG	5	4	0	0	4	5	6	0		0
SRC	9	0	9	0	0	0	6	100	100	100
SRMS	2	7	2	2	5	0	6	100	50	66.7
SRPK1	9	0	9	0	0	0	6	100	100	100
SRPK2	9	0	9	0	0	0	6	100	100	100
SRPK3	0	9	0	0	9	0	6
STK10	9	0	9	0	0	0	6	100	100	100
STK11	9	0	9	0	0	0	6	100	100	100
STK16	9	0	9	0	0	0	6	100	100	100
STK17A	9	0	9	0	0	0	6	100	100	100
STK17B	9	0	9	0	0	0	6	100	100	100
STK19	9	0	9	0	0	0	6	100	100	100
STK24	9	0	9	0	0	0	6	100	100	100
STK25	9	0	9	0	0	0	6	100	100	100
STK3	9	0	9	0	0	0	6	100	100	100
STK31	2	7	2	0	7	0	6	100	100	100
STK32A	0	9	0	0	9	0	6
STK32B	0	9	0	0	9	0	6
STK32C	8	1	6	0	1	2	6	75	100	85.7
STK33	4	5	4	0	5	0	6	100	100	100
STK35	9	0	9	0	0	0	6	100	100	100
STK36	9	0	9	0	0	0	6	100	100	100
STK38	9	0	9	0	0	0	6	100	100	100
STK38L	9	0	9	0	0	0	6	100	100	100
STK39	9	0	9	0	0	0	6	100	100	100
STK4	9	0	9	0	0	0	6	100	100	100
STK40	9	0	9	0	0	0	6	100	100	100
STRADA	2	7	2	7	0	0	6	100	22.2	36.4
STRADB	9	0	9	0	0	0	6	100	100	100
STYK1	6	3	6	2	1	0	6	100	75	85.7
SYK	9	0	9	0	0	0	6	100	100	100
TAF1	9	0	9	0	0	0	6	100	100	100
TAOK1	9	0	9	0	0	0	6	100	100	100
TAOK2	9	0	9	0	0	0	6	100	100	100
TAOK3	9	0	9	0	0	0	6	100	100	100
TBCK	9	0	9	0	0	0	6	100	100	100
TBK1	9	0	9	0	0	0	6	100	100	100
TEC	9	0	6	0	0	3	6	66.7	100	80
TEK	0	9	0	0	9	0	6
TESK1	9	0	9	0	0	0	6	100	100	100
TESK2	3	6	2	4	2	1	6	66.7	33.3	44.4
TEX14	0	9	0	0	9	0	6
TGFBR1	9	0	9	0	0	0	6	100	100	100
TGFBR2	9	0	9	0	0	0	6	100	100	100
TIE1	0	9	0	0	9	0	6
TLK1	9	0	9	0	0	0	6	100	100	100
TLK2	9	0	9	0	0	0	6	100	100	100
TNIK	7	2	7	0	2	0	6	100	100	100
TNK1	9	0	9	0	0	0	6	100	100	100
TNK2	9	0	9	0	0	0	6	100	100	100
TP53RK	9	0	9	0	0	0	6	100	100	100
TRIB1	9	0	0	0	0	9	6	0		0
TRIB2	6	3	5	0	3	1	6	83.3	100	90.9
TRIB3	9	0	4	0	0	5	6	44.4	100	61.5
TRIM24	9	0	2	0	0	7	6	22.2	100	36.4
TRIM28	9	0	9	0	0	0	6	100	100	100
TRIO	9	0	9	0	0	0	6	100	100	100
TRPM6	0	9	0	0	9	0	6
TRPM7	9	0	9	0	0	0	6	100	100	100
TSSK1B	0	9	0	0	9	0	6
TSSK3	0	9	0	0	9	0	6
TSSK4	1	8	0	0	8	1	6	0		0
TSSK6	0	9	0	0	9	0	6
TTBK1	0	9	0	0	9	0	6
TTBK2	8	1	8	0	1	0	6	100	100	100
TTK	9	0	9	0	0	0	6	100	100	100
TTN	7	2	1	0	2	6	6	14.3	100	25
TWF1	9	0	9	0	0	0	6	100	100	100
TXK	0	9	0	1	8	0	6		0	0
TYK2	9	0	9	0	0	0	6	100	100	100
TYRO3	9	0	9	0	0	0	6	100	100	100
UHMK1	9	0	9	0	0	0	6	100	100	100
ULK1	9	0	9	0	0	0	6	100	100	100
ULK2	7	2	4	0	2	3	6	57.1	100	72.7
ULK3	9	0	9	0	0	0	6	100	100	100
ULK4	6	3	6	3	0	0	6	100	66.7	80
VRK1	9	0	9	0	0	0	6	100	100	100
VRK2	9	0	9	0	0	0	6	100	100	100
VRK3	9	0	9	0	0	0	6	100	100	100
WEE1	9	0	9	0	0	0	6	100	100	100
WEE2	0	9	0	0	9	0	6
WNK1	9	0	9	0	0	0	6	100	100	100
WNK2	8	1	8	0	1	0	6	100	100	100
WNK3	0	9	0	0	9	0	6
WNK4	4	5	1	0	5	3	6	25	100	40
YES1	9	0	9	0	0	0	6	100	100	100
ZAK	9	0	9	0	0	0	6	100	100	100
ZAP70	1	8	1	0	8	0	6	100	100	100

## Sheet: Threshold_7
Kinases	P	N	TP	FP	TN	FN	Threshold	Recall	Precision	Fmeasure
AAK1	5	4	5	4	0	0	7	100	55.6	71.4
AATK	3	6	0	0	6	3	7	0		0
ABL1	9	0	9	0	0	0	7	100	100	100
ABL2	9	0	9	0	0	0	7	100	100	100
ACVR1	9	0	9	0	0	0	7	100	100	100
ACVR1B	9	0	0	0	0	9	7	0		0
ACVR1C	2	7	0	0	7	2	7	0		0
ACVR2A	3	6	3	5	1	0	7	100	37.5	54.5
ACVR2B	9	0	8	0	0	1	7	88.9	100	94.1
ACVRL1	1	8	0	0	8	1	7	0		0
ADCK1	3	6	3	5	1	0	7	100	37.5	54.5
ADCK2	9	0	8	0	0	1	7	88.9	100	94.1
ADCK3	9	0	0	0	0	9	7	0		0
ADCK4	9	0	6	0	0	3	7	66.7	100	80
ADCK5	7	2	5	1	1	2	7	71.4	83.3	76.9
ADRBK1	9	0	9	0	0	0	7	100	100	100
ADRBK2	6	3	6	1	2	0	7	100	85.7	92.3
AKT1	9	0	9	0	0	0	7	100	100	100
AKT2	9	0	9	0	0	0	7	100	100	100
AKT3	3	6	3	1	5	0	7	100	75	85.7
ALK	1	8	1	0	8	0	7	100	100	100
ALPK1	6	3	2	0	3	4	7	33.3	100	50
ALPK2	1	8	0	0	8	1	7	0		0
ALPK3	0	9	0	1	8	0	7		0	0
AMHR2	0	9	0	0	9	0	7
ANKK1	0	9	0	0	9	0	7
ARAF	9	0	9	0	0	0	7	100	100	100
ATM	9	0	9	0	0	0	7	100	100	100
ATR	9	0	9	0	0	0	7	100	100	100
AURKA	9	0	9	0	0	0	7	100	100	100
AURKB	9	0	9	0	0	0	7	100	100	100
AURKC	0	9	0	0	9	0	7
AXL	4	5	4	1	4	0	7	100	80	88.9
BCKDK	9	0	9	0	0	0	7	100	100	100
BCR	9	0	9	0	0	0	7	100	100	100
BLK	0	9	0	0	9	0	7
BMP2K	8	1	0	0	1	8	7	0		0
BMPR1A	9	0	0	0	0	9	7	0		0
BMPR1B	0	9	0	0	9	0	7
BMPR2	9	0	9	0	0	0	7	100	100	100
BMX	0	9	0	0	9	0	7
BRAF	9	0	9	0	0	0	7	100	100	100
BRD4	9	0	9	0	0	0	7	100	100	100
BRSK1	2	7	2	0	7	0	7	100	100	100
BRSK2	2	7	2	0	7	0	7	100	100	100
BTK	0	9	0	0	9	0	7
BUB1	9	0	9	0	0	0	7	100	100	100
BUB1B	9	0	9	0	0	0	7	100	100	100
C9orf96	0	9	0	0	9	0	7
CAMK1	6	3	5	0	3	1	7	83.3	100	90.9
CAMK1D	6	3	5	0	3	1	7	83.3	100	90.9
CAMK1G	0	9	0	0	9	0	7
CAMK2A	0	9	0	0	9	0	7
CAMK2B	0	9	0	1	8	0	7		0	0
CAMK2D	9	0	0	0	0	9	7	0		0
CAMK2G	9	0	9	0	0	0	7	100	100	100
CAMK4	1	8	1	1	7	0	7	100	50	66.7
CAMKK1	6	3	0	0	3	6	7	0		0
CAMKK2	9	0	9	0	0	0	7	100	100	100
CAMKV	0	9	0	0	9	0	7
CASK	9	0	9	0	0	0	7	100	100	100
CDC42BPA	9	0	9	0	0	0	7	100	100	100
CDC42BPB	9	0	9	0	0	0	7	100	100	100
CDC42BPG	8	1	0	0	1	8	7	0		0
CDC7	9	0	9	0	0	0	7	100	100	100
CDK1	9	0	9	0	0	0	7	100	100	100
CDK10	9	0	0	0	0	9	7	0		0
CDK11A	9	0	9	0	0	0	7	100	100	100
CDK11B	9	0	9	0	0	0	7	100	100	100
CDK12	9	0	9	0	0	0	7	100	100	100
CDK13	9	0	9	0	0	0	7	100	100	100
CDK14	2	7	2	0	7	0	7	100	100	100
CDK15	0	9	0	0	9	0	7
CDK16	9	0	9	0	0	0	7	100	100	100
CDK17	9	0	7	0	0	2	7	77.8	100	87.5
CDK18	6	3	0	0	3	6	7	0		0
CDK19	9	0	9	0	0	0	7	100	100	100
CDK2	9	0	9	0	0	0	7	100	100	100
CDK20	3	6	2	0	6	1	7	66.7	100	80
CDK4	9	0	9	0	0	0	7	100	100	100
CDK5	9	0	9	0	0	0	7	100	100	100
CDK6	9	0	9	0	0	0	7	100	100	100
CDK7	9	0	9	0	0	0	7	100	100	100
CDK8	9	0	2	0	0	7	7	22.2	100	36.4
CDK9	9	0	9	0	0	0	7	100	100	100
CDKL1	1	8	1	0	8	0	7	100	100	100
CDKL2	0	9	0	0	9	0	7
CDKL3	0	9	0	0	9	0	7
CDKL4	0	9	0	0	9	0	7
CDKL5	0	9	0	8	1	0	7		0	0
CHEK1	9	0	9	0	0	0	7	100	100	100
CHEK2	9	0	0	0	0	9	7	0		0
CHUK	9	0	9	0	0	0	7	100	100	100
CIT	9	0	0	0	0	9	7	0		0
CLK1	9	0	9	0	0	0	7	100	100	100
CLK2	9	0	9	0	0	0	7	100	100	100
CLK3	9	0	9	0	0	0	7	100	100	100
CLK4	9	0	0	0	0	9	7	0		0
CSF1R	0	9	0	0	9	0	7
CSK	9	0	9	0	0	0	7	100	100	100
CSNK1A1	9	0	9	0	0	0	7	100	100	100
CSNK1A1L	0	9	0	0	9	0	7
CSNK1D	9	0	1	0	0	8	7	11.1	100	20
CSNK1E	9	0	2	0	0	7	7	22.2	100	36.4
CSNK1G1	9	0	9	0	0	0	7	100	100	100
CSNK1G2	9	0	0	0	0	9	7	0		0
CSNK1G3	9	0	9	0	0	0	7	100	100	100
CSNK2A1	9	0	0	0	0	9	7	0		0
CSNK2A2	9	0	9	0	0	0	7	100	100	100
DAPK1	4	5	4	0	5	0	7	100	100	100
DAPK2	1	8	0	0	8	1	7	0		0
DAPK3	9	0	5	0	0	4	7	55.6	100	71.4
DCLK1	2	7	2	1	6	0	7	100	66.7	80
DCLK2	2	7	0	0	7	2	7	0		0
DCLK3	0	9	0	0	9	0	7
DDR1	9	0	9	0	0	0	7	100	100	100
DDR2	1	8	0	0	8	1	7	0		0
DMPK	8	1	6	0	1	2	7	75	100	85.7
DSTYK	9	0	9	0	0	0	7	100	100	100
DYRK1A	9	0	9	0	0	0	7	100	100	100
DYRK1B	2	7	2	4	3	0	7	100	33.3	50
DYRK2	9	0	0	0	0	9	7	0		0
DYRK3	2	7	2	5	2	0	7	100	28.6	44.4
DYRK4	7	2	7	2	0	0	7	100	77.8	87.5
EEF2K	9	0	9	0	0	0	7	100	100	100
EGFR	9	0	9	0	0	0	7	100	100	100
EIF2AK1	9	0	9	0	0	0	7	100	100	100
EIF2AK2	9	0	9	0	0	0	7	100	100	100
EIF2AK3	9	0	8	0	0	1	7	88.9	100	94.1
EIF2AK4	9	0	9	0	0	0	7	100	100	100
EPHA1	8	1	8	0	1	0	7	100	100	100
EPHA10	6	3	3	0	3	3	7	50	100	66.7
EPHA2	9	0	9	0	0	0	7	100	100	100
EPHA3	0	9	0	0	9	0	7
EPHA4	3	6	3	0	6	0	7	100	100	100
EPHA5	0	9	0	0	9	0	7
EPHA6	0	9	0	0	9	0	7
EPHA7	0	9	0	0	9	0	7
EPHA8	0	9	0	0	9	0	7
EPHB1	2	7	0	0	7	2	7	0		0
EPHB2	9	0	9	0	0	0	7	100	100	100
EPHB3	5	4	3	3	1	2	7	60	50	54.5
EPHB4	9	0	9	0	0	0	7	100	100	100
EPHB6	3	6	3	1	5	0	7	100	75	85.7
ERBB2	9	0	9	0	0	0	7	100	100	100
ERBB3	8	1	8	0	1	0	7	100	100	100
ERBB4	0	9	0	0	9	0	7
ERN1	9	0	9	0	0	0	7	100	100	100
ERN2	3	6	3	0	6	0	7	100	100	100
FASTK	9	0	9	0	0	0	7	100	100	100
FER	8	1	0	0	1	8	7	0		0
FES	0	9	0	1	8	0	7		0	0
FGFR1	6	3	6	0	3	0	7	100	100	100
FGFR2	6	3	0	0	3	6	7	0		0
FGFR3	5	4	4	0	4	1	7	80	100	88.9
FGFR4	6	3	6	1	2	0	7	100	85.7	92.3
FGR	0	9	0	0	9	0	7
FLT1	0	9	0	0	9	0	7
FLT3	0	9	0	0	9	0	7
FLT4	0	9	0	0	9	0	7
FRK	4	5	4	1	4	0	7	100	80	88.9
FYN	7	2	7	2	0	0	7	100	77.8	87.5
GAK	9	0	9	0	0	0	7	100	100	100
GRK1	0	9	0	0	9	0	7
GRK4	0	9	0	0	9	0	7
GRK5	3	6	2	2	4	1	7	66.7	50	57.1
GRK6	9	0	9	0	0	0	7	100	100	100
GRK7	0	9	0	0	9	0	7
GSK3A	9	0	0	0	0	9	7	0		0
GSK3B	9	0	9	0	0	0	7	100	100	100
GUCY2C	2	7	2	0	7	0	7	100	100	100
GUCY2D	0	9	0	0	9	0	7
GUCY2F	0	9	0	0	9	0	7
HCK	0	9	0	0	9	0	7
HIPK1	9	0	9	0	0	0	7	100	100	100
HIPK2	9	0	9	0	0	0	7	100	100	100
HIPK3	9	0	9	0	0	0	7	100	100	100
HIPK4	0	9	0	0	9	0	7
HUNK	4	5	4	0	5	0	7	100	100	100
ICK	9	0	9	0	0	0	7	100	100	100
IGF1R	9	0	9	0	0	0	7	100	100	100
IKBKAP	9	0	9	0	0	0	7	100	100	100
IKBKB	9	0	9	0	0	0	7	100	100	100
IKBKE	6	3	6	2	1	0	7	100	75	85.7
ILK	9	0	9	0	0	0	7	100	100	100
INSR	9	0	9	0	0	0	7	100	100	100
INSRR	0	9	0	0	9	0	7
IRAK1	9	0	9	0	0	0	7	100	100	100
IRAK2	2	7	2	3	4	0	7	100	40	57.1
IRAK3	1	8	1	0	8	0	7	100	100	100
IRAK4	9	0	8	0	0	1	7	88.9	100	94.1
ITK	0	9	0	0	9	0	7
JAK1	9	0	9	0	0	0	7	100	100	100
JAK2	6	3	6	3	0	0	7	100	66.7	80
JAK3	0	9	0	1	8	0	7		0	0
KALRN	6	3	0	0	3	6	7	0		0
KDR	0	9	0	0	9	0	7
KIT	2	7	2	0	7	0	7	100	100	100
KSR1	2	7	0	1	6	2	7	0	0	0
KSR2	5	4	5	2	2	0	7	100	71.4	83.3
LATS1	9	0	9	0	0	0	7	100	100	100
LATS2	9	0	9	0	0	0	7	100	100	100
LCK	3	6	3	0	6	0	7	100	100	100
LIMK1	9	0	9	0	0	0	7	100	100	100
LIMK2	9	0	9	0	0	0	7	100	100	100
LMTK2	9	0	9	0	0	0	7	100	100	100
LMTK3	2	7	0	1	6	2	7	0	0	0
LRRK1	9	0	9	0	0	0	7	100	100	100
LRRK2	0	9	0	0	9	0	7
LTK	1	8	1	1	7	0	7	100	50	66.7
LYN	9	0	9	0	0	0	7	100	100	100
MAK	0	9	0	0	9	0	7
MAP2K1	9	0	9	0	0	0	7	100	100	100
MAP2K2	9	0	9	0	0	0	7	100	100	100
MAP2K3	9	0	9	0	0	0	7	100	100	100
MAP2K4	9	0	9	0	0	0	7	100	100	100
MAP2K5	8	1	8	1	0	0	7	100	88.9	94.1
MAP2K6	5	4	5	0	4	0	7	100	100	100
MAP2K7	9	0	9	0	0	0	7	100	100	100
MAP3K1	9	0	9	0	0	0	7	100	100	100
MAP3K10	7	2	4	2	0	3	7	57.1	66.7	61.5
MAP3K11	9	0	2	0	0	7	7	22.2	100	36.4
MAP3K12	4	5	2	1	4	2	7	50	66.7	57.1
MAP3K13	9	0	3	0	0	6	7	33.3	100	50
MAP3K14	6	3	6	2	1	0	7	100	75	85.7
MAP3K15	0	9	0	0	9	0	7
MAP3K19	0	9	0	0	9	0	7
MAP3K2	9	0	9	0	0	0	7	100	100	100
MAP3K21	9	0	9	0	0	0	7	100	100	100
MAP3K3	6	3	6	3	0	0	7	100	66.7	80
MAP3K4	9	0	9	0	0	0	7	100	100	100
MAP3K5	7	2	7	0	2	0	7	100	100	100
MAP3K6	9	0	8	0	0	1	7	88.9	100	94.1
MAP3K7	9	0	9	0	0	0	7	100	100	100
MAP3K8	4	5	2	0	5	2	7	50	100	66.7
MAP3K9	9	0	9	0	0	0	7	100	100	100
MAP4K1	0	9	0	1	8	0	7		0	0
MAP4K2	8	1	8	0	1	0	7	100	100	100
MAP4K3	9	0	9	0	0	0	7	100	100	100
MAP4K4	9	0	9	0	0	0	7	100	100	100
MAP4K5	9	0	9	0	0	0	7	100	100	100
MAPK1	9	0	9	0	0	0	7	100	100	100
MAPK10	0	9	0	0	9	0	7
MAPK11	5	4	2	0	4	3	7	40	100	57.1
MAPK12	6	3	6	1	2	0	7	100	85.7	92.3
MAPK13	9	0	9	0	0	0	7	100	100	100
MAPK14	9	0	9	0	0	0	7	100	100	100
MAPK15	1	8	0	1	7	1	7	0	0	0
MAPK3	9	0	9	0	0	0	7	100	100	100
MAPK4	0	9	0	0	9	0	7
MAPK6	9	0	9	0	0	0	7	100	100	100
MAPK7	8	1	8	1	0	0	7	100	88.9	94.1
MAPK8	9	0	0	0	0	9	7	0		0
MAPK9	9	0	9	0	0	0	7	100	100	100
MAPKAPK2	9	0	9	0	0	0	7	100	100	100
MAPKAPK3	9	0	9	0	0	0	7	100	100	100
MAPKAPK5	9	0	9	0	0	0	7	100	100	100
MARK1	4	5	4	0	5	0	7	100	100	100
MARK2	9	0	9	0	0	0	7	100	100	100
MARK3	9	0	9	0	0	0	7	100	100	100
MARK4	9	0	9	0	0	0	7	100	100	100
MAST1	1	8	1	4	4	0	7	100	20	33.3
MAST2	9	0	9	0	0	0	7	100	100	100
MAST3	8	1	8	1	0	0	7	100	88.9	94.1
MAST4	5	4	4	2	2	1	7	80	66.7	72.7
MASTL	9	0	9	0	0	0	7	100	100	100
MATK	0	9	0	0	9	0	7
MELK	9	0	9	0	0	0	7	100	100	100
MERTK	2	7	1	1	6	1	7	50	50	50
MET	9	0	9	0	0	0	7	100	100	100
MINK1	9	0	9	0	0	0	7	100	100	100
MKNK1	9	0	9	0	0	0	7	100	100	100
MKNK2	9	0	9	0	0	0	7	100	100	100
MLKL	7	2	7	1	1	0	7	100	87.5	93.3
MOK	3	6	0	0	6	3	7	0		0
MOS	0	9	0	0	9	0	7
MST1R	9	0	9	0	0	0	7	100	100	100
MST4	9	0	5	0	0	4	7	55.6	100	71.4
MTOR	9	0	9	0	0	0	7	100	100	100
MUSK	0	9	0	0	9	0	7
MYLK	1	8	0	1	7	1	7	0	0	0
MYLK2	0	9	0	0	9	0	7
MYLK3	0	9	0	0	9	0	7
MYLK4	0	9	0	0	9	0	7
MYO3A	0	9	0	0	9	0	7
MYO3B	0	9	0	0	9	0	7
NEK1	7	2	7	2	0	0	7	100	77.8	87.5
NEK10	0	9	0	0	9	0	7
NEK11	0	9	0	0	9	0	7
NEK2	9	0	9	0	0	0	7	100	100	100
NEK3	8	1	6	0	1	2	7	75	100	85.7
NEK4	9	0	9	0	0	0	7	100	100	100
NEK5	0	9	0	0	9	0	7
NEK6	9	0	9	0	0	0	7	100	100	100
NEK7	9	0	9	0	0	0	7	100	100	100
NEK8	3	6	3	4	2	0	7	100	42.9	60
NEK9	9	0	9	0	0	0	7	100	100	100
NIM1	0	9	0	0	9	0	7
NLK	9	0	9	0	0	0	7	100	100	100
NPR1	0	9	0	1	8	0	7		0	0
NPR2	3	6	0	0	6	3	7	0		0
NRBP1	9	0	9	0	0	0	7	100	100	100
NRBP2	9	0	0	0	0	9	7	0		0
NRK	0	9	0	0	9	0	7
NTRK1	1	8	1	0	8	0	7	100	100	100
NTRK2	3	6	0	0	6	3	7	0		0
NTRK3	0	9	0	0	9	0	7
NUAK1	5	4	1	0	4	4	7	20	100	33.3
NUAK2	6	3	3	0	3	3	7	50	100	66.7
OBSCN	8	1	4	0	1	4	7	50	100	66.7
OXSR1	9	0	9	0	0	0	7	100	100	100
PAK1	9	0	9	0	0	0	7	100	100	100
PAK2	9	0	9	0	0	0	7	100	100	100
PAK3	0	9	0	0	9	0	7
PAK4	9	0	9	0	0	0	7	100	100	100
PAK6	0	9	0	8	1	0	7		0	0
PAK7	0	9	0	0	9	0	7
PAN3	9	0	9	0	0	0	7	100	100	100
PASK	9	0	9	0	0	0	7	100	100	100
PBK	9	0	9	0	0	0	7	100	100	100
PDGFRA	0	9	0	0	9	0	7
PDGFRB	0	9	0	0	9	0	7
PDIK1L	9	0	0	0	0	9	7	0		0
PDK1	9	0	9	0	0	0	7	100	100	100
PDK2	7	2	0	0	2	7	7	0		0
PDK3	7	2	7	2	0	0	7	100	77.8	87.5
PDK4	2	7	1	1	6	1	7	50	50	50
PDPK1	9	0	0	0	0	9	7	0		0
PEAK1	9	0	9	0	0	0	7	100	100	100
PHKG1	0	9	0	0	9	0	7
PHKG2	7	2	7	2	0	0	7	100	77.8	87.5
PIK3R4	9	0	9	0	0	0	7	100	100	100
PIM1	8	1	8	0	1	0	7	100	100	100
PIM2	8	1	8	1	0	0	7	100	88.9	94.1
PIM3	9	0	9	0	0	0	7	100	100	100
PINK1	9	0	8	0	0	1	7	88.9	100	94.1
PKDCC	3	6	3	0	6	0	7	100	100	100
PKMYT1	9	0	9	0	0	0	7	100	100	100
PKN1	9	0	9	0	0	0	7	100	100	100
PKN2	9	0	9	0	0	0	7	100	100	100
PKN3	8	1	2	0	1	6	7	25	100	40
PLK1	9	0	9	0	0	0	7	100	100	100
PLK2	7	2	7	1	1	0	7	100	87.5	93.3
PLK3	8	1	8	0	1	0	7	100	100	100
PLK4	9	0	9	0	0	0	7	100	100	100
PLK5	0	9	0	0	9	0	7
PNCK	0	9	0	0	9	0	7
POMK	6	3	6	3	0	0	7	100	66.7	80
PRKAA1	9	0	9	0	0	0	7	100	100	100
PRKAA2	3	6	2	0	6	1	7	66.7	100	80
PRKACA	9	0	9	0	0	0	7	100	100	100
PRKACB	5	4	5	0	4	0	7	100	100	100
PRKACG	0	9	0	0	9	0	7
PRKAG1	9	0	9	0	0	0	7	100	100	100
PRKCA	7	2	7	2	0	0	7	100	77.8	87.5
PRKCB	0	9	0	0	9	0	7
PRKCD	9	0	9	0	0	0	7	100	100	100
PRKCE	5	4	5	0	4	0	7	100	100	100
PRKCG	1	8	1	3	5	0	7	100	25	40
PRKCH	6	3	6	1	2	0	7	100	85.7	92.3
PRKCI	9	0	9	0	0	0	7	100	100	100
PRKCQ	1	8	1	4	4	0	7	100	20	33.3
PRKCZ	9	0	9	0	0	0	7	100	100	100
PRKD1	0	9	0	1	8	0	7		0	0
PRKD2	9	0	9	0	0	0	7	100	100	100
PRKD3	9	0	9	0	0	0	7	100	100	100
PRKDC	9	0	9	0	0	0	7	100	100	100
PRKG1	0	9	0	0	9	0	7
PRKG2	0	9	0	0	9	0	7
PRKX	9	0	9	0	0	0	7	100	100	100
PRKY	0	9	0	0	9	0	7
PRPF4B	9	0	9	0	0	0	7	100	100	100
PSKH1	3	6	3	4	2	0	7	100	42.9	60
PSKH2	0	9	0	0	9	0	7
PTK2	9	0	9	0	0	0	7	100	100	100
PTK2B	7	2	1	0	2	6	7	14.3	100	25
PTK6	6	3	0	0	3	6	7	0		0
PTK7	8	1	5	0	1	3	7	62.5	100	76.9
PXK	8	1	8	1	0	0	7	100	88.9	94.1
RAF1	9	0	9	0	0	0	7	100	100	100
RET	0	9	0	1	8	0	7		0	0
RIOK1	9	0	9	0	0	0	7	100	100	100
RIOK2	9	0	9	0	0	0	7	100	100	100
RIOK3	9	0	9	0	0	0	7	100	100	100
RIPK1	9	0	9	0	0	0	7	100	100	100
RIPK2	9	0	9	0	0	0	7	100	100	100
RIPK3	2	7	2	2	5	0	7	100	50	66.7
RIPK4	8	1	1	0	1	7	7	12.5	100	22.2
RNASEL	3	6	0	0	6	3	7	0		0
ROCK1	9	0	9	0	0	0	7	100	100	100
ROCK2	9	0	9	0	0	0	7	100	100	100
ROR1	2	7	2	3	4	0	7	100	40	57.1
ROR2	2	7	2	0	7	0	7	100	100	100
ROS1	0	9	0	0	9	0	7
RPS6KA1	9	0	9	0	0	0	7	100	100	100
RPS6KA2	7	2	5	1	1	2	7	71.4	83.3	76.9
RPS6KA3	9	0	9	0	0	0	7	100	100	100
RPS6KA4	9	0	9	0	0	0	7	100	100	100
RPS6KA5	5	4	1	0	4	4	7	20	100	33.3
RPS6KA6	0	9	0	1	8	0	7		0	0
RPS6KB1	9	0	9	0	0	0	7	100	100	100
RPS6KB2	9	0	0	0	0	9	7	0		0
RPS6KC1	9	0	9	0	0	0	7	100	100	100
RPS6KL1	7	2	0	0	2	7	7	0		0
RYK	9	0	9	0	0	0	7	100	100	100
SBK1	3	6	1	0	6	2	7	33.3	100	50
SBK2	0	9	0	0	9	0	7
SBK3	0	9	0	0	9	0	7
SCYL1	9	0	9	0	0	0	7	100	100	100
SCYL2	9	0	9	0	0	0	7	100	100	100
SCYL3	6	3	6	3	0	0	7	100	66.7	80
SGK1	1	8	1	3	5	0	7	100	25	40
SGK2	3	6	3	0	6	0	7	100	100	100
SGK223	8	1	8	1	0	0	7	100	88.9	94.1
SGK3	0	9	0	0	9	0	7
SGK494	0	9	0	0	9	0	7
SIK1	9	0	0	0	0	9	7	0		0
SIK2	8	1	8	1	0	0	7	100	88.9	94.1
SIK3	9	0	9	0	0	0	7	100	100	100
SLK	9	0	9	0	0	0	7	100	100	100
SMG1	9	0	9	0	0	0	7	100	100	100
SNRK	9	0	9	0	0	0	7	100	100	100
SPEG	5	4	0	0	4	5	7	0		0
SRC	9	0	9	0	0	0	7	100	100	100
SRMS	2	7	2	0	7	0	7	100	100	100
SRPK1	9	0	9	0	0	0	7	100	100	100
SRPK2	9	0	9	0	0	0	7	100	100	100
SRPK3	0	9	0	0	9	0	7
STK10	9	0	9	0	0	0	7	100	100	100
STK11	9	0	6	0	0	3	7	66.7	100	80
STK16	9	0	9	0	0	0	7	100	100	100
STK17A	9	0	9	0	0	0	7	100	100	100
STK17B	9	0	9	0	0	0	7	100	100	100
STK19	5	4	1	1	3	4	7	20	50	28.6
STK24	9	0	9	0	0	0	7	100	100	100
STK25	9	0	9	0	0	0	7	100	100	100
STK3	9	0	9	0	0	0	7	100	100	100
STK31	2	7	1	0	7	1	7	50	100	66.7
STK32A	0	9	0	0	9	0	7
STK32B	0	9	0	0	9	0	7
STK32C	5	4	4	0	4	1	7	80	100	88.9
STK33	3	6	2	0	6	1	7	66.7	100	80
STK35	9	0	9	0	0	0	7	100	100	100
STK36	9	0	9	0	0	0	7	100	100	100
STK38	9	0	9	0	0	0	7	100	100	100
STK38L	9	0	9	0	0	0	7	100	100	100
STK39	9	0	9	0	0	0	7	100	100	100
STK4	9	0	9	0	0	0	7	100	100	100
STK40	9	0	9	0	0	0	7	100	100	100
STRADA	0	9	0	9	0	0	7		0	0
STRADB	9	0	9	0	0	0	7	100	100	100
STYK1	3	6	2	2	4	1	7	66.7	50	57.1
SYK	9	0	9	0	0	0	7	100	100	100
TAF1	9	0	9	0	0	0	7	100	100	100
TAOK1	9	0	9	0	0	0	7	100	100	100
TAOK2	9	0	9	0	0	0	7	100	100	100
TAOK3	9	0	5	0	0	4	7	55.6	100	71.4
TBCK	7	2	7	2	0	0	7	100	77.8	87.5
TBK1	9	0	9	0	0	0	7	100	100	100
TEC	2	7	0	1	6	2	7	0	0	0
TEK	0	9	0	0	9	0	7
TESK1	9	0	9	0	0	0	7	100	100	100
TESK2	0	9	0	4	5	0	7		0	0
TEX14	0	9	0	0	9	0	7
TGFBR1	9	0	9	0	0	0	7	100	100	100
TGFBR2	9	0	9	0	0	0	7	100	100	100
TIE1	0	9	0	0	9	0	7
TLK1	9	0	9	0	0	0	7	100	100	100
TLK2	9	0	9	0	0	0	7	100	100	100
TNIK	7	2	7	0	2	0	7	100	100	100
TNK1	6	3	4	1	2	2	7	66.7	80	72.7
TNK2	9	0	8	0	0	1	7	88.9	100	94.1
TP53RK	9	0	7	0	0	2	7	77.8	100	87.5
TRIB1	9	0	0	0	0	9	7	0		0
TRIB2	6	3	3	0	3	3	7	50	100	66.7
TRIB3	9	0	0	0	0	9	7	0		0
TRIM24	9	0	0	0	0	9	7	0		0
TRIM28	9	0	9	0	0	0	7	100	100	100
TRIO	9	0	9	0	0	0	7	100	100	100
TRPM6	0	9	0	0	9	0	7
TRPM7	9	0	9	0	0	0	7	100	100	100
TSSK1B	0	9	0	0	9	0	7
TSSK3	0	9	0	0	9	0	7
TSSK4	0	9	0	0	9	0	7
TSSK6	0	9	0	0	9	0	7
TTBK1	0	9	0	0	9	0	7
TTBK2	2	7	2	6	1	0	7	100	25	40
TTK	9	0	9	0	0	0	7	100	100	100
TTN	6	3	1	0	3	5	7	16.7	100	28.6
TWF1	9	0	9	0	0	0	7	100	100	100
TXK	0	9	0	1	8	0	7		0	0
TYK2	9	0	9	0	0	0	7	100	100	100
TYRO3	9	0	9	0	0	0	7	100	100	100
UHMK1	9	0	9	0	0	0	7	100	100	100
ULK1	9	0	7	0	0	2	7	77.8	100	87.5
ULK2	5	4	2	0	4	3	7	40	100	57.1
ULK3	9	0	9	0	0	0	7	100	100	100
ULK4	1	8	1	6	2	0	7	100	14.3	25
VRK1	9	0	9	0	0	0	7	100	100	100
VRK2	9	0	9	0	0	0	7	100	100	100
VRK3	9	0	9	0	0	0	7	100	100	100
WEE1	9	0	9	0	0	0	7	100	100	100
WEE2	0	9	0	0	9	0	7
WNK1	9	0	9	0	0	0	7	100	100	100
WNK2	8	1	8	0	1	0	7	100	100	100
WNK3	0	9	0	0	9	0	7
WNK4	2	7	1	0	7	1	7	50	100	66.7
YES1	9	0	7	0	0	2	7	77.8	100	87.5
ZAK	9	0	9	0	0	0	7	100	100	100
ZAP70	1	8	1	0	8	0	7	100	100	100
