# Supplementary material for: Comprehensive kinome NGS targeted expression profiling by KING-REX
Source: BMC Genomics. 2019 Apr 23;20:307. doi: 10.1186/s12864-019-5676-3 (PMC6480677; doi:10.1186/s12864-019-5676-3)
Supplement: Supplementary file 8 — Table S6. Additional information in support to Table 2. For each threshold and for each kinase in the KING-REX panel, the following information is reported: (i) the number of cell lines in which the kinase is considered present (P) or absent (N) in the reference dataset; (ii) the total number of true positives (TP), true negatives (TN), false positives (FP) and false negatives (FN); (iii) the recall, precision and F-measure metrics used to obtain data in Table 2. (XLSX 204 kb) [file 12864_2019_5676_MOESM8_ESM.xlsx]

## Sheet: Threshold_0.5
Additional file 8: Table S6. Additional information in support to Table 2.
Kinases	P	N	TP	FP	TN	FN	Threshold	Recall	Precision	Fmeasure
AAK1	8	0	8	0	0	0	0.5	100	100	100
AATK	8	0	6	0	0	2	0.5	75	100	85.7
ABL1	8	0	8	0	0	0	0.5	100	100	100
ABL2	8	0	8	0	0	0	0.5	100	100	100
ACVR1	8	0	8	0	0	0	0.5	100	100	100
ACVR1B	8	0	7	0	0	1	0.5	87.5	100	93.3
ACVR1C	8	0	7	0	0	1	0.5	87.5	100	93.3
ACVR2A	8	0	8	0	0	0	0.5	100	100	100
ACVR2B	8	0	8	0	0	0	0.5	100	100	100
ACVRL1	6	2	2	0	2	4	0.5	33.3	100	50
ADCK1	8	0	8	0	0	0	0.5	100	100	100
ADCK2	8	0	8	0	0	0	0.5	100	100	100
ADCK3	8	0	8	0	0	0	0.5	100	100	100
ADCK4	8	0	8	0	0	0	0.5	100	100	100
ADCK5	8	0	8	0	0	0	0.5	100	100	100
ADRBK1	8	0	8	0	0	0	0.5	100	100	100
ADRBK2	8	0	8	0	0	0	0.5	100	100	100
AKT1	8	0	8	0	0	0	0.5	100	100	100
AKT2	8	0	8	0	0	0	0.5	100	100	100
AKT3	8	0	8	0	0	0	0.5	100	100	100
ALK	4	4	4	3	1	0	0.5	100	57.1	72.7
ALPK1	8	0	8	0	0	0	0.5	100	100	100
ALPK2	7	1	6	0	1	1	0.5	85.7	100	92.3
ALPK3	8	0	8	0	0	0	0.5	100	100	100
AMHR2	5	3	4	1	2	1	0.5	80	80	80
ANKK1	6	2	4	0	2	2	0.5	66.7	100	80
ARAF	8	0	8	0	0	0	0.5	100	100	100
ATM	8	0	8	0	0	0	0.5	100	100	100
ATR	8	0	8	0	0	0	0.5	100	100	100
AURKA	8	0	8	0	0	0	0.5	100	100	100
AURKB	8	0	8	0	0	0	0.5	100	100	100
AURKC	8	0	6	0	0	2	0.5	75	100	85.7
AXL	8	0	7	0	0	1	0.5	87.5	100	93.3
BCKDK	8	0	8	0	0	0	0.5	100	100	100
BCR	8	0	8	0	0	0	0.5	100	100	100
BLK	3	5	3	2	3	0	0.5	100	60	75
BMP2K	8	0	8	0	0	0	0.5	100	100	100
BMPR1A	8	0	0	0	0	8	0.5	0		0
BMPR1B	8	0	8	0	0	0	0.5	100	100	100
BMPR2	8	0	8	0	0	0	0.5	100	100	100
BMX	4	4	3	1	3	1	0.5	75	75	75
BRAF	8	0	8	0	0	0	0.5	100	100	100
BRD4	8	0	8	0	0	0	0.5	100	100	100
BRSK1	8	0	8	0	0	0	0.5	100	100	100
BRSK2	8	0	8	0	0	0	0.5	100	100	100
BTK	8	0	4	0	0	4	0.5	50	100	66.7
BUB1	8	0	8	0	0	0	0.5	100	100	100
BUB1B	8	0	8	0	0	0	0.5	100	100	100
C9orf96	8	0	8	0	0	0	0.5	100	100	100
CAMK1	8	0	8	0	0	0	0.5	100	100	100
CAMK1D	8	0	8	0	0	0	0.5	100	100	100
CAMK1G	3	5	0	1	4	3	0.5	0	0	0
CAMK2A	3	5	2	0	5	1	0.5	66.7	100	80
CAMK2B	8	0	7	0	0	1	0.5	87.5	100	93.3
CAMK2D	8	0	7	0	0	1	0.5	87.5	100	93.3
CAMK2G	8	0	8	0	0	0	0.5	100	100	100
CAMK4	8	0	8	0	0	0	0.5	100	100	100
CAMKK1	8	0	6	0	0	2	0.5	75	100	85.7
CAMKK2	8	0	8	0	0	0	0.5	100	100	100
CAMKV	4	4	3	2	2	1	0.5	75	60	66.7
CASK	8	0	8	0	0	0	0.5	100	100	100
CDC42BPA	8	0	8	0	0	0	0.5	100	100	100
CDC42BPB	8	0	8	0	0	0	0.5	100	100	100
CDC42BPG	8	0	5	0	0	3	0.5	62.5	100	76.9
CDC7	8	0	8	0	0	0	0.5	100	100	100
CDK1	8	0	8	0	0	0	0.5	100	100	100
CDK10	8	0	8	0	0	0	0.5	100	100	100
CDK11A	8	0	8	0	0	0	0.5	100	100	100
CDK11B	8	0	8	0	0	0	0.5	100	100	100
CDK12	8	0	8	0	0	0	0.5	100	100	100
CDK13	8	0	8	0	0	0	0.5	100	100	100
CDK14	8	0	7	0	0	1	0.5	87.5	100	93.3
CDK15	4	4	2	0	4	2	0.5	50	100	66.7
CDK16	8	0	8	0	0	0	0.5	100	100	100
CDK17	8	0	8	0	0	0	0.5	100	100	100
CDK18	8	0	8	0	0	0	0.5	100	100	100
CDK19	8	0	8	0	0	0	0.5	100	100	100
CDK2	8	0	8	0	0	0	0.5	100	100	100
CDK20	8	0	8	0	0	0	0.5	100	100	100
CDK4	8	0	8	0	0	0	0.5	100	100	100
CDK5	8	0	8	0	0	0	0.5	100	100	100
CDK6	8	0	8	0	0	0	0.5	100	100	100
CDK7	8	0	8	0	0	0	0.5	100	100	100
CDK8	8	0	8	0	0	0	0.5	100	100	100
CDK9	8	0	8	0	0	0	0.5	100	100	100
CDKL1	8	0	8	0	0	0	0.5	100	100	100
CDKL2	5	3	4	1	2	1	0.5	80	80	80
CDKL3	8	0	8	0	0	0	0.5	100	100	100
CDKL4	5	3	0	0	3	5	0.5	0		0
CDKL5	7	1	7	0	1	0	0.5	100	100	100
CHEK1	8	0	8	0	0	0	0.5	100	100	100
CHEK2	8	0	8	0	0	0	0.5	100	100	100
CHUK	8	0	8	0	0	0	0.5	100	100	100
CIT	8	0	8	0	0	0	0.5	100	100	100
CLK1	8	0	8	0	0	0	0.5	100	100	100
CLK2	8	0	8	0	0	0	0.5	100	100	100
CLK3	8	0	8	0	0	0	0.5	100	100	100
CLK4	8	0	8	0	0	0	0.5	100	100	100
CSF1R	7	1	5	1	0	2	0.5	71.4	83.3	76.9
CSK	8	0	8	0	0	0	0.5	100	100	100
CSNK1A1	8	0	8	0	0	0	0.5	100	100	100
CSNK1A1L	1	7	0	2	5	1	0.5	0	0	0
CSNK1D	8	0	8	0	0	0	0.5	100	100	100
CSNK1E	8	0	8	0	0	0	0.5	100	100	100
CSNK1G1	8	0	8	0	0	0	0.5	100	100	100
CSNK1G2	8	0	8	0	0	0	0.5	100	100	100
CSNK1G3	8	0	8	0	0	0	0.5	100	100	100
CSNK2A1	8	0	0	0	0	8	0.5	0		0
CSNK2A2	8	0	8	0	0	0	0.5	100	100	100
DAPK1	8	0	7	0	0	1	0.5	87.5	100	93.3
DAPK2	8	0	8	0	0	0	0.5	100	100	100
DAPK3	8	0	8	0	0	0	0.5	100	100	100
DCLK1	8	0	5	0	0	3	0.5	62.5	100	76.9
DCLK2	8	0	6	0	0	2	0.5	75	100	85.7
DCLK3	1	7	0	0	7	1	0.5	0		0
DDR1	8	0	8	0	0	0	0.5	100	100	100
DDR2	8	0	8	0	0	0	0.5	100	100	100
DMPK	8	0	8	0	0	0	0.5	100	100	100
DSTYK	8	0	8	0	0	0	0.5	100	100	100
DYRK1A	8	0	8	0	0	0	0.5	100	100	100
DYRK1B	8	0	8	0	0	0	0.5	100	100	100
DYRK2	8	0	6	0	0	2	0.5	75	100	85.7
DYRK3	8	0	8	0	0	0	0.5	100	100	100
DYRK4	8	0	8	0	0	0	0.5	100	100	100
EEF2K	8	0	8	0	0	0	0.5	100	100	100
EGFR	8	0	6	0	0	2	0.5	75	100	85.7
EIF2AK1	8	0	8	0	0	0	0.5	100	100	100
EIF2AK2	8	0	8	0	0	0	0.5	100	100	100
EIF2AK3	8	0	8	0	0	0	0.5	100	100	100
EIF2AK4	8	0	8	0	0	0	0.5	100	100	100
EPHA1	8	0	3	0	0	5	0.5	37.5	100	54.5
EPHA10	7	1	6	0	1	1	0.5	85.7	100	92.3
EPHA2	8	0	8	0	0	0	0.5	100	100	100
EPHA3	7	1	5	0	1	2	0.5	71.4	100	83.3
EPHA4	8	0	7	0	0	1	0.5	87.5	100	93.3
EPHA5	7	1	2	1	0	5	0.5	28.6	66.7	40
EPHA6	5	3	4	0	3	1	0.5	80	100	88.9
EPHA7	6	2	3	0	2	3	0.5	50	100	66.7
EPHA8	6	2	1	0	2	5	0.5	16.7	100	28.6
EPHB1	7	1	3	0	1	4	0.5	42.9	100	60
EPHB2	8	0	7	0	0	1	0.5	87.5	100	93.3
EPHB3	7	1	7	0	1	0	0.5	100	100	100
EPHB4	8	0	8	0	0	0	0.5	100	100	100
EPHB6	8	0	8	0	0	0	0.5	100	100	100
ERBB2	8	0	8	0	0	0	0.5	100	100	100
ERBB3	8	0	8	0	0	0	0.5	100	100	100
ERBB4	7	1	5	1	0	2	0.5	71.4	83.3	76.9
ERN1	8	0	8	0	0	0	0.5	100	100	100
ERN2	5	3	2	1	2	3	0.5	40	66.7	50
FASTK	8	0	8	0	0	0	0.5	100	100	100
FER	8	0	8	0	0	0	0.5	100	100	100
FES	8	0	8	0	0	0	0.5	100	100	100
FGFR1	8	0	7	0	0	1	0.5	87.5	100	93.3
FGFR2	6	2	5	1	1	1	0.5	83.3	83.3	83.3
FGFR3	8	0	6	0	0	2	0.5	75	100	85.7
FGFR4	8	0	8	0	0	0	0.5	100	100	100
FGR	6	2	4	1	1	2	0.5	66.7	80	72.7
FLT1	6	2	4	0	2	2	0.5	66.7	100	80
FLT3	5	3	2	0	3	3	0.5	40	100	57.1
FLT4	6	2	2	0	2	4	0.5	33.3	100	50
FRK	8	0	8	0	0	0	0.5	100	100	100
FYN	8	0	8	0	0	0	0.5	100	100	100
GAK	8	0	8	0	0	0	0.5	100	100	100
GRK1	5	3	0	0	3	5	0.5	0		0
GRK4	8	0	8	0	0	0	0.5	100	100	100
GRK5	8	0	8	0	0	0	0.5	100	100	100
GRK6	8	0	8	0	0	0	0.5	100	100	100
GRK7	5	3	1	0	3	4	0.5	20	100	33.3
GSK3A	8	0	7	0	0	1	0.5	87.5	100	93.3
GSK3B	8	0	8	0	0	0	0.5	100	100	100
GUCY2C	5	3	3	0	3	2	0.5	60	100	75
GUCY2D	6	2	4	0	2	2	0.5	66.7	100	80
GUCY2F	3	5	1	1	4	2	0.5	33.3	50	40
HCK	6	2	5	2	0	1	0.5	83.3	71.4	76.9
HIPK1	8	0	8	0	0	0	0.5	100	100	100
HIPK2	8	0	8	0	0	0	0.5	100	100	100
HIPK3	8	0	8	0	0	0	0.5	100	100	100
HIPK4	7	1	7	0	1	0	0.5	100	100	100
HUNK	8	0	5	0	0	3	0.5	62.5	100	76.9
ICK	8	0	8	0	0	0	0.5	100	100	100
IGF1R	8	0	8	0	0	0	0.5	100	100	100
IKBKAP	8	0	8	0	0	0	0.5	100	100	100
IKBKB	8	0	8	0	0	0	0.5	100	100	100
IKBKE	8	0	8	0	0	0	0.5	100	100	100
ILK	8	0	8	0	0	0	0.5	100	100	100
INSR	8	0	8	0	0	0	0.5	100	100	100
INSRR	5	3	5	2	1	0	0.5	100	71.4	83.3
IRAK1	8	0	8	0	0	0	0.5	100	100	100
IRAK2	8	0	8	0	0	0	0.5	100	100	100
IRAK3	8	0	5	0	0	3	0.5	62.5	100	76.9
IRAK4	8	0	8	0	0	0	0.5	100	100	100
ITK	5	3	3	0	3	2	0.5	60	100	75
JAK1	8	0	8	0	0	0	0.5	100	100	100
JAK2	8	0	8	0	0	0	0.5	100	100	100
JAK3	8	0	8	0	0	0	0.5	100	100	100
KALRN	8	0	8	0	0	0	0.5	100	100	100
KDR	2	6	1	0	6	1	0.5	50	100	66.7
KIT	8	0	6	0	0	2	0.5	75	100	85.7
KSR1	8	0	8	0	0	0	0.5	100	100	100
KSR2	6	2	4	0	2	2	0.5	66.7	100	80
LATS1	8	0	8	0	0	0	0.5	100	100	100
LATS2	8	0	8	0	0	0	0.5	100	100	100
LCK	6	2	3	1	1	3	0.5	50	75	60
LIMK1	8	0	8	0	0	0	0.5	100	100	100
LIMK2	8	0	8	0	0	0	0.5	100	100	100
LMTK2	8	0	8	0	0	0	0.5	100	100	100
LMTK3	8	0	6	0	0	2	0.5	75	100	85.7
LRRK1	8	0	7	0	0	1	0.5	87.5	100	93.3
LRRK2	8	0	5	0	0	3	0.5	62.5	100	76.9
LTK	8	0	8	0	0	0	0.5	100	100	100
LYN	8	0	8	0	0	0	0.5	100	100	100
MAK	8	0	5	0	0	3	0.5	62.5	100	76.9
MAP2K1	8	0	8	0	0	0	0.5	100	100	100
MAP2K2	8	0	8	0	0	0	0.5	100	100	100
MAP2K3	8	0	8	0	0	0	0.5	100	100	100
MAP2K4	8	0	8	0	0	0	0.5	100	100	100
MAP2K5	8	0	8	0	0	0	0.5	100	100	100
MAP2K6	7	1	7	0	1	0	0.5	100	100	100
MAP2K7	8	0	8	0	0	0	0.5	100	100	100
MAP3K1	8	0	8	0	0	0	0.5	100	100	100
MAP3K10	8	0	8	0	0	0	0.5	100	100	100
MAP3K11	8	0	8	0	0	0	0.5	100	100	100
MAP3K12	8	0	8	0	0	0	0.5	100	100	100
MAP3K13	8	0	8	0	0	0	0.5	100	100	100
MAP3K14	8	0	8	0	0	0	0.5	100	100	100
MAP3K15	5	3	3	0	3	2	0.5	60	100	75
MAP3K19	5	3	0	0	3	5	0.5	0		0
MAP3K2	8	0	8	0	0	0	0.5	100	100	100
MAP3K21	8	0	8	0	0	0	0.5	100	100	100
MAP3K3	8	0	8	0	0	0	0.5	100	100	100
MAP3K4	8	0	8	0	0	0	0.5	100	100	100
MAP3K5	8	0	8	0	0	0	0.5	100	100	100
MAP3K6	8	0	8	0	0	0	0.5	100	100	100
MAP3K7	8	0	8	0	0	0	0.5	100	100	100
MAP3K8	8	0	8	0	0	0	0.5	100	100	100
MAP3K9	8	0	8	0	0	0	0.5	100	100	100
MAP4K1	8	0	8	0	0	0	0.5	100	100	100
MAP4K2	8	0	8	0	0	0	0.5	100	100	100
MAP4K3	8	0	8	0	0	0	0.5	100	100	100
MAP4K4	8	0	8	0	0	0	0.5	100	100	100
MAP4K5	8	0	8	0	0	0	0.5	100	100	100
MAPK1	8	0	8	0	0	0	0.5	100	100	100
MAPK10	7	1	7	1	0	0	0.5	100	87.5	93.3
MAPK11	8	0	8	0	0	0	0.5	100	100	100
MAPK12	8	0	8	0	0	0	0.5	100	100	100
MAPK13	8	0	8	0	0	0	0.5	100	100	100
MAPK14	8	0	8	0	0	0	0.5	100	100	100
MAPK15	8	0	7	0	0	1	0.5	87.5	100	93.3
MAPK3	8	0	8	0	0	0	0.5	100	100	100
MAPK4	5	3	2	0	3	3	0.5	40	100	57.1
MAPK6	8	0	8	0	0	0	0.5	100	100	100
MAPK7	8	0	8	0	0	0	0.5	100	100	100
MAPK8	8	0	8	0	0	0	0.5	100	100	100
MAPK9	8	0	8	0	0	0	0.5	100	100	100
MAPKAPK2	8	0	8	0	0	0	0.5	100	100	100
MAPKAPK3	8	0	8	0	0	0	0.5	100	100	100
MAPKAPK5	8	0	8	0	0	0	0.5	100	100	100
MARK1	6	2	4	1	1	2	0.5	66.7	80	72.7
MARK2	8	0	8	0	0	0	0.5	100	100	100
MARK3	8	0	8	0	0	0	0.5	100	100	100
MARK4	8	0	8	0	0	0	0.5	100	100	100
MAST1	8	0	8	0	0	0	0.5	100	100	100
MAST2	8	0	8	0	0	0	0.5	100	100	100
MAST3	8	0	8	0	0	0	0.5	100	100	100
MAST4	8	0	8	0	0	0	0.5	100	100	100
MASTL	8	0	8	0	0	0	0.5	100	100	100
MATK	8	0	4	0	0	4	0.5	50	100	66.7
MELK	8	0	8	0	0	0	0.5	100	100	100
MERTK	8	0	8	0	0	0	0.5	100	100	100
MET	8	0	8	0	0	0	0.5	100	100	100
MINK1	8	0	8	0	0	0	0.5	100	100	100
MKNK1	8	0	8	0	0	0	0.5	100	100	100
MKNK2	8	0	8	0	0	0	0.5	100	100	100
MLKL	8	0	8	0	0	0	0.5	100	100	100
MOK	8	0	8	0	0	0	0.5	100	100	100
MOS	0	8	0	0	8	0	0.5
MST1R	8	0	8	0	0	0	0.5	100	100	100
MST4	8	0	8	0	0	0	0.5	100	100	100
MTOR	8	0	8	0	0	0	0.5	100	100	100
MUSK	3	5	2	0	5	1	0.5	66.7	100	80
MYLK	8	0	8	0	0	0	0.5	100	100	100
MYLK2	8	0	8	0	0	0	0.5	100	100	100
MYLK3	7	1	2	0	1	5	0.5	28.6	100	44.4
MYLK4	8	0	7	0	0	1	0.5	87.5	100	93.3
MYO3A	2	6	1	0	6	1	0.5	50	100	66.7
MYO3B	7	1	7	0	1	0	0.5	100	100	100
NEK1	8	0	8	0	0	0	0.5	100	100	100
NEK10	7	1	7	0	1	0	0.5	100	100	100
NEK11	8	0	8	0	0	0	0.5	100	100	100
NEK2	8	0	8	0	0	0	0.5	100	100	100
NEK3	8	0	8	0	0	0	0.5	100	100	100
NEK4	8	0	8	0	0	0	0.5	100	100	100
NEK5	7	1	4	0	1	3	0.5	57.1	100	72.7
NEK6	8	0	8	0	0	0	0.5	100	100	100
NEK7	8	0	8	0	0	0	0.5	100	100	100
NEK8	8	0	8	0	0	0	0.5	100	100	100
NEK9	8	0	8	0	0	0	0.5	100	100	100
NIM1	7	1	6	0	1	1	0.5	85.7	100	92.3
NLK	8	0	8	0	0	0	0.5	100	100	100
NPR1	7	1	6	0	1	1	0.5	85.7	100	92.3
NPR2	8	0	8	0	0	0	0.5	100	100	100
NRBP1	8	0	8	0	0	0	0.5	100	100	100
NRBP2	8	0	8	0	0	0	0.5	100	100	100
NRK	6	2	5	0	2	1	0.5	83.3	100	90.9
NTRK1	5	3	5	3	0	0	0.5	100	62.5	76.9
NTRK2	7	1	3	1	0	4	0.5	42.9	75	54.5
NTRK3	5	3	2	0	3	3	0.5	40	100	57.1
NUAK1	8	0	6	0	0	2	0.5	75	100	85.7
NUAK2	8	0	7	0	0	1	0.5	87.5	100	93.3
OBSCN	8	0	7	0	0	1	0.5	87.5	100	93.3
OXSR1	8	0	8	0	0	0	0.5	100	100	100
PAK1	8	0	8	0	0	0	0.5	100	100	100
PAK2	8	0	8	0	0	0	0.5	100	100	100
PAK3	6	2	4	1	1	2	0.5	66.7	80	72.7
PAK4	8	0	8	0	0	0	0.5	100	100	100
PAK6	6	2	6	2	0	0	0.5	100	75	85.7
PAK7	4	4	4	1	3	0	0.5	100	80	88.9
PAN3	8	0	8	0	0	0	0.5	100	100	100
PASK	8	0	8	0	0	0	0.5	100	100	100
PBK	8	0	8	0	0	0	0.5	100	100	100
PDGFRA	6	2	6	1	1	0	0.5	100	85.7	92.3
PDGFRB	8	0	7	0	0	1	0.5	87.5	100	93.3
PDIK1L	8	0	8	0	0	0	0.5	100	100	100
PDK1	8	0	8	0	0	0	0.5	100	100	100
PDK2	8	0	8	0	0	0	0.5	100	100	100
PDK3	8	0	8	0	0	0	0.5	100	100	100
PDK4	7	1	7	0	1	0	0.5	100	100	100
PDPK1	8	0	8	0	0	0	0.5	100	100	100
PEAK1	8	0	8	0	0	0	0.5	100	100	100
PHKG1	8	0	8	0	0	0	0.5	100	100	100
PHKG2	8	0	8	0	0	0	0.5	100	100	100
PIK3R4	8	0	8	0	0	0	0.5	100	100	100
PIM1	8	0	8	0	0	0	0.5	100	100	100
PIM2	8	0	8	0	0	0	0.5	100	100	100
PIM3	8	0	8	0	0	0	0.5	100	100	100
PINK1	8	0	8	0	0	0	0.5	100	100	100
PKDCC	7	1	7	0	1	0	0.5	100	100	100
PKMYT1	8	0	8	0	0	0	0.5	100	100	100
PKN1	8	0	8	0	0	0	0.5	100	100	100
PKN2	8	0	8	0	0	0	0.5	100	100	100
PKN3	8	0	8	0	0	0	0.5	100	100	100
PLK1	8	0	8	0	0	0	0.5	100	100	100
PLK2	8	0	8	0	0	0	0.5	100	100	100
PLK3	8	0	8	0	0	0	0.5	100	100	100
PLK4	8	0	8	0	0	0	0.5	100	100	100
PLK5	6	2	5	1	1	1	0.5	83.3	83.3	83.3
PNCK	8	0	7	0	0	1	0.5	87.5	100	93.3
POMK	8	0	8	0	0	0	0.5	100	100	100
PRKAA1	8	0	8	0	0	0	0.5	100	100	100
PRKAA2	8	0	7	0	0	1	0.5	87.5	100	93.3
PRKACA	8	0	8	0	0	0	0.5	100	100	100
PRKACB	8	0	8	0	0	0	0.5	100	100	100
PRKACG	0	8	0	1	7	0	0.5		0	0
PRKAG1	8	0	8	0	0	0	0.5	100	100	100
PRKCA	8	0	8	0	0	0	0.5	100	100	100
PRKCB	7	1	7	1	0	0	0.5	100	87.5	93.3
PRKCD	8	0	8	0	0	0	0.5	100	100	100
PRKCE	8	0	8	0	0	0	0.5	100	100	100
PRKCG	6	2	4	1	1	2	0.5	66.7	80	72.7
PRKCH	8	0	8	0	0	0	0.5	100	100	100
PRKCI	8	0	8	0	0	0	0.5	100	100	100
PRKCQ	6	2	5	2	0	1	0.5	83.3	71.4	76.9
PRKCZ	8	0	8	0	0	0	0.5	100	100	100
PRKD1	7	1	6	0	1	1	0.5	85.7	100	92.3
PRKD2	8	0	8	0	0	0	0.5	100	100	100
PRKD3	8	0	7	0	0	1	0.5	87.5	100	93.3
PRKDC	8	0	8	0	0	0	0.5	100	100	100
PRKG1	7	1	5	0	1	2	0.5	71.4	100	83.3
PRKG2	7	1	6	0	1	1	0.5	85.7	100	92.3
PRKX	8	0	8	0	0	0	0.5	100	100	100
PRKY	5	3	0	2	1	5	0.5	0	0	0
PRPF4B	8	0	8	0	0	0	0.5	100	100	100
PSKH1	8	0	8	0	0	0	0.5	100	100	100
PSKH2	0	8	0	0	8	0	0.5
PTK2	8	0	8	0	0	0	0.5	100	100	100
PTK2B	8	0	8	0	0	0	0.5	100	100	100
PTK6	8	0	5	0	0	3	0.5	62.5	100	76.9
PTK7	8	0	7	0	0	1	0.5	87.5	100	93.3
PXK	8	0	8	0	0	0	0.5	100	100	100
RAF1	8	0	8	0	0	0	0.5	100	100	100
RET	7	1	5	0	1	2	0.5	71.4	100	83.3
RIOK1	8	0	8	0	0	0	0.5	100	100	100
RIOK2	8	0	8	0	0	0	0.5	100	100	100
RIOK3	8	0	8	0	0	0	0.5	100	100	100
RIPK1	8	0	8	0	0	0	0.5	100	100	100
RIPK2	8	0	8	0	0	0	0.5	100	100	100
RIPK3	2	6	2	1	5	0	0.5	100	66.7	80
RIPK4	8	0	6	0	0	2	0.5	75	100	85.7
RNASEL	8	0	8	0	0	0	0.5	100	100	100
ROCK1	8	0	8	0	0	0	0.5	100	100	100
ROCK2	8	0	8	0	0	0	0.5	100	100	100
ROR1	7	1	6	0	1	1	0.5	85.7	100	92.3
ROR2	6	2	5	2	0	1	0.5	83.3	71.4	76.9
ROS1	6	2	6	2	0	0	0.5	100	75	85.7
RPS6KA1	8	0	8	0	0	0	0.5	100	100	100
RPS6KA2	8	0	7	0	0	1	0.5	87.5	100	93.3
RPS6KA3	8	0	8	0	0	0	0.5	100	100	100
RPS6KA4	8	0	8	0	0	0	0.5	100	100	100
RPS6KA5	8	0	8	0	0	0	0.5	100	100	100
RPS6KA6	5	3	2	1	2	3	0.5	40	66.7	50
RPS6KB1	8	0	8	0	0	0	0.5	100	100	100
RPS6KB2	8	0	8	0	0	0	0.5	100	100	100
RPS6KC1	8	0	8	0	0	0	0.5	100	100	100
RPS6KL1	8	0	8	0	0	0	0.5	100	100	100
RYK	8	0	8	0	0	0	0.5	100	100	100
SBK1	8	0	7	0	0	1	0.5	87.5	100	93.3
SBK2	3	5	0	0	5	3	0.5	0		0
SBK3	6	2	6	0	2	0	0.5	100	100	100
SCYL1	8	0	8	0	0	0	0.5	100	100	100
SCYL2	8	0	8	0	0	0	0.5	100	100	100
SCYL3	8	0	8	0	0	0	0.5	100	100	100
SGK1	8	0	8	0	0	0	0.5	100	100	100
SGK2	7	1	7	1	0	0	0.5	100	87.5	93.3
SGK223	8	0	8	0	0	0	0.5	100	100	100
SGK3	6	2	6	2	0	0	0.5	100	75	85.7
SGK494	8	0	2	0	0	6	0.5	25	100	40
SIK1	8	0	8	0	0	0	0.5	100	100	100
SIK2	8	0	8	0	0	0	0.5	100	100	100
SIK3	8	0	8	0	0	0	0.5	100	100	100
SLK	8	0	8	0	0	0	0.5	100	100	100
SMG1	8	0	8	0	0	0	0.5	100	100	100
SNRK	8	0	8	0	0	0	0.5	100	100	100
SPEG	8	0	6	0	0	2	0.5	75	100	85.7
SRC	8	0	8	0	0	0	0.5	100	100	100
SRMS	7	1	3	0	1	4	0.5	42.9	100	60
SRPK1	8	0	8	0	0	0	0.5	100	100	100
SRPK2	8	0	8	0	0	0	0.5	100	100	100
SRPK3	8	0	3	0	0	5	0.5	37.5	100	54.5
STK10	8	0	8	0	0	0	0.5	100	100	100
STK11	8	0	8	0	0	0	0.5	100	100	100
STK16	8	0	8	0	0	0	0.5	100	100	100
STK17A	8	0	8	0	0	0	0.5	100	100	100
STK17B	8	0	8	0	0	0	0.5	100	100	100
STK19	8	0	8	0	0	0	0.5	100	100	100
STK24	8	0	8	0	0	0	0.5	100	100	100
STK25	8	0	8	0	0	0	0.5	100	100	100
STK3	8	0	8	0	0	0	0.5	100	100	100
STK31	7	1	7	0	1	0	0.5	100	100	100
STK32A	6	2	3	0	2	3	0.5	50	100	66.7
STK32B	7	1	5	0	1	2	0.5	71.4	100	83.3
STK32C	8	0	8	0	0	0	0.5	100	100	100
STK33	7	1	6	0	1	1	0.5	85.7	100	92.3
STK35	8	0	8	0	0	0	0.5	100	100	100
STK36	8	0	8	0	0	0	0.5	100	100	100
STK38	8	0	8	0	0	0	0.5	100	100	100
STK38L	8	0	8	0	0	0	0.5	100	100	100
STK39	8	0	8	0	0	0	0.5	100	100	100
STK4	8	0	8	0	0	0	0.5	100	100	100
STK40	8	0	8	0	0	0	0.5	100	100	100
STRADA	8	0	8	0	0	0	0.5	100	100	100
STRADB	8	0	8	0	0	0	0.5	100	100	100
STYK1	8	0	8	0	0	0	0.5	100	100	100
SYK	8	0	4	0	0	4	0.5	50	100	66.7
TAF1	8	0	8	0	0	0	0.5	100	100	100
TAOK1	8	0	8	0	0	0	0.5	100	100	100
TAOK2	8	0	8	0	0	0	0.5	100	100	100
TAOK3	8	0	8	0	0	0	0.5	100	100	100
TBCK	8	0	8	0	0	0	0.5	100	100	100
TBK1	8	0	8	0	0	0	0.5	100	100	100
TEC	8	0	7	0	0	1	0.5	87.5	100	93.3
TEK	4	4	1	2	2	3	0.5	25	33.3	28.6
TESK1	8	0	8	0	0	0	0.5	100	100	100
TESK2	8	0	8	0	0	0	0.5	100	100	100
TEX14	8	0	8	0	0	0	0.5	100	100	100
TGFBR1	8	0	8	0	0	0	0.5	100	100	100
TGFBR2	8	0	8	0	0	0	0.5	100	100	100
TIE1	8	0	8	0	0	0	0.5	100	100	100
TLK1	8	0	8	0	0	0	0.5	100	100	100
TLK2	8	0	8	0	0	0	0.5	100	100	100
TNIK	8	0	8	0	0	0	0.5	100	100	100
TNK1	8	0	8	0	0	0	0.5	100	100	100
TNK2	8	0	8	0	0	0	0.5	100	100	100
TP53RK	8	0	8	0	0	0	0.5	100	100	100
TRIB1	8	0	5	0	0	3	0.5	62.5	100	76.9
TRIB2	8	0	8	0	0	0	0.5	100	100	100
TRIB3	8	0	8	0	0	0	0.5	100	100	100
TRIM24	8	0	8	0	0	0	0.5	100	100	100
TRIM28	8	0	8	0	0	0	0.5	100	100	100
TRIO	8	0	8	0	0	0	0.5	100	100	100
TRPM6	8	0	5	0	0	3	0.5	62.5	100	76.9
TRPM7	8	0	8	0	0	0	0.5	100	100	100
TSSK1B	4	4	3	2	2	1	0.5	75	60	66.7
TSSK3	8	0	8	0	0	0	0.5	100	100	100
TSSK4	8	0	0	0	0	8	0.5	0		0
TSSK6	7	1	7	1	0	0	0.5	100	87.5	93.3
TTBK1	8	0	2	0	0	6	0.5	25	100	40
TTBK2	8	0	8	0	0	0	0.5	100	100	100
TTK	8	0	8	0	0	0	0.5	100	100	100
TTN	8	0	5	0	0	3	0.5	62.5	100	76.9
TWF1	8	0	8	0	0	0	0.5	100	100	100
TXK	8	0	7	0	0	1	0.5	87.5	100	93.3
TYK2	8	0	8	0	0	0	0.5	100	100	100
TYRO3	8	0	8	0	0	0	0.5	100	100	100
UHMK1	8	0	8	0	0	0	0.5	100	100	100
ULK1	8	0	8	0	0	0	0.5	100	100	100
ULK2	8	0	7	0	0	1	0.5	87.5	100	93.3
ULK3	8	0	8	0	0	0	0.5	100	100	100
ULK4	8	0	8	0	0	0	0.5	100	100	100
VRK1	8	0	8	0	0	0	0.5	100	100	100
VRK2	8	0	8	0	0	0	0.5	100	100	100
VRK3	8	0	8	0	0	0	0.5	100	100	100
WEE1	8	0	8	0	0	0	0.5	100	100	100
WEE2	7	1	3	0	1	4	0.5	42.9	100	60
WNK1	8	0	8	0	0	0	0.5	100	100	100
WNK2	7	1	7	0	1	0	0.5	100	100	100
WNK3	8	0	4	0	0	4	0.5	50	100	66.7
WNK4	8	0	7	0	0	1	0.5	87.5	100	93.3
YES1	8	0	8	0	0	0	0.5	100	100	100
ZAK	8	0	8	0	0	0	0.5	100	100	100
ZAP70	8	0	7	0	0	1	0.5	87.5	100	93.3

## Sheet: Threshold_1
Kinases	P	N	TP	FP	TN	FN	Threshold	Recall	Precision	Fmeasure
AAK1	8	0	8	0	0	0	1	100	100	100
AATK	7	1	5	0	1	2	1	71.4	100	83.3
ABL1	8	0	8	0	0	0	1	100	100	100
ABL2	8	0	8	0	0	0	1	100	100	100
ACVR1	8	0	8	0	0	0	1	100	100	100
ACVR1B	8	0	7	0	0	1	1	87.5	100	93.3
ACVR1C	8	0	7	0	0	1	1	87.5	100	93.3
ACVR2A	8	0	7	0	0	1	1	87.5	100	93.3
ACVR2B	8	0	8	0	0	0	1	100	100	100
ACVRL1	5	3	2	0	3	3	1	40	100	57.1
ADCK1	8	0	8	0	0	0	1	100	100	100
ADCK2	8	0	8	0	0	0	1	100	100	100
ADCK3	8	0	8	0	0	0	1	100	100	100
ADCK4	8	0	8	0	0	0	1	100	100	100
ADCK5	8	0	8	0	0	0	1	100	100	100
ADRBK1	8	0	8	0	0	0	1	100	100	100
ADRBK2	8	0	8	0	0	0	1	100	100	100
AKT1	8	0	8	0	0	0	1	100	100	100
AKT2	8	0	8	0	0	0	1	100	100	100
AKT3	8	0	8	0	0	0	1	100	100	100
ALK	4	4	4	2	2	0	1	100	66.7	80
ALPK1	8	0	8	0	0	0	1	100	100	100
ALPK2	7	1	5	0	1	2	1	71.4	100	83.3
ALPK3	8	0	8	0	0	0	1	100	100	100
AMHR2	4	4	4	0	4	0	1	100	100	100
ANKK1	5	3	3	0	3	2	1	60	100	75
ARAF	8	0	8	0	0	0	1	100	100	100
ATM	8	0	8	0	0	0	1	100	100	100
ATR	8	0	8	0	0	0	1	100	100	100
AURKA	8	0	8	0	0	0	1	100	100	100
AURKB	8	0	8	0	0	0	1	100	100	100
AURKC	8	0	6	0	0	2	1	75	100	85.7
AXL	8	0	7	0	0	1	1	87.5	100	93.3
BCKDK	8	0	8	0	0	0	1	100	100	100
BCR	8	0	8	0	0	0	1	100	100	100
BLK	3	5	3	1	4	0	1	100	75	85.7
BMP2K	8	0	6	0	0	2	1	75	100	85.7
BMPR1A	8	0	0	0	0	8	1	0		0
BMPR1B	7	1	7	0	1	0	1	100	100	100
BMPR2	8	0	8	0	0	0	1	100	100	100
BMX	3	5	2	0	5	1	1	66.7	100	80
BRAF	8	0	8	0	0	0	1	100	100	100
BRD4	8	0	8	0	0	0	1	100	100	100
BRSK1	8	0	8	0	0	0	1	100	100	100
BRSK2	7	1	7	0	1	0	1	100	100	100
BTK	7	1	2	0	1	5	1	28.6	100	44.4
BUB1	8	0	8	0	0	0	1	100	100	100
BUB1B	8	0	8	0	0	0	1	100	100	100
C9orf96	8	0	7	0	0	1	1	87.5	100	93.3
CAMK1	8	0	8	0	0	0	1	100	100	100
CAMK1D	8	0	8	0	0	0	1	100	100	100
CAMK1G	3	5	0	0	5	3	1	0		0
CAMK2A	3	5	2	0	5	1	1	66.7	100	80
CAMK2B	8	0	6	0	0	2	1	75	100	85.7
CAMK2D	8	0	7	0	0	1	1	87.5	100	93.3
CAMK2G	8	0	8	0	0	0	1	100	100	100
CAMK4	8	0	8	0	0	0	1	100	100	100
CAMKK1	8	0	5	0	0	3	1	62.5	100	76.9
CAMKK2	8	0	8	0	0	0	1	100	100	100
CAMKV	4	4	3	0	4	1	1	75	100	85.7
CASK	8	0	8	0	0	0	1	100	100	100
CDC42BPA	8	0	8	0	0	0	1	100	100	100
CDC42BPB	8	0	8	0	0	0	1	100	100	100
CDC42BPG	8	0	5	0	0	3	1	62.5	100	76.9
CDC7	8	0	8	0	0	0	1	100	100	100
CDK1	8	0	8	0	0	0	1	100	100	100
CDK10	8	0	8	0	0	0	1	100	100	100
CDK11A	8	0	8	0	0	0	1	100	100	100
CDK11B	8	0	8	0	0	0	1	100	100	100
CDK12	8	0	8	0	0	0	1	100	100	100
CDK13	8	0	8	0	0	0	1	100	100	100
CDK14	8	0	7	0	0	1	1	87.5	100	93.3
CDK15	3	5	2	0	5	1	1	66.7	100	80
CDK16	8	0	8	0	0	0	1	100	100	100
CDK17	8	0	8	0	0	0	1	100	100	100
CDK18	8	0	7	0	0	1	1	87.5	100	93.3
CDK19	8	0	8	0	0	0	1	100	100	100
CDK2	8	0	8	0	0	0	1	100	100	100
CDK20	8	0	7	0	0	1	1	87.5	100	93.3
CDK4	8	0	8	0	0	0	1	100	100	100
CDK5	8	0	8	0	0	0	1	100	100	100
CDK6	8	0	8	0	0	0	1	100	100	100
CDK7	8	0	8	0	0	0	1	100	100	100
CDK8	8	0	8	0	0	0	1	100	100	100
CDK9	8	0	8	0	0	0	1	100	100	100
CDKL1	8	0	8	0	0	0	1	100	100	100
CDKL2	4	4	3	2	2	1	1	75	60	66.7
CDKL3	8	0	8	0	0	0	1	100	100	100
CDKL4	3	5	0	0	5	3	1	0		0
CDKL5	7	1	7	0	1	0	1	100	100	100
CHEK1	8	0	8	0	0	0	1	100	100	100
CHEK2	8	0	8	0	0	0	1	100	100	100
CHUK	8	0	8	0	0	0	1	100	100	100
CIT	8	0	8	0	0	0	1	100	100	100
CLK1	8	0	8	0	0	0	1	100	100	100
CLK2	8	0	8	0	0	0	1	100	100	100
CLK3	8	0	8	0	0	0	1	100	100	100
CLK4	8	0	8	0	0	0	1	100	100	100
CSF1R	6	2	5	1	1	1	1	83.3	83.3	83.3
CSK	8	0	8	0	0	0	1	100	100	100
CSNK1A1	8	0	8	0	0	0	1	100	100	100
CSNK1A1L	1	7	0	2	5	1	1	0	0	0
CSNK1D	8	0	8	0	0	0	1	100	100	100
CSNK1E	8	0	8	0	0	0	1	100	100	100
CSNK1G1	8	0	8	0	0	0	1	100	100	100
CSNK1G2	8	0	8	0	0	0	1	100	100	100
CSNK1G3	8	0	8	0	0	0	1	100	100	100
CSNK2A1	8	0	0	0	0	8	1	0		0
CSNK2A2	8	0	8	0	0	0	1	100	100	100
DAPK1	8	0	7	0	0	1	1	87.5	100	93.3
DAPK2	8	0	8	0	0	0	1	100	100	100
DAPK3	8	0	8	0	0	0	1	100	100	100
DCLK1	7	1	4	0	1	3	1	57.1	100	72.7
DCLK2	7	1	5	0	1	2	1	71.4	100	83.3
DCLK3	1	7	0	0	7	1	1	0		0
DDR1	8	0	8	0	0	0	1	100	100	100
DDR2	8	0	8	0	0	0	1	100	100	100
DMPK	8	0	8	0	0	0	1	100	100	100
DSTYK	8	0	8	0	0	0	1	100	100	100
DYRK1A	8	0	8	0	0	0	1	100	100	100
DYRK1B	8	0	8	0	0	0	1	100	100	100
DYRK2	8	0	4	0	0	4	1	50	100	66.7
DYRK3	8	0	8	0	0	0	1	100	100	100
DYRK4	8	0	8	0	0	0	1	100	100	100
EEF2K	8	0	8	0	0	0	1	100	100	100
EGFR	8	0	6	0	0	2	1	75	100	85.7
EIF2AK1	8	0	8	0	0	0	1	100	100	100
EIF2AK2	8	0	8	0	0	0	1	100	100	100
EIF2AK3	8	0	8	0	0	0	1	100	100	100
EIF2AK4	8	0	8	0	0	0	1	100	100	100
EPHA1	8	0	3	0	0	5	1	37.5	100	54.5
EPHA10	7	1	5	0	1	2	1	71.4	100	83.3
EPHA2	8	0	7	0	0	1	1	87.5	100	93.3
EPHA3	4	4	4	0	4	0	1	100	100	100
EPHA4	8	0	6	0	0	2	1	75	100	85.7
EPHA5	3	5	2	1	4	1	1	66.7	66.7	66.7
EPHA6	5	3	3	0	3	2	1	60	100	75
EPHA7	4	4	3	0	4	1	1	75	100	85.7
EPHA8	5	3	1	0	3	4	1	20	100	33.3
EPHB1	7	1	3	0	1	4	1	42.9	100	60
EPHB2	8	0	7	0	0	1	1	87.5	100	93.3
EPHB3	7	1	7	0	1	0	1	100	100	100
EPHB4	8	0	8	0	0	0	1	100	100	100
EPHB6	8	0	8	0	0	0	1	100	100	100
ERBB2	8	0	8	0	0	0	1	100	100	100
ERBB3	8	0	8	0	0	0	1	100	100	100
ERBB4	7	1	5	1	0	2	1	71.4	83.3	76.9
ERN1	8	0	8	0	0	0	1	100	100	100
ERN2	3	5	2	1	4	1	1	66.7	66.7	66.7
FASTK	8	0	8	0	0	0	1	100	100	100
FER	8	0	8	0	0	0	1	100	100	100
FES	8	0	8	0	0	0	1	100	100	100
FGFR1	8	0	7	0	0	1	1	87.5	100	93.3
FGFR2	6	2	5	1	1	1	1	83.3	83.3	83.3
FGFR3	8	0	6	0	0	2	1	75	100	85.7
FGFR4	8	0	8	0	0	0	1	100	100	100
FGR	5	3	4	0	3	1	1	80	100	88.9
FLT1	3	5	3	1	4	0	1	100	75	85.7
FLT3	3	5	1	1	4	2	1	33.3	50	40
FLT4	3	5	2	0	5	1	1	66.7	100	80
FRK	8	0	8	0	0	0	1	100	100	100
FYN	8	0	8	0	0	0	1	100	100	100
GAK	8	0	8	0	0	0	1	100	100	100
GRK1	1	7	0	0	7	1	1	0		0
GRK4	8	0	8	0	0	0	1	100	100	100
GRK5	8	0	8	0	0	0	1	100	100	100
GRK6	8	0	8	0	0	0	1	100	100	100
GRK7	3	5	0	0	5	3	1	0		0
GSK3A	8	0	6	0	0	2	1	75	100	85.7
GSK3B	8	0	8	0	0	0	1	100	100	100
GUCY2C	5	3	2	0	3	3	1	40	100	57.1
GUCY2D	4	4	2	2	2	2	1	50	50	50
GUCY2F	2	6	1	1	5	1	1	50	50	50
HCK	3	5	2	4	1	1	1	66.7	33.3	44.4
HIPK1	8	0	8	0	0	0	1	100	100	100
HIPK2	8	0	8	0	0	0	1	100	100	100
HIPK3	8	0	8	0	0	0	1	100	100	100
HIPK4	5	3	4	2	1	1	1	80	66.7	72.7
HUNK	7	1	4	1	0	3	1	57.1	80	66.7
ICK	8	0	8	0	0	0	1	100	100	100
IGF1R	8	0	8	0	0	0	1	100	100	100
IKBKAP	8	0	8	0	0	0	1	100	100	100
IKBKB	8	0	8	0	0	0	1	100	100	100
IKBKE	8	0	8	0	0	0	1	100	100	100
ILK	8	0	8	0	0	0	1	100	100	100
INSR	8	0	8	0	0	0	1	100	100	100
INSRR	5	3	5	0	3	0	1	100	100	100
IRAK1	8	0	8	0	0	0	1	100	100	100
IRAK2	8	0	8	0	0	0	1	100	100	100
IRAK3	6	2	4	0	2	2	1	66.7	100	80
IRAK4	8	0	8	0	0	0	1	100	100	100
ITK	3	5	2	0	5	1	1	66.7	100	80
JAK1	8	0	8	0	0	0	1	100	100	100
JAK2	8	0	8	0	0	0	1	100	100	100
JAK3	7	1	7	1	0	0	1	100	87.5	93.3
KALRN	8	0	7	0	0	1	1	87.5	100	93.3
KDR	2	6	1	0	6	1	1	50	100	66.7
KIT	6	2	5	1	1	1	1	83.3	83.3	83.3
KSR1	8	0	8	0	0	0	1	100	100	100
KSR2	6	2	4	0	2	2	1	66.7	100	80
LATS1	8	0	8	0	0	0	1	100	100	100
LATS2	8	0	8	0	0	0	1	100	100	100
LCK	4	4	3	1	3	1	1	75	75	75
LIMK1	8	0	8	0	0	0	1	100	100	100
LIMK2	8	0	8	0	0	0	1	100	100	100
LMTK2	8	0	8	0	0	0	1	100	100	100
LMTK3	7	1	6	0	1	1	1	85.7	100	92.3
LRRK1	8	0	6	0	0	2	1	75	100	85.7
LRRK2	7	1	5	0	1	2	1	71.4	100	83.3
LTK	8	0	8	0	0	0	1	100	100	100
LYN	8	0	7	0	0	1	1	87.5	100	93.3
MAK	8	0	4	0	0	4	1	50	100	66.7
MAP2K1	8	0	8	0	0	0	1	100	100	100
MAP2K2	8	0	8	0	0	0	1	100	100	100
MAP2K3	8	0	8	0	0	0	1	100	100	100
MAP2K4	8	0	8	0	0	0	1	100	100	100
MAP2K5	8	0	8	0	0	0	1	100	100	100
MAP2K6	7	1	7	0	1	0	1	100	100	100
MAP2K7	8	0	8	0	0	0	1	100	100	100
MAP3K1	8	0	8	0	0	0	1	100	100	100
MAP3K10	8	0	8	0	0	0	1	100	100	100
MAP3K11	8	0	8	0	0	0	1	100	100	100
MAP3K12	8	0	8	0	0	0	1	100	100	100
MAP3K13	8	0	8	0	0	0	1	100	100	100
MAP3K14	8	0	8	0	0	0	1	100	100	100
MAP3K15	3	5	3	0	5	0	1	100	100	100
MAP3K19	3	5	0	0	5	3	1	0		0
MAP3K2	8	0	8	0	0	0	1	100	100	100
MAP3K21	8	0	8	0	0	0	1	100	100	100
MAP3K3	8	0	8	0	0	0	1	100	100	100
MAP3K4	8	0	8	0	0	0	1	100	100	100
MAP3K5	8	0	8	0	0	0	1	100	100	100
MAP3K6	8	0	8	0	0	0	1	100	100	100
MAP3K7	8	0	8	0	0	0	1	100	100	100
MAP3K8	8	0	8	0	0	0	1	100	100	100
MAP3K9	8	0	8	0	0	0	1	100	100	100
MAP4K1	8	0	8	0	0	0	1	100	100	100
MAP4K2	8	0	8	0	0	0	1	100	100	100
MAP4K3	8	0	8	0	0	0	1	100	100	100
MAP4K4	8	0	8	0	0	0	1	100	100	100
MAP4K5	8	0	8	0	0	0	1	100	100	100
MAPK1	8	0	8	0	0	0	1	100	100	100
MAPK10	6	2	6	2	0	0	1	100	75	85.7
MAPK11	8	0	8	0	0	0	1	100	100	100
MAPK12	8	0	8	0	0	0	1	100	100	100
MAPK13	8	0	8	0	0	0	1	100	100	100
MAPK14	8	0	8	0	0	0	1	100	100	100
MAPK15	7	1	5	1	0	2	1	71.4	83.3	76.9
MAPK3	8	0	8	0	0	0	1	100	100	100
MAPK4	4	4	2	0	4	2	1	50	100	66.7
MAPK6	8	0	8	0	0	0	1	100	100	100
MAPK7	8	0	8	0	0	0	1	100	100	100
MAPK8	8	0	8	0	0	0	1	100	100	100
MAPK9	8	0	8	0	0	0	1	100	100	100
MAPKAPK2	8	0	8	0	0	0	1	100	100	100
MAPKAPK3	8	0	8	0	0	0	1	100	100	100
MAPKAPK5	8	0	8	0	0	0	1	100	100	100
MARK1	6	2	4	0	2	2	1	66.7	100	80
MARK2	8	0	8	0	0	0	1	100	100	100
MARK3	8	0	8	0	0	0	1	100	100	100
MARK4	8	0	8	0	0	0	1	100	100	100
MAST1	8	0	8	0	0	0	1	100	100	100
MAST2	8	0	8	0	0	0	1	100	100	100
MAST3	8	0	8	0	0	0	1	100	100	100
MAST4	8	0	8	0	0	0	1	100	100	100
MASTL	8	0	8	0	0	0	1	100	100	100
MATK	3	5	2	0	5	1	1	66.7	100	80
MELK	8	0	8	0	0	0	1	100	100	100
MERTK	8	0	8	0	0	0	1	100	100	100
MET	8	0	8	0	0	0	1	100	100	100
MINK1	8	0	8	0	0	0	1	100	100	100
MKNK1	8	0	8	0	0	0	1	100	100	100
MKNK2	8	0	8	0	0	0	1	100	100	100
MLKL	8	0	8	0	0	0	1	100	100	100
MOK	8	0	8	0	0	0	1	100	100	100
MOS	0	8	0	0	8	0	1
MST1R	8	0	8	0	0	0	1	100	100	100
MST4	8	0	8	0	0	0	1	100	100	100
MTOR	8	0	8	0	0	0	1	100	100	100
MUSK	2	6	2	0	6	0	1	100	100	100
MYLK	8	0	8	0	0	0	1	100	100	100
MYLK2	8	0	8	0	0	0	1	100	100	100
MYLK3	6	2	1	0	2	5	1	16.7	100	28.6
MYLK4	8	0	7	0	0	1	1	87.5	100	93.3
MYO3A	2	6	1	0	6	1	1	50	100	66.7
MYO3B	7	1	6	0	1	1	1	85.7	100	92.3
NEK1	8	0	8	0	0	0	1	100	100	100
NEK10	7	1	7	0	1	0	1	100	100	100
NEK11	8	0	8	0	0	0	1	100	100	100
NEK2	8	0	8	0	0	0	1	100	100	100
NEK3	8	0	8	0	0	0	1	100	100	100
NEK4	8	0	8	0	0	0	1	100	100	100
NEK5	5	3	4	0	3	1	1	80	100	88.9
NEK6	8	0	8	0	0	0	1	100	100	100
NEK7	8	0	8	0	0	0	1	100	100	100
NEK8	8	0	8	0	0	0	1	100	100	100
NEK9	8	0	8	0	0	0	1	100	100	100
NIM1	6	2	5	0	2	1	1	83.3	100	90.9
NLK	8	0	8	0	0	0	1	100	100	100
NPR1	6	2	5	1	1	1	1	83.3	83.3	83.3
NPR2	7	1	7	1	0	0	1	100	87.5	93.3
NRBP1	8	0	8	0	0	0	1	100	100	100
NRBP2	8	0	8	0	0	0	1	100	100	100
NRK	5	3	3	1	2	2	1	60	75	66.7
NTRK1	4	4	4	4	0	0	1	100	50	66.7
NTRK2	5	3	1	0	3	4	1	20	100	33.3
NTRK3	4	4	1	0	4	3	1	25	100	40
NUAK1	8	0	6	0	0	2	1	75	100	85.7
NUAK2	8	0	7	0	0	1	1	87.5	100	93.3
OBSCN	8	0	7	0	0	1	1	87.5	100	93.3
OXSR1	8	0	8	0	0	0	1	100	100	100
PAK1	8	0	8	0	0	0	1	100	100	100
PAK2	8	0	8	0	0	0	1	100	100	100
PAK3	4	4	3	1	3	1	1	75	75	75
PAK4	8	0	8	0	0	0	1	100	100	100
PAK6	3	5	3	4	1	0	1	100	42.9	60
PAK7	4	4	4	1	3	0	1	100	80	88.9
PAN3	8	0	8	0	0	0	1	100	100	100
PASK	8	0	8	0	0	0	1	100	100	100
PBK	8	0	8	0	0	0	1	100	100	100
PDGFRA	5	3	5	2	1	0	1	100	71.4	83.3
PDGFRB	8	0	7	0	0	1	1	87.5	100	93.3
PDIK1L	8	0	8	0	0	0	1	100	100	100
PDK1	8	0	8	0	0	0	1	100	100	100
PDK2	8	0	8	0	0	0	1	100	100	100
PDK3	8	0	8	0	0	0	1	100	100	100
PDK4	7	1	7	0	1	0	1	100	100	100
PDPK1	8	0	8	0	0	0	1	100	100	100
PEAK1	8	0	8	0	0	0	1	100	100	100
PHKG1	8	0	8	0	0	0	1	100	100	100
PHKG2	8	0	8	0	0	0	1	100	100	100
PIK3R4	8	0	8	0	0	0	1	100	100	100
PIM1	8	0	8	0	0	0	1	100	100	100
PIM2	8	0	8	0	0	0	1	100	100	100
PIM3	8	0	8	0	0	0	1	100	100	100
PINK1	8	0	8	0	0	0	1	100	100	100
PKDCC	7	1	7	0	1	0	1	100	100	100
PKMYT1	8	0	8	0	0	0	1	100	100	100
PKN1	8	0	8	0	0	0	1	100	100	100
PKN2	8	0	8	0	0	0	1	100	100	100
PKN3	8	0	8	0	0	0	1	100	100	100
PLK1	8	0	8	0	0	0	1	100	100	100
PLK2	8	0	8	0	0	0	1	100	100	100
PLK3	8	0	8	0	0	0	1	100	100	100
PLK4	8	0	8	0	0	0	1	100	100	100
PLK5	3	5	1	3	2	2	1	33.3	25	28.6
PNCK	8	0	7	0	0	1	1	87.5	100	93.3
POMK	8	0	8	0	0	0	1	100	100	100
PRKAA1	8	0	8	0	0	0	1	100	100	100
PRKAA2	8	0	7	0	0	1	1	87.5	100	93.3
PRKACA	8	0	8	0	0	0	1	100	100	100
PRKACB	8	0	8	0	0	0	1	100	100	100
PRKACG	0	8	0	1	7	0	1		0	0
PRKAG1	8	0	8	0	0	0	1	100	100	100
PRKCA	8	0	8	0	0	0	1	100	100	100
PRKCB	6	2	6	2	0	0	1	100	75	85.7
PRKCD	8	0	8	0	0	0	1	100	100	100
PRKCE	8	0	8	0	0	0	1	100	100	100
PRKCG	5	3	3	1	2	2	1	60	75	66.7
PRKCH	8	0	8	0	0	0	1	100	100	100
PRKCI	8	0	8	0	0	0	1	100	100	100
PRKCQ	5	3	4	1	2	1	1	80	80	80
PRKCZ	8	0	7	0	0	1	1	87.5	100	93.3
PRKD1	7	1	6	0	1	1	1	85.7	100	92.3
PRKD2	8	0	8	0	0	0	1	100	100	100
PRKD3	8	0	7	0	0	1	1	87.5	100	93.3
PRKDC	8	0	8	0	0	0	1	100	100	100
PRKG1	6	2	5	0	2	1	1	83.3	100	90.9
PRKG2	6	2	6	0	2	0	1	100	100	100
PRKX	8	0	8	0	0	0	1	100	100	100
PRKY	4	4	0	1	3	4	1	0	0	0
PRPF4B	8	0	8	0	0	0	1	100	100	100
PSKH1	8	0	8	0	0	0	1	100	100	100
PSKH2	0	8	0	0	8	0	1
PTK2	8	0	8	0	0	0	1	100	100	100
PTK2B	8	0	8	0	0	0	1	100	100	100
PTK6	8	0	4	0	0	4	1	50	100	66.7
PTK7	8	0	6	0	0	2	1	75	100	85.7
PXK	8	0	8	0	0	0	1	100	100	100
RAF1	8	0	8	0	0	0	1	100	100	100
RET	6	2	3	1	1	3	1	50	75	60
RIOK1	8	0	8	0	0	0	1	100	100	100
RIOK2	8	0	8	0	0	0	1	100	100	100
RIOK3	8	0	8	0	0	0	1	100	100	100
RIPK1	8	0	8	0	0	0	1	100	100	100
RIPK2	8	0	8	0	0	0	1	100	100	100
RIPK3	2	6	2	1	5	0	1	100	66.7	80
RIPK4	8	0	6	0	0	2	1	75	100	85.7
RNASEL	8	0	7	0	0	1	1	87.5	100	93.3
ROCK1	8	0	8	0	0	0	1	100	100	100
ROCK2	8	0	8	0	0	0	1	100	100	100
ROR1	6	2	6	0	2	0	1	100	100	100
ROR2	4	4	4	3	1	0	1	100	57.1	72.7
ROS1	6	2	6	1	1	0	1	100	85.7	92.3
RPS6KA1	8	0	8	0	0	0	1	100	100	100
RPS6KA2	8	0	7	0	0	1	1	87.5	100	93.3
RPS6KA3	8	0	8	0	0	0	1	100	100	100
RPS6KA4	8	0	8	0	0	0	1	100	100	100
RPS6KA5	8	0	8	0	0	0	1	100	100	100
RPS6KA6	4	4	2	0	4	2	1	50	100	66.7
RPS6KB1	8	0	8	0	0	0	1	100	100	100
RPS6KB2	8	0	8	0	0	0	1	100	100	100
RPS6KC1	8	0	8	0	0	0	1	100	100	100
RPS6KL1	8	0	7	0	0	1	1	87.5	100	93.3
RYK	8	0	8	0	0	0	1	100	100	100
SBK1	8	0	7	0	0	1	1	87.5	100	93.3
SBK2	3	5	0	0	5	3	1	0		0
SBK3	5	3	4	1	2	1	1	80	80	80
SCYL1	8	0	8	0	0	0	1	100	100	100
SCYL2	8	0	8	0	0	0	1	100	100	100
SCYL3	8	0	8	0	0	0	1	100	100	100
SGK1	8	0	8	0	0	0	1	100	100	100
SGK2	7	1	6	0	1	1	1	85.7	100	92.3
SGK223	8	0	8	0	0	0	1	100	100	100
SGK3	3	5	2	5	0	1	1	66.7	28.6	40
SGK494	8	0	0	0	0	8	1	0		0
SIK1	8	0	7	0	0	1	1	87.5	100	93.3
SIK2	8	0	8	0	0	0	1	100	100	100
SIK3	8	0	8	0	0	0	1	100	100	100
SLK	8	0	8	0	0	0	1	100	100	100
SMG1	8	0	8	0	0	0	1	100	100	100
SNRK	8	0	8	0	0	0	1	100	100	100
SPEG	8	0	5	0	0	3	1	62.5	100	76.9
SRC	8	0	8	0	0	0	1	100	100	100
SRMS	7	1	2	0	1	5	1	28.6	100	44.4
SRPK1	8	0	8	0	0	0	1	100	100	100
SRPK2	8	0	8	0	0	0	1	100	100	100
SRPK3	7	1	2	0	1	5	1	28.6	100	44.4
STK10	8	0	8	0	0	0	1	100	100	100
STK11	8	0	8	0	0	0	1	100	100	100
STK16	8	0	8	0	0	0	1	100	100	100
STK17A	8	0	8	0	0	0	1	100	100	100
STK17B	8	0	8	0	0	0	1	100	100	100
STK19	8	0	8	0	0	0	1	100	100	100
STK24	8	0	8	0	0	0	1	100	100	100
STK25	8	0	8	0	0	0	1	100	100	100
STK3	8	0	8	0	0	0	1	100	100	100
STK31	5	3	5	1	2	0	1	100	83.3	90.9
STK32A	5	3	3	0	3	2	1	60	100	75
STK32B	6	2	5	0	2	1	1	83.3	100	90.9
STK32C	8	0	8	0	0	0	1	100	100	100
STK33	6	2	6	0	2	0	1	100	100	100
STK35	8	0	8	0	0	0	1	100	100	100
STK36	8	0	8	0	0	0	1	100	100	100
STK38	8	0	8	0	0	0	1	100	100	100
STK38L	8	0	8	0	0	0	1	100	100	100
STK39	8	0	8	0	0	0	1	100	100	100
STK4	8	0	8	0	0	0	1	100	100	100
STK40	8	0	8	0	0	0	1	100	100	100
STRADA	8	0	8	0	0	0	1	100	100	100
STRADB	8	0	8	0	0	0	1	100	100	100
STYK1	8	0	8	0	0	0	1	100	100	100
SYK	8	0	4	0	0	4	1	50	100	66.7
TAF1	8	0	8	0	0	0	1	100	100	100
TAOK1	8	0	8	0	0	0	1	100	100	100
TAOK2	8	0	8	0	0	0	1	100	100	100
TAOK3	8	0	8	0	0	0	1	100	100	100
TBCK	8	0	8	0	0	0	1	100	100	100
TBK1	8	0	8	0	0	0	1	100	100	100
TEC	8	0	7	0	0	1	1	87.5	100	93.3
TEK	2	6	0	1	5	2	1	0	0	0
TESK1	8	0	8	0	0	0	1	100	100	100
TESK2	7	1	7	1	0	0	1	100	87.5	93.3
TEX14	7	1	7	1	0	0	1	100	87.5	93.3
TGFBR1	8	0	8	0	0	0	1	100	100	100
TGFBR2	8	0	8	0	0	0	1	100	100	100
TIE1	5	3	4	3	0	1	1	80	57.1	66.7
TLK1	8	0	8	0	0	0	1	100	100	100
TLK2	8	0	8	0	0	0	1	100	100	100
TNIK	8	0	8	0	0	0	1	100	100	100
TNK1	8	0	8	0	0	0	1	100	100	100
TNK2	8	0	8	0	0	0	1	100	100	100
TP53RK	8	0	8	0	0	0	1	100	100	100
TRIB1	8	0	2	0	0	6	1	25	100	40
TRIB2	8	0	8	0	0	0	1	100	100	100
TRIB3	8	0	8	0	0	0	1	100	100	100
TRIM24	8	0	8	0	0	0	1	100	100	100
TRIM28	8	0	8	0	0	0	1	100	100	100
TRIO	8	0	8	0	0	0	1	100	100	100
TRPM6	6	2	4	0	2	2	1	66.7	100	80
TRPM7	8	0	8	0	0	0	1	100	100	100
TSSK1B	2	6	2	3	3	0	1	100	40	57.1
TSSK3	8	0	7	0	0	1	1	87.5	100	93.3
TSSK4	8	0	0	0	0	8	1	0		0
TSSK6	4	4	4	4	0	0	1	100	50	66.7
TTBK1	5	3	1	0	3	4	1	20	100	33.3
TTBK2	8	0	8	0	0	0	1	100	100	100
TTK	8	0	8	0	0	0	1	100	100	100
TTN	8	0	5	0	0	3	1	62.5	100	76.9
TWF1	8	0	8	0	0	0	1	100	100	100
TXK	7	1	7	0	1	0	1	100	100	100
TYK2	8	0	8	0	0	0	1	100	100	100
TYRO3	8	0	8	0	0	0	1	100	100	100
UHMK1	8	0	8	0	0	0	1	100	100	100
ULK1	8	0	8	0	0	0	1	100	100	100
ULK2	8	0	7	0	0	1	1	87.5	100	93.3
ULK3	8	0	8	0	0	0	1	100	100	100
ULK4	8	0	8	0	0	0	1	100	100	100
VRK1	8	0	8	0	0	0	1	100	100	100
VRK2	8	0	8	0	0	0	1	100	100	100
VRK3	8	0	8	0	0	0	1	100	100	100
WEE1	8	0	8	0	0	0	1	100	100	100
WEE2	2	6	0	1	5	2	1	0	0	0
WNK1	8	0	8	0	0	0	1	100	100	100
WNK2	6	2	6	1	1	0	1	100	85.7	92.3
WNK3	8	0	4	0	0	4	1	50	100	66.7
WNK4	8	0	7	0	0	1	1	87.5	100	93.3
YES1	8	0	8	0	0	0	1	100	100	100
ZAK	8	0	8	0	0	0	1	100	100	100
ZAP70	7	1	6	1	0	1	1	85.7	85.7	85.7

## Sheet: Threshold_2
Kinases	P	N	TP	FP	TN	FN	Threshold	Recall	Precision	Fmeasure
AAK1	8	0	8	0	0	0	2	100	100	100
AATK	7	1	3	0	1	4	2	42.9	100	60
ABL1	8	0	8	0	0	0	2	100	100	100
ABL2	8	0	8	0	0	0	2	100	100	100
ACVR1	8	0	8	0	0	0	2	100	100	100
ACVR1B	8	0	7	0	0	1	2	87.5	100	93.3
ACVR1C	7	1	6	0	1	1	2	85.7	100	92.3
ACVR2A	7	1	7	0	1	0	2	100	100	100
ACVR2B	8	0	8	0	0	0	2	100	100	100
ACVRL1	4	4	0	0	4	4	2	0		0
ADCK1	8	0	8	0	0	0	2	100	100	100
ADCK2	8	0	8	0	0	0	2	100	100	100
ADCK3	8	0	8	0	0	0	2	100	100	100
ADCK4	8	0	8	0	0	0	2	100	100	100
ADCK5	8	0	8	0	0	0	2	100	100	100
ADRBK1	8	0	8	0	0	0	2	100	100	100
ADRBK2	8	0	8	0	0	0	2	100	100	100
AKT1	8	0	8	0	0	0	2	100	100	100
AKT2	8	0	8	0	0	0	2	100	100	100
AKT3	8	0	8	0	0	0	2	100	100	100
ALK	3	5	3	3	2	0	2	100	50	66.7
ALPK1	8	0	8	0	0	0	2	100	100	100
ALPK2	5	3	4	0	3	1	2	80	100	88.9
ALPK3	8	0	6	0	0	2	2	75	100	85.7
AMHR2	3	5	3	0	5	0	2	100	100	100
ANKK1	4	4	2	0	4	2	2	50	100	66.7
ARAF	8	0	8	0	0	0	2	100	100	100
ATM	8	0	8	0	0	0	2	100	100	100
ATR	8	0	8	0	0	0	2	100	100	100
AURKA	8	0	8	0	0	0	2	100	100	100
AURKB	8	0	8	0	0	0	2	100	100	100
AURKC	7	1	2	0	1	5	2	28.6	100	44.4
AXL	8	0	6	0	0	2	2	75	100	85.7
BCKDK	8	0	8	0	0	0	2	100	100	100
BCR	8	0	8	0	0	0	2	100	100	100
BLK	2	6	2	0	6	0	2	100	100	100
BMP2K	8	0	2	0	0	6	2	25	100	40
BMPR1A	8	0	0	0	0	8	2	0		0
BMPR1B	7	1	6	0	1	1	2	85.7	100	92.3
BMPR2	8	0	8	0	0	0	2	100	100	100
BMX	2	6	1	0	6	1	2	50	100	66.7
BRAF	8	0	8	0	0	0	2	100	100	100
BRD4	8	0	8	0	0	0	2	100	100	100
BRSK1	8	0	8	0	0	0	2	100	100	100
BRSK2	6	2	6	1	1	0	2	100	85.7	92.3
BTK	3	5	2	0	5	1	2	66.7	100	80
BUB1	8	0	8	0	0	0	2	100	100	100
BUB1B	8	0	8	0	0	0	2	100	100	100
C9orf96	8	0	5	0	0	3	2	62.5	100	76.9
CAMK1	8	0	8	0	0	0	2	100	100	100
CAMK1D	7	1	7	0	1	0	2	100	100	100
CAMK1G	1	7	0	0	7	1	2	0		0
CAMK2A	1	7	1	0	7	0	2	100	100	100
CAMK2B	6	2	4	0	2	2	2	66.7	100	80
CAMK2D	8	0	7	0	0	1	2	87.5	100	93.3
CAMK2G	8	0	8	0	0	0	2	100	100	100
CAMK4	7	1	6	1	0	1	2	85.7	85.7	85.7
CAMKK1	8	0	4	0	0	4	2	50	100	66.7
CAMKK2	8	0	8	0	0	0	2	100	100	100
CAMKV	3	5	3	0	5	0	2	100	100	100
CASK	8	0	8	0	0	0	2	100	100	100
CDC42BPA	8	0	8	0	0	0	2	100	100	100
CDC42BPB	8	0	8	0	0	0	2	100	100	100
CDC42BPG	7	1	3	0	1	4	2	42.9	100	60
CDC7	8	0	8	0	0	0	2	100	100	100
CDK1	8	0	8	0	0	0	2	100	100	100
CDK10	8	0	8	0	0	0	2	100	100	100
CDK11A	8	0	8	0	0	0	2	100	100	100
CDK11B	8	0	8	0	0	0	2	100	100	100
CDK12	8	0	8	0	0	0	2	100	100	100
CDK13	8	0	8	0	0	0	2	100	100	100
CDK14	7	1	7	0	1	0	2	100	100	100
CDK15	2	6	0	0	6	2	2	0		0
CDK16	8	0	8	0	0	0	2	100	100	100
CDK17	8	0	8	0	0	0	2	100	100	100
CDK18	8	0	6	0	0	2	2	75	100	85.7
CDK19	8	0	8	0	0	0	2	100	100	100
CDK2	8	0	8	0	0	0	2	100	100	100
CDK20	8	0	6	0	0	2	2	75	100	85.7
CDK4	8	0	8	0	0	0	2	100	100	100
CDK5	8	0	8	0	0	0	2	100	100	100
CDK6	8	0	8	0	0	0	2	100	100	100
CDK7	8	0	8	0	0	0	2	100	100	100
CDK8	8	0	8	0	0	0	2	100	100	100
CDK9	8	0	8	0	0	0	2	100	100	100
CDKL1	8	0	8	0	0	0	2	100	100	100
CDKL2	3	5	3	0	5	0	2	100	100	100
CDKL3	8	0	5	0	0	3	2	62.5	100	76.9
CDKL4	1	7	0	0	7	1	2	0		0
CDKL5	7	1	7	0	1	0	2	100	100	100
CHEK1	8	0	8	0	0	0	2	100	100	100
CHEK2	8	0	8	0	0	0	2	100	100	100
CHUK	8	0	8	0	0	0	2	100	100	100
CIT	8	0	8	0	0	0	2	100	100	100
CLK1	8	0	8	0	0	0	2	100	100	100
CLK2	8	0	8	0	0	0	2	100	100	100
CLK3	8	0	8	0	0	0	2	100	100	100
CLK4	8	0	6	0	0	2	2	75	100	85.7
CSF1R	3	5	2	3	2	1	2	66.7	40	50
CSK	8	0	8	0	0	0	2	100	100	100
CSNK1A1	8	0	8	0	0	0	2	100	100	100
CSNK1A1L	0	8	0	2	6	0	2		0	0
CSNK1D	8	0	8	0	0	0	2	100	100	100
CSNK1E	8	0	8	0	0	0	2	100	100	100
CSNK1G1	8	0	8	0	0	0	2	100	100	100
CSNK1G2	8	0	8	0	0	0	2	100	100	100
CSNK1G3	8	0	8	0	0	0	2	100	100	100
CSNK2A1	8	0	0	0	0	8	2	0		0
CSNK2A2	8	0	8	0	0	0	2	100	100	100
DAPK1	8	0	7	0	0	1	2	87.5	100	93.3
DAPK2	8	0	7	0	0	1	2	87.5	100	93.3
DAPK3	8	0	8	0	0	0	2	100	100	100
DCLK1	3	5	3	0	5	0	2	100	100	100
DCLK2	5	3	5	0	3	0	2	100	100	100
DCLK3	0	8	0	0	8	0	2
DDR1	8	0	8	0	0	0	2	100	100	100
DDR2	8	0	8	0	0	0	2	100	100	100
DMPK	8	0	8	0	0	0	2	100	100	100
DSTYK	8	0	8	0	0	0	2	100	100	100
DYRK1A	8	0	8	0	0	0	2	100	100	100
DYRK1B	8	0	8	0	0	0	2	100	100	100
DYRK2	8	0	0	0	0	8	2	0		0
DYRK3	8	0	8	0	0	0	2	100	100	100
DYRK4	8	0	8	0	0	0	2	100	100	100
EEF2K	8	0	8	0	0	0	2	100	100	100
EGFR	8	0	6	0	0	2	2	75	100	85.7
EIF2AK1	8	0	8	0	0	0	2	100	100	100
EIF2AK2	8	0	8	0	0	0	2	100	100	100
EIF2AK3	8	0	8	0	0	0	2	100	100	100
EIF2AK4	8	0	8	0	0	0	2	100	100	100
EPHA1	4	4	3	0	4	1	2	75	100	85.7
EPHA10	6	2	4	0	2	2	2	66.7	100	80
EPHA2	8	0	6	0	0	2	2	75	100	85.7
EPHA3	4	4	4	0	4	0	2	100	100	100
EPHA4	7	1	5	0	1	2	2	71.4	100	83.3
EPHA5	3	5	2	0	5	1	2	66.7	100	80
EPHA6	3	5	3	0	5	0	2	100	100	100
EPHA7	3	5	3	0	5	0	2	100	100	100
EPHA8	2	6	1	0	6	1	2	50	100	66.7
EPHB1	3	5	2	0	5	1	2	66.7	100	80
EPHB2	7	1	6	0	1	1	2	85.7	100	92.3
EPHB3	7	1	7	0	1	0	2	100	100	100
EPHB4	8	0	8	0	0	0	2	100	100	100
EPHB6	6	2	6	0	2	0	2	100	100	100
ERBB2	8	0	8	0	0	0	2	100	100	100
ERBB3	8	0	8	0	0	0	2	100	100	100
ERBB4	6	2	5	0	2	1	2	83.3	100	90.9
ERN1	8	0	8	0	0	0	2	100	100	100
ERN2	3	5	2	0	5	1	2	66.7	100	80
FASTK	8	0	8	0	0	0	2	100	100	100
FER	8	0	8	0	0	0	2	100	100	100
FES	5	3	4	1	2	1	2	80	80	80
FGFR1	8	0	5	0	0	3	2	62.5	100	76.9
FGFR2	5	3	5	1	2	0	2	100	83.3	90.9
FGFR3	6	2	6	0	2	0	2	100	100	100
FGFR4	7	1	7	0	1	0	2	100	100	100
FGR	2	6	2	1	5	0	2	100	66.7	80
FLT1	1	7	1	1	6	0	2	100	50	66.7
FLT3	1	7	1	0	7	0	2	100	100	100
FLT4	2	6	1	0	6	1	2	50	100	66.7
FRK	7	1	7	0	1	0	2	100	100	100
FYN	8	0	8	0	0	0	2	100	100	100
GAK	8	0	8	0	0	0	2	100	100	100
GRK1	1	7	0	0	7	1	2	0		0
GRK4	8	0	6	0	0	2	2	75	100	85.7
GRK5	8	0	8	0	0	0	2	100	100	100
GRK6	8	0	8	0	0	0	2	100	100	100
GRK7	1	7	0	0	7	1	2	0		0
GSK3A	8	0	4	0	0	4	2	50	100	66.7
GSK3B	8	0	8	0	0	0	2	100	100	100
GUCY2C	4	4	2	0	4	2	2	50	100	66.7
GUCY2D	1	7	0	1	6	1	2	0	0	0
GUCY2F	0	8	0	0	8	0	2
HCK	2	6	1	4	2	1	2	50	20	28.6
HIPK1	8	0	8	0	0	0	2	100	100	100
HIPK2	8	0	8	0	0	0	2	100	100	100
HIPK3	8	0	8	0	0	0	2	100	100	100
HIPK4	0	8	0	1	7	0	2		0	0
HUNK	4	4	4	0	4	0	2	100	100	100
ICK	8	0	8	0	0	0	2	100	100	100
IGF1R	8	0	8	0	0	0	2	100	100	100
IKBKAP	8	0	8	0	0	0	2	100	100	100
IKBKB	8	0	8	0	0	0	2	100	100	100
IKBKE	8	0	8	0	0	0	2	100	100	100
ILK	8	0	8	0	0	0	2	100	100	100
INSR	8	0	8	0	0	0	2	100	100	100
INSRR	3	5	3	1	4	0	2	100	75	85.7
IRAK1	8	0	8	0	0	0	2	100	100	100
IRAK2	7	1	7	1	0	0	2	100	87.5	93.3
IRAK3	2	6	2	0	6	0	2	100	100	100
IRAK4	8	0	8	0	0	0	2	100	100	100
ITK	2	6	1	0	6	1	2	50	100	66.7
JAK1	8	0	8	0	0	0	2	100	100	100
JAK2	8	0	8	0	0	0	2	100	100	100
JAK3	6	2	5	1	1	1	2	83.3	83.3	83.3
KALRN	8	0	6	0	0	2	2	75	100	85.7
KDR	2	6	0	0	6	2	2	0		0
KIT	5	3	4	0	3	1	2	80	100	88.9
KSR1	8	0	8	0	0	0	2	100	100	100
KSR2	4	4	2	0	4	2	2	50	100	66.7
LATS1	8	0	8	0	0	0	2	100	100	100
LATS2	8	0	7	0	0	1	2	87.5	100	93.3
LCK	0	8	0	1	7	0	2		0	0
LIMK1	8	0	8	0	0	0	2	100	100	100
LIMK2	8	0	8	0	0	0	2	100	100	100
LMTK2	8	0	8	0	0	0	2	100	100	100
LMTK3	4	4	4	2	2	0	2	100	66.7	80
LRRK1	7	1	6	0	1	1	2	85.7	100	92.3
LRRK2	6	2	5	0	2	1	2	83.3	100	90.9
LTK	7	1	7	0	1	0	2	100	100	100
LYN	7	1	7	0	1	0	2	100	100	100
MAK	8	0	2	0	0	6	2	25	100	40
MAP2K1	8	0	8	0	0	0	2	100	100	100
MAP2K2	8	0	8	0	0	0	2	100	100	100
MAP2K3	8	0	8	0	0	0	2	100	100	100
MAP2K4	8	0	8	0	0	0	2	100	100	100
MAP2K5	8	0	8	0	0	0	2	100	100	100
MAP2K6	6	2	6	0	2	0	2	100	100	100
MAP2K7	8	0	8	0	0	0	2	100	100	100
MAP3K1	8	0	8	0	0	0	2	100	100	100
MAP3K10	8	0	8	0	0	0	2	100	100	100
MAP3K11	8	0	7	0	0	1	2	87.5	100	93.3
MAP3K12	8	0	8	0	0	0	2	100	100	100
MAP3K13	8	0	8	0	0	0	2	100	100	100
MAP3K14	8	0	8	0	0	0	2	100	100	100
MAP3K15	2	6	2	0	6	0	2	100	100	100
MAP3K19	1	7	0	0	7	1	2	0		0
MAP3K2	8	0	8	0	0	0	2	100	100	100
MAP3K21	8	0	8	0	0	0	2	100	100	100
MAP3K3	8	0	8	0	0	0	2	100	100	100
MAP3K4	8	0	8	0	0	0	2	100	100	100
MAP3K5	8	0	7	0	0	1	2	87.5	100	93.3
MAP3K6	8	0	8	0	0	0	2	100	100	100
MAP3K7	8	0	8	0	0	0	2	100	100	100
MAP3K8	8	0	8	0	0	0	2	100	100	100
MAP3K9	8	0	8	0	0	0	2	100	100	100
MAP4K1	8	0	8	0	0	0	2	100	100	100
MAP4K2	8	0	8	0	0	0	2	100	100	100
MAP4K3	8	0	8	0	0	0	2	100	100	100
MAP4K4	8	0	8	0	0	0	2	100	100	100
MAP4K5	8	0	8	0	0	0	2	100	100	100
MAPK1	8	0	8	0	0	0	2	100	100	100
MAPK10	5	3	4	0	3	1	2	80	100	88.9
MAPK11	8	0	8	0	0	0	2	100	100	100
MAPK12	8	0	8	0	0	0	2	100	100	100
MAPK13	8	0	8	0	0	0	2	100	100	100
MAPK14	8	0	8	0	0	0	2	100	100	100
MAPK15	6	2	3	0	2	3	2	50	100	66.7
MAPK3	8	0	8	0	0	0	2	100	100	100
MAPK4	2	6	2	0	6	0	2	100	100	100
MAPK6	8	0	8	0	0	0	2	100	100	100
MAPK7	8	0	8	0	0	0	2	100	100	100
MAPK8	8	0	7	0	0	1	2	87.5	100	93.3
MAPK9	8	0	8	0	0	0	2	100	100	100
MAPKAPK2	8	0	8	0	0	0	2	100	100	100
MAPKAPK3	8	0	8	0	0	0	2	100	100	100
MAPKAPK5	8	0	8	0	0	0	2	100	100	100
MARK1	4	4	4	0	4	0	2	100	100	100
MARK2	8	0	8	0	0	0	2	100	100	100
MARK3	8	0	8	0	0	0	2	100	100	100
MARK4	8	0	8	0	0	0	2	100	100	100
MAST1	8	0	8	0	0	0	2	100	100	100
MAST2	8	0	8	0	0	0	2	100	100	100
MAST3	8	0	8	0	0	0	2	100	100	100
MAST4	8	0	8	0	0	0	2	100	100	100
MASTL	8	0	8	0	0	0	2	100	100	100
MATK	2	6	2	0	6	0	2	100	100	100
MELK	8	0	8	0	0	0	2	100	100	100
MERTK	7	1	7	0	1	0	2	100	100	100
MET	8	0	8	0	0	0	2	100	100	100
MINK1	8	0	8	0	0	0	2	100	100	100
MKNK1	8	0	8	0	0	0	2	100	100	100
MKNK2	8	0	8	0	0	0	2	100	100	100
MLKL	8	0	8	0	0	0	2	100	100	100
MOK	8	0	8	0	0	0	2	100	100	100
MOS	0	8	0	0	8	0	2
MST1R	7	1	7	0	1	0	2	100	100	100
MST4	8	0	7	0	0	1	2	87.5	100	93.3
MTOR	8	0	8	0	0	0	2	100	100	100
MUSK	2	6	1	0	6	1	2	50	100	66.7
MYLK	8	0	8	0	0	0	2	100	100	100
MYLK2	7	1	6	1	0	1	2	85.7	85.7	85.7
MYLK3	3	5	1	0	5	2	2	33.3	100	50
MYLK4	8	0	6	0	0	2	2	75	100	85.7
MYO3A	1	7	1	0	7	0	2	100	100	100
MYO3B	5	3	5	1	2	0	2	100	83.3	90.9
NEK1	8	0	8	0	0	0	2	100	100	100
NEK10	7	1	7	0	1	0	2	100	100	100
NEK11	8	0	7	0	0	1	2	87.5	100	93.3
NEK2	8	0	8	0	0	0	2	100	100	100
NEK3	7	1	7	0	1	0	2	100	100	100
NEK4	8	0	8	0	0	0	2	100	100	100
NEK5	5	3	2	0	3	3	2	40	100	57.1
NEK6	8	0	8	0	0	0	2	100	100	100
NEK7	8	0	8	0	0	0	2	100	100	100
NEK8	8	0	8	0	0	0	2	100	100	100
NEK9	8	0	8	0	0	0	2	100	100	100
NIM1	6	2	3	0	2	3	2	50	100	66.7
NLK	8	0	8	0	0	0	2	100	100	100
NPR1	3	5	2	2	3	1	2	66.7	50	57.1
NPR2	7	1	7	0	1	0	2	100	100	100
NRBP1	8	0	8	0	0	0	2	100	100	100
NRBP2	8	0	8	0	0	0	2	100	100	100
NRK	3	5	3	0	5	0	2	100	100	100
NTRK1	3	5	3	2	3	0	2	100	60	75
NTRK2	4	4	0	0	4	4	2	0		0
NTRK3	3	5	1	0	5	2	2	33.3	100	50
NUAK1	7	1	6	0	1	1	2	85.7	100	92.3
NUAK2	7	1	7	0	1	0	2	100	100	100
OBSCN	8	0	5	0	0	3	2	62.5	100	76.9
OXSR1	8	0	8	0	0	0	2	100	100	100
PAK1	8	0	8	0	0	0	2	100	100	100
PAK2	8	0	8	0	0	0	2	100	100	100
PAK3	3	5	2	2	3	1	2	66.7	50	57.1
PAK4	8	0	8	0	0	0	2	100	100	100
PAK6	1	7	1	6	1	0	2	100	14.3	25
PAK7	1	7	1	0	7	0	2	100	100	100
PAN3	8	0	8	0	0	0	2	100	100	100
PASK	8	0	8	0	0	0	2	100	100	100
PBK	8	0	8	0	0	0	2	100	100	100
PDGFRA	5	3	5	2	1	0	2	100	71.4	83.3
PDGFRB	5	3	4	1	2	1	2	80	80	80
PDIK1L	8	0	8	0	0	0	2	100	100	100
PDK1	8	0	8	0	0	0	2	100	100	100
PDK2	8	0	8	0	0	0	2	100	100	100
PDK3	8	0	8	0	0	0	2	100	100	100
PDK4	7	1	7	0	1	0	2	100	100	100
PDPK1	8	0	8	0	0	0	2	100	100	100
PEAK1	8	0	8	0	0	0	2	100	100	100
PHKG1	8	0	7	0	0	1	2	87.5	100	93.3
PHKG2	8	0	8	0	0	0	2	100	100	100
PIK3R4	8	0	8	0	0	0	2	100	100	100
PIM1	8	0	8	0	0	0	2	100	100	100
PIM2	8	0	8	0	0	0	2	100	100	100
PIM3	8	0	8	0	0	0	2	100	100	100
PINK1	8	0	8	0	0	0	2	100	100	100
PKDCC	6	2	6	1	1	0	2	100	85.7	92.3
PKMYT1	8	0	8	0	0	0	2	100	100	100
PKN1	8	0	8	0	0	0	2	100	100	100
PKN2	8	0	8	0	0	0	2	100	100	100
PKN3	8	0	8	0	0	0	2	100	100	100
PLK1	8	0	8	0	0	0	2	100	100	100
PLK2	8	0	7	0	0	1	2	87.5	100	93.3
PLK3	8	0	8	0	0	0	2	100	100	100
PLK4	8	0	8	0	0	0	2	100	100	100
PLK5	2	6	0	1	5	2	2	0	0	0
PNCK	6	2	5	0	2	1	2	83.3	100	90.9
POMK	8	0	8	0	0	0	2	100	100	100
PRKAA1	8	0	8	0	0	0	2	100	100	100
PRKAA2	7	1	7	0	1	0	2	100	100	100
PRKACA	8	0	8	0	0	0	2	100	100	100
PRKACB	8	0	8	0	0	0	2	100	100	100
PRKACG	0	8	0	1	7	0	2		0	0
PRKAG1	8	0	8	0	0	0	2	100	100	100
PRKCA	8	0	8	0	0	0	2	100	100	100
PRKCB	3	5	3	5	0	0	2	100	37.5	54.5
PRKCD	8	0	8	0	0	0	2	100	100	100
PRKCE	8	0	8	0	0	0	2	100	100	100
PRKCG	3	5	3	0	5	0	2	100	100	100
PRKCH	7	1	7	1	0	0	2	100	87.5	93.3
PRKCI	8	0	8	0	0	0	2	100	100	100
PRKCQ	4	4	4	1	3	0	2	100	80	88.9
PRKCZ	8	0	7	0	0	1	2	87.5	100	93.3
PRKD1	6	2	6	0	2	0	2	100	100	100
PRKD2	8	0	8	0	0	0	2	100	100	100
PRKD3	8	0	7	0	0	1	2	87.5	100	93.3
PRKDC	8	0	8	0	0	0	2	100	100	100
PRKG1	5	3	4	0	3	1	2	80	100	88.9
PRKG2	5	3	5	0	3	0	2	100	100	100
PRKX	8	0	8	0	0	0	2	100	100	100
PRKY	3	5	0	0	5	3	2	0		0
PRPF4B	8	0	8	0	0	0	2	100	100	100
PSKH1	8	0	8	0	0	0	2	100	100	100
PSKH2	0	8	0	0	8	0	2
PTK2	8	0	8	0	0	0	2	100	100	100
PTK2B	8	0	8	0	0	0	2	100	100	100
PTK6	8	0	3	0	0	5	2	37.5	100	54.5
PTK7	8	0	6	0	0	2	2	75	100	85.7
PXK	8	0	8	0	0	0	2	100	100	100
RAF1	8	0	8	0	0	0	2	100	100	100
RET	3	5	3	0	5	0	2	100	100	100
RIOK1	8	0	8	0	0	0	2	100	100	100
RIOK2	8	0	8	0	0	0	2	100	100	100
RIOK3	8	0	8	0	0	0	2	100	100	100
RIPK1	8	0	8	0	0	0	2	100	100	100
RIPK2	8	0	8	0	0	0	2	100	100	100
RIPK3	2	6	2	0	6	0	2	100	100	100
RIPK4	6	2	6	0	2	0	2	100	100	100
RNASEL	7	1	7	0	1	0	2	100	100	100
ROCK1	8	0	8	0	0	0	2	100	100	100
ROCK2	8	0	8	0	0	0	2	100	100	100
ROR1	5	3	5	1	2	0	2	100	83.3	90.9
ROR2	3	5	2	1	4	1	2	66.7	66.7	66.7
ROS1	5	3	4	2	1	1	2	80	66.7	72.7
RPS6KA1	8	0	8	0	0	0	2	100	100	100
RPS6KA2	8	0	6	0	0	2	2	75	100	85.7
RPS6KA3	8	0	8	0	0	0	2	100	100	100
RPS6KA4	8	0	8	0	0	0	2	100	100	100
RPS6KA5	8	0	7	0	0	1	2	87.5	100	93.3
RPS6KA6	2	6	2	0	6	0	2	100	100	100
RPS6KB1	8	0	8	0	0	0	2	100	100	100
RPS6KB2	8	0	7	0	0	1	2	87.5	100	93.3
RPS6KC1	8	0	8	0	0	0	2	100	100	100
RPS6KL1	8	0	7	0	0	1	2	87.5	100	93.3
RYK	8	0	8	0	0	0	2	100	100	100
SBK1	8	0	6	0	0	2	2	75	100	85.7
SBK2	2	6	0	0	6	2	2	0		0
SBK3	2	6	1	1	5	1	2	50	50	50
SCYL1	8	0	8	0	0	0	2	100	100	100
SCYL2	8	0	8	0	0	0	2	100	100	100
SCYL3	8	0	8	0	0	0	2	100	100	100
SGK1	8	0	7	0	0	1	2	87.5	100	93.3
SGK2	7	1	5	0	1	2	2	71.4	100	83.3
SGK223	7	1	7	0	1	0	2	100	100	100
SGK3	1	7	1	6	1	0	2	100	14.3	25
SGK494	7	1	0	0	1	7	2	0		0
SIK1	8	0	7	0	0	1	2	87.5	100	93.3
SIK2	8	0	8	0	0	0	2	100	100	100
SIK3	8	0	8	0	0	0	2	100	100	100
SLK	8	0	8	0	0	0	2	100	100	100
SMG1	8	0	8	0	0	0	2	100	100	100
SNRK	8	0	8	0	0	0	2	100	100	100
SPEG	8	0	4	0	0	4	2	50	100	66.7
SRC	8	0	8	0	0	0	2	100	100	100
SRMS	2	6	2	0	6	0	2	100	100	100
SRPK1	8	0	8	0	0	0	2	100	100	100
SRPK2	8	0	8	0	0	0	2	100	100	100
SRPK3	4	4	1	0	4	3	2	25	100	40
STK10	8	0	8	0	0	0	2	100	100	100
STK11	8	0	8	0	0	0	2	100	100	100
STK16	8	0	8	0	0	0	2	100	100	100
STK17A	8	0	8	0	0	0	2	100	100	100
STK17B	8	0	8	0	0	0	2	100	100	100
STK19	8	0	8	0	0	0	2	100	100	100
STK24	8	0	8	0	0	0	2	100	100	100
STK25	8	0	8	0	0	0	2	100	100	100
STK3	8	0	8	0	0	0	2	100	100	100
STK31	5	3	5	0	3	0	2	100	100	100
STK32A	5	3	3	0	3	2	2	60	100	75
STK32B	6	2	5	0	2	1	2	83.3	100	90.9
STK32C	8	0	8	0	0	0	2	100	100	100
STK33	5	3	5	0	3	0	2	100	100	100
STK35	8	0	8	0	0	0	2	100	100	100
STK36	8	0	8	0	0	0	2	100	100	100
STK38	8	0	8	0	0	0	2	100	100	100
STK38L	8	0	8	0	0	0	2	100	100	100
STK39	8	0	8	0	0	0	2	100	100	100
STK4	8	0	8	0	0	0	2	100	100	100
STK40	8	0	8	0	0	0	2	100	100	100
STRADA	8	0	8	0	0	0	2	100	100	100
STRADB	8	0	8	0	0	0	2	100	100	100
STYK1	7	1	7	1	0	0	2	100	87.5	93.3
SYK	5	3	4	0	3	1	2	80	100	88.9
TAF1	8	0	8	0	0	0	2	100	100	100
TAOK1	8	0	8	0	0	0	2	100	100	100
TAOK2	8	0	8	0	0	0	2	100	100	100
TAOK3	8	0	8	0	0	0	2	100	100	100
TBCK	8	0	8	0	0	0	2	100	100	100
TBK1	8	0	8	0	0	0	2	100	100	100
TEC	8	0	7	0	0	1	2	87.5	100	93.3
TEK	1	7	0	0	7	1	2	0		0
TESK1	8	0	8	0	0	0	2	100	100	100
TESK2	6	2	6	2	0	0	2	100	75	85.7
TEX14	6	2	4	1	1	2	2	66.7	80	72.7
TGFBR1	8	0	8	0	0	0	2	100	100	100
TGFBR2	8	0	8	0	0	0	2	100	100	100
TIE1	3	5	3	1	4	0	2	100	75	85.7
TLK1	8	0	8	0	0	0	2	100	100	100
TLK2	8	0	8	0	0	0	2	100	100	100
TNIK	8	0	7	0	0	1	2	87.5	100	93.3
TNK1	7	1	6	0	1	1	2	85.7	100	92.3
TNK2	8	0	8	0	0	0	2	100	100	100
TP53RK	8	0	8	0	0	0	2	100	100	100
TRIB1	8	0	1	0	0	7	2	12.5	100	22.2
TRIB2	8	0	6	0	0	2	2	75	100	85.7
TRIB3	8	0	8	0	0	0	2	100	100	100
TRIM24	8	0	8	0	0	0	2	100	100	100
TRIM28	8	0	8	0	0	0	2	100	100	100
TRIO	8	0	8	0	0	0	2	100	100	100
TRPM6	4	4	4	0	4	0	2	100	100	100
TRPM7	8	0	8	0	0	0	2	100	100	100
TSSK1B	1	7	1	3	4	0	2	100	25	40
TSSK3	6	2	3	2	0	3	2	50	60	54.5
TSSK4	8	0	0	0	0	8	2	0		0
TSSK6	1	7	1	7	0	0	2	100	12.5	22.2
TTBK1	5	3	1	0	3	4	2	20	100	33.3
TTBK2	8	0	8	0	0	0	2	100	100	100
TTK	8	0	8	0	0	0	2	100	100	100
TTN	8	0	4	0	0	4	2	50	100	66.7
TWF1	8	0	8	0	0	0	2	100	100	100
TXK	5	3	5	0	3	0	2	100	100	100
TYK2	8	0	8	0	0	0	2	100	100	100
TYRO3	8	0	8	0	0	0	2	100	100	100
UHMK1	8	0	8	0	0	0	2	100	100	100
ULK1	8	0	8	0	0	0	2	100	100	100
ULK2	8	0	6	0	0	2	2	75	100	85.7
ULK3	8	0	8	0	0	0	2	100	100	100
ULK4	8	0	8	0	0	0	2	100	100	100
VRK1	8	0	8	0	0	0	2	100	100	100
VRK2	7	1	7	1	0	0	2	100	87.5	93.3
VRK3	8	0	8	0	0	0	2	100	100	100
WEE1	8	0	8	0	0	0	2	100	100	100
WEE2	0	8	0	1	7	0	2		0	0
WNK1	8	0	8	0	0	0	2	100	100	100
WNK2	6	2	6	0	2	0	2	100	100	100
WNK3	3	5	0	2	3	3	2	0	0	0
WNK4	7	1	5	0	1	2	2	71.4	100	83.3
YES1	8	0	8	0	0	0	2	100	100	100
ZAK	8	0	8	0	0	0	2	100	100	100
ZAP70	4	4	3	3	1	1	2	75	50	60

## Sheet: Threshold_3
Kinases	P	N	TP	FP	TN	FN	Threshold	Recall	Precision	Fmeasure
AAK1	8	0	8	0	0	0	3	100	100	100
AATK	5	3	2	0	3	3	3	40	100	57.1
ABL1	8	0	8	0	0	0	3	100	100	100
ABL2	8	0	8	0	0	0	3	100	100	100
ACVR1	8	0	8	0	0	0	3	100	100	100
ACVR1B	7	1	7	0	1	0	3	100	100	100
ACVR1C	6	2	5	0	2	1	3	83.3	100	90.9
ACVR2A	7	1	7	0	1	0	3	100	100	100
ACVR2B	8	0	8	0	0	0	3	100	100	100
ACVRL1	4	4	0	0	4	4	3	0		0
ADCK1	8	0	8	0	0	0	3	100	100	100
ADCK2	8	0	8	0	0	0	3	100	100	100
ADCK3	8	0	6	0	0	2	3	75	100	85.7
ADCK4	8	0	8	0	0	0	3	100	100	100
ADCK5	8	0	8	0	0	0	3	100	100	100
ADRBK1	8	0	8	0	0	0	3	100	100	100
ADRBK2	6	2	6	0	2	0	3	100	100	100
AKT1	8	0	8	0	0	0	3	100	100	100
AKT2	8	0	8	0	0	0	3	100	100	100
AKT3	8	0	8	0	0	0	3	100	100	100
ALK	2	6	2	2	4	0	3	100	50	66.7
ALPK1	8	0	8	0	0	0	3	100	100	100
ALPK2	4	4	4	0	4	0	3	100	100	100
ALPK3	6	2	6	0	2	0	3	100	100	100
AMHR2	3	5	2	0	5	1	3	66.7	100	80
ANKK1	3	5	1	0	5	2	3	33.3	100	50
ARAF	8	0	8	0	0	0	3	100	100	100
ATM	8	0	8	0	0	0	3	100	100	100
ATR	8	0	8	0	0	0	3	100	100	100
AURKA	8	0	8	0	0	0	3	100	100	100
AURKB	8	0	8	0	0	0	3	100	100	100
AURKC	6	2	1	0	2	5	3	16.7	100	28.6
AXL	8	0	6	0	0	2	3	75	100	85.7
BCKDK	8	0	8	0	0	0	3	100	100	100
BCR	8	0	8	0	0	0	3	100	100	100
BLK	2	6	2	0	6	0	3	100	100	100
BMP2K	8	0	1	0	0	7	3	12.5	100	22.2
BMPR1A	8	0	0	0	0	8	3	0		0
BMPR1B	7	1	5	0	1	2	3	71.4	100	83.3
BMPR2	8	0	8	0	0	0	3	100	100	100
BMX	2	6	1	0	6	1	3	50	100	66.7
BRAF	8	0	8	0	0	0	3	100	100	100
BRD4	8	0	8	0	0	0	3	100	100	100
BRSK1	7	1	7	1	0	0	3	100	87.5	93.3
BRSK2	5	3	4	2	1	1	3	80	66.7	72.7
BTK	2	6	1	0	6	1	3	50	100	66.7
BUB1	8	0	8	0	0	0	3	100	100	100
BUB1B	8	0	8	0	0	0	3	100	100	100
C9orf96	7	1	3	0	1	4	3	42.9	100	60
CAMK1	8	0	8	0	0	0	3	100	100	100
CAMK1D	7	1	6	0	1	1	3	85.7	100	92.3
CAMK1G	0	8	0	0	8	0	3
CAMK2A	1	7	1	0	7	0	3	100	100	100
CAMK2B	5	3	4	0	3	1	3	80	100	88.9
CAMK2D	7	1	7	0	1	0	3	100	100	100
CAMK2G	8	0	8	0	0	0	3	100	100	100
CAMK4	6	2	5	0	2	1	3	83.3	100	90.9
CAMKK1	8	0	3	0	0	5	3	37.5	100	54.5
CAMKK2	8	0	8	0	0	0	3	100	100	100
CAMKV	2	6	2	1	5	0	3	100	66.7	80
CASK	8	0	8	0	0	0	3	100	100	100
CDC42BPA	8	0	8	0	0	0	3	100	100	100
CDC42BPB	8	0	8	0	0	0	3	100	100	100
CDC42BPG	6	2	3	0	2	3	3	50	100	66.7
CDC7	8	0	8	0	0	0	3	100	100	100
CDK1	8	0	8	0	0	0	3	100	100	100
CDK10	8	0	8	0	0	0	3	100	100	100
CDK11A	8	0	8	0	0	0	3	100	100	100
CDK11B	8	0	8	0	0	0	3	100	100	100
CDK12	8	0	8	0	0	0	3	100	100	100
CDK13	8	0	8	0	0	0	3	100	100	100
CDK14	7	1	7	0	1	0	3	100	100	100
CDK15	2	6	0	0	6	2	3	0		0
CDK16	8	0	8	0	0	0	3	100	100	100
CDK17	8	0	8	0	0	0	3	100	100	100
CDK18	8	0	5	0	0	3	3	62.5	100	76.9
CDK19	8	0	8	0	0	0	3	100	100	100
CDK2	8	0	8	0	0	0	3	100	100	100
CDK20	7	1	5	0	1	2	3	71.4	100	83.3
CDK4	8	0	8	0	0	0	3	100	100	100
CDK5	8	0	8	0	0	0	3	100	100	100
CDK6	8	0	8	0	0	0	3	100	100	100
CDK7	8	0	8	0	0	0	3	100	100	100
CDK8	8	0	8	0	0	0	3	100	100	100
CDK9	8	0	8	0	0	0	3	100	100	100
CDKL1	8	0	7	0	0	1	3	87.5	100	93.3
CDKL2	3	5	2	0	5	1	3	66.7	100	80
CDKL3	8	0	1	0	0	7	3	12.5	100	22.2
CDKL4	0	8	0	0	8	0	3
CDKL5	6	2	6	1	1	0	3	100	85.7	92.3
CHEK1	8	0	8	0	0	0	3	100	100	100
CHEK2	8	0	8	0	0	0	3	100	100	100
CHUK	8	0	8	0	0	0	3	100	100	100
CIT	8	0	8	0	0	0	3	100	100	100
CLK1	8	0	8	0	0	0	3	100	100	100
CLK2	8	0	8	0	0	0	3	100	100	100
CLK3	8	0	8	0	0	0	3	100	100	100
CLK4	8	0	1	0	0	7	3	12.5	100	22.2
CSF1R	3	5	2	0	5	1	3	66.7	100	80
CSK	8	0	8	0	0	0	3	100	100	100
CSNK1A1	8	0	8	0	0	0	3	100	100	100
CSNK1A1L	0	8	0	1	7	0	3		0	0
CSNK1D	8	0	8	0	0	0	3	100	100	100
CSNK1E	8	0	8	0	0	0	3	100	100	100
CSNK1G1	8	0	8	0	0	0	3	100	100	100
CSNK1G2	8	0	8	0	0	0	3	100	100	100
CSNK1G3	8	0	8	0	0	0	3	100	100	100
CSNK2A1	8	0	0	0	0	8	3	0		0
CSNK2A2	8	0	8	0	0	0	3	100	100	100
DAPK1	7	1	7	0	1	0	3	100	100	100
DAPK2	8	0	7	0	0	1	3	87.5	100	93.3
DAPK3	8	0	8	0	0	0	3	100	100	100
DCLK1	3	5	3	0	5	0	3	100	100	100
DCLK2	5	3	5	0	3	0	3	100	100	100
DCLK3	0	8	0	0	8	0	3
DDR1	8	0	8	0	0	0	3	100	100	100
DDR2	8	0	8	0	0	0	3	100	100	100
DMPK	8	0	8	0	0	0	3	100	100	100
DSTYK	8	0	8	0	0	0	3	100	100	100
DYRK1A	8	0	8	0	0	0	3	100	100	100
DYRK1B	8	0	8	0	0	0	3	100	100	100
DYRK2	8	0	0	0	0	8	3	0		0
DYRK3	7	1	7	1	0	0	3	100	87.5	93.3
DYRK4	8	0	8	0	0	0	3	100	100	100
EEF2K	8	0	8	0	0	0	3	100	100	100
EGFR	8	0	6	0	0	2	3	75	100	85.7
EIF2AK1	8	0	8	0	0	0	3	100	100	100
EIF2AK2	8	0	8	0	0	0	3	100	100	100
EIF2AK3	8	0	8	0	0	0	3	100	100	100
EIF2AK4	8	0	8	0	0	0	3	100	100	100
EPHA1	3	5	3	0	5	0	3	100	100	100
EPHA10	5	3	4	0	3	1	3	80	100	88.9
EPHA2	8	0	6	0	0	2	3	75	100	85.7
EPHA3	3	5	3	0	5	0	3	100	100	100
EPHA4	5	3	5	0	3	0	3	100	100	100
EPHA5	2	6	2	0	6	0	3	100	100	100
EPHA6	3	5	3	0	5	0	3	100	100	100
EPHA7	2	6	2	1	5	0	3	100	66.7	80
EPHA8	1	7	0	0	7	1	3	0		0
EPHB1	3	5	1	0	5	2	3	33.3	100	50
EPHB2	7	1	6	0	1	1	3	85.7	100	92.3
EPHB3	7	1	7	0	1	0	3	100	100	100
EPHB4	8	0	8	0	0	0	3	100	100	100
EPHB6	6	2	6	0	2	0	3	100	100	100
ERBB2	8	0	8	0	0	0	3	100	100	100
ERBB3	8	0	8	0	0	0	3	100	100	100
ERBB4	6	2	5	0	2	1	3	83.3	100	90.9
ERN1	8	0	8	0	0	0	3	100	100	100
ERN2	2	6	2	0	6	0	3	100	100	100
FASTK	8	0	8	0	0	0	3	100	100	100
FER	8	0	5	0	0	3	3	62.5	100	76.9
FES	4	4	3	1	3	1	3	75	75	75
FGFR1	8	0	5	0	0	3	3	62.5	100	76.9
FGFR2	5	3	4	0	3	1	3	80	100	88.9
FGFR3	6	2	6	0	2	0	3	100	100	100
FGFR4	7	1	7	0	1	0	3	100	100	100
FGR	0	8	0	2	6	0	3		0	0
FLT1	1	7	0	1	6	1	3	0	0	0
FLT3	1	7	1	0	7	0	3	100	100	100
FLT4	2	6	0	0	6	2	3	0		0
FRK	7	1	7	0	1	0	3	100	100	100
FYN	8	0	8	0	0	0	3	100	100	100
GAK	8	0	8	0	0	0	3	100	100	100
GRK1	0	8	0	0	8	0	3
GRK4	8	0	3	0	0	5	3	37.5	100	54.5
GRK5	7	1	7	1	0	0	3	100	87.5	93.3
GRK6	8	0	8	0	0	0	3	100	100	100
GRK7	0	8	0	0	8	0	3
GSK3A	8	0	0	0	0	8	3	0		0
GSK3B	8	0	8	0	0	0	3	100	100	100
GUCY2C	2	6	2	0	6	0	3	100	100	100
GUCY2D	0	8	0	1	7	0	3		0	0
GUCY2F	0	8	0	0	8	0	3
HCK	2	6	1	3	3	1	3	50	25	33.3
HIPK1	8	0	8	0	0	0	3	100	100	100
HIPK2	8	0	8	0	0	0	3	100	100	100
HIPK3	8	0	8	0	0	0	3	100	100	100
HIPK4	0	8	0	0	8	0	3
HUNK	4	4	4	0	4	0	3	100	100	100
ICK	8	0	8	0	0	0	3	100	100	100
IGF1R	8	0	8	0	0	0	3	100	100	100
IKBKAP	8	0	8	0	0	0	3	100	100	100
IKBKB	8	0	8	0	0	0	3	100	100	100
IKBKE	7	1	7	1	0	0	3	100	87.5	93.3
ILK	8	0	8	0	0	0	3	100	100	100
INSR	7	1	7	0	1	0	3	100	100	100
INSRR	1	7	1	2	5	0	3	100	33.3	50
IRAK1	8	0	8	0	0	0	3	100	100	100
IRAK2	7	1	7	0	1	0	3	100	100	100
IRAK3	2	6	2	0	6	0	3	100	100	100
IRAK4	8	0	8	0	0	0	3	100	100	100
ITK	2	6	1	0	6	1	3	50	100	66.7
JAK1	8	0	8	0	0	0	3	100	100	100
JAK2	8	0	8	0	0	0	3	100	100	100
JAK3	5	3	4	2	1	1	3	80	66.7	72.7
KALRN	7	1	3	0	1	4	3	42.9	100	60
KDR	2	6	0	0	6	2	3	0		0
KIT	3	5	3	1	4	0	3	100	75	85.7
KSR1	7	1	7	1	0	0	3	100	87.5	93.3
KSR2	2	6	2	0	6	0	3	100	100	100
LATS1	8	0	8	0	0	0	3	100	100	100
LATS2	7	1	7	0	1	0	3	100	100	100
LCK	0	8	0	1	7	0	3		0	0
LIMK1	8	0	8	0	0	0	3	100	100	100
LIMK2	8	0	8	0	0	0	3	100	100	100
LMTK2	8	0	8	0	0	0	3	100	100	100
LMTK3	3	5	3	2	3	0	3	100	60	75
LRRK1	5	3	5	0	3	0	3	100	100	100
LRRK2	4	4	4	0	4	0	3	100	100	100
LTK	6	2	6	0	2	0	3	100	100	100
LYN	7	1	6	0	1	1	3	85.7	100	92.3
MAK	6	2	2	0	2	4	3	33.3	100	50
MAP2K1	8	0	8	0	0	0	3	100	100	100
MAP2K2	8	0	8	0	0	0	3	100	100	100
MAP2K3	8	0	8	0	0	0	3	100	100	100
MAP2K4	8	0	8	0	0	0	3	100	100	100
MAP2K5	8	0	8	0	0	0	3	100	100	100
MAP2K6	5	3	5	1	2	0	3	100	83.3	90.9
MAP2K7	8	0	8	0	0	0	3	100	100	100
MAP3K1	8	0	8	0	0	0	3	100	100	100
MAP3K10	8	0	8	0	0	0	3	100	100	100
MAP3K11	8	0	7	0	0	1	3	87.5	100	93.3
MAP3K12	8	0	8	0	0	0	3	100	100	100
MAP3K13	7	1	7	1	0	0	3	100	87.5	93.3
MAP3K14	8	0	8	0	0	0	3	100	100	100
MAP3K15	2	6	1	0	6	1	3	50	100	66.7
MAP3K19	0	8	0	0	8	0	3
MAP3K2	8	0	8	0	0	0	3	100	100	100
MAP3K21	8	0	8	0	0	0	3	100	100	100
MAP3K3	8	0	8	0	0	0	3	100	100	100
MAP3K4	8	0	8	0	0	0	3	100	100	100
MAP3K5	8	0	7	0	0	1	3	87.5	100	93.3
MAP3K6	8	0	8	0	0	0	3	100	100	100
MAP3K7	8	0	8	0	0	0	3	100	100	100
MAP3K8	8	0	8	0	0	0	3	100	100	100
MAP3K9	8	0	8	0	0	0	3	100	100	100
MAP4K1	6	2	5	1	1	1	3	83.3	83.3	83.3
MAP4K2	8	0	8	0	0	0	3	100	100	100
MAP4K3	8	0	8	0	0	0	3	100	100	100
MAP4K4	8	0	8	0	0	0	3	100	100	100
MAP4K5	8	0	8	0	0	0	3	100	100	100
MAPK1	8	0	8	0	0	0	3	100	100	100
MAPK10	4	4	3	0	4	1	3	75	100	85.7
MAPK11	8	0	8	0	0	0	3	100	100	100
MAPK12	8	0	8	0	0	0	3	100	100	100
MAPK13	8	0	8	0	0	0	3	100	100	100
MAPK14	8	0	8	0	0	0	3	100	100	100
MAPK15	4	4	3	0	4	1	3	75	100	85.7
MAPK3	8	0	8	0	0	0	3	100	100	100
MAPK4	2	6	2	0	6	0	3	100	100	100
MAPK6	8	0	8	0	0	0	3	100	100	100
MAPK7	8	0	8	0	0	0	3	100	100	100
MAPK8	8	0	3	0	0	5	3	37.5	100	54.5
MAPK9	8	0	8	0	0	0	3	100	100	100
MAPKAPK2	8	0	8	0	0	0	3	100	100	100
MAPKAPK3	8	0	8	0	0	0	3	100	100	100
MAPKAPK5	8	0	8	0	0	0	3	100	100	100
MARK1	3	5	3	0	5	0	3	100	100	100
MARK2	8	0	8	0	0	0	3	100	100	100
MARK3	8	0	8	0	0	0	3	100	100	100
MARK4	8	0	8	0	0	0	3	100	100	100
MAST1	8	0	8	0	0	0	3	100	100	100
MAST2	8	0	8	0	0	0	3	100	100	100
MAST3	8	0	8	0	0	0	3	100	100	100
MAST4	8	0	8	0	0	0	3	100	100	100
MASTL	8	0	8	0	0	0	3	100	100	100
MATK	2	6	2	0	6	0	3	100	100	100
MELK	8	0	8	0	0	0	3	100	100	100
MERTK	7	1	7	0	1	0	3	100	100	100
MET	8	0	8	0	0	0	3	100	100	100
MINK1	8	0	8	0	0	0	3	100	100	100
MKNK1	8	0	8	0	0	0	3	100	100	100
MKNK2	8	0	8	0	0	0	3	100	100	100
MLKL	8	0	8	0	0	0	3	100	100	100
MOK	8	0	7	0	0	1	3	87.5	100	93.3
MOS	0	8	0	0	8	0	3
MST1R	7	1	6	0	1	1	3	85.7	100	92.3
MST4	8	0	7	0	0	1	3	87.5	100	93.3
MTOR	8	0	8	0	0	0	3	100	100	100
MUSK	1	7	0	0	7	1	3	0		0
MYLK	8	0	7	0	0	1	3	87.5	100	93.3
MYLK2	5	3	5	0	3	0	3	100	100	100
MYLK3	2	6	1	0	6	1	3	50	100	66.7
MYLK4	8	0	0	0	0	8	3	0		0
MYO3A	1	7	1	0	7	0	3	100	100	100
MYO3B	3	5	3	1	4	0	3	100	75	85.7
NEK1	8	0	8	0	0	0	3	100	100	100
NEK10	6	2	5	1	1	1	3	83.3	83.3	83.3
NEK11	8	0	6	0	0	2	3	75	100	85.7
NEK2	8	0	8	0	0	0	3	100	100	100
NEK3	6	2	6	0	2	0	3	100	100	100
NEK4	8	0	8	0	0	0	3	100	100	100
NEK5	2	6	2	0	6	0	3	100	100	100
NEK6	8	0	8	0	0	0	3	100	100	100
NEK7	8	0	8	0	0	0	3	100	100	100
NEK8	8	0	8	0	0	0	3	100	100	100
NEK9	8	0	8	0	0	0	3	100	100	100
NIM1	4	4	2	0	4	2	3	50	100	66.7
NLK	8	0	8	0	0	0	3	100	100	100
NPR1	1	7	1	2	5	0	3	100	33.3	50
NPR2	7	1	7	0	1	0	3	100	100	100
NRBP1	8	0	8	0	0	0	3	100	100	100
NRBP2	8	0	6	0	0	2	3	75	100	85.7
NRK	3	5	2	0	5	1	3	66.7	100	80
NTRK1	3	5	3	1	4	0	3	100	75	85.7
NTRK2	3	5	0	0	5	3	3	0		0
NTRK3	1	7	0	1	6	1	3	0	0	0
NUAK1	6	2	6	0	2	0	3	100	100	100
NUAK2	6	2	6	1	1	0	3	100	85.7	92.3
OBSCN	8	0	5	0	0	3	3	62.5	100	76.9
OXSR1	8	0	8	0	0	0	3	100	100	100
PAK1	8	0	8	0	0	0	3	100	100	100
PAK2	8	0	8	0	0	0	3	100	100	100
PAK3	3	5	2	2	3	1	3	66.7	50	57.1
PAK4	8	0	8	0	0	0	3	100	100	100
PAK6	0	8	0	7	1	0	3		0	0
PAK7	1	7	1	0	7	0	3	100	100	100
PAN3	8	0	8	0	0	0	3	100	100	100
PASK	8	0	8	0	0	0	3	100	100	100
PBK	8	0	8	0	0	0	3	100	100	100
PDGFRA	3	5	3	4	1	0	3	100	42.9	60
PDGFRB	4	4	4	1	3	0	3	100	80	88.9
PDIK1L	8	0	8	0	0	0	3	100	100	100
PDK1	8	0	8	0	0	0	3	100	100	100
PDK2	8	0	7	0	0	1	3	87.5	100	93.3
PDK3	8	0	8	0	0	0	3	100	100	100
PDK4	6	2	6	1	1	0	3	100	85.7	92.3
PDPK1	8	0	8	0	0	0	3	100	100	100
PEAK1	8	0	8	0	0	0	3	100	100	100
PHKG1	7	1	3	0	1	4	3	42.9	100	60
PHKG2	8	0	8	0	0	0	3	100	100	100
PIK3R4	8	0	8	0	0	0	3	100	100	100
PIM1	8	0	7	0	0	1	3	87.5	100	93.3
PIM2	8	0	8	0	0	0	3	100	100	100
PIM3	8	0	8	0	0	0	3	100	100	100
PINK1	8	0	8	0	0	0	3	100	100	100
PKDCC	5	3	5	2	1	0	3	100	71.4	83.3
PKMYT1	8	0	8	0	0	0	3	100	100	100
PKN1	8	0	8	0	0	0	3	100	100	100
PKN2	8	0	8	0	0	0	3	100	100	100
PKN3	8	0	6	0	0	2	3	75	100	85.7
PLK1	8	0	8	0	0	0	3	100	100	100
PLK2	8	0	6	0	0	2	3	75	100	85.7
PLK3	8	0	8	0	0	0	3	100	100	100
PLK4	8	0	8	0	0	0	3	100	100	100
PLK5	0	8	0	0	8	0	3
PNCK	4	4	4	1	3	0	3	100	80	88.9
POMK	8	0	8	0	0	0	3	100	100	100
PRKAA1	8	0	8	0	0	0	3	100	100	100
PRKAA2	7	1	7	0	1	0	3	100	100	100
PRKACA	8	0	8	0	0	0	3	100	100	100
PRKACB	8	0	8	0	0	0	3	100	100	100
PRKACG	0	8	0	1	7	0	3		0	0
PRKAG1	8	0	8	0	0	0	3	100	100	100
PRKCA	8	0	8	0	0	0	3	100	100	100
PRKCB	1	7	1	6	1	0	3	100	14.3	25
PRKCD	8	0	8	0	0	0	3	100	100	100
PRKCE	8	0	7	0	0	1	3	87.5	100	93.3
PRKCG	3	5	3	0	5	0	3	100	100	100
PRKCH	7	1	7	1	0	0	3	100	87.5	93.3
PRKCI	8	0	8	0	0	0	3	100	100	100
PRKCQ	4	4	4	0	4	0	3	100	100	100
PRKCZ	6	2	6	0	2	0	3	100	100	100
PRKD1	6	2	5	0	2	1	3	83.3	100	90.9
PRKD2	8	0	8	0	0	0	3	100	100	100
PRKD3	7	1	7	0	1	0	3	100	100	100
PRKDC	8	0	8	0	0	0	3	100	100	100
PRKG1	5	3	4	0	3	1	3	80	100	88.9
PRKG2	4	4	4	0	4	0	3	100	100	100
PRKX	8	0	8	0	0	0	3	100	100	100
PRKY	3	5	0	0	5	3	3	0		0
PRPF4B	8	0	8	0	0	0	3	100	100	100
PSKH1	8	0	8	0	0	0	3	100	100	100
PSKH2	0	8	0	0	8	0	3
PTK2	7	1	7	0	1	0	3	100	100	100
PTK2B	8	0	8	0	0	0	3	100	100	100
PTK6	5	3	2	0	3	3	3	40	100	57.1
PTK7	8	0	6	0	0	2	3	75	100	85.7
PXK	8	0	8	0	0	0	3	100	100	100
RAF1	8	0	8	0	0	0	3	100	100	100
RET	3	5	3	0	5	0	3	100	100	100
RIOK1	8	0	8	0	0	0	3	100	100	100
RIOK2	8	0	8	0	0	0	3	100	100	100
RIOK3	8	0	8	0	0	0	3	100	100	100
RIPK1	8	0	8	0	0	0	3	100	100	100
RIPK2	8	0	8	0	0	0	3	100	100	100
RIPK3	1	7	1	0	7	0	3	100	100	100
RIPK4	6	2	6	0	2	0	3	100	100	100
RNASEL	7	1	7	0	1	0	3	100	100	100
ROCK1	8	0	8	0	0	0	3	100	100	100
ROCK2	8	0	8	0	0	0	3	100	100	100
ROR1	5	3	5	1	2	0	3	100	83.3	90.9
ROR2	2	6	2	0	6	0	3	100	100	100
ROS1	3	5	3	1	4	0	3	100	75	85.7
RPS6KA1	8	0	8	0	0	0	3	100	100	100
RPS6KA2	7	1	4	0	1	3	3	57.1	100	72.7
RPS6KA3	8	0	8	0	0	0	3	100	100	100
RPS6KA4	8	0	8	0	0	0	3	100	100	100
RPS6KA5	7	1	7	0	1	0	3	100	100	100
RPS6KA6	2	6	2	0	6	0	3	100	100	100
RPS6KB1	8	0	8	0	0	0	3	100	100	100
RPS6KB2	8	0	4	0	0	4	3	50	100	66.7
RPS6KC1	8	0	8	0	0	0	3	100	100	100
RPS6KL1	7	1	7	0	1	0	3	100	100	100
RYK	8	0	8	0	0	0	3	100	100	100
SBK1	6	2	5	0	2	1	3	83.3	100	90.9
SBK2	2	6	0	0	6	2	3	0		0
SBK3	0	8	0	2	6	0	3		0	0
SCYL1	8	0	8	0	0	0	3	100	100	100
SCYL2	8	0	8	0	0	0	3	100	100	100
SCYL3	8	0	8	0	0	0	3	100	100	100
SGK1	8	0	7	0	0	1	3	87.5	100	93.3
SGK2	6	2	3	1	1	3	3	50	75	60
SGK223	7	1	6	0	1	1	3	85.7	100	92.3
SGK3	0	8	0	5	3	0	3		0	0
SGK494	4	4	0	0	4	4	3	0		0
SIK1	8	0	7	0	0	1	3	87.5	100	93.3
SIK2	8	0	8	0	0	0	3	100	100	100
SIK3	8	0	8	0	0	0	3	100	100	100
SLK	8	0	8	0	0	0	3	100	100	100
SMG1	8	0	8	0	0	0	3	100	100	100
SNRK	8	0	8	0	0	0	3	100	100	100
SPEG	7	1	3	0	1	4	3	42.9	100	60
SRC	8	0	8	0	0	0	3	100	100	100
SRMS	2	6	2	0	6	0	3	100	100	100
SRPK1	8	0	8	0	0	0	3	100	100	100
SRPK2	8	0	8	0	0	0	3	100	100	100
SRPK3	2	6	0	0	6	2	3	0		0
STK10	8	0	8	0	0	0	3	100	100	100
STK11	8	0	8	0	0	0	3	100	100	100
STK16	8	0	8	0	0	0	3	100	100	100
STK17A	8	0	8	0	0	0	3	100	100	100
STK17B	8	0	8	0	0	0	3	100	100	100
STK19	8	0	8	0	0	0	3	100	100	100
STK24	8	0	8	0	0	0	3	100	100	100
STK25	8	0	8	0	0	0	3	100	100	100
STK3	8	0	8	0	0	0	3	100	100	100
STK31	5	3	4	0	3	1	3	80	100	88.9
STK32A	4	4	1	0	4	3	3	25	100	40
STK32B	4	4	3	2	2	1	3	75	60	66.7
STK32C	8	0	8	0	0	0	3	100	100	100
STK33	5	3	4	0	3	1	3	80	100	88.9
STK35	8	0	8	0	0	0	3	100	100	100
STK36	8	0	8	0	0	0	3	100	100	100
STK38	8	0	8	0	0	0	3	100	100	100
STK38L	8	0	8	0	0	0	3	100	100	100
STK39	8	0	8	0	0	0	3	100	100	100
STK4	8	0	8	0	0	0	3	100	100	100
STK40	8	0	8	0	0	0	3	100	100	100
STRADA	8	0	8	0	0	0	3	100	100	100
STRADB	8	0	8	0	0	0	3	100	100	100
STYK1	7	1	6	0	1	1	3	85.7	100	92.3
SYK	4	4	4	0	4	0	3	100	100	100
TAF1	8	0	8	0	0	0	3	100	100	100
TAOK1	8	0	8	0	0	0	3	100	100	100
TAOK2	8	0	8	0	0	0	3	100	100	100
TAOK3	8	0	8	0	0	0	3	100	100	100
TBCK	8	0	8	0	0	0	3	100	100	100
TBK1	8	0	8	0	0	0	3	100	100	100
TEC	6	2	6	1	1	0	3	100	85.7	92.3
TEK	0	8	0	0	8	0	3
TESK1	8	0	8	0	0	0	3	100	100	100
TESK2	6	2	6	0	2	0	3	100	100	100
TEX14	2	6	2	1	5	0	3	100	66.7	80
TGFBR1	8	0	8	0	0	0	3	100	100	100
TGFBR2	8	0	8	0	0	0	3	100	100	100
TIE1	2	6	2	1	5	0	3	100	66.7	80
TLK1	8	0	8	0	0	0	3	100	100	100
TLK2	8	0	8	0	0	0	3	100	100	100
TNIK	8	0	7	0	0	1	3	87.5	100	93.3
TNK1	7	1	5	0	1	2	3	71.4	100	83.3
TNK2	8	0	8	0	0	0	3	100	100	100
TP53RK	8	0	8	0	0	0	3	100	100	100
TRIB1	8	0	1	0	0	7	3	12.5	100	22.2
TRIB2	8	0	6	0	0	2	3	75	100	85.7
TRIB3	8	0	8	0	0	0	3	100	100	100
TRIM24	8	0	8	0	0	0	3	100	100	100
TRIM28	8	0	8	0	0	0	3	100	100	100
TRIO	8	0	8	0	0	0	3	100	100	100
TRPM6	4	4	2	0	4	2	3	50	100	66.7
TRPM7	8	0	8	0	0	0	3	100	100	100
TSSK1B	0	8	0	4	4	0	3		0	0
TSSK3	2	6	1	1	5	1	3	50	50	50
TSSK4	8	0	0	0	0	8	3	0		0
TSSK6	0	8	0	7	1	0	3		0	0
TTBK1	4	4	0	0	4	4	3	0		0
TTBK2	8	0	8	0	0	0	3	100	100	100
TTK	8	0	8	0	0	0	3	100	100	100
TTN	8	0	3	0	0	5	3	37.5	100	54.5
TWF1	8	0	8	0	0	0	3	100	100	100
TXK	3	5	3	0	5	0	3	100	100	100
TYK2	8	0	8	0	0	0	3	100	100	100
TYRO3	8	0	8	0	0	0	3	100	100	100
UHMK1	8	0	8	0	0	0	3	100	100	100
ULK1	8	0	8	0	0	0	3	100	100	100
ULK2	7	1	6	0	1	1	3	85.7	100	92.3
ULK3	8	0	8	0	0	0	3	100	100	100
ULK4	8	0	8	0	0	0	3	100	100	100
VRK1	8	0	8	0	0	0	3	100	100	100
VRK2	7	1	7	0	1	0	3	100	100	100
VRK3	8	0	8	0	0	0	3	100	100	100
WEE1	8	0	8	0	0	0	3	100	100	100
WEE2	0	8	0	0	8	0	3
WNK1	8	0	8	0	0	0	3	100	100	100
WNK2	6	2	6	0	2	0	3	100	100	100
WNK3	0	8	0	0	8	0	3
WNK4	6	2	4	0	2	2	3	66.7	100	80
YES1	8	0	8	0	0	0	3	100	100	100
ZAK	8	0	8	0	0	0	3	100	100	100
ZAP70	2	6	1	2	4	1	3	50	33.3	40

## Sheet: Threshold_4
Kinases	P	N	TP	FP	TN	FN	Threshold	Recall	Precision	Fmeasure
AAK1	8	0	8	0	0	0	4	100	100	100
AATK	2	6	0	0	6	2	4	0		0
ABL1	8	0	8	0	0	0	4	100	100	100
ABL2	8	0	8	0	0	0	4	100	100	100
ACVR1	8	0	8	0	0	0	4	100	100	100
ACVR1B	7	1	4	0	1	3	4	57.1	100	72.7
ACVR1C	6	2	1	0	2	5	4	16.7	100	28.6
ACVR2A	7	1	7	0	1	0	4	100	100	100
ACVR2B	8	0	8	0	0	0	4	100	100	100
ACVRL1	4	4	0	0	4	4	4	0		0
ADCK1	8	0	8	0	0	0	4	100	100	100
ADCK2	8	0	8	0	0	0	4	100	100	100
ADCK3	8	0	2	0	0	6	4	25	100	40
ADCK4	8	0	8	0	0	0	4	100	100	100
ADCK5	8	0	8	0	0	0	4	100	100	100
ADRBK1	8	0	8	0	0	0	4	100	100	100
ADRBK2	6	2	6	0	2	0	4	100	100	100
AKT1	8	0	8	0	0	0	4	100	100	100
AKT2	8	0	8	0	0	0	4	100	100	100
AKT3	6	2	6	1	1	0	4	100	85.7	92.3
ALK	2	6	2	0	6	0	4	100	100	100
ALPK1	8	0	8	0	0	0	4	100	100	100
ALPK2	4	4	3	0	4	1	4	75	100	85.7
ALPK3	5	3	4	0	3	1	4	80	100	88.9
AMHR2	2	6	1	1	5	1	4	50	50	50
ANKK1	1	7	0	0	7	1	4	0		0
ARAF	8	0	8	0	0	0	4	100	100	100
ATM	8	0	8	0	0	0	4	100	100	100
ATR	8	0	8	0	0	0	4	100	100	100
AURKA	8	0	8	0	0	0	4	100	100	100
AURKB	8	0	8	0	0	0	4	100	100	100
AURKC	3	5	1	0	5	2	4	33.3	100	50
AXL	6	2	5	1	1	1	4	83.3	83.3	83.3
BCKDK	8	0	8	0	0	0	4	100	100	100
BCR	8	0	8	0	0	0	4	100	100	100
BLK	2	6	2	0	6	0	4	100	100	100
BMP2K	8	0	0	0	0	8	4	0		0
BMPR1A	8	0	0	0	0	8	4	0		0
BMPR1B	6	2	3	0	2	3	4	50	100	66.7
BMPR2	8	0	8	0	0	0	4	100	100	100
BMX	2	6	1	0	6	1	4	50	100	66.7
BRAF	8	0	8	0	0	0	4	100	100	100
BRD4	8	0	8	0	0	0	4	100	100	100
BRSK1	7	1	7	1	0	0	4	100	87.5	93.3
BRSK2	3	5	3	1	4	0	4	100	75	85.7
BTK	1	7	1	0	7	0	4	100	100	100
BUB1	8	0	8	0	0	0	4	100	100	100
BUB1B	8	0	8	0	0	0	4	100	100	100
C9orf96	2	6	1	0	6	1	4	50	100	66.7
CAMK1	7	1	7	0	1	0	4	100	100	100
CAMK1D	6	2	6	0	2	0	4	100	100	100
CAMK1G	0	8	0	0	8	0	4
CAMK2A	1	7	1	0	7	0	4	100	100	100
CAMK2B	4	4	3	1	3	1	4	75	75	75
CAMK2D	7	1	5	0	1	2	4	71.4	100	83.3
CAMK2G	8	0	8	0	0	0	4	100	100	100
CAMK4	4	4	3	1	3	1	4	75	75	75
CAMKK1	8	0	3	0	0	5	4	37.5	100	54.5
CAMKK2	8	0	8	0	0	0	4	100	100	100
CAMKV	2	6	2	1	5	0	4	100	66.7	80
CASK	8	0	8	0	0	0	4	100	100	100
CDC42BPA	8	0	8	0	0	0	4	100	100	100
CDC42BPB	8	0	8	0	0	0	4	100	100	100
CDC42BPG	6	2	3	0	2	3	4	50	100	66.7
CDC7	8	0	8	0	0	0	4	100	100	100
CDK1	8	0	8	0	0	0	4	100	100	100
CDK10	8	0	8	0	0	0	4	100	100	100
CDK11A	8	0	8	0	0	0	4	100	100	100
CDK11B	8	0	8	0	0	0	4	100	100	100
CDK12	8	0	8	0	0	0	4	100	100	100
CDK13	8	0	8	0	0	0	4	100	100	100
CDK14	7	1	7	0	1	0	4	100	100	100
CDK15	2	6	0	0	6	2	4	0		0
CDK16	8	0	8	0	0	0	4	100	100	100
CDK17	8	0	8	0	0	0	4	100	100	100
CDK18	6	2	3	0	2	3	4	50	100	66.7
CDK19	8	0	8	0	0	0	4	100	100	100
CDK2	8	0	8	0	0	0	4	100	100	100
CDK20	7	1	5	0	1	2	4	71.4	100	83.3
CDK4	8	0	8	0	0	0	4	100	100	100
CDK5	8	0	8	0	0	0	4	100	100	100
CDK6	8	0	8	0	0	0	4	100	100	100
CDK7	8	0	8	0	0	0	4	100	100	100
CDK8	8	0	8	0	0	0	4	100	100	100
CDK9	8	0	8	0	0	0	4	100	100	100
CDKL1	8	0	7	0	0	1	4	87.5	100	93.3
CDKL2	2	6	1	0	6	1	4	50	100	66.7
CDKL3	7	1	0	0	1	7	4	0		0
CDKL4	0	8	0	0	8	0	4
CDKL5	6	2	6	0	2	0	4	100	100	100
CHEK1	8	0	8	0	0	0	4	100	100	100
CHEK2	8	0	8	0	0	0	4	100	100	100
CHUK	8	0	8	0	0	0	4	100	100	100
CIT	8	0	8	0	0	0	4	100	100	100
CLK1	8	0	8	0	0	0	4	100	100	100
CLK2	8	0	8	0	0	0	4	100	100	100
CLK3	8	0	8	0	0	0	4	100	100	100
CLK4	8	0	1	0	0	7	4	12.5	100	22.2
CSF1R	3	5	2	0	5	1	4	66.7	100	80
CSK	8	0	8	0	0	0	4	100	100	100
CSNK1A1	8	0	8	0	0	0	4	100	100	100
CSNK1A1L	0	8	0	1	7	0	4		0	0
CSNK1D	8	0	8	0	0	0	4	100	100	100
CSNK1E	8	0	8	0	0	0	4	100	100	100
CSNK1G1	8	0	8	0	0	0	4	100	100	100
CSNK1G2	8	0	6	0	0	2	4	75	100	85.7
CSNK1G3	8	0	8	0	0	0	4	100	100	100
CSNK2A1	8	0	0	0	0	8	4	0		0
CSNK2A2	8	0	8	0	0	0	4	100	100	100
DAPK1	7	1	7	0	1	0	4	100	100	100
DAPK2	8	0	6	0	0	2	4	75	100	85.7
DAPK3	8	0	8	0	0	0	4	100	100	100
DCLK1	3	5	3	0	5	0	4	100	100	100
DCLK2	4	4	4	1	3	0	4	100	80	88.9
DCLK3	0	8	0	0	8	0	4
DDR1	8	0	8	0	0	0	4	100	100	100
DDR2	8	0	6	0	0	2	4	75	100	85.7
DMPK	8	0	8	0	0	0	4	100	100	100
DSTYK	8	0	8	0	0	0	4	100	100	100
DYRK1A	8	0	8	0	0	0	4	100	100	100
DYRK1B	8	0	8	0	0	0	4	100	100	100
DYRK2	8	0	0	0	0	8	4	0		0
DYRK3	7	1	7	1	0	0	4	100	87.5	93.3
DYRK4	8	0	8	0	0	0	4	100	100	100
EEF2K	8	0	8	0	0	0	4	100	100	100
EGFR	6	2	6	0	2	0	4	100	100	100
EIF2AK1	8	0	8	0	0	0	4	100	100	100
EIF2AK2	8	0	8	0	0	0	4	100	100	100
EIF2AK3	8	0	8	0	0	0	4	100	100	100
EIF2AK4	8	0	8	0	0	0	4	100	100	100
EPHA1	3	5	3	0	5	0	4	100	100	100
EPHA10	4	4	4	0	4	0	4	100	100	100
EPHA2	6	2	6	0	2	0	4	100	100	100
EPHA3	2	6	2	0	6	0	4	100	100	100
EPHA4	5	3	5	0	3	0	4	100	100	100
EPHA5	2	6	2	0	6	0	4	100	100	100
EPHA6	2	6	2	0	6	0	4	100	100	100
EPHA7	2	6	2	0	6	0	4	100	100	100
EPHA8	1	7	0	0	7	1	4	0		0
EPHB1	3	5	1	0	5	2	4	33.3	100	50
EPHB2	4	4	4	1	3	0	4	100	80	88.9
EPHB3	6	2	6	1	1	0	4	100	85.7	92.3
EPHB4	8	0	8	0	0	0	4	100	100	100
EPHB6	6	2	5	0	2	1	4	83.3	100	90.9
ERBB2	8	0	8	0	0	0	4	100	100	100
ERBB3	8	0	7	0	0	1	4	87.5	100	93.3
ERBB4	5	3	3	0	3	2	4	60	100	75
ERN1	8	0	8	0	0	0	4	100	100	100
ERN2	1	7	1	1	6	0	4	100	50	66.7
FASTK	8	0	8	0	0	0	4	100	100	100
FER	8	0	3	0	0	5	4	37.5	100	54.5
FES	3	5	3	1	4	0	4	100	75	85.7
FGFR1	7	1	5	0	1	2	4	71.4	100	83.3
FGFR2	5	3	2	0	3	3	4	40	100	57.1
FGFR3	6	2	6	0	2	0	4	100	100	100
FGFR4	7	1	7	0	1	0	4	100	100	100
FGR	0	8	0	1	7	0	4		0	0
FLT1	0	8	0	1	7	0	4		0	0
FLT3	1	7	1	0	7	0	4	100	100	100
FLT4	1	7	0	0	7	1	4	0		0
FRK	7	1	7	0	1	0	4	100	100	100
FYN	8	0	8	0	0	0	4	100	100	100
GAK	8	0	8	0	0	0	4	100	100	100
GRK1	0	8	0	0	8	0	4
GRK4	8	0	2	0	0	6	4	25	100	40
GRK5	6	2	6	1	1	0	4	100	85.7	92.3
GRK6	8	0	8	0	0	0	4	100	100	100
GRK7	0	8	0	0	8	0	4
GSK3A	8	0	0	0	0	8	4	0		0
GSK3B	8	0	8	0	0	0	4	100	100	100
GUCY2C	2	6	2	0	6	0	4	100	100	100
GUCY2D	0	8	0	1	7	0	4		0	0
GUCY2F	0	8	0	0	8	0	4
HCK	1	7	1	2	5	0	4	100	33.3	50
HIPK1	8	0	8	0	0	0	4	100	100	100
HIPK2	8	0	8	0	0	0	4	100	100	100
HIPK3	8	0	8	0	0	0	4	100	100	100
HIPK4	0	8	0	0	8	0	4
HUNK	4	4	4	0	4	0	4	100	100	100
ICK	8	0	8	0	0	0	4	100	100	100
IGF1R	8	0	8	0	0	0	4	100	100	100
IKBKAP	8	0	8	0	0	0	4	100	100	100
IKBKB	8	0	8	0	0	0	4	100	100	100
IKBKE	7	1	7	1	0	0	4	100	87.5	93.3
ILK	8	0	8	0	0	0	4	100	100	100
INSR	7	1	7	0	1	0	4	100	100	100
INSRR	1	7	1	1	6	0	4	100	50	66.7
IRAK1	8	0	8	0	0	0	4	100	100	100
IRAK2	7	1	7	0	1	0	4	100	100	100
IRAK3	1	7	1	0	7	0	4	100	100	100
IRAK4	8	0	8	0	0	0	4	100	100	100
ITK	2	6	0	0	6	2	4	0		0
JAK1	8	0	8	0	0	0	4	100	100	100
JAK2	8	0	8	0	0	0	4	100	100	100
JAK3	5	3	3	1	2	2	4	60	75	66.7
KALRN	7	1	2	0	1	5	4	28.6	100	44.4
KDR	2	6	0	0	6	2	4	0		0
KIT	2	6	2	2	4	0	4	100	50	66.7
KSR1	6	2	6	2	0	0	4	100	75	85.7
KSR2	2	6	2	0	6	0	4	100	100	100
LATS1	8	0	8	0	0	0	4	100	100	100
LATS2	7	1	7	0	1	0	4	100	100	100
LCK	0	8	0	1	7	0	4		0	0
LIMK1	8	0	8	0	0	0	4	100	100	100
LIMK2	8	0	8	0	0	0	4	100	100	100
LMTK2	8	0	8	0	0	0	4	100	100	100
LMTK3	3	5	3	1	4	0	4	100	75	85.7
LRRK1	5	3	4	0	3	1	4	80	100	88.9
LRRK2	4	4	4	0	4	0	4	100	100	100
LTK	5	3	5	1	2	0	4	100	83.3	90.9
LYN	6	2	6	0	2	0	4	100	100	100
MAK	3	5	1	0	5	2	4	33.3	100	50
MAP2K1	8	0	8	0	0	0	4	100	100	100
MAP2K2	8	0	8	0	0	0	4	100	100	100
MAP2K3	8	0	8	0	0	0	4	100	100	100
MAP2K4	8	0	8	0	0	0	4	100	100	100
MAP2K5	8	0	8	0	0	0	4	100	100	100
MAP2K6	5	3	5	1	2	0	4	100	83.3	90.9
MAP2K7	8	0	8	0	0	0	4	100	100	100
MAP3K1	8	0	8	0	0	0	4	100	100	100
MAP3K10	8	0	8	0	0	0	4	100	100	100
MAP3K11	8	0	7	0	0	1	4	87.5	100	93.3
MAP3K12	8	0	7	0	0	1	4	87.5	100	93.3
MAP3K13	7	1	7	0	1	0	4	100	100	100
MAP3K14	8	0	8	0	0	0	4	100	100	100
MAP3K15	2	6	1	0	6	1	4	50	100	66.7
MAP3K19	0	8	0	0	8	0	4
MAP3K2	8	0	8	0	0	0	4	100	100	100
MAP3K21	8	0	7	0	0	1	4	87.5	100	93.3
MAP3K3	8	0	8	0	0	0	4	100	100	100
MAP3K4	8	0	8	0	0	0	4	100	100	100
MAP3K5	7	1	7	0	1	0	4	100	100	100
MAP3K6	8	0	8	0	0	0	4	100	100	100
MAP3K7	8	0	8	0	0	0	4	100	100	100
MAP3K8	8	0	7	0	0	1	4	87.5	100	93.3
MAP3K9	8	0	6	0	0	2	4	75	100	85.7
MAP4K1	3	5	3	2	3	0	4	100	60	75
MAP4K2	8	0	8	0	0	0	4	100	100	100
MAP4K3	8	0	8	0	0	0	4	100	100	100
MAP4K4	8	0	8	0	0	0	4	100	100	100
MAP4K5	8	0	8	0	0	0	4	100	100	100
MAPK1	8	0	8	0	0	0	4	100	100	100
MAPK10	3	5	3	0	5	0	4	100	100	100
MAPK11	8	0	8	0	0	0	4	100	100	100
MAPK12	8	0	8	0	0	0	4	100	100	100
MAPK13	8	0	7	0	0	1	4	87.5	100	93.3
MAPK14	8	0	8	0	0	0	4	100	100	100
MAPK15	3	5	3	0	5	0	4	100	100	100
MAPK3	8	0	8	0	0	0	4	100	100	100
MAPK4	2	6	2	0	6	0	4	100	100	100
MAPK6	8	0	8	0	0	0	4	100	100	100
MAPK7	8	0	8	0	0	0	4	100	100	100
MAPK8	8	0	0	0	0	8	4	0		0
MAPK9	8	0	8	0	0	0	4	100	100	100
MAPKAPK2	8	0	8	0	0	0	4	100	100	100
MAPKAPK3	8	0	8	0	0	0	4	100	100	100
MAPKAPK5	8	0	8	0	0	0	4	100	100	100
MARK1	3	5	3	0	5	0	4	100	100	100
MARK2	8	0	8	0	0	0	4	100	100	100
MARK3	8	0	8	0	0	0	4	100	100	100
MARK4	8	0	8	0	0	0	4	100	100	100
MAST1	7	1	7	1	0	0	4	100	87.5	93.3
MAST2	8	0	8	0	0	0	4	100	100	100
MAST3	8	0	8	0	0	0	4	100	100	100
MAST4	8	0	8	0	0	0	4	100	100	100
MASTL	8	0	8	0	0	0	4	100	100	100
MATK	2	6	2	0	6	0	4	100	100	100
MELK	8	0	8	0	0	0	4	100	100	100
MERTK	7	1	7	0	1	0	4	100	100	100
MET	8	0	8	0	0	0	4	100	100	100
MINK1	8	0	8	0	0	0	4	100	100	100
MKNK1	8	0	8	0	0	0	4	100	100	100
MKNK2	8	0	8	0	0	0	4	100	100	100
MLKL	6	2	6	0	2	0	4	100	100	100
MOK	8	0	4	0	0	4	4	50	100	66.7
MOS	0	8	0	0	8	0	4
MST1R	6	2	6	0	2	0	4	100	100	100
MST4	8	0	7	0	0	1	4	87.5	100	93.3
MTOR	8	0	8	0	0	0	4	100	100	100
MUSK	1	7	0	0	7	1	4	0		0
MYLK	8	0	6	0	0	2	4	75	100	85.7
MYLK2	2	6	2	1	5	0	4	100	66.7	80
MYLK3	2	6	1	0	6	1	4	50	100	66.7
MYLK4	6	2	0	0	2	6	4	0		0
MYO3A	1	7	1	0	7	0	4	100	100	100
MYO3B	3	5	3	0	5	0	4	100	100	100
NEK1	8	0	8	0	0	0	4	100	100	100
NEK10	4	4	3	0	4	1	4	75	100	85.7
NEK11	7	1	6	0	1	1	4	85.7	100	92.3
NEK2	8	0	8	0	0	0	4	100	100	100
NEK3	6	2	6	0	2	0	4	100	100	100
NEK4	8	0	8	0	0	0	4	100	100	100
NEK5	2	6	0	0	6	2	4	0		0
NEK6	8	0	8	0	0	0	4	100	100	100
NEK7	8	0	8	0	0	0	4	100	100	100
NEK8	8	0	8	0	0	0	4	100	100	100
NEK9	8	0	8	0	0	0	4	100	100	100
NIM1	1	7	1	0	7	0	4	100	100	100
NLK	8	0	8	0	0	0	4	100	100	100
NPR1	1	7	1	1	6	0	4	100	50	66.7
NPR2	7	1	7	0	1	0	4	100	100	100
NRBP1	8	0	8	0	0	0	4	100	100	100
NRBP2	8	0	3	0	0	5	4	37.5	100	54.5
NRK	1	7	1	1	6	0	4	100	50	66.7
NTRK1	2	6	2	1	5	0	4	100	66.7	80
NTRK2	1	7	0	0	7	1	4	0		0
NTRK3	0	8	0	1	7	0	4		0	0
NUAK1	6	2	5	0	2	1	4	83.3	100	90.9
NUAK2	5	3	4	0	3	1	4	80	100	88.9
OBSCN	8	0	5	0	0	3	4	62.5	100	76.9
OXSR1	8	0	8	0	0	0	4	100	100	100
PAK1	8	0	8	0	0	0	4	100	100	100
PAK2	8	0	8	0	0	0	4	100	100	100
PAK3	2	6	0	2	4	2	4	0	0	0
PAK4	8	0	8	0	0	0	4	100	100	100
PAK6	0	8	0	5	3	0	4		0	0
PAK7	1	7	0	0	7	1	4	0		0
PAN3	8	0	8	0	0	0	4	100	100	100
PASK	8	0	8	0	0	0	4	100	100	100
PBK	8	0	8	0	0	0	4	100	100	100
PDGFRA	3	5	3	3	2	0	4	100	50	66.7
PDGFRB	4	4	4	0	4	0	4	100	100	100
PDIK1L	8	0	4	0	0	4	4	50	100	66.7
PDK1	8	0	8	0	0	0	4	100	100	100
PDK2	8	0	7	0	0	1	4	87.5	100	93.3
PDK3	8	0	8	0	0	0	4	100	100	100
PDK4	5	3	4	2	1	1	4	80	66.7	72.7
PDPK1	8	0	8	0	0	0	4	100	100	100
PEAK1	8	0	8	0	0	0	4	100	100	100
PHKG1	4	4	2	0	4	2	4	50	100	66.7
PHKG2	8	0	8	0	0	0	4	100	100	100
PIK3R4	8	0	8	0	0	0	4	100	100	100
PIM1	8	0	7	0	0	1	4	87.5	100	93.3
PIM2	8	0	8	0	0	0	4	100	100	100
PIM3	8	0	8	0	0	0	4	100	100	100
PINK1	8	0	8	0	0	0	4	100	100	100
PKDCC	3	5	3	2	3	0	4	100	60	75
PKMYT1	8	0	8	0	0	0	4	100	100	100
PKN1	8	0	8	0	0	0	4	100	100	100
PKN2	8	0	8	0	0	0	4	100	100	100
PKN3	8	0	4	0	0	4	4	50	100	66.7
PLK1	8	0	8	0	0	0	4	100	100	100
PLK2	6	2	6	0	2	0	4	100	100	100
PLK3	8	0	8	0	0	0	4	100	100	100
PLK4	8	0	8	0	0	0	4	100	100	100
PLK5	0	8	0	0	8	0	4
PNCK	4	4	3	0	4	1	4	75	100	85.7
POMK	8	0	8	0	0	0	4	100	100	100
PRKAA1	8	0	8	0	0	0	4	100	100	100
PRKAA2	7	1	7	0	1	0	4	100	100	100
PRKACA	8	0	8	0	0	0	4	100	100	100
PRKACB	8	0	8	0	0	0	4	100	100	100
PRKACG	0	8	0	1	7	0	4		0	0
PRKAG1	8	0	8	0	0	0	4	100	100	100
PRKCA	8	0	8	0	0	0	4	100	100	100
PRKCB	1	7	1	5	2	0	4	100	16.7	28.6
PRKCD	8	0	8	0	0	0	4	100	100	100
PRKCE	8	0	7	0	0	1	4	87.5	100	93.3
PRKCG	3	5	2	0	5	1	4	66.7	100	80
PRKCH	7	1	6	1	0	1	4	85.7	85.7	85.7
PRKCI	8	0	8	0	0	0	4	100	100	100
PRKCQ	4	4	4	0	4	0	4	100	100	100
PRKCZ	6	2	6	0	2	0	4	100	100	100
PRKD1	6	2	5	0	2	1	4	83.3	100	90.9
PRKD2	8	0	8	0	0	0	4	100	100	100
PRKD3	7	1	7	0	1	0	4	100	100	100
PRKDC	8	0	8	0	0	0	4	100	100	100
PRKG1	4	4	2	0	4	2	4	50	100	66.7
PRKG2	3	5	1	0	5	2	4	33.3	100	50
PRKX	8	0	8	0	0	0	4	100	100	100
PRKY	3	5	0	0	5	3	4	0		0
PRPF4B	8	0	8	0	0	0	4	100	100	100
PSKH1	8	0	8	0	0	0	4	100	100	100
PSKH2	0	8	0	0	8	0	4
PTK2	7	1	7	0	1	0	4	100	100	100
PTK2B	8	0	8	0	0	0	4	100	100	100
PTK6	5	3	2	0	3	3	4	40	100	57.1
PTK7	6	2	5	0	2	1	4	83.3	100	90.9
PXK	8	0	8	0	0	0	4	100	100	100
RAF1	8	0	8	0	0	0	4	100	100	100
RET	2	6	2	1	5	0	4	100	66.7	80
RIOK1	8	0	8	0	0	0	4	100	100	100
RIOK2	8	0	8	0	0	0	4	100	100	100
RIOK3	8	0	8	0	0	0	4	100	100	100
RIPK1	8	0	8	0	0	0	4	100	100	100
RIPK2	8	0	8	0	0	0	4	100	100	100
RIPK3	1	7	1	0	7	0	4	100	100	100
RIPK4	6	2	5	0	2	1	4	83.3	100	90.9
RNASEL	7	1	6	0	1	1	4	85.7	100	92.3
ROCK1	8	0	8	0	0	0	4	100	100	100
ROCK2	8	0	8	0	0	0	4	100	100	100
ROR1	5	3	5	0	3	0	4	100	100	100
ROR2	2	6	2	0	6	0	4	100	100	100
ROS1	2	6	2	0	6	0	4	100	100	100
RPS6KA1	8	0	8	0	0	0	4	100	100	100
RPS6KA2	5	3	4	0	3	1	4	80	100	88.9
RPS6KA3	8	0	8	0	0	0	4	100	100	100
RPS6KA4	8	0	8	0	0	0	4	100	100	100
RPS6KA5	7	1	5	0	1	2	4	71.4	100	83.3
RPS6KA6	2	6	2	0	6	0	4	100	100	100
RPS6KB1	8	0	8	0	0	0	4	100	100	100
RPS6KB2	8	0	2	0	0	6	4	25	100	40
RPS6KC1	8	0	8	0	0	0	4	100	100	100
RPS6KL1	7	1	7	0	1	0	4	100	100	100
RYK	8	0	8	0	0	0	4	100	100	100
SBK1	5	3	5	0	3	0	4	100	100	100
SBK2	2	6	0	0	6	2	4	0		0
SBK3	0	8	0	1	7	0	4		0	0
SCYL1	8	0	8	0	0	0	4	100	100	100
SCYL2	8	0	8	0	0	0	4	100	100	100
SCYL3	8	0	8	0	0	0	4	100	100	100
SGK1	7	1	7	0	1	0	4	100	100	100
SGK2	5	3	3	0	3	2	4	60	100	75
SGK223	7	1	6	0	1	1	4	85.7	100	92.3
SGK3	0	8	0	1	7	0	4		0	0
SGK494	2	6	0	0	6	2	4	0		0
SIK1	8	0	5	0	0	3	4	62.5	100	76.9
SIK2	8	0	8	0	0	0	4	100	100	100
SIK3	8	0	8	0	0	0	4	100	100	100
SLK	8	0	8	0	0	0	4	100	100	100
SMG1	8	0	8	0	0	0	4	100	100	100
SNRK	8	0	8	0	0	0	4	100	100	100
SPEG	6	2	2	0	2	4	4	33.3	100	50
SRC	8	0	8	0	0	0	4	100	100	100
SRMS	2	6	2	0	6	0	4	100	100	100
SRPK1	8	0	8	0	0	0	4	100	100	100
SRPK2	8	0	8	0	0	0	4	100	100	100
SRPK3	1	7	0	0	7	1	4	0		0
STK10	8	0	8	0	0	0	4	100	100	100
STK11	8	0	8	0	0	0	4	100	100	100
STK16	8	0	8	0	0	0	4	100	100	100
STK17A	8	0	8	0	0	0	4	100	100	100
STK17B	8	0	8	0	0	0	4	100	100	100
STK19	8	0	8	0	0	0	4	100	100	100
STK24	8	0	8	0	0	0	4	100	100	100
STK25	8	0	8	0	0	0	4	100	100	100
STK3	8	0	8	0	0	0	4	100	100	100
STK31	3	5	2	1	4	1	4	66.7	66.7	66.7
STK32A	2	6	0	0	6	2	4	0		0
STK32B	2	6	2	0	6	0	4	100	100	100
STK32C	8	0	6	0	0	2	4	75	100	85.7
STK33	5	3	2	0	3	3	4	40	100	57.1
STK35	8	0	8	0	0	0	4	100	100	100
STK36	8	0	8	0	0	0	4	100	100	100
STK38	8	0	8	0	0	0	4	100	100	100
STK38L	8	0	8	0	0	0	4	100	100	100
STK39	8	0	8	0	0	0	4	100	100	100
STK4	8	0	8	0	0	0	4	100	100	100
STK40	8	0	8	0	0	0	4	100	100	100
STRADA	8	0	8	0	0	0	4	100	100	100
STRADB	8	0	8	0	0	0	4	100	100	100
STYK1	4	4	4	2	2	0	4	100	66.7	80
SYK	4	4	4	0	4	0	4	100	100	100
TAF1	8	0	8	0	0	0	4	100	100	100
TAOK1	8	0	8	0	0	0	4	100	100	100
TAOK2	8	0	8	0	0	0	4	100	100	100
TAOK3	8	0	8	0	0	0	4	100	100	100
TBCK	8	0	8	0	0	0	4	100	100	100
TBK1	8	0	8	0	0	0	4	100	100	100
TEC	5	3	5	0	3	0	4	100	100	100
TEK	0	8	0	0	8	0	4
TESK1	8	0	8	0	0	0	4	100	100	100
TESK2	6	2	6	0	2	0	4	100	100	100
TEX14	2	6	2	0	6	0	4	100	100	100
TGFBR1	8	0	8	0	0	0	4	100	100	100
TGFBR2	8	0	8	0	0	0	4	100	100	100
TIE1	2	6	1	0	6	1	4	50	100	66.7
TLK1	8	0	8	0	0	0	4	100	100	100
TLK2	8	0	8	0	0	0	4	100	100	100
TNIK	7	1	7	0	1	0	4	100	100	100
TNK1	5	3	5	0	3	0	4	100	100	100
TNK2	8	0	7	0	0	1	4	87.5	100	93.3
TP53RK	8	0	8	0	0	0	4	100	100	100
TRIB1	8	0	1	0	0	7	4	12.5	100	22.2
TRIB2	7	1	6	0	1	1	4	85.7	100	92.3
TRIB3	8	0	7	0	0	1	4	87.5	100	93.3
TRIM24	8	0	6	0	0	2	4	75	100	85.7
TRIM28	8	0	8	0	0	0	4	100	100	100
TRIO	8	0	7	0	0	1	4	87.5	100	93.3
TRPM6	3	5	0	0	5	3	4	0		0
TRPM7	8	0	8	0	0	0	4	100	100	100
TSSK1B	0	8	0	2	6	0	4		0	0
TSSK3	0	8	0	2	6	0	4		0	0
TSSK4	8	0	0	0	0	8	4	0		0
TSSK6	0	8	0	7	1	0	4		0	0
TTBK1	3	5	0	0	5	3	4	0		0
TTBK2	8	0	8	0	0	0	4	100	100	100
TTK	8	0	8	0	0	0	4	100	100	100
TTN	8	0	3	0	0	5	4	37.5	100	54.5
TWF1	8	0	8	0	0	0	4	100	100	100
TXK	3	5	3	0	5	0	4	100	100	100
TYK2	8	0	8	0	0	0	4	100	100	100
TYRO3	8	0	8	0	0	0	4	100	100	100
UHMK1	8	0	8	0	0	0	4	100	100	100
ULK1	8	0	8	0	0	0	4	100	100	100
ULK2	6	2	5	0	2	1	4	83.3	100	90.9
ULK3	8	0	8	0	0	0	4	100	100	100
ULK4	8	0	8	0	0	0	4	100	100	100
VRK1	8	0	8	0	0	0	4	100	100	100
VRK2	7	1	7	0	1	0	4	100	100	100
VRK3	8	0	8	0	0	0	4	100	100	100
WEE1	8	0	8	0	0	0	4	100	100	100
WEE2	0	8	0	0	8	0	4
WNK1	8	0	8	0	0	0	4	100	100	100
WNK2	5	3	5	1	2	0	4	100	83.3	90.9
WNK3	0	8	0	0	8	0	4
WNK4	5	3	3	0	3	2	4	60	100	75
YES1	8	0	8	0	0	0	4	100	100	100
ZAK	8	0	8	0	0	0	4	100	100	100
ZAP70	2	6	1	0	6	1	4	50	100	66.7

## Sheet: Threshold_5
Kinases	P	N	TP	FP	TN	FN	Threshold	Recall	Precision	Fmeasure
AAK1	8	0	8	0	0	0	5	100	100	100
AATK	1	7	0	0	7	1	5	0		0
ABL1	8	0	8	0	0	0	5	100	100	100
ABL2	8	0	8	0	0	0	5	100	100	100
ACVR1	8	0	8	0	0	0	5	100	100	100
ACVR1B	7	1	1	0	1	6	5	14.3	100	25
ACVR1C	4	4	1	0	4	3	5	25	100	40
ACVR2A	7	1	7	0	1	0	5	100	100	100
ACVR2B	8	0	8	0	0	0	5	100	100	100
ACVRL1	3	5	0	0	5	3	5	0		0
ADCK1	8	0	8	0	0	0	5	100	100	100
ADCK2	8	0	8	0	0	0	5	100	100	100
ADCK3	8	0	2	0	0	6	5	25	100	40
ADCK4	8	0	8	0	0	0	5	100	100	100
ADCK5	8	0	8	0	0	0	5	100	100	100
ADRBK1	8	0	8	0	0	0	5	100	100	100
ADRBK2	6	2	6	0	2	0	5	100	100	100
AKT1	8	0	8	0	0	0	5	100	100	100
AKT2	8	0	8	0	0	0	5	100	100	100
AKT3	6	2	5	1	1	1	5	83.3	83.3	83.3
ALK	2	6	2	0	6	0	5	100	100	100
ALPK1	8	0	7	0	0	1	5	87.5	100	93.3
ALPK2	4	4	3	0	4	1	5	75	100	85.7
ALPK3	4	4	2	0	4	2	5	50	100	66.7
AMHR2	2	6	1	0	6	1	5	50	100	66.7
ANKK1	0	8	0	0	8	0	5
ARAF	8	0	8	0	0	0	5	100	100	100
ATM	8	0	8	0	0	0	5	100	100	100
ATR	8	0	8	0	0	0	5	100	100	100
AURKA	8	0	8	0	0	0	5	100	100	100
AURKB	8	0	8	0	0	0	5	100	100	100
AURKC	1	7	1	0	7	0	5	100	100	100
AXL	4	4	4	2	2	0	5	100	66.7	80
BCKDK	8	0	8	0	0	0	5	100	100	100
BCR	8	0	8	0	0	0	5	100	100	100
BLK	1	7	1	1	6	0	5	100	50	66.7
BMP2K	8	0	0	0	0	8	5	0		0
BMPR1A	8	0	0	0	0	8	5	0		0
BMPR1B	6	2	3	0	2	3	5	50	100	66.7
BMPR2	8	0	8	0	0	0	5	100	100	100
BMX	0	8	0	1	7	0	5		0	0
BRAF	8	0	8	0	0	0	5	100	100	100
BRD4	8	0	8	0	0	0	5	100	100	100
BRSK1	6	2	6	1	1	0	5	100	85.7	92.3
BRSK2	2	6	2	0	6	0	5	100	100	100
BTK	1	7	1	0	7	0	5	100	100	100
BUB1	8	0	8	0	0	0	5	100	100	100
BUB1B	8	0	8	0	0	0	5	100	100	100
C9orf96	0	8	0	1	7	0	5		0	0
CAMK1	7	1	6	0	1	1	5	85.7	100	92.3
CAMK1D	6	2	6	0	2	0	5	100	100	100
CAMK1G	0	8	0	0	8	0	5
CAMK2A	1	7	0	0	7	1	5	0		0
CAMK2B	2	6	2	1	5	0	5	100	66.7	80
CAMK2D	7	1	3	0	1	4	5	42.9	100	60
CAMK2G	8	0	8	0	0	0	5	100	100	100
CAMK4	3	5	3	1	4	0	5	100	75	85.7
CAMKK1	7	1	0	0	1	7	5	0		0
CAMKK2	8	0	8	0	0	0	5	100	100	100
CAMKV	2	6	1	0	6	1	5	50	100	66.7
CASK	8	0	8	0	0	0	5	100	100	100
CDC42BPA	8	0	8	0	0	0	5	100	100	100
CDC42BPB	8	0	8	0	0	0	5	100	100	100
CDC42BPG	6	2	1	0	2	5	5	16.7	100	28.6
CDC7	8	0	8	0	0	0	5	100	100	100
CDK1	8	0	8	0	0	0	5	100	100	100
CDK10	8	0	3	0	0	5	5	37.5	100	54.5
CDK11A	8	0	8	0	0	0	5	100	100	100
CDK11B	8	0	8	0	0	0	5	100	100	100
CDK12	8	0	8	0	0	0	5	100	100	100
CDK13	8	0	8	0	0	0	5	100	100	100
CDK14	7	1	6	0	1	1	5	85.7	100	92.3
CDK15	0	8	0	0	8	0	5
CDK16	8	0	8	0	0	0	5	100	100	100
CDK17	8	0	8	0	0	0	5	100	100	100
CDK18	5	3	1	0	3	4	5	20	100	33.3
CDK19	8	0	8	0	0	0	5	100	100	100
CDK2	8	0	8	0	0	0	5	100	100	100
CDK20	6	2	5	0	2	1	5	83.3	100	90.9
CDK4	8	0	8	0	0	0	5	100	100	100
CDK5	8	0	8	0	0	0	5	100	100	100
CDK6	8	0	8	0	0	0	5	100	100	100
CDK7	8	0	8	0	0	0	5	100	100	100
CDK8	8	0	5	0	0	3	5	62.5	100	76.9
CDK9	8	0	8	0	0	0	5	100	100	100
CDKL1	6	2	6	1	1	0	5	100	85.7	92.3
CDKL2	2	6	1	0	6	1	5	50	100	66.7
CDKL3	2	6	0	0	6	2	5	0		0
CDKL4	0	8	0	0	8	0	5
CDKL5	5	3	5	1	2	0	5	100	83.3	90.9
CHEK1	8	0	8	0	0	0	5	100	100	100
CHEK2	8	0	4	0	0	4	5	50	100	66.7
CHUK	8	0	8	0	0	0	5	100	100	100
CIT	8	0	7	0	0	1	5	87.5	100	93.3
CLK1	8	0	8	0	0	0	5	100	100	100
CLK2	8	0	8	0	0	0	5	100	100	100
CLK3	8	0	8	0	0	0	5	100	100	100
CLK4	8	0	0	0	0	8	5	0		0
CSF1R	2	6	1	0	6	1	5	50	100	66.7
CSK	8	0	8	0	0	0	5	100	100	100
CSNK1A1	8	0	8	0	0	0	5	100	100	100
CSNK1A1L	0	8	0	1	7	0	5		0	0
CSNK1D	8	0	8	0	0	0	5	100	100	100
CSNK1E	8	0	8	0	0	0	5	100	100	100
CSNK1G1	8	0	8	0	0	0	5	100	100	100
CSNK1G2	8	0	2	0	0	6	5	25	100	40
CSNK1G3	8	0	8	0	0	0	5	100	100	100
CSNK2A1	8	0	0	0	0	8	5	0		0
CSNK2A2	8	0	8	0	0	0	5	100	100	100
DAPK1	6	2	5	1	1	1	5	83.3	83.3	83.3
DAPK2	6	2	3	1	1	3	5	50	75	60
DAPK3	8	0	8	0	0	0	5	100	100	100
DCLK1	1	7	1	2	5	0	5	100	33.3	50
DCLK2	4	4	4	0	4	0	5	100	100	100
DCLK3	0	8	0	0	8	0	5
DDR1	8	0	8	0	0	0	5	100	100	100
DDR2	6	2	2	0	2	4	5	33.3	100	50
DMPK	8	0	8	0	0	0	5	100	100	100
DSTYK	8	0	8	0	0	0	5	100	100	100
DYRK1A	8	0	8	0	0	0	5	100	100	100
DYRK1B	8	0	8	0	0	0	5	100	100	100
DYRK2	8	0	0	0	0	8	5	0		0
DYRK3	6	2	6	1	1	0	5	100	85.7	92.3
DYRK4	8	0	8	0	0	0	5	100	100	100
EEF2K	8	0	8	0	0	0	5	100	100	100
EGFR	6	2	6	0	2	0	5	100	100	100
EIF2AK1	8	0	8	0	0	0	5	100	100	100
EIF2AK2	8	0	8	0	0	0	5	100	100	100
EIF2AK3	8	0	8	0	0	0	5	100	100	100
EIF2AK4	8	0	8	0	0	0	5	100	100	100
EPHA1	2	6	2	1	5	0	5	100	66.7	80
EPHA10	4	4	2	0	4	2	5	50	100	66.7
EPHA2	6	2	6	0	2	0	5	100	100	100
EPHA3	2	6	2	0	6	0	5	100	100	100
EPHA4	5	3	5	0	3	0	5	100	100	100
EPHA5	2	6	2	0	6	0	5	100	100	100
EPHA6	1	7	1	1	6	0	5	100	50	66.7
EPHA7	1	7	1	1	6	0	5	100	50	66.7
EPHA8	0	8	0	0	8	0	5
EPHB1	2	6	1	0	6	1	5	50	100	66.7
EPHB2	4	4	4	1	3	0	5	100	80	88.9
EPHB3	6	2	6	0	2	0	5	100	100	100
EPHB4	7	1	7	1	0	0	5	100	87.5	93.3
EPHB6	5	3	5	0	3	0	5	100	100	100
ERBB2	8	0	8	0	0	0	5	100	100	100
ERBB3	7	1	7	0	1	0	5	100	100	100
ERBB4	4	4	3	0	4	1	5	75	100	85.7
ERN1	8	0	8	0	0	0	5	100	100	100
ERN2	1	7	1	0	7	0	5	100	100	100
FASTK	8	0	8	0	0	0	5	100	100	100
FER	8	0	1	0	0	7	5	12.5	100	22.2
FES	3	5	2	0	5	1	5	66.7	100	80
FGFR1	6	2	5	0	2	1	5	83.3	100	90.9
FGFR2	5	3	2	0	3	3	5	40	100	57.1
FGFR3	6	2	6	0	2	0	5	100	100	100
FGFR4	7	1	7	0	1	0	5	100	100	100
FGR	0	8	0	1	7	0	5		0	0
FLT1	0	8	0	1	7	0	5		0	0
FLT3	1	7	1	0	7	0	5	100	100	100
FLT4	0	8	0	0	8	0	5
FRK	6	2	6	0	2	0	5	100	100	100
FYN	7	1	7	1	0	0	5	100	87.5	93.3
GAK	8	0	8	0	0	0	5	100	100	100
GRK1	0	8	0	0	8	0	5
GRK4	7	1	1	0	1	6	5	14.3	100	25
GRK5	5	3	5	1	2	0	5	100	83.3	90.9
GRK6	8	0	8	0	0	0	5	100	100	100
GRK7	0	8	0	0	8	0	5
GSK3A	8	0	0	0	0	8	5	0		0
GSK3B	8	0	8	0	0	0	5	100	100	100
GUCY2C	1	7	1	1	6	0	5	100	50	66.7
GUCY2D	0	8	0	0	8	0	5
GUCY2F	0	8	0	0	8	0	5
HCK	1	7	1	0	7	0	5	100	100	100
HIPK1	8	0	8	0	0	0	5	100	100	100
HIPK2	8	0	8	0	0	0	5	100	100	100
HIPK3	8	0	8	0	0	0	5	100	100	100
HIPK4	0	8	0	0	8	0	5
HUNK	4	4	4	0	4	0	5	100	100	100
ICK	8	0	8	0	0	0	5	100	100	100
IGF1R	8	0	8	0	0	0	5	100	100	100
IKBKAP	8	0	8	0	0	0	5	100	100	100
IKBKB	8	0	8	0	0	0	5	100	100	100
IKBKE	7	1	7	0	1	0	5	100	100	100
ILK	8	0	8	0	0	0	5	100	100	100
INSR	7	1	7	0	1	0	5	100	100	100
INSRR	1	7	1	0	7	0	5	100	100	100
IRAK1	8	0	8	0	0	0	5	100	100	100
IRAK2	6	2	6	0	2	0	5	100	100	100
IRAK3	1	7	1	0	7	0	5	100	100	100
IRAK4	8	0	8	0	0	0	5	100	100	100
ITK	1	7	0	0	7	1	5	0		0
JAK1	8	0	8	0	0	0	5	100	100	100
JAK2	8	0	8	0	0	0	5	100	100	100
JAK3	2	6	2	2	4	0	5	100	50	66.7
KALRN	7	1	1	0	1	6	5	14.3	100	25
KDR	1	7	0	0	7	1	5	0		0
KIT	2	6	2	1	5	0	5	100	66.7	80
KSR1	6	2	6	0	2	0	5	100	100	100
KSR2	2	6	2	0	6	0	5	100	100	100
LATS1	8	0	8	0	0	0	5	100	100	100
LATS2	7	1	7	0	1	0	5	100	100	100
LCK	0	8	0	0	8	0	5
LIMK1	8	0	8	0	0	0	5	100	100	100
LIMK2	8	0	8	0	0	0	5	100	100	100
LMTK2	8	0	8	0	0	0	5	100	100	100
LMTK3	3	5	2	1	4	1	5	66.7	66.7	66.7
LRRK1	4	4	4	0	4	0	5	100	100	100
LRRK2	3	5	3	0	5	0	5	100	100	100
LTK	3	5	2	2	3	1	5	66.7	50	57.1
LYN	6	2	6	0	2	0	5	100	100	100
MAK	2	6	0	0	6	2	5	0		0
MAP2K1	8	0	8	0	0	0	5	100	100	100
MAP2K2	8	0	8	0	0	0	5	100	100	100
MAP2K3	8	0	8	0	0	0	5	100	100	100
MAP2K4	8	0	8	0	0	0	5	100	100	100
MAP2K5	8	0	8	0	0	0	5	100	100	100
MAP2K6	5	3	5	1	2	0	5	100	83.3	90.9
MAP2K7	8	0	8	0	0	0	5	100	100	100
MAP3K1	8	0	8	0	0	0	5	100	100	100
MAP3K10	8	0	8	0	0	0	5	100	100	100
MAP3K11	8	0	6	0	0	2	5	75	100	85.7
MAP3K12	8	0	7	0	0	1	5	87.5	100	93.3
MAP3K13	7	1	7	0	1	0	5	100	100	100
MAP3K14	8	0	8	0	0	0	5	100	100	100
MAP3K15	1	7	1	0	7	0	5	100	100	100
MAP3K19	0	8	0	0	8	0	5
MAP3K2	8	0	8	0	0	0	5	100	100	100
MAP3K21	8	0	6	0	0	2	5	75	100	85.7
MAP3K3	8	0	8	0	0	0	5	100	100	100
MAP3K4	8	0	8	0	0	0	5	100	100	100
MAP3K5	7	1	7	0	1	0	5	100	100	100
MAP3K6	8	0	8	0	0	0	5	100	100	100
MAP3K7	8	0	8	0	0	0	5	100	100	100
MAP3K8	7	1	6	0	1	1	5	85.7	100	92.3
MAP3K9	7	1	6	0	1	1	5	85.7	100	92.3
MAP4K1	2	6	1	0	6	1	5	50	100	66.7
MAP4K2	8	0	8	0	0	0	5	100	100	100
MAP4K3	8	0	8	0	0	0	5	100	100	100
MAP4K4	8	0	8	0	0	0	5	100	100	100
MAP4K5	8	0	8	0	0	0	5	100	100	100
MAPK1	8	0	8	0	0	0	5	100	100	100
MAPK10	2	6	2	1	5	0	5	100	66.7	80
MAPK11	8	0	7	0	0	1	5	87.5	100	93.3
MAPK12	8	0	8	0	0	0	5	100	100	100
MAPK13	7	1	7	0	1	0	5	100	100	100
MAPK14	8	0	8	0	0	0	5	100	100	100
MAPK15	3	5	3	0	5	0	5	100	100	100
MAPK3	8	0	8	0	0	0	5	100	100	100
MAPK4	1	7	1	0	7	0	5	100	100	100
MAPK6	8	0	8	0	0	0	5	100	100	100
MAPK7	8	0	8	0	0	0	5	100	100	100
MAPK8	8	0	0	0	0	8	5	0		0
MAPK9	8	0	8	0	0	0	5	100	100	100
MAPKAPK2	8	0	8	0	0	0	5	100	100	100
MAPKAPK3	8	0	8	0	0	0	5	100	100	100
MAPKAPK5	8	0	8	0	0	0	5	100	100	100
MARK1	3	5	2	0	5	1	5	66.7	100	80
MARK2	8	0	8	0	0	0	5	100	100	100
MARK3	8	0	8	0	0	0	5	100	100	100
MARK4	8	0	8	0	0	0	5	100	100	100
MAST1	4	4	4	3	1	0	5	100	57.1	72.7
MAST2	8	0	8	0	0	0	5	100	100	100
MAST3	8	0	8	0	0	0	5	100	100	100
MAST4	8	0	8	0	0	0	5	100	100	100
MASTL	8	0	8	0	0	0	5	100	100	100
MATK	2	6	2	0	6	0	5	100	100	100
MELK	8	0	8	0	0	0	5	100	100	100
MERTK	7	1	6	0	1	1	5	85.7	100	92.3
MET	8	0	8	0	0	0	5	100	100	100
MINK1	8	0	8	0	0	0	5	100	100	100
MKNK1	8	0	8	0	0	0	5	100	100	100
MKNK2	8	0	8	0	0	0	5	100	100	100
MLKL	5	3	5	1	2	0	5	100	83.3	90.9
MOK	8	0	4	0	0	4	5	50	100	66.7
MOS	0	8	0	0	8	0	5
MST1R	4	4	4	1	3	0	5	100	80	88.9
MST4	7	1	6	0	1	1	5	85.7	100	92.3
MTOR	8	0	8	0	0	0	5	100	100	100
MUSK	0	8	0	0	8	0	5
MYLK	7	1	6	0	1	1	5	85.7	100	92.3
MYLK2	1	7	1	1	6	0	5	100	50	66.7
MYLK3	2	6	0	0	6	2	5	0		0
MYLK4	1	7	0	0	7	1	5	0		0
MYO3A	1	7	1	0	7	0	5	100	100	100
MYO3B	2	6	2	1	5	0	5	100	66.7	80
NEK1	8	0	8	0	0	0	5	100	100	100
NEK10	3	5	2	0	5	1	5	66.7	100	80
NEK11	5	3	3	0	3	2	5	60	100	75
NEK2	8	0	8	0	0	0	5	100	100	100
NEK3	6	2	6	0	2	0	5	100	100	100
NEK4	8	0	8	0	0	0	5	100	100	100
NEK5	0	8	0	0	8	0	5
NEK6	8	0	8	0	0	0	5	100	100	100
NEK7	8	0	8	0	0	0	5	100	100	100
NEK8	8	0	8	0	0	0	5	100	100	100
NEK9	8	0	8	0	0	0	5	100	100	100
NIM1	1	7	1	0	7	0	5	100	100	100
NLK	8	0	8	0	0	0	5	100	100	100
NPR1	1	7	1	1	6	0	5	100	50	66.7
NPR2	7	1	5	0	1	2	5	71.4	100	83.3
NRBP1	8	0	8	0	0	0	5	100	100	100
NRBP2	8	0	1	0	0	7	5	12.5	100	22.2
NRK	1	7	1	1	6	0	5	100	50	66.7
NTRK1	2	6	2	0	6	0	5	100	100	100
NTRK2	1	7	0	0	7	1	5	0		0
NTRK3	0	8	0	1	7	0	5		0	0
NUAK1	5	3	5	0	3	0	5	100	100	100
NUAK2	3	5	2	0	5	1	5	66.7	100	80
OBSCN	7	1	5	0	1	2	5	71.4	100	83.3
OXSR1	8	0	8	0	0	0	5	100	100	100
PAK1	8	0	8	0	0	0	5	100	100	100
PAK2	8	0	8	0	0	0	5	100	100	100
PAK3	0	8	0	0	8	0	5
PAK4	8	0	8	0	0	0	5	100	100	100
PAK6	0	8	0	4	4	0	5		0	0
PAK7	1	7	0	0	7	1	5	0		0
PAN3	8	0	8	0	0	0	5	100	100	100
PASK	8	0	8	0	0	0	5	100	100	100
PBK	8	0	8	0	0	0	5	100	100	100
PDGFRA	2	6	2	3	3	0	5	100	40	57.1
PDGFRB	3	5	3	0	5	0	5	100	100	100
PDIK1L	8	0	2	0	0	6	5	25	100	40
PDK1	8	0	8	0	0	0	5	100	100	100
PDK2	7	1	5	0	1	2	5	71.4	100	83.3
PDK3	8	0	7	0	0	1	5	87.5	100	93.3
PDK4	4	4	4	1	3	0	5	100	80	88.9
PDPK1	8	0	8	0	0	0	5	100	100	100
PEAK1	8	0	8	0	0	0	5	100	100	100
PHKG1	0	8	0	1	7	0	5		0	0
PHKG2	8	0	8	0	0	0	5	100	100	100
PIK3R4	8	0	8	0	0	0	5	100	100	100
PIM1	8	0	7	0	0	1	5	87.5	100	93.3
PIM2	8	0	8	0	0	0	5	100	100	100
PIM3	8	0	8	0	0	0	5	100	100	100
PINK1	8	0	8	0	0	0	5	100	100	100
PKDCC	3	5	3	2	3	0	5	100	60	75
PKMYT1	8	0	8	0	0	0	5	100	100	100
PKN1	8	0	8	0	0	0	5	100	100	100
PKN2	8	0	8	0	0	0	5	100	100	100
PKN3	8	0	2	0	0	6	5	25	100	40
PLK1	8	0	8	0	0	0	5	100	100	100
PLK2	6	2	6	0	2	0	5	100	100	100
PLK3	7	1	7	1	0	0	5	100	87.5	93.3
PLK4	8	0	8	0	0	0	5	100	100	100
PLK5	0	8	0	0	8	0	5
PNCK	3	5	1	1	4	2	5	33.3	50	40
POMK	8	0	8	0	0	0	5	100	100	100
PRKAA1	8	0	8	0	0	0	5	100	100	100
PRKAA2	7	1	7	0	1	0	5	100	100	100
PRKACA	8	0	8	0	0	0	5	100	100	100
PRKACB	8	0	8	0	0	0	5	100	100	100
PRKACG	0	8	0	0	8	0	5
PRKAG1	8	0	8	0	0	0	5	100	100	100
PRKCA	8	0	8	0	0	0	5	100	100	100
PRKCB	1	7	1	3	4	0	5	100	25	40
PRKCD	8	0	8	0	0	0	5	100	100	100
PRKCE	6	2	6	0	2	0	5	100	100	100
PRKCG	1	7	1	0	7	0	5	100	100	100
PRKCH	7	1	5	1	0	2	5	71.4	83.3	76.9
PRKCI	8	0	8	0	0	0	5	100	100	100
PRKCQ	4	4	4	0	4	0	5	100	100	100
PRKCZ	5	3	5	1	2	0	5	100	83.3	90.9
PRKD1	4	4	3	0	4	1	5	75	100	85.7
PRKD2	8	0	8	0	0	0	5	100	100	100
PRKD3	7	1	7	0	1	0	5	100	100	100
PRKDC	8	0	8	0	0	0	5	100	100	100
PRKG1	2	6	2	0	6	0	5	100	100	100
PRKG2	2	6	1	0	6	1	5	50	100	66.7
PRKX	8	0	8	0	0	0	5	100	100	100
PRKY	2	6	0	0	6	2	5	0		0
PRPF4B	8	0	8	0	0	0	5	100	100	100
PSKH1	8	0	8	0	0	0	5	100	100	100
PSKH2	0	8	0	0	8	0	5
PTK2	7	1	7	0	1	0	5	100	100	100
PTK2B	8	0	4	0	0	4	5	50	100	66.7
PTK6	3	5	1	0	5	2	5	33.3	100	50
PTK7	6	2	5	0	2	1	5	83.3	100	90.9
PXK	8	0	8	0	0	0	5	100	100	100
RAF1	8	0	8	0	0	0	5	100	100	100
RET	2	6	2	0	6	0	5	100	100	100
RIOK1	8	0	8	0	0	0	5	100	100	100
RIOK2	8	0	8	0	0	0	5	100	100	100
RIOK3	8	0	8	0	0	0	5	100	100	100
RIPK1	8	0	8	0	0	0	5	100	100	100
RIPK2	8	0	8	0	0	0	5	100	100	100
RIPK3	1	7	1	0	7	0	5	100	100	100
RIPK4	5	3	4	0	3	1	5	80	100	88.9
RNASEL	7	1	6	0	1	1	5	85.7	100	92.3
ROCK1	8	0	8	0	0	0	5	100	100	100
ROCK2	8	0	8	0	0	0	5	100	100	100
ROR1	5	3	5	0	3	0	5	100	100	100
ROR2	2	6	2	0	6	0	5	100	100	100
ROS1	2	6	2	0	6	0	5	100	100	100
RPS6KA1	8	0	7	0	0	1	5	87.5	100	93.3
RPS6KA2	4	4	4	0	4	0	5	100	100	100
RPS6KA3	8	0	8	0	0	0	5	100	100	100
RPS6KA4	8	0	8	0	0	0	5	100	100	100
RPS6KA5	7	1	5	0	1	2	5	71.4	100	83.3
RPS6KA6	2	6	2	0	6	0	5	100	100	100
RPS6KB1	8	0	8	0	0	0	5	100	100	100
RPS6KB2	8	0	0	0	0	8	5	0		0
RPS6KC1	8	0	8	0	0	0	5	100	100	100
RPS6KL1	6	2	5	1	1	1	5	83.3	83.3	83.3
RYK	8	0	8	0	0	0	5	100	100	100
SBK1	4	4	3	0	4	1	5	75	100	85.7
SBK2	1	7	0	0	7	1	5	0		0
SBK3	0	8	0	0	8	0	5
SCYL1	8	0	8	0	0	0	5	100	100	100
SCYL2	8	0	8	0	0	0	5	100	100	100
SCYL3	8	0	8	0	0	0	5	100	100	100
SGK1	7	1	7	0	1	0	5	100	100	100
SGK2	3	5	3	0	5	0	5	100	100	100
SGK223	6	2	6	0	2	0	5	100	100	100
SGK3	0	8	0	0	8	0	5
SGK494	0	8	0	0	8	0	5
SIK1	8	0	3	0	0	5	5	37.5	100	54.5
SIK2	8	0	8	0	0	0	5	100	100	100
SIK3	8	0	8	0	0	0	5	100	100	100
SLK	8	0	8	0	0	0	5	100	100	100
SMG1	8	0	8	0	0	0	5	100	100	100
SNRK	8	0	8	0	0	0	5	100	100	100
SPEG	5	3	2	0	3	3	5	40	100	57.1
SRC	8	0	8	0	0	0	5	100	100	100
SRMS	1	7	1	1	6	0	5	100	50	66.7
SRPK1	8	0	8	0	0	0	5	100	100	100
SRPK2	8	0	8	0	0	0	5	100	100	100
SRPK3	1	7	0	0	7	1	5	0		0
STK10	8	0	7	0	0	1	5	87.5	100	93.3
STK11	8	0	8	0	0	0	5	100	100	100
STK16	8	0	8	0	0	0	5	100	100	100
STK17A	8	0	8	0	0	0	5	100	100	100
STK17B	8	0	8	0	0	0	5	100	100	100
STK19	8	0	8	0	0	0	5	100	100	100
STK24	8	0	8	0	0	0	5	100	100	100
STK25	8	0	8	0	0	0	5	100	100	100
STK3	8	0	8	0	0	0	5	100	100	100
STK31	1	7	1	0	7	0	5	100	100	100
STK32A	1	7	0	0	7	1	5	0		0
STK32B	0	8	0	2	6	0	5		0	0
STK32C	8	0	6	0	0	2	5	75	100	85.7
STK33	2	6	2	0	6	0	5	100	100	100
STK35	8	0	8	0	0	0	5	100	100	100
STK36	8	0	8	0	0	0	5	100	100	100
STK38	8	0	8	0	0	0	5	100	100	100
STK38L	8	0	8	0	0	0	5	100	100	100
STK39	8	0	8	0	0	0	5	100	100	100
STK4	8	0	8	0	0	0	5	100	100	100
STK40	8	0	8	0	0	0	5	100	100	100
STRADA	8	0	8	0	0	0	5	100	100	100
STRADB	8	0	8	0	0	0	5	100	100	100
STYK1	2	6	2	2	4	0	5	100	50	66.7
SYK	4	4	4	0	4	0	5	100	100	100
TAF1	8	0	8	0	0	0	5	100	100	100
TAOK1	8	0	8	0	0	0	5	100	100	100
TAOK2	8	0	8	0	0	0	5	100	100	100
TAOK3	8	0	8	0	0	0	5	100	100	100
TBCK	8	0	8	0	0	0	5	100	100	100
TBK1	8	0	8	0	0	0	5	100	100	100
TEC	5	3	5	0	3	0	5	100	100	100
TEK	0	8	0	0	8	0	5
TESK1	8	0	8	0	0	0	5	100	100	100
TESK2	5	3	5	1	2	0	5	100	83.3	90.9
TEX14	2	6	2	0	6	0	5	100	100	100
TGFBR1	8	0	8	0	0	0	5	100	100	100
TGFBR2	7	1	7	0	1	0	5	100	100	100
TIE1	1	7	1	0	7	0	5	100	100	100
TLK1	8	0	8	0	0	0	5	100	100	100
TLK2	8	0	8	0	0	0	5	100	100	100
TNIK	7	1	7	0	1	0	5	100	100	100
TNK1	5	3	4	0	3	1	5	80	100	88.9
TNK2	8	0	7	0	0	1	5	87.5	100	93.3
TP53RK	8	0	8	0	0	0	5	100	100	100
TRIB1	8	0	1	0	0	7	5	12.5	100	22.2
TRIB2	7	1	6	0	1	1	5	85.7	100	92.3
TRIB3	8	0	7	0	0	1	5	87.5	100	93.3
TRIM24	8	0	3	0	0	5	5	37.5	100	54.5
TRIM28	8	0	8	0	0	0	5	100	100	100
TRIO	8	0	7	0	0	1	5	87.5	100	93.3
TRPM6	2	6	0	0	6	2	5	0		0
TRPM7	8	0	8	0	0	0	5	100	100	100
TSSK1B	0	8	0	1	7	0	5		0	0
TSSK3	0	8	0	1	7	0	5		0	0
TSSK4	5	3	0	0	3	5	5	0		0
TSSK6	0	8	0	5	3	0	5		0	0
TTBK1	2	6	0	0	6	2	5	0		0
TTBK2	8	0	8	0	0	0	5	100	100	100
TTK	8	0	8	0	0	0	5	100	100	100
TTN	8	0	2	0	0	6	5	25	100	40
TWF1	8	0	8	0	0	0	5	100	100	100
TXK	2	6	2	1	5	0	5	100	66.7	80
TYK2	8	0	8	0	0	0	5	100	100	100
TYRO3	8	0	8	0	0	0	5	100	100	100
UHMK1	8	0	8	0	0	0	5	100	100	100
ULK1	8	0	8	0	0	0	5	100	100	100
ULK2	6	2	1	0	2	5	5	16.7	100	28.6
ULK3	8	0	8	0	0	0	5	100	100	100
ULK4	7	1	7	1	0	0	5	100	87.5	93.3
VRK1	8	0	8	0	0	0	5	100	100	100
VRK2	7	1	7	0	1	0	5	100	100	100
VRK3	8	0	8	0	0	0	5	100	100	100
WEE1	8	0	8	0	0	0	5	100	100	100
WEE2	0	8	0	0	8	0	5
WNK1	8	0	8	0	0	0	5	100	100	100
WNK2	5	3	5	1	2	0	5	100	83.3	90.9
WNK3	0	8	0	0	8	0	5
WNK4	4	4	3	0	4	1	5	75	100	85.7
YES1	8	0	8	0	0	0	5	100	100	100
ZAK	8	0	8	0	0	0	5	100	100	100
ZAP70	1	7	1	0	7	0	5	100	100	100

## Sheet: Threshold_6
Kinases	P	N	TP	FP	TN	FN	Threshold	Recall	Precision	Fmeasure
AAK1	8	0	8	0	0	0	6	100	100	100
AATK	0	8	0	0	8	0	6
ABL1	8	0	8	0	0	0	6	100	100	100
ABL2	8	0	8	0	0	0	6	100	100	100
ACVR1	8	0	8	0	0	0	6	100	100	100
ACVR1B	7	1	0	0	1	7	6	0		0
ACVR1C	2	6	1	0	6	1	6	50	100	66.7
ACVR2A	6	2	6	1	1	0	6	100	85.7	92.3
ACVR2B	7	1	7	1	0	0	6	100	87.5	93.3
ACVRL1	0	8	0	0	8	0	6
ADCK1	6	2	6	1	1	0	6	100	85.7	92.3
ADCK2	8	0	7	0	0	1	6	87.5	100	93.3
ADCK3	8	0	0	0	0	8	6	0		0
ADCK4	8	0	7	0	0	1	6	87.5	100	93.3
ADCK5	8	0	7	0	0	1	6	87.5	100	93.3
ADRBK1	8	0	8	0	0	0	6	100	100	100
ADRBK2	6	2	6	0	2	0	6	100	100	100
AKT1	8	0	8	0	0	0	6	100	100	100
AKT2	8	0	8	0	0	0	6	100	100	100
AKT3	4	4	4	1	3	0	6	100	80	88.9
ALK	2	6	2	0	6	0	6	100	100	100
ALPK1	6	2	6	0	2	0	6	100	100	100
ALPK2	4	4	1	0	4	3	6	25	100	40
ALPK3	3	5	1	1	4	2	6	33.3	50	40
AMHR2	1	7	1	0	7	0	6	100	100	100
ANKK1	0	8	0	0	8	0	6
ARAF	8	0	8	0	0	0	6	100	100	100
ATM	8	0	8	0	0	0	6	100	100	100
ATR	8	0	8	0	0	0	6	100	100	100
AURKA	8	0	8	0	0	0	6	100	100	100
AURKB	8	0	8	0	0	0	6	100	100	100
AURKC	1	7	0	0	7	1	6	0		0
AXL	3	5	3	2	3	0	6	100	60	75
BCKDK	8	0	8	0	0	0	6	100	100	100
BCR	8	0	8	0	0	0	6	100	100	100
BLK	1	7	1	0	7	0	6	100	100	100
BMP2K	8	0	0	0	0	8	6	0		0
BMPR1A	8	0	0	0	0	8	6	0		0
BMPR1B	3	5	1	0	5	2	6	33.3	100	50
BMPR2	8	0	8	0	0	0	6	100	100	100
BMX	0	8	0	1	7	0	6		0	0
BRAF	8	0	8	0	0	0	6	100	100	100
BRD4	8	0	8	0	0	0	6	100	100	100
BRSK1	6	2	6	0	2	0	6	100	100	100
BRSK2	2	6	2	0	6	0	6	100	100	100
BTK	1	7	1	0	7	0	6	100	100	100
BUB1	8	0	8	0	0	0	6	100	100	100
BUB1B	8	0	8	0	0	0	6	100	100	100
C9orf96	0	8	0	0	8	0	6
CAMK1	6	2	5	1	1	1	6	83.3	83.3	83.3
CAMK1D	6	2	6	0	2	0	6	100	100	100
CAMK1G	0	8	0	0	8	0	6
CAMK2A	0	8	0	0	8	0	6
CAMK2B	2	6	2	0	6	0	6	100	100	100
CAMK2D	7	1	1	0	1	6	6	14.3	100	25
CAMK2G	8	0	8	0	0	0	6	100	100	100
CAMK4	3	5	3	1	4	0	6	100	75	85.7
CAMKK1	5	3	0	0	3	5	6	0		0
CAMKK2	8	0	8	0	0	0	6	100	100	100
CAMKV	1	7	1	0	7	0	6	100	100	100
CASK	8	0	7	0	0	1	6	87.5	100	93.3
CDC42BPA	8	0	8	0	0	0	6	100	100	100
CDC42BPB	8	0	8	0	0	0	6	100	100	100
CDC42BPG	4	4	1	0	4	3	6	25	100	40
CDC7	8	0	8	0	0	0	6	100	100	100
CDK1	8	0	8	0	0	0	6	100	100	100
CDK10	8	0	0	0	0	8	6	0		0
CDK11A	8	0	8	0	0	0	6	100	100	100
CDK11B	8	0	8	0	0	0	6	100	100	100
CDK12	8	0	8	0	0	0	6	100	100	100
CDK13	8	0	8	0	0	0	6	100	100	100
CDK14	6	2	6	0	2	0	6	100	100	100
CDK15	0	8	0	0	8	0	6
CDK16	8	0	8	0	0	0	6	100	100	100
CDK17	8	0	8	0	0	0	6	100	100	100
CDK18	5	3	0	0	3	5	6	0		0
CDK19	8	0	8	0	0	0	6	100	100	100
CDK2	8	0	8	0	0	0	6	100	100	100
CDK20	6	2	3	0	2	3	6	50	100	66.7
CDK4	8	0	8	0	0	0	6	100	100	100
CDK5	8	0	8	0	0	0	6	100	100	100
CDK6	8	0	8	0	0	0	6	100	100	100
CDK7	8	0	8	0	0	0	6	100	100	100
CDK8	8	0	3	0	0	5	6	37.5	100	54.5
CDK9	8	0	8	0	0	0	6	100	100	100
CDKL1	3	5	2	0	5	1	6	66.7	100	80
CDKL2	0	8	0	0	8	0	6
CDKL3	0	8	0	0	8	0	6
CDKL4	0	8	0	0	8	0	6
CDKL5	1	7	1	5	2	0	6	100	16.7	28.6
CHEK1	8	0	8	0	0	0	6	100	100	100
CHEK2	8	0	0	0	0	8	6	0		0
CHUK	8	0	8	0	0	0	6	100	100	100
CIT	8	0	6	0	0	2	6	75	100	85.7
CLK1	8	0	8	0	0	0	6	100	100	100
CLK2	8	0	8	0	0	0	6	100	100	100
CLK3	8	0	8	0	0	0	6	100	100	100
CLK4	8	0	0	0	0	8	6	0		0
CSF1R	1	7	1	0	7	0	6	100	100	100
CSK	8	0	8	0	0	0	6	100	100	100
CSNK1A1	8	0	8	0	0	0	6	100	100	100
CSNK1A1L	0	8	0	1	7	0	6		0	0
CSNK1D	8	0	6	0	0	2	6	75	100	85.7
CSNK1E	8	0	6	0	0	2	6	75	100	85.7
CSNK1G1	8	0	8	0	0	0	6	100	100	100
CSNK1G2	8	0	0	0	0	8	6	0		0
CSNK1G3	8	0	8	0	0	0	6	100	100	100
CSNK2A1	8	0	0	0	0	8	6	0		0
CSNK2A2	8	0	8	0	0	0	6	100	100	100
DAPK1	5	3	5	1	2	0	6	100	83.3	90.9
DAPK2	4	4	0	2	2	4	6	0	0	0
DAPK3	8	0	7	0	0	1	6	87.5	100	93.3
DCLK1	1	7	1	0	7	0	6	100	100	100
DCLK2	4	4	4	0	4	0	6	100	100	100
DCLK3	0	8	0	0	8	0	6
DDR1	8	0	8	0	0	0	6	100	100	100
DDR2	5	3	1	0	3	4	6	20	100	33.3
DMPK	8	0	7	0	0	1	6	87.5	100	93.3
DSTYK	8	0	8	0	0	0	6	100	100	100
DYRK1A	8	0	8	0	0	0	6	100	100	100
DYRK1B	8	0	8	0	0	0	6	100	100	100
DYRK2	8	0	0	0	0	8	6	0		0
DYRK3	5	3	5	1	2	0	6	100	83.3	90.9
DYRK4	8	0	8	0	0	0	6	100	100	100
EEF2K	8	0	8	0	0	0	6	100	100	100
EGFR	6	2	6	0	2	0	6	100	100	100
EIF2AK1	8	0	8	0	0	0	6	100	100	100
EIF2AK2	8	0	8	0	0	0	6	100	100	100
EIF2AK3	8	0	8	0	0	0	6	100	100	100
EIF2AK4	8	0	8	0	0	0	6	100	100	100
EPHA1	2	6	2	1	5	0	6	100	66.7	80
EPHA10	3	5	2	0	5	1	6	66.7	100	80
EPHA2	6	2	6	0	2	0	6	100	100	100
EPHA3	2	6	2	0	6	0	6	100	100	100
EPHA4	5	3	5	0	3	0	6	100	100	100
EPHA5	2	6	2	0	6	0	6	100	100	100
EPHA6	1	7	0	1	6	1	6	0	0	0
EPHA7	1	7	1	0	7	0	6	100	100	100
EPHA8	0	8	0	0	8	0	6
EPHB1	2	6	0	0	6	2	6	0		0
EPHB2	4	4	4	1	3	0	6	100	80	88.9
EPHB3	3	5	2	1	4	1	6	66.7	66.7	66.7
EPHB4	7	1	7	0	1	0	6	100	100	100
EPHB6	4	4	3	1	3	1	6	75	75	75
ERBB2	8	0	8	0	0	0	6	100	100	100
ERBB3	6	2	6	1	1	0	6	100	85.7	92.3
ERBB4	3	5	2	1	4	1	6	66.7	66.7	66.7
ERN1	8	0	8	0	0	0	6	100	100	100
ERN2	1	7	1	0	7	0	6	100	100	100
FASTK	8	0	8	0	0	0	6	100	100	100
FER	8	0	0	0	0	8	6	0		0
FES	2	6	2	0	6	0	6	100	100	100
FGFR1	5	3	4	0	3	1	6	80	100	88.9
FGFR2	3	5	1	0	5	2	6	33.3	100	50
FGFR3	6	2	4	0	2	2	6	66.7	100	80
FGFR4	6	2	5	1	1	1	6	83.3	83.3	83.3
FGR	0	8	0	1	7	0	6		0	0
FLT1	0	8	0	1	7	0	6		0	0
FLT3	0	8	0	0	8	0	6
FLT4	0	8	0	0	8	0	6
FRK	5	3	5	0	3	0	6	100	100	100
FYN	7	1	7	1	0	0	6	100	87.5	93.3
GAK	8	0	8	0	0	0	6	100	100	100
GRK1	0	8	0	0	8	0	6
GRK4	1	7	0	0	7	1	6	0		0
GRK5	4	4	4	1	3	0	6	100	80	88.9
GRK6	8	0	8	0	0	0	6	100	100	100
GRK7	0	8	0	0	8	0	6
GSK3A	8	0	0	0	0	8	6	0		0
GSK3B	8	0	8	0	0	0	6	100	100	100
GUCY2C	1	7	1	1	6	0	6	100	50	66.7
GUCY2D	0	8	0	0	8	0	6
GUCY2F	0	8	0	0	8	0	6
HCK	1	7	1	0	7	0	6	100	100	100
HIPK1	8	0	8	0	0	0	6	100	100	100
HIPK2	8	0	8	0	0	0	6	100	100	100
HIPK3	8	0	8	0	0	0	6	100	100	100
HIPK4	0	8	0	0	8	0	6
HUNK	4	4	2	0	4	2	6	50	100	66.7
ICK	8	0	8	0	0	0	6	100	100	100
IGF1R	8	0	8	0	0	0	6	100	100	100
IKBKAP	8	0	8	0	0	0	6	100	100	100
IKBKB	8	0	8	0	0	0	6	100	100	100
IKBKE	5	3	5	2	1	0	6	100	71.4	83.3
ILK	8	0	8	0	0	0	6	100	100	100
INSR	7	1	5	0	1	2	6	71.4	100	83.3
INSRR	1	7	1	0	7	0	6	100	100	100
IRAK1	8	0	8	0	0	0	6	100	100	100
IRAK2	6	2	6	0	2	0	6	100	100	100
IRAK3	1	7	1	0	7	0	6	100	100	100
IRAK4	8	0	8	0	0	0	6	100	100	100
ITK	1	7	0	0	7	1	6	0		0
JAK1	8	0	8	0	0	0	6	100	100	100
JAK2	7	1	7	1	0	0	6	100	87.5	93.3
JAK3	1	7	1	1	6	0	6	100	50	66.7
KALRN	6	2	0	0	2	6	6	0		0
KDR	0	8	0	0	8	0	6
KIT	1	7	1	0	7	0	6	100	100	100
KSR1	5	3	4	0	3	1	6	80	100	88.9
KSR2	2	6	2	0	6	0	6	100	100	100
LATS1	8	0	8	0	0	0	6	100	100	100
LATS2	7	1	7	0	1	0	6	100	100	100
LCK	0	8	0	0	8	0	6
LIMK1	8	0	8	0	0	0	6	100	100	100
LIMK2	8	0	8	0	0	0	6	100	100	100
LMTK2	8	0	8	0	0	0	6	100	100	100
LMTK3	2	6	2	0	6	0	6	100	100	100
LRRK1	3	5	3	1	4	0	6	100	75	85.7
LRRK2	3	5	2	0	5	1	6	66.7	100	80
LTK	2	6	2	0	6	0	6	100	100	100
LYN	6	2	5	0	2	1	6	83.3	100	90.9
MAK	0	8	0	0	8	0	6
MAP2K1	8	0	8	0	0	0	6	100	100	100
MAP2K2	8	0	8	0	0	0	6	100	100	100
MAP2K3	8	0	8	0	0	0	6	100	100	100
MAP2K4	8	0	8	0	0	0	6	100	100	100
MAP2K5	8	0	8	0	0	0	6	100	100	100
MAP2K6	4	4	4	1	3	0	6	100	80	88.9
MAP2K7	8	0	8	0	0	0	6	100	100	100
MAP3K1	8	0	7	0	0	1	6	87.5	100	93.3
MAP3K10	8	0	6	0	0	2	6	75	100	85.7
MAP3K11	8	0	3	0	0	5	6	37.5	100	54.5
MAP3K12	7	1	4	0	1	3	6	57.1	100	72.7
MAP3K13	7	1	6	0	1	1	6	85.7	100	92.3
MAP3K14	4	4	4	3	1	0	6	100	57.1	72.7
MAP3K15	1	7	1	0	7	0	6	100	100	100
MAP3K19	0	8	0	0	8	0	6
MAP3K2	8	0	8	0	0	0	6	100	100	100
MAP3K21	6	2	5	0	2	1	6	83.3	100	90.9
MAP3K3	8	0	8	0	0	0	6	100	100	100
MAP3K4	8	0	8	0	0	0	6	100	100	100
MAP3K5	7	1	5	0	1	2	6	71.4	100	83.3
MAP3K6	8	0	8	0	0	0	6	100	100	100
MAP3K7	8	0	8	0	0	0	6	100	100	100
MAP3K8	6	2	4	0	2	2	6	66.7	100	80
MAP3K9	5	3	5	0	3	0	6	100	100	100
MAP4K1	1	7	1	0	7	0	6	100	100	100
MAP4K2	8	0	8	0	0	0	6	100	100	100
MAP4K3	8	0	8	0	0	0	6	100	100	100
MAP4K4	8	0	8	0	0	0	6	100	100	100
MAP4K5	8	0	8	0	0	0	6	100	100	100
MAPK1	8	0	8	0	0	0	6	100	100	100
MAPK10	2	6	2	0	6	0	6	100	100	100
MAPK11	7	1	6	0	1	1	6	85.7	100	92.3
MAPK12	8	0	8	0	0	0	6	100	100	100
MAPK13	6	2	5	0	2	1	6	83.3	100	90.9
MAPK14	8	0	8	0	0	0	6	100	100	100
MAPK15	2	6	1	1	5	1	6	50	50	50
MAPK3	8	0	8	0	0	0	6	100	100	100
MAPK4	1	7	1	0	7	0	6	100	100	100
MAPK6	8	0	8	0	0	0	6	100	100	100
MAPK7	8	0	8	0	0	0	6	100	100	100
MAPK8	8	0	0	0	0	8	6	0		0
MAPK9	8	0	8	0	0	0	6	100	100	100
MAPKAPK2	8	0	8	0	0	0	6	100	100	100
MAPKAPK3	8	0	8	0	0	0	6	100	100	100
MAPKAPK5	8	0	8	0	0	0	6	100	100	100
MARK1	3	5	2	0	5	1	6	66.7	100	80
MARK2	8	0	8	0	0	0	6	100	100	100
MARK3	8	0	8	0	0	0	6	100	100	100
MARK4	8	0	8	0	0	0	6	100	100	100
MAST1	3	5	3	2	3	0	6	100	60	75
MAST2	8	0	8	0	0	0	6	100	100	100
MAST3	8	0	8	0	0	0	6	100	100	100
MAST4	7	1	7	1	0	0	6	100	87.5	93.3
MASTL	8	0	8	0	0	0	6	100	100	100
MATK	2	6	1	0	6	1	6	50	100	66.7
MELK	8	0	8	0	0	0	6	100	100	100
MERTK	5	3	4	2	1	1	6	80	66.7	72.7
MET	8	0	8	0	0	0	6	100	100	100
MINK1	8	0	8	0	0	0	6	100	100	100
MKNK1	8	0	8	0	0	0	6	100	100	100
MKNK2	8	0	8	0	0	0	6	100	100	100
MLKL	5	3	5	1	2	0	6	100	83.3	90.9
MOK	7	1	2	0	1	5	6	28.6	100	44.4
MOS	0	8	0	0	8	0	6
MST1R	2	6	2	1	5	0	6	100	66.7	80
MST4	7	1	6	0	1	1	6	85.7	100	92.3
MTOR	8	0	8	0	0	0	6	100	100	100
MUSK	0	8	0	0	8	0	6
MYLK	7	1	5	0	1	2	6	71.4	100	83.3
MYLK2	1	7	1	0	7	0	6	100	100	100
MYLK3	1	7	0	0	7	1	6	0		0
MYLK4	0	8	0	0	8	0	6
MYO3A	1	7	0	0	7	1	6	0		0
MYO3B	2	6	1	0	6	1	6	50	100	66.7
NEK1	8	0	8	0	0	0	6	100	100	100
NEK10	1	7	1	0	7	0	6	100	100	100
NEK11	3	5	1	0	5	2	6	33.3	100	50
NEK2	8	0	8	0	0	0	6	100	100	100
NEK3	6	2	4	0	2	2	6	66.7	100	80
NEK4	8	0	8	0	0	0	6	100	100	100
NEK5	0	8	0	0	8	0	6
NEK6	8	0	6	0	0	2	6	75	100	85.7
NEK7	8	0	8	0	0	0	6	100	100	100
NEK8	6	2	6	1	1	0	6	100	85.7	92.3
NEK9	8	0	8	0	0	0	6	100	100	100
NIM1	1	7	1	0	7	0	6	100	100	100
NLK	8	0	8	0	0	0	6	100	100	100
NPR1	1	7	1	0	7	0	6	100	100	100
NPR2	7	1	2	0	1	5	6	28.6	100	44.4
NRBP1	8	0	8	0	0	0	6	100	100	100
NRBP2	8	0	0	0	0	8	6	0		0
NRK	1	7	1	1	6	0	6	100	50	66.7
NTRK1	2	6	2	0	6	0	6	100	100	100
NTRK2	1	7	0	0	7	1	6	0		0
NTRK3	0	8	0	1	7	0	6		0	0
NUAK1	5	3	4	0	3	1	6	80	100	88.9
NUAK2	3	5	2	0	5	1	6	66.7	100	80
OBSCN	5	3	4	0	3	1	6	80	100	88.9
OXSR1	8	0	8	0	0	0	6	100	100	100
PAK1	8	0	8	0	0	0	6	100	100	100
PAK2	8	0	8	0	0	0	6	100	100	100
PAK3	0	8	0	0	8	0	6
PAK4	8	0	8	0	0	0	6	100	100	100
PAK6	0	8	0	3	5	0	6		0	0
PAK7	1	7	0	0	7	1	6	0		0
PAN3	8	0	8	0	0	0	6	100	100	100
PASK	8	0	8	0	0	0	6	100	100	100
PBK	8	0	8	0	0	0	6	100	100	100
PDGFRA	1	7	1	3	4	0	6	100	25	40
PDGFRB	3	5	3	0	5	0	6	100	100	100
PDIK1L	8	0	0	0	0	8	6	0		0
PDK1	8	0	8	0	0	0	6	100	100	100
PDK2	6	2	2	0	2	4	6	33.3	100	50
PDK3	4	4	4	3	1	0	6	100	57.1	72.7
PDK4	3	5	2	0	5	1	6	66.7	100	80
PDPK1	8	0	5	0	0	3	6	62.5	100	76.9
PEAK1	8	0	8	0	0	0	6	100	100	100
PHKG1	0	8	0	1	7	0	6		0	0
PHKG2	8	0	8	0	0	0	6	100	100	100
PIK3R4	8	0	8	0	0	0	6	100	100	100
PIM1	8	0	6	0	0	2	6	75	100	85.7
PIM2	8	0	8	0	0	0	6	100	100	100
PIM3	8	0	7	0	0	1	6	87.5	100	93.3
PINK1	8	0	8	0	0	0	6	100	100	100
PKDCC	3	5	3	1	4	0	6	100	75	85.7
PKMYT1	8	0	8	0	0	0	6	100	100	100
PKN1	8	0	8	0	0	0	6	100	100	100
PKN2	8	0	8	0	0	0	6	100	100	100
PKN3	7	1	1	0	1	6	6	14.3	100	25
PLK1	8	0	8	0	0	0	6	100	100	100
PLK2	6	2	6	0	2	0	6	100	100	100
PLK3	7	1	6	0	1	1	6	85.7	100	92.3
PLK4	8	0	8	0	0	0	6	100	100	100
PLK5	0	8	0	0	8	0	6
PNCK	1	7	0	0	7	1	6	0		0
POMK	6	2	6	2	0	0	6	100	75	85.7
PRKAA1	8	0	8	0	0	0	6	100	100	100
PRKAA2	7	1	7	0	1	0	6	100	100	100
PRKACA	8	0	8	0	0	0	6	100	100	100
PRKACB	8	0	8	0	0	0	6	100	100	100
PRKACG	0	8	0	0	8	0	6
PRKAG1	8	0	8	0	0	0	6	100	100	100
PRKCA	8	0	8	0	0	0	6	100	100	100
PRKCB	1	7	1	0	7	0	6	100	100	100
PRKCD	8	0	8	0	0	0	6	100	100	100
PRKCE	6	2	6	0	2	0	6	100	100	100
PRKCG	1	7	1	0	7	0	6	100	100	100
PRKCH	5	3	5	0	3	0	6	100	100	100
PRKCI	8	0	8	0	0	0	6	100	100	100
PRKCQ	3	5	3	1	4	0	6	100	75	85.7
PRKCZ	5	3	5	0	3	0	6	100	100	100
PRKD1	3	5	3	0	5	0	6	100	100	100
PRKD2	8	0	8	0	0	0	6	100	100	100
PRKD3	7	1	7	0	1	0	6	100	100	100
PRKDC	8	0	8	0	0	0	6	100	100	100
PRKG1	2	6	2	0	6	0	6	100	100	100
PRKG2	1	7	0	0	7	1	6	0		0
PRKX	8	0	8	0	0	0	6	100	100	100
PRKY	1	7	0	0	7	1	6	0		0
PRPF4B	8	0	8	0	0	0	6	100	100	100
PSKH1	7	1	7	1	0	0	6	100	87.5	93.3
PSKH2	0	8	0	0	8	0	6
PTK2	7	1	7	0	1	0	6	100	100	100
PTK2B	7	1	3	0	1	4	6	42.9	100	60
PTK6	3	5	1	0	5	2	6	33.3	100	50
PTK7	6	2	2	0	2	4	6	33.3	100	50
PXK	8	0	8	0	0	0	6	100	100	100
RAF1	8	0	8	0	0	0	6	100	100	100
RET	2	6	2	0	6	0	6	100	100	100
RIOK1	8	0	8	0	0	0	6	100	100	100
RIOK2	8	0	8	0	0	0	6	100	100	100
RIOK3	8	0	8	0	0	0	6	100	100	100
RIPK1	8	0	8	0	0	0	6	100	100	100
RIPK2	8	0	8	0	0	0	6	100	100	100
RIPK3	1	7	1	0	7	0	6	100	100	100
RIPK4	5	3	4	0	3	1	6	80	100	88.9
RNASEL	4	4	2	2	2	2	6	50	50	50
ROCK1	8	0	8	0	0	0	6	100	100	100
ROCK2	8	0	8	0	0	0	6	100	100	100
ROR1	5	3	5	0	3	0	6	100	100	100
ROR2	2	6	2	0	6	0	6	100	100	100
ROS1	1	7	1	1	6	0	6	100	50	66.7
RPS6KA1	8	0	7	0	0	1	6	87.5	100	93.3
RPS6KA2	4	4	4	0	4	0	6	100	100	100
RPS6KA3	8	0	8	0	0	0	6	100	100	100
RPS6KA4	8	0	7	0	0	1	6	87.5	100	93.3
RPS6KA5	7	1	4	0	1	3	6	57.1	100	72.7
RPS6KA6	2	6	2	0	6	0	6	100	100	100
RPS6KB1	8	0	8	0	0	0	6	100	100	100
RPS6KB2	8	0	0	0	0	8	6	0		0
RPS6KC1	8	0	8	0	0	0	6	100	100	100
RPS6KL1	6	2	5	0	2	1	6	83.3	100	90.9
RYK	8	0	8	0	0	0	6	100	100	100
SBK1	4	4	2	0	4	2	6	50	100	66.7
SBK2	0	8	0	0	8	0	6
SBK3	0	8	0	0	8	0	6
SCYL1	8	0	8	0	0	0	6	100	100	100
SCYL2	8	0	8	0	0	0	6	100	100	100
SCYL3	8	0	8	0	0	0	6	100	100	100
SGK1	6	2	5	1	1	1	6	83.3	83.3	83.3
SGK2	3	5	2	0	5	1	6	66.7	100	80
SGK223	6	2	6	0	2	0	6	100	100	100
SGK3	0	8	0	0	8	0	6
SGK494	0	8	0	0	8	0	6
SIK1	7	1	3	0	1	4	6	42.9	100	60
SIK2	7	1	7	1	0	0	6	100	87.5	93.3
SIK3	8	0	8	0	0	0	6	100	100	100
SLK	8	0	8	0	0	0	6	100	100	100
SMG1	8	0	8	0	0	0	6	100	100	100
SNRK	8	0	8	0	0	0	6	100	100	100
SPEG	5	3	2	0	3	3	6	40	100	57.1
SRC	8	0	8	0	0	0	6	100	100	100
SRMS	1	7	1	1	6	0	6	100	50	66.7
SRPK1	8	0	8	0	0	0	6	100	100	100
SRPK2	8	0	8	0	0	0	6	100	100	100
SRPK3	0	8	0	0	8	0	6
STK10	8	0	7	0	0	1	6	87.5	100	93.3
STK11	8	0	8	0	0	0	6	100	100	100
STK16	8	0	8	0	0	0	6	100	100	100
STK17A	8	0	7	0	0	1	6	87.5	100	93.3
STK17B	8	0	8	0	0	0	6	100	100	100
STK19	8	0	8	0	0	0	6	100	100	100
STK24	8	0	8	0	0	0	6	100	100	100
STK25	8	0	8	0	0	0	6	100	100	100
STK3	8	0	8	0	0	0	6	100	100	100
STK31	1	7	1	0	7	0	6	100	100	100
STK32A	0	8	0	0	8	0	6
STK32B	0	8	0	0	8	0	6
STK32C	6	2	4	0	2	2	6	66.7	100	80
STK33	2	6	1	0	6	1	6	50	100	66.7
STK35	8	0	8	0	0	0	6	100	100	100
STK36	8	0	8	0	0	0	6	100	100	100
STK38	8	0	8	0	0	0	6	100	100	100
STK38L	8	0	8	0	0	0	6	100	100	100
STK39	8	0	8	0	0	0	6	100	100	100
STK4	8	0	8	0	0	0	6	100	100	100
STK40	8	0	8	0	0	0	6	100	100	100
STRADA	4	4	4	4	0	0	6	100	50	66.7
STRADB	8	0	8	0	0	0	6	100	100	100
STYK1	1	7	1	2	5	0	6	100	33.3	50
SYK	4	4	4	0	4	0	6	100	100	100
TAF1	8	0	8	0	0	0	6	100	100	100
TAOK1	8	0	8	0	0	0	6	100	100	100
TAOK2	8	0	8	0	0	0	6	100	100	100
TAOK3	8	0	7	0	0	1	6	87.5	100	93.3
TBCK	8	0	8	0	0	0	6	100	100	100
TBK1	8	0	8	0	0	0	6	100	100	100
TEC	3	5	3	0	5	0	6	100	100	100
TEK	0	8	0	0	8	0	6
TESK1	8	0	8	0	0	0	6	100	100	100
TESK2	3	5	3	2	3	0	6	100	60	75
TEX14	2	6	1	0	6	1	6	50	100	66.7
TGFBR1	8	0	8	0	0	0	6	100	100	100
TGFBR2	7	1	7	0	1	0	6	100	100	100
TIE1	1	7	1	0	7	0	6	100	100	100
TLK1	8	0	8	0	0	0	6	100	100	100
TLK2	8	0	8	0	0	0	6	100	100	100
TNIK	7	1	6	0	1	1	6	85.7	100	92.3
TNK1	5	3	2	0	3	3	6	40	100	57.1
TNK2	8	0	7	0	0	1	6	87.5	100	93.3
TP53RK	8	0	7	0	0	1	6	87.5	100	93.3
TRIB1	8	0	0	0	0	8	6	0		0
TRIB2	7	1	3	0	1	4	6	42.9	100	60
TRIB3	8	0	6	0	0	2	6	75	100	85.7
TRIM24	8	0	1	0	0	7	6	12.5	100	22.2
TRIM28	8	0	8	0	0	0	6	100	100	100
TRIO	8	0	7	0	0	1	6	87.5	100	93.3
TRPM6	2	6	0	0	6	2	6	0		0
TRPM7	8	0	8	0	0	0	6	100	100	100
TSSK1B	0	8	0	1	7	0	6		0	0
TSSK3	0	8	0	0	8	0	6
TSSK4	1	7	0	0	7	1	6	0		0
TSSK6	0	8	0	1	7	0	6		0	0
TTBK1	0	8	0	0	8	0	6
TTBK2	7	1	7	1	0	0	6	100	87.5	93.3
TTK	8	0	8	0	0	0	6	100	100	100
TTN	8	0	2	0	0	6	6	25	100	40
TWF1	8	0	8	0	0	0	6	100	100	100
TXK	0	8	0	1	7	0	6		0	0
TYK2	8	0	8	0	0	0	6	100	100	100
TYRO3	8	0	8	0	0	0	6	100	100	100
UHMK1	8	0	8	0	0	0	6	100	100	100
ULK1	8	0	8	0	0	0	6	100	100	100
ULK2	4	4	1	0	4	3	6	25	100	40
ULK3	8	0	8	0	0	0	6	100	100	100
ULK4	3	5	3	3	2	0	6	100	50	66.7
VRK1	8	0	8	0	0	0	6	100	100	100
VRK2	7	1	7	0	1	0	6	100	100	100
VRK3	8	0	8	0	0	0	6	100	100	100
WEE1	8	0	8	0	0	0	6	100	100	100
WEE2	0	8	0	0	8	0	6
WNK1	8	0	8	0	0	0	6	100	100	100
WNK2	4	4	4	0	4	0	6	100	100	100
WNK3	0	8	0	0	8	0	6
WNK4	4	4	3	0	4	1	6	75	100	85.7
YES1	8	0	8	0	0	0	6	100	100	100
ZAK	8	0	8	0	0	0	6	100	100	100
ZAP70	1	7	1	0	7	0	6	100	100	100

## Sheet: Threshold_7
Kinases	P	N	TP	FP	TN	FN	Threshold	Recall	Precision	Fmeasure
AAK1	7	1	7	1	0	0	7	100	87.5	93.3
AATK	0	8	0	0	8	0	7
ABL1	8	0	8	0	0	0	7	100	100	100
ABL2	8	0	8	0	0	0	7	100	100	100
ACVR1	8	0	8	0	0	0	7	100	100	100
ACVR1B	7	1	0	0	1	7	7	0		0
ACVR1C	1	7	0	0	7	1	7	0		0
ACVR2A	2	6	2	4	2	0	7	100	33.3	50
ACVR2B	6	2	6	0	2	0	7	100	100	100
ACVRL1	0	8	0	0	8	0	7
ADCK1	4	4	3	0	4	1	7	75	100	85.7
ADCK2	7	1	5	0	1	2	7	71.4	100	83.3
ADCK3	8	0	0	0	0	8	7	0		0
ADCK4	8	0	3	0	0	5	7	37.5	100	54.5
ADCK5	7	1	2	0	1	5	7	28.6	100	44.4
ADRBK1	8	0	8	0	0	0	7	100	100	100
ADRBK2	5	3	5	0	3	0	7	100	100	100
AKT1	8	0	8	0	0	0	7	100	100	100
AKT2	8	0	8	0	0	0	7	100	100	100
AKT3	4	4	4	1	3	0	7	100	80	88.9
ALK	2	6	2	0	6	0	7	100	100	100
ALPK1	6	2	3	0	2	3	7	50	100	66.7
ALPK2	3	5	0	0	5	3	7	0		0
ALPK3	2	6	1	1	5	1	7	50	50	50
AMHR2	1	7	1	0	7	0	7	100	100	100
ANKK1	0	8	0	0	8	0	7
ARAF	8	0	8	0	0	0	7	100	100	100
ATM	8	0	8	0	0	0	7	100	100	100
ATR	8	0	8	0	0	0	7	100	100	100
AURKA	8	0	8	0	0	0	7	100	100	100
AURKB	8	0	8	0	0	0	7	100	100	100
AURKC	0	8	0	0	8	0	7
AXL	3	5	3	1	4	0	7	100	75	85.7
BCKDK	8	0	8	0	0	0	7	100	100	100
BCR	8	0	8	0	0	0	7	100	100	100
BLK	1	7	1	0	7	0	7	100	100	100
BMP2K	6	2	0	0	2	6	7	0		0
BMPR1A	8	0	0	0	0	8	7	0		0
BMPR1B	2	6	1	0	6	1	7	50	100	66.7
BMPR2	8	0	8	0	0	0	7	100	100	100
BMX	0	8	0	1	7	0	7		0	0
BRAF	8	0	8	0	0	0	7	100	100	100
BRD4	8	0	8	0	0	0	7	100	100	100
BRSK1	3	5	3	3	2	0	7	100	50	66.7
BRSK2	2	6	2	0	6	0	7	100	100	100
BTK	1	7	1	0	7	0	7	100	100	100
BUB1	8	0	8	0	0	0	7	100	100	100
BUB1B	8	0	8	0	0	0	7	100	100	100
C9orf96	0	8	0	0	8	0	7
CAMK1	3	5	3	0	5	0	7	100	100	100
CAMK1D	5	3	5	0	3	0	7	100	100	100
CAMK1G	0	8	0	0	8	0	7
CAMK2A	0	8	0	0	8	0	7
CAMK2B	2	6	1	0	6	1	7	50	100	66.7
CAMK2D	7	1	1	0	1	6	7	14.3	100	25
CAMK2G	8	0	8	0	0	0	7	100	100	100
CAMK4	3	5	3	0	5	0	7	100	100	100
CAMKK1	5	3	0	0	3	5	7	0		0
CAMKK2	8	0	7	0	0	1	7	87.5	100	93.3
CAMKV	1	7	1	0	7	0	7	100	100	100
CASK	7	1	7	0	1	0	7	100	100	100
CDC42BPA	8	0	8	0	0	0	7	100	100	100
CDC42BPB	8	0	8	0	0	0	7	100	100	100
CDC42BPG	4	4	0	0	4	4	7	0		0
CDC7	8	0	8	0	0	0	7	100	100	100
CDK1	8	0	8	0	0	0	7	100	100	100
CDK10	8	0	0	0	0	8	7	0		0
CDK11A	8	0	8	0	0	0	7	100	100	100
CDK11B	8	0	8	0	0	0	7	100	100	100
CDK12	8	0	8	0	0	0	7	100	100	100
CDK13	8	0	8	0	0	0	7	100	100	100
CDK14	6	2	6	0	2	0	7	100	100	100
CDK15	0	8	0	0	8	0	7
CDK16	8	0	8	0	0	0	7	100	100	100
CDK17	8	0	7	0	0	1	7	87.5	100	93.3
CDK18	5	3	0	0	3	5	7	0		0
CDK19	8	0	8	0	0	0	7	100	100	100
CDK2	8	0	8	0	0	0	7	100	100	100
CDK20	2	6	1	0	6	1	7	50	100	66.7
CDK4	8	0	8	0	0	0	7	100	100	100
CDK5	8	0	7	0	0	1	7	87.5	100	93.3
CDK6	8	0	8	0	0	0	7	100	100	100
CDK7	8	0	8	0	0	0	7	100	100	100
CDK8	8	0	1	0	0	7	7	12.5	100	22.2
CDK9	8	0	7	0	0	1	7	87.5	100	93.3
CDKL1	0	8	0	2	6	0	7		0	0
CDKL2	0	8	0	0	8	0	7
CDKL3	0	8	0	0	8	0	7
CDKL4	0	8	0	0	8	0	7
CDKL5	1	7	1	4	3	0	7	100	20	33.3
CHEK1	8	0	8	0	0	0	7	100	100	100
CHEK2	8	0	0	0	0	8	7	0		0
CHUK	8	0	8	0	0	0	7	100	100	100
CIT	8	0	2	0	0	6	7	25	100	40
CLK1	8	0	8	0	0	0	7	100	100	100
CLK2	8	0	8	0	0	0	7	100	100	100
CLK3	8	0	8	0	0	0	7	100	100	100
CLK4	8	0	0	0	0	8	7	0		0
CSF1R	1	7	1	0	7	0	7	100	100	100
CSK	8	0	8	0	0	0	7	100	100	100
CSNK1A1	8	0	8	0	0	0	7	100	100	100
CSNK1A1L	0	8	0	0	8	0	7
CSNK1D	8	0	1	0	0	7	7	12.5	100	22.2
CSNK1E	8	0	2	0	0	6	7	25	100	40
CSNK1G1	8	0	8	0	0	0	7	100	100	100
CSNK1G2	8	0	0	0	0	8	7	0		0
CSNK1G3	8	0	8	0	0	0	7	100	100	100
CSNK2A1	8	0	0	0	0	8	7	0		0
CSNK2A2	8	0	8	0	0	0	7	100	100	100
DAPK1	5	3	5	1	2	0	7	100	83.3	90.9
DAPK2	2	6	0	0	6	2	7	0		0
DAPK3	8	0	4	0	0	4	7	50	100	66.7
DCLK1	1	7	1	0	7	0	7	100	100	100
DCLK2	3	5	2	1	4	1	7	66.7	66.7	66.7
DCLK3	0	8	0	0	8	0	7
DDR1	8	0	7	0	0	1	7	87.5	100	93.3
DDR2	3	5	1	0	5	2	7	33.3	100	50
DMPK	8	0	5	0	0	3	7	62.5	100	76.9
DSTYK	8	0	8	0	0	0	7	100	100	100
DYRK1A	8	0	8	0	0	0	7	100	100	100
DYRK1B	5	3	5	1	2	0	7	100	83.3	90.9
DYRK2	8	0	0	0	0	8	7	0		0
DYRK3	4	4	4	2	2	0	7	100	66.7	80
DYRK4	7	1	7	1	0	0	7	100	87.5	93.3
EEF2K	8	0	8	0	0	0	7	100	100	100
EGFR	6	2	6	0	2	0	7	100	100	100
EIF2AK1	8	0	8	0	0	0	7	100	100	100
EIF2AK2	8	0	8	0	0	0	7	100	100	100
EIF2AK3	8	0	7	0	0	1	7	87.5	100	93.3
EIF2AK4	8	0	8	0	0	0	7	100	100	100
EPHA1	2	6	2	0	6	0	7	100	100	100
EPHA10	2	6	1	0	6	1	7	50	100	66.7
EPHA2	6	2	5	0	2	1	7	83.3	100	90.9
EPHA3	2	6	2	0	6	0	7	100	100	100
EPHA4	5	3	5	0	3	0	7	100	100	100
EPHA5	2	6	2	0	6	0	7	100	100	100
EPHA6	0	8	0	0	8	0	7
EPHA7	1	7	1	0	7	0	7	100	100	100
EPHA8	0	8	0	0	8	0	7
EPHB1	1	7	0	0	7	1	7	0		0
EPHB2	3	5	3	1	4	0	7	100	75	85.7
EPHB3	1	7	1	0	7	0	7	100	100	100
EPHB4	7	1	7	0	1	0	7	100	100	100
EPHB6	3	5	2	1	4	1	7	66.7	66.7	66.7
ERBB2	7	1	6	1	0	1	7	85.7	85.7	85.7
ERBB3	6	2	6	1	1	0	7	100	85.7	92.3
ERBB4	2	6	2	0	6	0	7	100	100	100
ERN1	7	1	7	1	0	0	7	100	87.5	93.3
ERN2	1	7	1	0	7	0	7	100	100	100
FASTK	8	0	8	0	0	0	7	100	100	100
FER	7	1	0	0	1	7	7	0		0
FES	2	6	2	0	6	0	7	100	100	100
FGFR1	5	3	4	0	3	1	7	80	100	88.9
FGFR2	2	6	1	0	6	1	7	50	100	66.7
FGFR3	5	3	4	0	3	1	7	80	100	88.9
FGFR4	6	2	4	0	2	2	7	66.7	100	80
FGR	0	8	0	0	8	0	7
FLT1	0	8	0	1	7	0	7		0	0
FLT3	0	8	0	0	8	0	7
FLT4	0	8	0	0	8	0	7
FRK	5	3	5	0	3	0	7	100	100	100
FYN	6	2	6	1	1	0	7	100	85.7	92.3
GAK	8	0	8	0	0	0	7	100	100	100
GRK1	0	8	0	0	8	0	7
GRK4	0	8	0	0	8	0	7
GRK5	4	4	4	1	3	0	7	100	80	88.9
GRK6	8	0	8	0	0	0	7	100	100	100
GRK7	0	8	0	0	8	0	7
GSK3A	8	0	0	0	0	8	7	0		0
GSK3B	8	0	8	0	0	0	7	100	100	100
GUCY2C	1	7	1	1	6	0	7	100	50	66.7
GUCY2D	0	8	0	0	8	0	7
GUCY2F	0	8	0	0	8	0	7
HCK	1	7	1	0	7	0	7	100	100	100
HIPK1	8	0	8	0	0	0	7	100	100	100
HIPK2	8	0	8	0	0	0	7	100	100	100
HIPK3	8	0	8	0	0	0	7	100	100	100
HIPK4	0	8	0	0	8	0	7
HUNK	3	5	0	0	5	3	7	0		0
ICK	8	0	8	0	0	0	7	100	100	100
IGF1R	8	0	7	0	0	1	7	87.5	100	93.3
IKBKAP	8	0	8	0	0	0	7	100	100	100
IKBKB	8	0	8	0	0	0	7	100	100	100
IKBKE	3	5	2	2	3	1	7	66.7	50	57.1
ILK	8	0	8	0	0	0	7	100	100	100
INSR	5	3	5	0	3	0	7	100	100	100
INSRR	0	8	0	0	8	0	7
IRAK1	8	0	7	0	0	1	7	87.5	100	93.3
IRAK2	5	3	4	0	3	1	7	80	100	88.9
IRAK3	1	7	1	0	7	0	7	100	100	100
IRAK4	8	0	7	0	0	1	7	87.5	100	93.3
ITK	1	7	0	0	7	1	7	0		0
JAK1	8	0	8	0	0	0	7	100	100	100
JAK2	4	4	4	3	1	0	7	100	57.1	72.7
JAK3	1	7	1	0	7	0	7	100	100	100
KALRN	5	3	0	0	3	5	7	0		0
KDR	0	8	0	0	8	0	7
KIT	1	7	1	0	7	0	7	100	100	100
KSR1	3	5	3	0	5	0	7	100	100	100
KSR2	0	8	0	0	8	0	7
LATS1	8	0	8	0	0	0	7	100	100	100
LATS2	5	3	5	2	1	0	7	100	71.4	83.3
LCK	0	8	0	0	8	0	7
LIMK1	8	0	8	0	0	0	7	100	100	100
LIMK2	8	0	7	0	0	1	7	87.5	100	93.3
LMTK2	8	0	8	0	0	0	7	100	100	100
LMTK3	2	6	1	0	6	1	7	50	100	66.7
LRRK1	3	5	3	1	4	0	7	100	75	85.7
LRRK2	3	5	2	0	5	1	7	66.7	100	80
LTK	2	6	1	0	6	1	7	50	100	66.7
LYN	5	3	4	0	3	1	7	80	100	88.9
MAK	0	8	0	0	8	0	7
MAP2K1	8	0	8	0	0	0	7	100	100	100
MAP2K2	8	0	8	0	0	0	7	100	100	100
MAP2K3	7	1	7	1	0	0	7	100	87.5	93.3
MAP2K4	8	0	8	0	0	0	7	100	100	100
MAP2K5	7	1	7	1	0	0	7	100	87.5	93.3
MAP2K6	1	7	1	4	3	0	7	100	20	33.3
MAP2K7	8	0	8	0	0	0	7	100	100	100
MAP3K1	6	2	5	0	2	1	7	83.3	100	90.9
MAP3K10	6	2	3	0	2	3	7	50	100	66.7
MAP3K11	8	0	0	0	0	8	7	0		0
MAP3K12	4	4	3	0	4	1	7	75	100	85.7
MAP3K13	7	1	6	0	1	1	7	85.7	100	92.3
MAP3K14	3	5	3	3	2	0	7	100	50	66.7
MAP3K15	0	8	0	0	8	0	7
MAP3K19	0	8	0	0	8	0	7
MAP3K2	8	0	8	0	0	0	7	100	100	100
MAP3K21	4	4	3	1	3	1	7	75	75	75
MAP3K3	5	3	5	3	0	0	7	100	62.5	76.9
MAP3K4	8	0	8	0	0	0	7	100	100	100
MAP3K5	5	3	5	0	3	0	7	100	100	100
MAP3K6	8	0	8	0	0	0	7	100	100	100
MAP3K7	8	0	8	0	0	0	7	100	100	100
MAP3K8	4	4	2	0	4	2	7	50	100	66.7
MAP3K9	5	3	5	0	3	0	7	100	100	100
MAP4K1	1	7	1	0	7	0	7	100	100	100
MAP4K2	7	1	6	1	0	1	7	85.7	85.7	85.7
MAP4K3	8	0	8	0	0	0	7	100	100	100
MAP4K4	8	0	8	0	0	0	7	100	100	100
MAP4K5	8	0	8	0	0	0	7	100	100	100
MAPK1	8	0	7	0	0	1	7	87.5	100	93.3
MAPK10	2	6	1	0	6	1	7	50	100	66.7
MAPK11	7	1	3	0	1	4	7	42.9	100	60
MAPK12	7	1	7	0	1	0	7	100	100	100
MAPK13	4	4	3	1	3	1	7	75	75	75
MAPK14	8	0	8	0	0	0	7	100	100	100
MAPK15	2	6	1	0	6	1	7	50	100	66.7
MAPK3	8	0	8	0	0	0	7	100	100	100
MAPK4	1	7	0	0	7	1	7	0		0
MAPK6	8	0	8	0	0	0	7	100	100	100
MAPK7	6	2	6	1	1	0	7	100	85.7	92.3
MAPK8	8	0	0	0	0	8	7	0		0
MAPK9	8	0	8	0	0	0	7	100	100	100
MAPKAPK2	8	0	8	0	0	0	7	100	100	100
MAPKAPK3	8	0	8	0	0	0	7	100	100	100
MAPKAPK5	8	0	8	0	0	0	7	100	100	100
MARK1	1	7	1	0	7	0	7	100	100	100
MARK2	8	0	8	0	0	0	7	100	100	100
MARK3	8	0	8	0	0	0	7	100	100	100
MARK4	8	0	8	0	0	0	7	100	100	100
MAST1	2	6	2	2	4	0	7	100	50	66.7
MAST2	8	0	8	0	0	0	7	100	100	100
MAST3	7	1	6	0	1	1	7	85.7	100	92.3
MAST4	7	1	6	0	1	1	7	85.7	100	92.3
MASTL	8	0	8	0	0	0	7	100	100	100
MATK	2	6	0	0	6	2	7	0		0
MELK	8	0	8	0	0	0	7	100	100	100
MERTK	5	3	3	0	3	2	7	60	100	75
MET	7	1	7	0	1	0	7	100	100	100
MINK1	8	0	8	0	0	0	7	100	100	100
MKNK1	8	0	8	0	0	0	7	100	100	100
MKNK2	8	0	8	0	0	0	7	100	100	100
MLKL	4	4	4	1	3	0	7	100	80	88.9
MOK	3	5	1	0	5	2	7	33.3	100	50
MOS	0	8	0	0	8	0	7
MST1R	1	7	1	2	5	0	7	100	33.3	50
MST4	6	2	5	0	2	1	7	83.3	100	90.9
MTOR	8	0	8	0	0	0	7	100	100	100
MUSK	0	8	0	0	8	0	7
MYLK	5	3	5	0	3	0	7	100	100	100
MYLK2	1	7	1	0	7	0	7	100	100	100
MYLK3	1	7	0	0	7	1	7	0		0
MYLK4	0	8	0	0	8	0	7
MYO3A	0	8	0	0	8	0	7
MYO3B	1	7	0	1	6	1	7	0	0	0
NEK1	8	0	8	0	0	0	7	100	100	100
NEK10	1	7	1	0	7	0	7	100	100	100
NEK11	3	5	0	0	5	3	7	0		0
NEK2	8	0	8	0	0	0	7	100	100	100
NEK3	5	3	3	0	3	2	7	60	100	75
NEK4	8	0	8	0	0	0	7	100	100	100
NEK5	0	8	0	0	8	0	7
NEK6	6	2	5	0	2	1	7	83.3	100	90.9
NEK7	8	0	8	0	0	0	7	100	100	100
NEK8	5	3	4	1	2	1	7	80	80	80
NEK9	8	0	8	0	0	0	7	100	100	100
NIM1	1	7	0	0	7	1	7	0		0
NLK	8	0	8	0	0	0	7	100	100	100
NPR1	0	8	0	1	7	0	7		0	0
NPR2	4	4	2	0	4	2	7	50	100	66.7
NRBP1	8	0	8	0	0	0	7	100	100	100
NRBP2	8	0	0	0	0	8	7	0		0
NRK	1	7	1	0	7	0	7	100	100	100
NTRK1	2	6	2	0	6	0	7	100	100	100
NTRK2	1	7	0	0	7	1	7	0		0
NTRK3	0	8	0	1	7	0	7		0	0
NUAK1	5	3	2	0	3	3	7	40	100	57.1
NUAK2	3	5	1	0	5	2	7	33.3	100	50
OBSCN	4	4	4	0	4	0	7	100	100	100
OXSR1	8	0	8	0	0	0	7	100	100	100
PAK1	7	1	7	1	0	0	7	100	87.5	93.3
PAK2	8	0	8	0	0	0	7	100	100	100
PAK3	0	8	0	0	8	0	7
PAK4	8	0	8	0	0	0	7	100	100	100
PAK6	0	8	0	2	6	0	7		0	0
PAK7	1	7	0	0	7	1	7	0		0
PAN3	8	0	8	0	0	0	7	100	100	100
PASK	8	0	5	0	0	3	7	62.5	100	76.9
PBK	8	0	8	0	0	0	7	100	100	100
PDGFRA	1	7	1	2	5	0	7	100	33.3	50
PDGFRB	3	5	1	0	5	2	7	33.3	100	50
PDIK1L	6	2	0	0	2	6	7	0		0
PDK1	8	0	8	0	0	0	7	100	100	100
PDK2	5	3	1	0	3	4	7	20	100	33.3
PDK3	3	5	3	4	1	0	7	100	42.9	60
PDK4	2	6	2	0	6	0	7	100	100	100
PDPK1	8	0	2	0	0	6	7	25	100	40
PEAK1	7	1	7	1	0	0	7	100	87.5	93.3
PHKG1	0	8	0	1	7	0	7		0	0
PHKG2	8	0	8	0	0	0	7	100	100	100
PIK3R4	8	0	8	0	0	0	7	100	100	100
PIM1	6	2	5	0	2	1	7	83.3	100	90.9
PIM2	5	3	4	0	3	1	7	80	100	88.9
PIM3	8	0	7	0	0	1	7	87.5	100	93.3
PINK1	8	0	7	0	0	1	7	87.5	100	93.3
PKDCC	3	5	3	1	4	0	7	100	75	85.7
PKMYT1	8	0	4	0	0	4	7	50	100	66.7
PKN1	8	0	8	0	0	0	7	100	100	100
PKN2	8	0	8	0	0	0	7	100	100	100
PKN3	6	2	0	0	2	6	7	0		0
PLK1	8	0	8	0	0	0	7	100	100	100
PLK2	6	2	6	0	2	0	7	100	100	100
PLK3	5	3	3	0	3	2	7	60	100	75
PLK4	8	0	8	0	0	0	7	100	100	100
PLK5	0	8	0	0	8	0	7
PNCK	0	8	0	0	8	0	7
POMK	1	7	1	7	0	0	7	100	12.5	22.2
PRKAA1	8	0	8	0	0	0	7	100	100	100
PRKAA2	6	2	6	1	1	0	7	100	85.7	92.3
PRKACA	8	0	8	0	0	0	7	100	100	100
PRKACB	8	0	8	0	0	0	7	100	100	100
PRKACG	0	8	0	0	8	0	7
PRKAG1	8	0	8	0	0	0	7	100	100	100
PRKCA	8	0	8	0	0	0	7	100	100	100
PRKCB	1	7	1	0	7	0	7	100	100	100
PRKCD	8	0	8	0	0	0	7	100	100	100
PRKCE	4	4	3	0	4	1	7	75	100	85.7
PRKCG	1	7	0	0	7	1	7	0		0
PRKCH	2	6	2	3	3	0	7	100	40	57.1
PRKCI	8	0	8	0	0	0	7	100	100	100
PRKCQ	3	5	3	0	5	0	7	100	100	100
PRKCZ	4	4	4	1	3	0	7	100	80	88.9
PRKD1	1	7	1	2	5	0	7	100	33.3	50
PRKD2	8	0	8	0	0	0	7	100	100	100
PRKD3	7	1	7	0	1	0	7	100	100	100
PRKDC	8	0	8	0	0	0	7	100	100	100
PRKG1	2	6	2	0	6	0	7	100	100	100
PRKG2	0	8	0	0	8	0	7
PRKX	7	1	7	1	0	0	7	100	87.5	93.3
PRKY	0	8	0	0	8	0	7
PRPF4B	8	0	8	0	0	0	7	100	100	100
PSKH1	6	2	6	1	1	0	7	100	85.7	92.3
PSKH2	0	8	0	0	8	0	7
PTK2	7	1	7	0	1	0	7	100	100	100
PTK2B	4	4	2	0	4	2	7	50	100	66.7
PTK6	3	5	0	0	5	3	7	0		0
PTK7	6	2	1	0	2	5	7	16.7	100	28.6
PXK	6	2	6	2	0	0	7	100	75	85.7
RAF1	8	0	8	0	0	0	7	100	100	100
RET	2	6	2	0	6	0	7	100	100	100
RIOK1	8	0	8	0	0	0	7	100	100	100
RIOK2	8	0	8	0	0	0	7	100	100	100
RIOK3	8	0	8	0	0	0	7	100	100	100
RIPK1	8	0	8	0	0	0	7	100	100	100
RIPK2	8	0	8	0	0	0	7	100	100	100
RIPK3	0	8	0	0	8	0	7
RIPK4	5	3	2	0	3	3	7	40	100	57.1
RNASEL	4	4	1	0	4	3	7	25	100	40
ROCK1	8	0	8	0	0	0	7	100	100	100
ROCK2	8	0	8	0	0	0	7	100	100	100
ROR1	4	4	4	1	3	0	7	100	80	88.9
ROR2	2	6	2	0	6	0	7	100	100	100
ROS1	1	7	1	1	6	0	7	100	50	66.7
RPS6KA1	7	1	7	0	1	0	7	100	100	100
RPS6KA2	4	4	2	0	4	2	7	50	100	66.7
RPS6KA3	8	0	6	0	0	2	7	75	100	85.7
RPS6KA4	8	0	5	0	0	3	7	62.5	100	76.9
RPS6KA5	4	4	2	0	4	2	7	50	100	66.7
RPS6KA6	0	8	0	0	8	0	7
RPS6KB1	8	0	8	0	0	0	7	100	100	100
RPS6KB2	8	0	0	0	0	8	7	0		0
RPS6KC1	8	0	8	0	0	0	7	100	100	100
RPS6KL1	4	4	3	0	4	1	7	75	100	85.7
RYK	8	0	8	0	0	0	7	100	100	100
SBK1	4	4	1	0	4	3	7	25	100	40
SBK2	0	8	0	0	8	0	7
SBK3	0	8	0	0	8	0	7
SCYL1	8	0	8	0	0	0	7	100	100	100
SCYL2	8	0	8	0	0	0	7	100	100	100
SCYL3	7	1	7	1	0	0	7	100	87.5	93.3
SGK1	6	2	4	0	2	2	7	66.7	100	80
SGK2	2	6	2	0	6	0	7	100	100	100
SGK223	6	2	5	0	2	1	7	83.3	100	90.9
SGK3	0	8	0	0	8	0	7
SGK494	0	8	0	0	8	0	7
SIK1	5	3	1	0	3	4	7	20	100	33.3
SIK2	7	1	7	0	1	0	7	100	100	100
SIK3	8	0	8	0	0	0	7	100	100	100
SLK	8	0	8	0	0	0	7	100	100	100
SMG1	8	0	8	0	0	0	7	100	100	100
SNRK	8	0	7	0	0	1	7	87.5	100	93.3
SPEG	4	4	0	0	4	4	7	0		0
SRC	6	2	6	2	0	0	7	100	75	85.7
SRMS	1	7	1	0	7	0	7	100	100	100
SRPK1	8	0	8	0	0	0	7	100	100	100
SRPK2	8	0	8	0	0	0	7	100	100	100
SRPK3	0	8	0	0	8	0	7
STK10	7	1	4	0	1	3	7	57.1	100	72.7
STK11	8	0	5	0	0	3	7	62.5	100	76.9
STK16	8	0	8	0	0	0	7	100	100	100
STK17A	8	0	7	0	0	1	7	87.5	100	93.3
STK17B	8	0	8	0	0	0	7	100	100	100
STK19	8	0	5	0	0	3	7	62.5	100	76.9
STK24	8	0	8	0	0	0	7	100	100	100
STK25	8	0	8	0	0	0	7	100	100	100
STK3	8	0	8	0	0	0	7	100	100	100
STK31	1	7	1	0	7	0	7	100	100	100
STK32A	0	8	0	0	8	0	7
STK32B	0	8	0	0	8	0	7
STK32C	1	7	1	2	5	0	7	100	33.3	50
STK33	1	7	0	0	7	1	7	0		0
STK35	8	0	8	0	0	0	7	100	100	100
STK36	8	0	7	0	0	1	7	87.5	100	93.3
STK38	8	0	8	0	0	0	7	100	100	100
STK38L	8	0	8	0	0	0	7	100	100	100
STK39	7	1	7	0	1	0	7	100	100	100
STK4	8	0	8	0	0	0	7	100	100	100
STK40	8	0	8	0	0	0	7	100	100	100
STRADA	0	8	0	8	0	0	7		0	0
STRADB	8	0	8	0	0	0	7	100	100	100
STYK1	1	7	1	0	7	0	7	100	100	100
SYK	4	4	4	0	4	0	7	100	100	100
TAF1	8	0	6	0	0	2	7	75	100	85.7
TAOK1	8	0	8	0	0	0	7	100	100	100
TAOK2	8	0	8	0	0	0	7	100	100	100
TAOK3	8	0	4	0	0	4	7	50	100	66.7
TBCK	8	0	8	0	0	0	7	100	100	100
TBK1	8	0	8	0	0	0	7	100	100	100
TEC	1	7	1	0	7	0	7	100	100	100
TEK	0	8	0	0	8	0	7
TESK1	7	1	7	1	0	0	7	100	87.5	93.3
TESK2	1	7	1	3	4	0	7	100	25	40
TEX14	1	7	1	0	7	0	7	100	100	100
TGFBR1	8	0	8	0	0	0	7	100	100	100
TGFBR2	7	1	7	0	1	0	7	100	100	100
TIE1	1	7	1	0	7	0	7	100	100	100
TLK1	8	0	8	0	0	0	7	100	100	100
TLK2	8	0	8	0	0	0	7	100	100	100
TNIK	6	2	5	0	2	1	7	83.3	100	90.9
TNK1	3	5	1	0	5	2	7	33.3	100	50
TNK2	8	0	5	0	0	3	7	62.5	100	76.9
TP53RK	8	0	3	0	0	5	7	37.5	100	54.5
TRIB1	8	0	0	0	0	8	7	0		0
TRIB2	4	4	3	0	4	1	7	75	100	85.7
TRIB3	8	0	4	0	0	4	7	50	100	66.7
TRIM24	8	0	0	0	0	8	7	0		0
TRIM28	8	0	8	0	0	0	7	100	100	100
TRIO	7	1	7	0	1	0	7	100	100	100
TRPM6	1	7	0	0	7	1	7	0		0
TRPM7	8	0	8	0	0	0	7	100	100	100
TSSK1B	0	8	0	1	7	0	7		0	0
TSSK3	0	8	0	0	8	0	7
TSSK4	0	8	0	0	8	0	7
TSSK6	0	8	0	1	7	0	7		0	0
TTBK1	0	8	0	0	8	0	7
TTBK2	4	4	4	4	0	0	7	100	50	66.7
TTK	8	0	8	0	0	0	7	100	100	100
TTN	6	2	1	0	2	5	7	16.7	100	28.6
TWF1	8	0	7	0	0	1	7	87.5	100	93.3
TXK	0	8	0	1	7	0	7		0	0
TYK2	8	0	8	0	0	0	7	100	100	100
TYRO3	8	0	8	0	0	0	7	100	100	100
UHMK1	8	0	8	0	0	0	7	100	100	100
ULK1	8	0	7	0	0	1	7	87.5	100	93.3
ULK2	3	5	0	0	5	3	7	0		0
ULK3	8	0	5	0	0	3	7	62.5	100	76.9
ULK4	1	7	1	2	5	0	7	100	33.3	50
VRK1	8	0	8	0	0	0	7	100	100	100
VRK2	7	1	7	0	1	0	7	100	100	100
VRK3	8	0	8	0	0	0	7	100	100	100
WEE1	8	0	8	0	0	0	7	100	100	100
WEE2	0	8	0	0	8	0	7
WNK1	8	0	8	0	0	0	7	100	100	100
WNK2	3	5	3	0	5	0	7	100	100	100
WNK3	0	8	0	0	8	0	7
WNK4	3	5	1	0	5	2	7	33.3	100	50
YES1	8	0	6	0	0	2	7	75	100	85.7
ZAK	8	0	8	0	0	0	7	100	100	100
ZAP70	1	7	1	0	7	0	7	100	100	100
