# Supplementary material for: Comprehensive kinome NGS targeted expression profiling by KING-REX
Source: BMC Genomics. 2019 Apr 23;20:307. doi: 10.1186/s12864-019-5676-3 (PMC6480677; doi:10.1186/s12864-019-5676-3)
Supplement: Supplementary file 9 — KING-REX gene expression data. Normalized counts (Log2transformed) of KING-REX analysis in each sample, as calculated using the pipeline for gene expression analysis described in M&M. (TXT 375 kb) [file 12864_2019_5676_MOESM9_ESM.txt]

K562_A	K562_B	KARPAS299_A	KARPAS299_B	KM12_A	KM12_B	LC2AD_A	LC2AD_B	NCIH716_A	NCIH716_B	U118MG_A	U118MG_B	UHRR_A	UHRR_B	UHRR_C	RKO_A	SW948_A	HCT116_A	SW480_A	SW1417_A	COLO205_A	COLO678_A	HCT15_A	LS180_A	KU50_A	KU50_B	KU7525_A	KU7525_B	KU8712_A	KU8712_B	UK7525_A	UK7525_B	UK8712_A	UK8712_B	UHRR_D	UHRR_E	KM12T0_A	KM12T0_B	KM12T10_A	KM12T10_B	KM12T20_A	KM12T20_B	KM12T60_A	KM12T60_B	HUH7_A	HPAC_A	SNU1079_A	BT474_A
AAK1	12.2457855236014	11.8532146723669	13.1015300615294	12.7205982247407	11.505649806487	11.1479013445434	11.8348857969813	11.6023452846493	11.669330579829	11.9778115637664	12.4261143830248	11.9474808988671	11.6967211877123	11.5344710186228	11.6956205262616	11.98047888381	12.0781320866005	11.5289584761327	11.6532731103289	11.1444157777179	10.9969450058089	13.1117861770956	11.0945436372882	11.86995188582	12.9992043496569	13.0911504163582	13.1665011583827	13.244650958509	13.2906118488021	13.2903803836423	12.948576152728	12.8350876429142	12.8996947984475	12.8307522071686	11.9371170091103	12.0983318367696	12.0490443327236	12.0420330377684	11.5978005919249	11.7110796272666	11.2542763461592	11.5095963080513	11.1257031604255	11.0235867754783	12.2962088185772	12.97643669593	13.1882079833436	11.4776976004198
AATK	2.98257525872438	3.48768697662399	2.14156229360019	1.80829544770071	2.68521500653947	2.6781229331909	5.11045015630402	4.82687714231182	1.53203097502722	2.50954280147174	0	0	5.74554004070756	5.65258222957557	6.3761119757498	4.79978340957445	6.8416469495475	6.8223677943984	5.71895301424034	6.47894047355602	0	7.698266739014	5.89542393532022	5.98980770710689	3.59488103547152	2.44160276664774	3.45234133500869	3.34039172689573	2.39501589635246	2.16672070316091	1.6756720136827	0	1.14865681093568	0	6.38460973193688	5.5800865486391	4.40743087126657	3.613212829026	4.82656690254522	5.05101040566227	0	0	7.04853407498426	0	5.54464441682172	4.8411624009347	4.40989907618652	2.62438113601503
ABL1	14.2996869665113	14.5084211463138	12.5691702654471	12.7615511845377	12.6491180061911	12.8028191478246	12.247172279397	12.2348586743239	12.3862021633987	12.2898959005881	13.5267480343056	13.6762175248295	13.4006345136392	13.415427441906	13.5277939556743	14.5653569148805	13.4671161925964	12.6122630218246	12.6028443563647	12.8232429211666	12.6231258477082	12.8557918802418	12.7684045016549	13.1257706161921	13.3041596886405	13.2141768596656	13.099580217138	13.0282262791806	13.0072234570559	12.871084819506	13.4852145267872	13.5406091780192	13.6909263330329	13.6657432727248	13.4492746554185	13.6798604219115	12.9519041210991	13.0081904576782	12.7215413332201	12.6961837881685	12.6539249311784	12.826788408831	12.3046662511943	12.5129457127963	13.2507424472445	12.7952117837244	13.4761633692174	14.4270472746138
ABL2	10.2241847974471	10.1224579238396	10.3523361419248	10.1616070555382	9.61942991047583	9.46481033093992	9.79095293820685	9.89391095731371	11.4624320676324	10.3741340346247	11.1785472737708	10.9607087497711	10.8446114983278	10.7579054998023	10.9633438112312	12.782130278796	9.95997827513611	10.2809379538608	9.55512146552612	10.5833549165651	9.75231618428664	10.889580533785	9.92849651520387	9.12205018030901	10.4164231483214	10.2811209500395	10.2914129943038	10.1613123769383	10.0722757562195	10.1068008607842	10.5464874025879	10.60164935568	10.7094944227146	10.578331355503	10.3076894323679	10.4661766571014	9.07251411545385	8.69338451699101	8.77097628822753	8.66064593659846	8.1557592998741	8.05309559084606	7.85121076752172	8.64184603619818	9.62718707531063	9.65334120296822	11.6434235383008	9.16603234291762
ACVR1	11.9871787720699	11.9951832849174	12.1448389157634	11.9830024324084	10.8647857306961	10.6707166895408	11.1067920937617	11.071308090309	13.3969892162074	11.9143079261458	12.92348921074	12.722257444592	11.3269784044708	11.0908170410204	11.1994346982176	11.1872767526809	10.9932925589644	11.0713702889422	11.0865383757444	11.268301133757	10.1886035229781	10.754546978005	10.667956081872	10.9825887779461	12.2108957713483	12.3044723929243	12.1279097921118	12.0638649275728	12.0126137740786	12.0885819160608	12.4071984074145	12.4363206878727	12.660307626539	12.5414445154371	11.0620339890639	11.1377144339771	10.6055058883938	10.6029385961829	10.632386555581	10.6757230532471	10.969171135052	11.2702336986527	10.9924991114756	10.8953271438153	11.108874597832	11.0988180014726	12.6082152419918	10.2650934756426
ACVR1B	5.96274599154258	5.22222888641386	0	0	5.67930665859055	5.70879836254965	6.25346584248438	5.70680230327402	5.7541912874643	5.61816693220375	5.11494930765886	5.30727836654222	5.38256251576418	5.826146970531	5.73542360830875	5.93713356324136	6.65195005589067	6.13246001000418	6.85675283090005	6.12877609088864	6.63566535842278	6.16140463753005	4.90558074720482	5.85873646597406	3.2660283971886	4.22726332894942	2.80067073756483	2.33835184260382	2.06862670272538	2.16672070316091	4.12599071950568	4.36955159293761	4.73110449636616	4.46752849488799	5.58209785713374	5.36921385352055	5.73022632136069	5.6883994075328	5.21024130695491	4.73992099344639	4.93335276930556	5.06891999695499	0	0	7.09671569858229	5.20008980493048	5.81986986506936	5.78777396224633
ACVR1C	5.53167088853817	5.1316937172088	0	1.41586049274274	6.48004216915826	6.27618410245955	4.18156175342811	1.46808597054843	6.14977327302052	5.92726947122262	5.11494930765886	5.18505600467738	5.58601774779037	5.19877136922265	5.78397920491391	1.13322553054543	8.39636282076437	6.70679598011701	4.22320023974767	1.93616149570184	2.10539305733039	4.40357997021017	3.71902628313209	7.68523084073105	4.93329367739875	4.72718981092191	4.747375957915	4.10676558799836	3.54220510745686	4.20555530935296	5.62301783801206	5.85048434091852	5.76954030600109	5.26878824147103	5.15823767552292	5.63777341704302	6.08302329729733	6.00472129411015	6.00888966416993	5.33258288268751	2.82020642781423	6.73929241367274	0	0	8.16302921774759	4.62149596299924	4.73020775893584	2.15190159450875
ACVR2A	8.51626206905414	8.41610220027897	1.8991434679576	0	10.7613604036619	10.4113595560795	9.22249250967763	9.02826829172463	12.6030826636135	10.9216814215013	10.9997841382884	10.653054385718	9.4341788350109	9.24028392541532	9.08699370953051	8.58312895819274	10.1852181036326	9.54285071794761	9.03109458780611	9.60224608906277	8.37780153666891	9.77003299103409	9.68721165069982	10.0127165798349	9.67495451714352	9.45849518423181	8.53911414284959	8.02042111958267	7.33814398372639	7.25014719916959	10.2887172968086	10.2215890565792	10.5299454833692	10.2940694091322	9.4216648326281	9.52502671370569	10.4605862240546	10.336045264651	10.538377144862	10.600707207727	10.698187227288	10.6968113317935	8.94741044643356	9.99328284747219	10.7958636199976	11.0782555029822	9.67656628993208	9.30212735449586
ACVR2B	12.9839989608819	12.8048494596944	11.2369493755369	11.1906258077572	8.6761737733579	8.78502229062589	10.2167727821888	10.1587006415013	9.40981875418888	9.46180557479057	8.1061475793643	8.50104222077181	11.9056951825379	11.9112654454808	11.9837013596109	10.2293637810221	10.1505799690751	11.4698081851704	10.680863083388	11.2047534141072	9.4900581538168	10.4755948209471	11.0139630936601	10.0118599390321	10.2144276107322	10.2720992632234	10.5611100718776	10.6222583255616	10.5845899403124	10.7524375872927	9.66911434386049	9.61327426471849	9.11257377907996	8.8921249491886	11.388125649694	11.5935589289393	8.62349110015341	8.51376615223222	8.49378233164167	8.74714959608764	8.52273602952651	9.01107813086602	7.85121076752172	8.79348790777677	11.799207667745	9.71833941226608	9.27857774026164	9.0371874360632
ACVRL1	3.55329783376334	2.73907517709768	0	0	0	0	0	0	0	0	3.01525655633376	3.41264194175284	1.63508116554795	3.14729895174775	1.77882194860239	0	4.80623398164843	1.39701793269085	0.748366164982649	1.43088288691154	0	0	1.11030376565515	0	1.15796239332706	2.11247891360558	0.996104656896449	1.01028673189023	1.04611191370381	0	1.06856120138932	1.10911349436893	2.21760963833827	3.20395570877526	2.24865104418228	1.84884370075916	0	0	0	0.777772711877716	0	0	0	0	1.10861372082529	0	0.911315958130735	0
ADCK1	9.24376183116052	9.22712227100866	6.98386206594951	6.91019856160903	9.15131998700383	9.28291714263515	9.28416747371479	9.24747325297458	9.3608439191362	9.75812733099234	7.9022833337572	7.73658682873083	9.16275296092288	9.18113450189849	9.14235828149712	8.98595030512316	9.33231417787451	9.18758522249534	9.10063809497303	8.6114188700137	9.95986969911286	9.37484512194503	9.41333218533246	9.11408941545536	7.55593815782229	7.18045221267075	7.16217809008753	7.29649370851095	6.87135503194425	7.08690368260241	7.91478934022787	7.8019932583911	7.77383954223434	7.79960602066198	9.10026255117596	9.37196694948588	9.50483947724752	9.69775447314831	9.63721591764355	9.50705752510347	9.22075034536662	9.50705000806801	10.3962174521583	10.0546244135604	7.81224272370254	8.05619595992076	10.045802720239	10.1152379881873
ADCK2	9.26730019315176	9.13690345072196	9.01198700002088	8.92117033413251	8.71631860060371	8.76127911407536	9.58091926545282	9.23906263341	9.02066862198486	9.58376000205663	9.40998294307794	9.44459651112199	9.39560277366331	9.27231143745084	9.15318072766434	9.76760195526191	9.89040549116395	8.80049430883167	9.44121573275615	9.45661499528585	9.04489325188749	9.97090788589877	9.48274469711739	8.74701033927948	9.23935038344827	9.21930479327316	9.08232554025737	8.95119626062565	8.9107797816308	8.90777872404769	9.36741852843523	9.48169763662493	9.58450503044298	9.59249323268954	9.26770146448797	9.29934764425231	8.80046404794756	8.84430441125999	8.92645160415824	8.76384489185081	8.92259310499785	8.78345095919575	8.04307466354464	9.17124901188729	7.70439354667993	8.56290444595188	9.78999539284955	9.49522460599577
ADCK3	7.15124576134189	7.06423918128274	5.13438362746353	4.44971679069438	7.08868425396172	6.95774247715471	5.31340406049679	5.57934526567045	5.70271350846242	5.26885232201096	4.53236551442899	4.90433519272718	6.36516659227386	6.28855128967116	5.65067946044641	5.37776669739733	7.1464140986074	6.07535522591691	5.66197525304287	6.24087011960165	8.13836259032289	5.45449615291497	6.56790726924551	7.72758752286365	4.67967204545501	4.5337032365373	4.5774871633888	4.41184841562297	4.54622169726301	5.06925044056619	4.77273951240019	4.44813117510646	4.51773733617839	4.46752849488799	5.93163873012558	5.91164570158428	7.03238260532293	6.4837142361057	6.68056349898957	6.45042467650915	6.61474151335572	6.76651834514833	0	0	7.04711865347776	3.92308340955975	5.46457850675612	5.24885420626188
ADCK4	8.48262441903745	8.38704204648423	8.18175448801242	8.03381650289022	8.5511811058204	8.67177829435473	8.44763611933348	8.30527964637158	8.1148942739694	7.73756113439644	8.73505824001031	8.92041416435418	8.15642079915943	8.20298773299727	8.5594467597908	8.19674513248845	9.03304917036537	9.0491162624436	9.37036570181313	8.50767157346149	8.74513045592106	8.85454090720385	9.48157579012418	9.07197012303607	9.15460614544689	9.18675545022344	9.16713798364209	9.30587023333038	9.21992138705105	8.90428008895823	9.45122346250032	9.5896358277464	9.53802405318806	9.39792079066223	9.16770556777373	8.81334705043066	9.51816273515625	9.58353991322623	9.12006077880754	9.22301804926438	9.03732148683692	8.97067862625783	9.28783199667724	10.1699972783622	9.37669862335907	9.30194621986948	8.77431625359834	9.52756340737376
ADCK5	8.01967338078229	8.18238208257051	8.95161969973643	8.97477215886561	8.48710688947012	8.50309095647237	9.1179768981582	8.89810002916055	8.2994820068012	8.29623220694442	7.99534963147896	7.65452252007025	7.66162709731168	7.82069246892571	8.25521834876088	9.44213254072564	8.87030526703681	9.33961034718473	8.44469783770848	9.39131110646969	9.68675424642722	8.91228821760485	8.0384465223204	9.53485088084049	9.00357671119326	8.98700051065678	9.34535755395317	9.36919756964327	9.48940883641702	9.40031696835815	8.67670013268162	8.68573466905498	8.48711530857906	8.51559198211434	8.7721974339568	7.91704687832362	9.28439911957674	9.08160284093938	9.15876159985217	8.83779809220312	9.0394008391314	8.99390239495925	8.84808349869435	9.55768321920993	8.67871117843845	8.48081805610425	8.34482749626201	9.662438676794
ADRBK1	10.8471007629412	10.7688433812525	12.3818957291955	12.3289157315873	11.1385944057048	11.2274958971389	10.5328432807933	10.3813904994765	10.2248429941292	10.5288325740486	9.22379755143709	9.37175590052785	10.17031000034	10.2036885347282	10.3025555500894	10.0097984761492	10.536056709686	10.1591240201814	10.4288372071566	10.6730123450152	12.0753368262164	11.5132211351414	10.4147256507371	11.1359190948859	12.1675296316264	12.2245530930091	12.6124198356463	12.5969816502672	12.7404870883721	12.9097661197966	11.5246701603615	11.4655000559795	11.2712645072956	11.0493377719018	10.7766804709012	10.7808500076463	11.9281265170886	11.8807745097863	11.7379724094361	11.6005745699489	11.9728968157045	11.7261512589735	12.3507536982062	11.5773014015248	12.3697637757568	11.0417813666169	9.64517261287711	11.3068010154089
ADRBK2	11.4814152816462	11.5569416654346	11.9264800137546	12.092861841562	2.82999913516942	3.66681230749128	9.58652555624272	9.58103947815735	4.67779274054763	4.68063821138385	4.15599137975957	4.18219360821572	11.1788872013774	10.9783065245672	11.2113190534537	9.28815828486201	10.5552759257805	10.8466539401153	10.0212450681026	5.38221065783748	11.2211009462747	8.72732842584899	11.5923446401702	10.7537423354777	11.0118287564691	10.7226053076396	11.4184663648332	11.4441344210105	11.6822893481759	11.6580292662559	9.96359354711785	9.95010310633288	9.19577207122143	9.02155494268798	10.8430206777003	10.9181334866155	4.40743087126657	5.11735785119989	3.80397886378708	4.9874447383522	4.08018141369369	3.72379595907023	7.36828088379366	7.06408904458101	10.4115780188569	10.4571609915574	9.14355496118253	8.47470199150023
AKT1	13.2706016385778	13.2610178800955	14.0508868614249	14.1054374323388	13.7419508024092	13.7176619322679	14.7040661486762	14.8005411337467	16.2926032042564	15.5397354371916	13.4605106332187	13.4919529849844	13.2580123550219	13.3788299513862	13.265941831036	13.5742663927872	13.1390283585556	13.5869597895458	13.6982874976187	13.3218330101914	12.4305997626506	13.4201022684117	13.2681137069391	13.7251243548043	13.7124714587541	13.7722029696807	14.0164731997188	13.9522525559735	14.0644874134716	14.0731260119149	13.6765489883376	13.5882860366544	13.5770063920518	13.4771470291846	13.2388731294812	13.2929976404664	13.8677341917724	13.7985921067338	13.5727567046996	13.5212429027394	13.6422300331641	13.7266985199315	13.9565485018895	13.633325207141	12.2912246819659	13.6079671538237	14.2742749662467	14.7401153540678
AKT2	10.7832244745748	10.9202004147435	10.6334009174635	10.3243702973327	10.6315379704592	10.529393376146	11.4779691387454	11.3450480646545	10.6037781444849	10.3981720842897	11.0662421919346	10.7433434308187	10.5852542274516	10.3427488325558	10.4959256399641	10.5023234468624	11.7221331281905	10.1327769544958	10.730201423986	10.3451731131937	10.7750587857664	10.9917785586885	10.7386457061021	10.9711757930396	11.0306340137895	11.1814599276024	10.9737699182299	10.8075754407017	11.1248646989327	11.0628669129315	10.8988094911	11.1913083140715	11.1350264772882	11.1436524064457	11.0144131221345	10.9583100887162	11.1002030834587	11.3021690689084	11.0486695114805	11.0726244314937	10.9033372150786	10.9917785586885	11.286099866763	11.5773014015248	11.9173519942294	11.527935964512	11.4620903361492	11.8613437426173
AKT3	6.33590961049873	6.79600831418333	10.6284335215668	10.8152306011692	6.20261118025142	6.07901092429968	6.28138765384235	6.05228994312046	13.3577456907584	12.6331127667222	12.8773678548225	12.9465146996576	12.1803227783674	12.0137884814776	12.1084986316718	10.7210928044443	4.87100241366191	6.46145572365196	11.5744154796914	3.74826675111152	4.87809203066219	11.5296117534909	8.73775364263232	4.32265838974488	12.2014966130481	11.943698332291	11.3574305822167	11.3686676955316	10.9587992872821	11.248151770692	12.4953826636952	12.5002432599359	12.7535217670248	12.8638353412337	11.9593782718432	12.3356130259433	6.09600520496705	6.60317145724968	6.50859556596394	6.30156079797532	6.54620265562312	6.79323998248132	10.738878688384	10.7170895636538	5.54464441682172	10.3992329987736	14.258282928136	6.7971714672715
ALK	0.82138893456772	2.13942145383271	13.0092454040369	13.1077703041512	0	0	3.07975095189782	2.43732503781115	2.25817316640831	2.17657711513051	10.5287931394071	10.5213919708979	7.70595687644614	7.58869232182044	7.6334022282295	0	2.27918485509418	1.06284314578407	9.49929246342389	4.66169285866917	0	0.704998643710565	1.11030376565515	1.15475155076294	12.4509631249707	12.3201885146521	12.775402767482	12.9712362010094	13.1984930301629	12.9822843971131	11.703350299262	11.8242785997588	11.521714913149	11.3419129488528	7.41612464252145	7.92864922873748	4.95537523431048	0.767511546879268	5.06256178044906	0.777772711877716	4.08018141369369	1.60186873466409	8.04307466354464	9.17124901188729	4.59261659864613	5.25210124302585	5.60172782594122	4.18750322302933
ALPK1	8.03663131659402	8.06496819337373	12.4501711148669	12.3143410282657	6.82920457254989	7.08752287409623	8.49609986707049	8.30527964637158	6.86304054186328	7.22927133822408	9.14021988381723	9.01014123050312	7.99508909359537	8.15316098617778	8.16643552446287	7.6674372051724	8.92089331893848	8.76301202137662	4.50820408811155	5.58273339079622	9.45246184680564	8.42541677108649	7.80793681739681	7.96207528941733	11.2294428280893	11.2513279091934	11.5663217682633	11.7043663175747	11.8725400364092	11.9038346447794	10.5251597468665	10.4547539660943	10.1001150057485	10.0217958017038	8.22098930968753	8.03624188166177	6.9053971869866	6.46089060976271	6.9480018459513	6.48535857504191	7.06199354312262	7.79995823471494	8.36390839263422	8.05868828941298	7.40304430656046	9.06079288787062	8.03664507008153	7.79626981389936
ALPK2	1.34153770922351	0	7.1245688395219	6.94967314025397	0.747577138444637	0	0	1.46808597054843	3.83223045072189	1.12008579182408	8.05421745591244	7.58372348540418	8.48513102878709	8.28459459823148	8.12305645287063	0	1.83566438126079	1.89631485393478	5.60265435681845	5.91561843364898	0	2.25726979523837	1.7302364823375	0.689952041693545	7.69102614347097	7.84786693157808	7.50794135050708	7.34230150245697	7.21944984384199	7.01086113021761	7.99764823986414	7.8019932583911	7.85949768206484	7.67259057049591	8.67620966916442	8.58556813690131	1.15414517937948	1.92953494000525	2.41208388059436	0	1.71082865514851	0	0	5.50052962866119	7.63054651861655	1.23232794445578	5.34462299605062	1.44470198693371
ALPK3	5.38047460128041	5.82346754308075	3.08869646772009	3.66417768139294	3.72481116074792	4.10439362127333	6.74956096387569	6.72940993058968	2.7389364194206	3.53136783455741	4.95937415619046	4.90433519272718	8.10216748154968	8.52463628735061	8.31426758276669	2.52955716425817	8.28490389454635	6.60555993884659	3.29844730245275	7.61510291167097	7.16022884441817	8.81269687164032	7.88775912379778	7.61476214170929	4.37174895413346	5.75993849831905	4.31451792771425	4.82712838681925	4.47891648858275	4.01108447721971	5.83198799809107	5.6322531860727	6.0861693610795	6.03441383519212	8.86800009564149	8.99538204319569	5.06507209490832	5.35870797453743	4.63071653380629	4.88651492414182	3.10069060484519	3.72379595907023	0	5.50052962866119	5.80550431284717	10.2050921866922	6.26200803817918	9.01814675161817
AMHR2	10.3277055117467	10.5272174462702	1.24181482078925	0	2.13581523645341	0	4.94573591676982	4.9139909120022	4.01215863872386	3.67083917731904	1.87061859463465	1.65270009014893	6.91100658199424	6.71867677731894	6.77883636331697	0	0	4.32612576157609	2.96326935429767	0	0	1.53128383277205	3.89791145363703	0	0	0	0	0	2.06862670272538	1.73408204616354	2.10165745197321	2.76248760804412	0	0	6.79125663109508	6.55498113506408	2.22545157136295	1.26583407447595	0.782747615686389	0	0	0	0	0	4.0029710935723	0	6.32676065065395	0
ANKK1	0	0	4.32979941788985	3.75610658436022	3.3930854437245	3.03567701208293	2.94658419226802	4.15236095102937	0	0	1.87061859463465	1.65270009014893	1.63508116554795	2.7476729101177	2.21635797826366	0.675132147983432	2.45848057367774	3.27982116823158	1.2386515066161	1.93616149570184	1.57622697481748	4.06639736090015	2.49458047341142	0.689952041693545	1.79195612747965	3.45588749856635	4.16255827940658	2.82494467109348	3.25090974347654	2.16672070316091	2.10165745197321	0	2.82484301566856	2.1765258805603	1.52415968142562	2.08835943140332	3.43351947663151	2.38238664252766	2.41208388059436	3.71657317344435	0	0	0	0	0	1.23232794445578	2.43397462278893	5.21580995544262
ARAF	13.1760752594824	13.2595154866246	13.0290525846249	13.0373755160139	12.9516259185608	12.9350413024555	13.5397783832673	13.4372656874199	14.1742247239656	13.57729424759	12.6916953435537	12.700114689676	12.8861051357374	12.7353765128671	12.8287942492738	12.5018741751177	12.4024775155874	12.3111626569958	13.8144997887851	12.9635188578472	13.5251072604839	13.892446424303	12.8682698305353	12.9850033081926	13.1446000577466	13.1680252921038	13.2882553835097	13.2544177317848	13.2708505799082	13.3365407531625	13.025968133699	13.0657830358485	13.1093337814362	13.0500253897013	12.9431329567681	12.9679930548564	13.2335869963155	13.4167435329841	13.4414868910913	13.54308269304	13.2033764103658	13.3425544545377	13.3138606046993	13.2300061370556	12.5372748492606	12.5879069734546	12.5031325641612	13.5022623327396
ATM	10.5550958208052	10.4671616670442	9.55144329353587	9.74278201334498	10.4247519895942	10.412312703904	11.6464547338058	11.5196934315373	11.9279545968693	11.0794467259334	12.2304855432497	12.4274221814378	12.0562080834326	12.1031944212435	12.0068996110028	11.0871522446565	10.0192233730492	10.3714863898573	11.5728063958429	11.2399156231202	11.3786623078683	11.7745134524362	11.2488491762439	10.167660014606	10.716922642761	10.7035583253081	10.0783421890007	9.99058623178494	9.64718470441405	9.71982906273698	11.1388718534313	11.1962969793103	11.4842059735201	11.3919124470188	11.5362826167039	11.7788382990918	9.80873605972143	9.91378412370702	9.63982385498737	9.69661820697279	9.41743948513585	9.68881283042551	8.94741044643356	9.8621731133143	11.010410359809	10.4940766250559	10.117328717374	10.0949364536474
ATR	10.6490645124669	10.247636024082	10.6364968769353	10.618017714171	10.8058148398193	10.8168041312731	11.0052814480392	10.9386603111371	12.1615584826092	10.816702117534	10.6609301453852	10.5982346231532	10.7294291166751	10.3259814711748	10.2574157480138	10.4844065524839	10.6580696613439	10.3457589430764	10.986631202761	10.6594600101492	10.5360284937662	10.4908374702353	10.7204285343952	10.6408090449312	11.1612645971101	10.868264902439	10.9914979761029	10.7993875265922	10.7453769554511	10.8087269814159	10.8728732478428	11.0551508779473	10.925307343099	10.8673643339297	11.1622841238455	10.8822856913035	10.666607760507	10.7192963800551	10.9824052436398	10.8918543259504	10.9096028293586	10.6074112642954	10.5931176285843	9.99328284747219	10.4340614376653	10.9615577738746	10.6015668402506	10.7982734013791
AURKA	12.5386522209961	12.6153035799321	12.9819999712872	12.9512646653786	13.0652426741742	12.7937044170107	11.7503152064073	11.6925025522412	13.9653647729637	13.0305959494684	11.1552069427981	10.9761476018655	11.9785282319117	11.6898272744675	11.9003555315451	12.4267769465585	12.6373221084572	11.7105675660347	13.0240391054199	13.1419538349312	12.7292583375245	10.798596825525	11.3429302948277	11.948381900563	12.5752292293764	12.4395345224227	12.9666143294744	12.8458541729913	13.0964093660099	13.026000452559	12.0573059870556	12.0700337124751	11.695362766246	11.6994224914527	12.0306563471063	11.7870944115336	12.8100385996813	12.8871519453601	13.0089791981331	13.019962149113	12.8858266555719	12.6393012493731	11.2081294501482	11.6585756333798	12.8233781639028	11.9706858733831	11.9066475707624	13.7289586604105
AURKB	11.4868239887018	11.2081108542874	11.7810237298175	11.7854738761206	11.9413850864283	11.9292448843956	10.025720194468	9.92439253019598	12.4794859152954	12.0530530440925	9.97595826345604	10.0776335496794	10.9482015668039	10.9685651283566	10.6664142877891	11.6628944670992	11.8021617709797	11.3971020280791	12.3147901521558	10.725983391271	11.043294909386	10.1945179526584	11.1154183805039	11.3122237784961	11.4139432766633	11.4311359509536	11.7702781245635	11.6831627328645	11.8174134725792	11.8994480295689	11.2574288861043	10.9636548877521	10.674468661847	10.6517309647143	11.3033764803459	10.8652804680366	12.1816916644969	12.2126940494388	12.2860153447597	12.2024325465701	12.492927673635	12.4916126260307	12.932596822739	13.3932513419365	12.4018709518077	10.5041655269821	11.9010102684506	10.6116111877426
AURKC	7.11976242345121	6.81067283131256	0.750588679335686	1.80829544770071	1.23752798520618	2.20168119162173	0.803614295717857	2.65526900564655	3.83223045072189	1.74295387503815	3.64537944614284	4.18219360821572	4.5524100206682	4.77810456547218	4.72956991588466	2.80062665371248	0	2.26653330902155	2.13732202481799	1.09135753741495	2.10539305733039	0	1.4533155428556	0	3.43980446965116	0	2.57846440680281	1.01028673189023	2.39501589635246	2.49910733229626	2.92296731266999	2.76248760804412	2.21760963833827	3.53130773752299	5.55356599051422	4.44737482510209	2.02283311669878	3.23694740030084	2.41208388059436	0	0	0	0	0	2.16000054937928	0	3.29390051800338	2.62438113601503
AXL	9.75359723026256	9.92431992324825	0.750588679335686	1.41586049274274	6.95295918725416	6.373359944624	10.8577676465022	11.0677504641348	3.83223045072189	0	16.4326879415072	16.5764513455951	13.4595415972318	13.5928559806428	13.5782826680644	15.807845933749	8.00366443758105	11.6040640629253	13.1014125914383	13.2347373961059	6.18999579892411	5.92750770708299	5.8234367341568	8.98035373718004	15.3965779072396	15.5339294995213	14.4039749021719	14.3498054754472	13.362833145477	13.2413082154037	16.1155098633183	16.0646618761898	16.5060195710144	16.4007175661906	13.5422852446039	13.5879592793669	7.58172039268526	7.57462651818993	7.40577626908796	7.41824648569304	8.802851174897	7.55653159909439	14.1848769054663	14.5100257258432	7.63054651861655	14.2408154532616	15.9885284950339	8.33550791263268
BCKDK	11.2392316978357	11.4273467570927	11.8223924618377	12.0030762717242	11.0962690250668	10.9309455936515	11.5276283391102	11.5013490222586	12.4259299345927	11.9221823166814	12.5446220955547	12.639107536939	11.9940051969417	12.0755172154261	12.0081775301556	12.8112896394104	11.3953662907615	11.8928668181582	11.6923283832571	11.1672947937102	11.3339495134588	11.6953079155345	12.303167680901	11.1542795558153	12.4845207025768	12.3995576253395	12.4977635892698	12.3982496063	12.4384000017812	12.4738486261039	12.5888020039855	12.6824463496679	12.9026787415586	12.8384010430571	12.4691107032566	12.3423156330641	11.6292448143444	11.547681275983	11.5003564980381	11.3337112427598	11.1426476428458	10.7843271087774	12.1774573547511	12.0078139112844	11.419599950866	11.9089951270655	12.1166404157199	12.2687521505897
BCR	13.7098679597356	13.9212390464721	9.48016569135335	9.85618352641786	12.1823559095191	12.3291279860721	12.7283997151453	12.6955539876211	10.1761322502557	10.7306380201404	10.9809425913856	11.3753712059142	11.9735000346793	11.9784599376669	11.9585824381721	11.4541410384073	11.6177804932656	11.248423422329	10.9769306505624	12.1487748610321	12.2932259520859	12.2688404283166	11.5075989115348	12.1221662874073	10.5444637662669	10.248638222592	10.0529020236841	10.013418996005	9.84558116662323	9.88157961513953	10.774176200213	10.7132484289592	11.0128858778577	10.8996276613425	11.5462727830503	11.8219892099105	12.1818819401412	12.3271458734927	12.3728367224035	12.3585764318156	12.9717649745431	12.9698115127674	12.0266250222824	11.8780790070369	12.1164596132672	12.71510389904	10.9010552493082	11.1909625837549
BLK	0	0	9.31221513884235	9.37888664867723	0	0	0	0.913242191757232	0	0	6.83744864945927	6.77192361947156	8.71701151504907	8.71082902323123	8.73847440333329	0	0	0	0	1.09135753741495	0	1.53128383277205	0	1.15475155076294	8.60780695657891	8.55708097156953	9.19678317013556	9.08924100731556	9.38757181650333	9.33425023930368	7.98520637938126	8.1463897388989	7.67420165466446	7.58712424934017	8.58046566911252	8.54342725830358	1.78703469553266	1.26583407447595	2.41208388059436	1.28034104294281	1.71082865514851	0	0	5.50052962866119	2.33552383418022	1.23232794445578	2.43397462278893	1.44470198693371
BMP2K	5.73235705332057	5.90772688212689	2.83639133984207	2.93974436196542	2.82999913516942	3.44631115912278	1.69439233792478	2.43732503781115	4.87670848359291	4.30579426771024	2.18349433037864	3.08826953461679	3.00363236174041	3.63606286875345	3.64954974270686	3.22564548194098	3.91947985506151	2.9134670296676	2.96326935429767	1.93616149570184	1.21490807076302	2.25726979523837	2.99158369463268	3.79470985465669	1.79195612747965	1.68536814835489	1.57976636915952	1.01028673189023	2.06862670272538	1.73408204616354	1.06856120138932	1.72868726757263	0	2.1765258805603	3.37586753892259	0	2.83342061160559	2.38238664252766	2.90373985384369	3.25908915823621	0	0	0	0	3.18502349979749	2.67758306056325	1.86484213872544	1.8412078365975
BMPR1A	0	1.70954158821007	0.750588679335686	0	1.60260529234697	0	2.45228198610597	0	0	1.12008579182408	0	1.05109901699049	0	0.777822512888175	1.14778163503522	1.48038356993091	0.71575226462895	1.66815942342449	1.2386515066161	1.43088288691154	0	2.73796536512951	1.4533155428556	2.02366324247413	1.79195612747965	0	0.996104656896449	0	0	0	1.06856120138932	0	0	0	0	0.722927973832837	0	0	0.782747615686389	0.777772711877716	2.01125131428958	0	0	0	0	1.23232794445578	0.911315958130735	0.896103593494581
BMPR1B	1.72304267818018	0	6.89565287373993	6.9201689257857	2.13581523645341	2.20168119162173	8.41649815225901	8.50087644790161	10.2785701439136	9.93112271932844	3.64537944614284	4.61978685579733	4.15772300163025	4.12386861443149	4.26573238832225	0	4.14574456333132	1.66815942342449	1.2386515066161	0.646505726731324	0.731730628416148	3.62557166802471	1.4533155428556	0.689952041693545	6.92693884336161	6.05264684079188	6.63613317898542	6.60525108303796	6.51603668267273	6.5733509213931	5.59053159704404	6.01440395852167	5.59889751794913	5.39486020396548	4.00085915236492	4.31218041646818	0.689533634631455	2.38238664252766	2.20226767392046	2.40241976648543	3.22282347146892	0	0	6.48450715658269	5.61441279056743	7.29335570207729	2.17729308221565	5.56972739796137
BMPR2	10.1046388786643	10.1955118926423	10.8737923426614	10.681675285871	9.5687359120608	9.4500343768659	11.7311453671748	11.7946761773105	14.6077270265626	12.6885389608971	12.7410546758181	12.7451923325122	11.696110836316	11.6554073406135	11.5900601055091	10.2563616959138	11.5510953028478	11.0086967802135	12.1491058356798	12.1620061463358	10.7190519714534	14.1211738794733	11.4618019438108	11.1933396162011	11.0749557641886	11.0883460460347	10.7809215223015	10.5440487635108	10.4701078183543	10.5668441075745	11.3995745166474	11.4790142338285	11.6480009561844	11.6058328343912	10.9752857294408	11.2402034693497	8.62573085137215	8.78121822388043	8.33869677615229	8.58213385364413	7.94121705704069	7.98518689779889	9.56306497114306	9.37736619992511	11.1439481689304	11.6291303023247	12.3821936274723	11.622619999699
BMX	11.6647260674015	11.6808461780822	0	0	2.13581523645341	2.20168119162173	0	1.86782498691949	3.62662136887025	4.61305890099121	1.47054327083557	1.05109901699049	8.50478181807858	8.73764118007843	8.09446497351924	0	0.71575226462895	3.97288554066439	0	0	1.57622697481748	2.25726979523837	0	3.26081131385515	2.83937561863837	1.07595171432669	0	1.59866190829816	0	1.11325961530087	0	1.10911349436893	0	0	8.82686692980475	8.50001831904868	2.56122756875645	3.00419746822511	1.28735913075965	0.777772711877716	0	0	0	0	0.658272465718346	0	0	1.8412078365975
BRAF	11.0994512324892	11.2307781320067	10.5622509874694	10.3641726102444	9.18705007621725	9.22116410155798	10.1147393970078	9.98348909421248	10.3025419352953	10.8970321903043	10.3659995236352	10.4502096269652	10.4621439853685	10.501926142142	10.459643359928	10.7543677459865	10.1083894335427	10.1059397635727	9.65583267956476	10.3230577510446	9.58370475866957	10.2641834876645	10.0643046991217	9.47270501855212	10.2844742528636	10.3743987778509	10.3141329738008	10.4031094149019	10.3445709301523	10.4017324996674	10.1631762085007	10.2911882694462	10.4137576862702	10.3405112985126	10.5326627541014	10.4780695882842	9.36570839165291	9.26735301717657	9.40552445459378	9.27385825324823	9.7950950049837	9.84384005260874	8.04307466354464	10.1699972783622	11.29134608906	10.518836119702	9.95910116855839	10.502811397542
BRD4	15.1832940546336	15.430383546029	14.5677358545953	14.7947589543703	14.5349410394484	14.6750085475675	14.5181994803789	14.7535213744598	13.8637497778154	14.4392388213739	14.9714312337178	15.2363969122976	14.72661639596	15.0628992651583	14.9426994143297	14.7170024628338	14.9307754157419	13.6111436662113	14.4704341660386	14.5908931304835	14.7393450364284	14.9937637152823	14.6585517399065	14.5056136993252	15.1494750000287	15.0636988531626	15.0450641833315	14.9402478628905	14.9489192881202	15.0559908574598	15.2653423856087	15.2685376269213	15.3700016740722	15.2680711279972	14.7294348181013	14.9940929546655	14.9212073084414	15.1069562371287	15.5313051497811	15.5740476934439	15.5687537959377	15.6487951626654	14.4061674258991	14.3201243150687	14.7121324801517	14.419487762438	15.3087725326528	15.6907294373967
BRSK1	11.1597100781597	11.1822651878563	10.9794902394131	11.130706333178	4.32273450614998	3.66681230749128	6.91910672859001	7.12591833638156	9.7480833217031	10.0364449313814	10.7196934857395	11.0170256153314	10.3717805472286	10.4490742466017	10.4300730371998	10.8516863209031	4.24682624616333	11.1296821374094	8.68290067129747	8.00626214428165	2.10539305733039	7.23212273798217	8.40685129859961	3.16542778310701	11.0823486893985	11.0451193984763	10.9383779731285	11.1290158737948	11.0028907069994	11.0784733885513	11.0698478052215	11.0226199896573	11.1482386203458	11.1659298154159	10.3539246572142	10.3651966527107	4.89723163231433	4.79121897870772	4.99897999385972	4.88651492414182	4.37180709462431	3.9305042379775	8.50101375927561	9.37736619992511	8.95399880740478	6.66582787003616	10.2567927689882	7.1778430799259
BRSK2	4.15997960406739	3.62677135998371	2.14156229360019	0	4.50633951483221	4.8972988736931	4.29548145789341	2.65526900564655	11.8420901307285	11.8414347756413	5.80501202762168	6.52558591837719	8.45370004421574	8.40808553557008	8.47076959313476	10.7756411587864	6.4441613821148	9.88364671893105	7.74015414565701	5.98164586153448	3.44750637785184	7.87518476763787	7.51072121614416	2.02366324247413	4.60863120509463	5.05029517684473	4.63636781805725	3.92603354860082	3.40389692209543	3.65916967192545	5.45273660257102	5.01089282329662	5.73698834821238	5.65216836189451	8.27004012055317	8.26701796615579	4.67301834981307	4.67703367011415	4.99897999385972	5.30677351879906	5.56155794237351	6.68324892300508	7.04853407498426	5.50052962866119	5.00998991200274	5.88329557879485	9.30090981478812	5.516447419106
BTK	12.3642866318727	12.2267239314634	4.67633803021626	3.92406193431388	2.96156924663565	2.45948110043667	0	1.86782498691949	0	3.20401435655428	1.47054327083557	1.05109901699049	9.36674561646459	9.40139446177159	9.11731208927666	0	0.71575226462895	4.47484909777859	0.748366164982649	0	1.86493682419906	1.53128383277205	2.33805024287359	0	4.08818114219322	2.44160276664774	3.99268758254626	3.82640084877683	4.1730727303065	3.78625411724841	2.69748543821725	2.76248760804412	1.14865681093568	3.00742386950381	9.62044747395221	9.17334777382336	3.06231950155555	3.00419746822511	2.20226767392046	3.79292561363725	1.33093615512642	5.45096735536563	0	5.50052962866119	1.10861372082529	0	0.911315958130735	1.8412078365975
BUB1	13.5160342606062	13.2748000336757	13.7330640894689	13.37515584276	13.292338110016	12.9554561036402	11.6131969074919	11.4306328915748	12.7869528559006	12.9868394075347	11.7410787770379	11.5547146047417	12.813114122161	12.728709562828	12.5918162912858	12.9723949755032	13.0902376253194	12.8713433036196	13.1693206541742	13.1798038589658	12.4081551043872	10.8634684544296	12.104121691689	12.6352722877162	12.995075725457	13.2003159041069	13.4350134078829	13.4337300092698	13.5661412481136	13.4875235955024	12.5732998710243	12.5394689311289	12.2945816023221	12.2690561412016	13.5086567837648	12.8974194458367	13.200067115019	13.1921167378349	13.4029531224373	13.3750282369444	12.8692643445611	13.092885132462	11.7794719522082	12.0385033333741	13.2313571490283	12.8849407160168	12.9059630873649	11.9566182919923
BUB1B	11.7202301379553	11.5049147263348	11.5241573952938	11.4684121333505	11.569568143312	11.4442988938991	11.0063275078808	10.8985029885035	11.6901306990313	11.8877451532195	10.1736488960814	10.0819211937471	10.9249478279839	10.8122342262061	10.8270979009289	11.5594405389364	10.5228902350402	11.4081286736127	11.0285553634666	10.8110712699685	11.0365047077888	10.3107357672366	10.8735348448306	11.3577705204641	10.8756850300929	10.661735398687	11.0166496470763	11.001344170366	11.108953266274	11.2294004122035	10.6086414614912	10.5004140094375	10.2985830997536	10.3207904065473	11.0777733279793	10.8912079594673	11.1850429219359	11.0435756793641	11.2756535228673	11.1326204036916	10.9169727335453	10.6573562518281	10.682328927979	8.930695819077	11.6162844464137	10.5221496418725	11.1744477127315	10.5827428746791
C9orf96	2.83528774346534	3.33374936602357	4.82268775690716	4.60612454072912	2.34307370125746	2.20168119162173	2.24102934593306	1.86782498691949	3.62662136887025	4.1235325871413	4.47606716758271	3.08826953461679	4.93001360269902	5.01969345097456	4.69613020828604	1.75999610188262	2.89207886401258	3.69816159701369	4.78218221535734	2.60605124483098	4.23549798817285	3.95357181804237	3.43972198762239	1.7878167257302	4.28327783433992	3.45588749856635	4.45198590446954	4.54317729158169	4.67208679094267	4.4554980771326	3.44308488359608	3.89584223709201	3.84677531682587	3.20395570877526	4.49673083366057	5.32307114967912	2.02283311669878	3.613212829026	1.66047815708199	1.94782613719801	2.25976857847386	0	0	0	4.05408232089906	2.12883607984797	4.86712195456508	7.01451049619693
CAMK1	8.10253739023495	7.96363185089498	8.762794935623	8.59065219141932	4.94835392066028	4.66112356696341	7.18607345237642	6.61706387556032	7.32122317537799	6.67142801077849	10.6766277288061	10.0932930015588	8.07237594430125	7.82069246892571	8.28363863070921	10.499947344809	8.66873778377298	8.69640030249197	9.04787093287723	8.66866249404687	2.79611378554032	8.42541677108649	9.92849651520387	9.55616085003603	10.2816225463996	10.4911814364918	9.94494790827373	9.87534703682915	9.63177401009058	9.43467667848412	10.6397349864333	10.6356250647686	10.9135214543552	11.0014154974065	9.1887308272632	7.82898621868785	5.43564807476502	5.94017761883426	5.44307123763086	5.77046293310003	5.77625880042389	6.71154278712435	8.21239178647728	9.55768321920993	11.2850085641575	8.40243434605791	10.2453231800825	5.24885420626188
CAMK1D	4.22059679114626	4.42190456888293	9.70797086225548	10.0525242648946	9.23498055418081	9.26614413762846	9.71620721857857	9.89658724416957	12.9531169233245	11.4911840377463	10.5646674325619	10.9860949786218	9.31838736107219	9.1305337660716	9.18667503520714	9.97429305015482	6.56653429571584	9.11009431450431	7.06886749596804	3.32854283595002	8.33121326626598	7.30866469724401	9.11322265996667	9.32603670456789	10.3808906241392	10.2167512966722	10.1758408751843	10.0063224983395	9.96721884617271	9.78786035550586	10.530521292097	10.6112861736849	10.5263783440594	10.643287042276	9.45675601557778	9.53644614925623	9.40013455801141	9.12217085668194	9.1367741258453	9.41945297989003	9.86476220674656	9.37618642938366	10.1263486764107	10.1699972783622	2.87972709277668	9.80250295951558	8.81720270174732	8.38093163822765
CAMK1G	0	0	0	0.875067705173252	0	0	0	0	0	0	1.47054327083557	1.05109901699049	6.30238959168741	6.47392583276051	6.78680068959654	0	0	1.39701793269085	0	0	0	0	0.659427287661632	0	2.23089819061763	0	0.996104656896449	0	1.64612324661351	1.11325961530087	1.06856120138932	0	0	0	6.30125734723853	6.75069572857302	0	0.767511546879268	0	0	0	0	0	0	0	0	0.911315958130735	0.896103593494581
CAMK2A	0	0	0	0	0	0	1.993447525341	0.913242191757232	0	0	0	0	3.00363236174041	2.40251666448703	2.21635797826366	0	0	0	0	0	0	0	0	0	0	0	0	0	0	0	0	0	0	1.12005027165242	1.93141343477828	0	0	0	0	0	0	0	0	0	2.76169314734912	0	6.10472537535224	0
CAMK2B	2.67123562212673	0	6.23630574612516	6.06379279965438	4.63017117461145	4.02685682666346	1.69439233792478	3.01188639616116	9.32724530971617	10.3587431179042	7.20959734809966	7.59975958731801	7.6003188618703	7.6412745876853	7.57481125470016	0.675132147983432	1.54943165658617	4.06962858647127	9.27384074860696	5.53075046126757	1.21490807076302	4.31500779295495	2.49458047341142	2.02366324247413	6.25014014638912	6.86100844654198	6.0584047051196	6.28702279325796	6.21882087972	6.28133400752264	6.4722806424301	6.70022634096576	7.13917773772424	7.25159947500012	7.51562545558935	7.28980026579386	4.86725680691532	4.75415236949287	4.40403928363251	4.66063124565144	4.08018141369369	0	0	5.50052962866119	1.72803666516188	0	3.15814994147761	10.046424787216
CAMK2D	0	0	6.40845615795767	6.29592054921043	5.51765593193262	5.13756228319775	4.94573591676982	4.63507945812043	9.85510540504018	7.9093782488571	7.23526431958192	7.24951352092614	4.96285992828857	4.77810456547218	4.79421021395464	3.75826090574041	4.42994125402369	6.27114750590141	1.60391370747992	0	5.27261700238048	4.48702749125724	5.85266404851412	5.16808454198052	5.99553979146353	5.90038264057287	5.87497439339209	6.42965207392252	5.84405251602549	6.16919677932626	6.54189600568332	6.11417340420521	6.0861693610795	6.35710570125224	5.08037410045182	5.03895814343792	4.86725680691532	5.05776321879406	4.40403928363251	4.06338237901497	4.70090392064219	7.05851728364924	0	0	6.03908291864242	5.65120140859418	4.6815216337479	6.63165371050927
CAMK2G	10.2398283742317	9.82308327378181	9.04963454936409	8.88599309667476	10.0602407956444	9.88575678693532	10.7974084382892	10.6048563067345	9.62212779400569	9.34429642819242	10.3247524218521	10.3423529133603	10.0484040936913	9.91105091445534	10.0204590823133	10.0509581967951	10.040497781546	10.2077625197964	9.34645648746171	10.2405120167807	10.1538881751803	11.5588344391395	9.99881534285573	10.6380358365728	9.99696429706764	9.97925681081962	9.59953911009035	9.42348259190488	9.38527613572251	9.5125694626596	10.3494368141855	10.218790054569	10.3207187867683	10.4437982035387	10.3528901453204	10.2489209265907	10.3450374835577	10.6703955633075	10.5783514168896	10.3450089321467	10.9460815364934	10.7003452230652	10.7932952050707	10.2768230311695	10.8501944524105	11.3006169187757	10.4670970249016	10.3673748900956
CAMK4	3.35124346096935	2.73907517709768	10.6610282455284	10.5124094009882	2.13581523645341	0	0.803614295717857	3.01188639616116	15.4847516319978	13.5238150102733	10.0787779379678	9.93323350673048	9.41798390099013	9.19175041386302	9.25141735052361	0	2.27918485509418	9.98944259837796	8.81072279645386	3.06174830572631	5.85335138455614	6.39538664036716	4.96031179767019	2.70466594809481	9.84878334481043	9.72912089815242	10.1368639207353	9.9438071577533	10.0376126321697	10.0221757246866	9.78669743975023	9.47702011995606	9.47032732436646	9.27212799251721	8.82984422409426	8.82994096858813	2.22545157136295	2.87203651507586	1.66047815708199	2.19295468721551	2.25976857847386	0	7.62985926452902	7.06408904458101	8.66027339425173	4.80679622904893	3.5322076097299	3.88523532920336
CAMKK1	4.09670335372912	4.5671613934755	1.24181482078925	1.80829544770071	4.84988933931042	4.17797492848664	2.94658419226802	2.18049551276174	2.7389364194206	4.68063821138385	5.71057522137955	5.65297274015394	5.14562938877049	4.61940463321104	4.72956991588466	5.00138059677271	5.90917836375439	5.16387788723182	5.04241657902941	3.55361507300059	4.46859365144402	5.62996915995781	6.1042589262383	5.78042114097856	4.08818114219322	4.0455803176293	3.89961075992285	3.47808055172998	3.89185117597999	2.99639466356237	5.3003771871433	3.51275468112752	5.76954030600109	5.58321272816074	5.03980753325651	4.68482320729028	4.67301834981307	4.46401007000372	4.89802308013809	3.71657317344435	3.3354191805945	0	7.62985926452902	0	1.72803666516188	0.74392763824014	5.7507569671901	5.74208733397957
CAMKK2	9.82244094620044	9.86934566342497	8.73070648696805	8.84209161772775	10.459254851592	10.3430240053599	10.0329242091262	10.0158509295728	11.1420818127995	10.2968296249336	9.86387395180818	9.89800238822273	9.63604988825234	9.60837380415445	9.68658585352236	10.0917652850712	10.1275694249089	9.76586942852093	9.43130484548831	9.21587466214663	9.73564404412735	10.1859586496139	10.0295340583485	9.82356996439425	10.0632238009852	9.96653037552062	9.72691756907898	9.77369379798464	9.5439406141974	9.63793573735511	10.3506497630898	10.2858492206427	10.6374694771456	10.4437982035387	9.96453411094907	10.380766444016	11.1110349855079	11.0800724672872	11.0739602221139	11.0105245355351	11.3732157601226	11.3667947973658	12.4041829134147	11.3757383577829	9.95506687261781	9.92070429446911	10.4196457402823	10.8334180937324
CAMKV	5.98038229368418	5.93475413250491	0.750588679335686	0	1.60260529234697	2.86794865707446	0.803614295717857	2.43732503781115	9.42974422591178	10.1555324545922	1.87061859463465	0	8.41268036998815	8.60625852745828	8.44834944900735	0	5.07721339853377	0.627160601017043	7.46834975793426	5.32231330214143	2.31143909858178	1.53128383277205	0.659427287661632	0.689952041693545	2.83937561863837	0	0	0	0	1.73408204616354	1.06856120138932	1.72868726757263	2.55294147182443	0	8.36750906147486	8.50519356675313	2.02283311669878	3.00419746822511	1.95665780120859	2.19295468721551	2.01125131428958	0	0	0	6.62518863142733	0.74392763824014	0	1.8412078365975
CASK	7.01242088781784	7.07642615057698	10.9023669967148	10.8728361242052	11.0200171715018	11.0453423175912	10.9112418584054	10.8790125543996	11.6473755503301	11.0708141614896	10.3087237495034	10.2488409802665	10.134717390402	10.021296854083	10.1001206725808	8.81106640839124	11.6775637618839	10.1123412047771	9.72236802956772	10.4303927414157	11.7242688535406	11.4134318897465	10.4593475399605	12.0225545002174	10.5168414686033	10.5658537017013	10.5874613056181	10.7653226112721	10.9385881249308	10.7582632938654	10.1239895734062	10.2131757064784	10.1581239730602	10.1330258954057	10.2432710455483	10.2349707821045	10.9339294901749	11.1261332069886	11.261752541823	11.3103596358489	11.4226429479695	11.5755430821885	11.1257031604255	10.6786385793243	10.8052174390642	11.2302368926171	10.5726563895253	10.5582366817537
CDC42BPA	13.8621823693571	13.9362580865323	13.2301619266859	13.266394224164	12.9718854202051	13.0334146393358	10.5974362078973	10.5084227065003	13.5245318418581	13.8422931374825	12.9125935798631	13.1323117810431	12.3419945911917	12.4769726106359	12.381768934837	12.0943216551931	12.489008131117	12.3327958095379	12.0593394699201	13.4446278579789	14.4253443911156	14.8919804395655	12.4975542241896	13.0139562052017	12.5176184337231	12.5640841065326	12.6617494318303	12.5613517522542	12.6892991389183	12.7035621629108	12.4710510555573	12.4366218539185	12.5736722071152	12.585357882308	12.0351778265635	12.2898651965451	12.7357764505733	12.6762479862509	12.4349687431436	12.3179703348858	12.4445171445769	12.3825579307973	12.2952694170345	12.236788001221	12.0325350648502	11.968015555725	12.3387002617168	11.9975974115527
CDC42BPB	11.6458549461419	11.5661536829975	11.4472588893363	11.493670052672	13.1004666007867	13.1505693760373	14.0184073387855	13.9880462548203	11.8531990707944	12.3269470126326	12.6471752574836	12.8073630186913	12.4884188683836	12.5142785383915	12.6635873542744	12.3608734898637	12.0089912305509	13.0201364191742	12.6512205251744	12.8383571187436	11.8744816994272	12.6150421268884	13.5803023112836	13.07960809791	12.4224435470306	12.3360445074748	12.0495154808608	12.0056259884248	11.7583235725579	11.7880602751546	12.6617111231582	12.7011178184754	12.96197757209	12.9125189137963	12.644011460673	12.6697801995784	13.3964926398762	13.4372592821447	13.6373935991447	13.620092227579	14.0690345735916	14.0385195424238	14.6056084601165	14.3387390889765	12.2878923323936	13.925952933039	13.7270082094293	13.5022623327396
CDC42BPG	6.20701648686335	5.60531493343272	0	1.41586049274274	6.84633151334329	7.21535037620203	7.26510900593683	7.28144589383547	0	2.17657711513051	0	0	5.20174574754179	4.18181712859033	5.00004946289549	0	6.53690036551812	6.66095261900628	6.29475637402284	6.44189133858617	6.12320090847727	7.67621261586806	7.3762974735434	7.0602382633008	1.15796239332706	0	1.57976636915952	1.01028673189023	0	1.73408204616354	1.06856120138932	1.10911349436893	0	0	5.11983112031859	5.14885301681245	7.54432242906964	7.46420052385264	7.88173674895296	7.71169263089383	8.94272969358769	8.51305584549863	11.3049513910938	10.5985185272133	2.98883017730512	6.25870066287044	2.84103149788814	8.21944137395305
CDC7	12.4261217440814	12.5924131213959	11.5424281580729	11.6271010804317	11.3682632715308	11.6138038883007	11.1874015045219	11.2654971030353	11.0119903445154	11.7182028013385	10.6217333925931	10.7478478229637	11.337192427407	11.4396786237633	11.3882688610354	11.782823827783	11.4168787758619	11.6563526891688	11.3541909172079	10.4780650951624	11.2820769974425	11.0456708875786	11.4276127299658	11.3163927869507	11.0508730858854	10.9809169254743	11.0427313612855	11.1784701776279	11.2861301982905	11.3221226957701	10.850754870593	10.7678853441369	10.7105426479691	10.8426843429552	11.0914833171996	11.354649585037	11.5181941221156	11.5936497073963	11.7131130239353	11.7671616872055	11.6758650043936	12.1143992782569	11.9804660856782	12.2100762498582	11.6615339598654	11.2350910756613	11.0836870819572	11.4776976004198
CDK1	13.5006482078994	13.5648509777054	12.191685409913	12.200579644157	12.9877700555573	12.9691231580905	12.5377306900133	12.4007498804493	12.9434471839617	13.4198145386466	10.9189407859386	11.1792229809984	12.1162958348989	12.024715408651	11.9747960009393	12.339271845733	12.6134161092362	12.7492094161502	12.8602314047874	12.6733487485599	12.399007964466	12.2796683720369	12.5701466155686	12.7954202973486	11.4998805306315	11.3471030339072	11.7205467878561	11.8996955503542	11.931942721945	11.9913526312946	11.2154358317474	11.1374881918828	11.0954508689356	10.9713730792661	12.6076106346274	11.9664152314617	12.3852693260788	12.4412205117408	12.2835158681858	12.138027798265	11.6993977094993	11.8789782809415	11.5138213952564	10.7910472916695	12.7376745683586	12.7807599133713	12.6633176047414	12.2159412336519
CDK10	6.96004985187675	6.37052140142645	6.32494717341685	6.37053445494718	6.17576277871452	6.15386496421748	6.28138765384235	5.86821136818687	6.99728210322783	6.97041069813427	6.63379529540491	6.50869881539935	6.41349270058293	6.09099875441359	6.40744320017577	7.16612875741786	6.46529135484648	7.23595297140045	5.87751335960038	5.17205045861888	7.22536883741858	6.62457155861148	6.84740483962797	6.9211632585817	6.67209262320503	6.8332374019066	6.38460931084291	6.6202036107844	6.29905923774636	6.16919677932626	6.71764025633624	6.61763593695056	6.44976343069712	6.27203168414434	6.55261490715282	6.48336216998992	6.41888428578651	6.51728662088586	6.33922423230826	6.5081865739416	6.03156041639039	6.17467967664759	0	0	7.27425229116826	5.96348190474664	6.53292574762241	7.2284214056191
CDK11A	12.4024000209676	12.3103649027661	10.8795527298589	10.7718420618196	11.1056343903918	11.0280355380674	10.0863320567068	10.2325823721435	10.4326530478674	9.93458718983683	10.8255730673946	10.990663044435	10.979136577689	10.9930493018484	10.9443324640458	10.5501905042891	10.3841615722137	11.2213700796914	10.9573316487323	10.4509336930559	11.3875832499083	11.1900162765323	11.2918297341679	11.9075136763458	11.1099405408381	11.211433388162	11.2706513750219	11.277290703532	11.2818170930646	11.3371212904295	11.3175918122592	11.3525720168765	11.1497850652427	11.0895169389737	11.4377577300002	11.1722860774069	11.3784172086599	11.3611362052082	11.5238421567607	11.590582182247	11.8186048029749	11.6954915788473	11.1043391463235	11.4688138292574	11.8464097155186	11.505343984672	10.5182450396829	11.0498499601084
CDK11B	12.395638147436	12.2654958757213	11.9854600550737	11.8788559864192	12.3858540073264	12.3504195807405	11.7241686754529	11.7918038068406	11.3767532340971	11.7656568027745	11.6159933327035	11.5135132942329	11.5768493906304	11.6624209431501	11.565097102751	11.684503638163	11.2748792938314	11.9082774393874	11.6973583232231	10.9215890129344	12.1018150056645	11.7374524276375	11.4251827869241	11.8413053484462	11.8917579521069	11.9033682536018	12.0763445798771	12.0676197382639	12.2271263119569	12.2125750890425	11.9865063537286	11.8127235339469	11.8147112094611	11.8335039948129	11.8422593706075	11.5923436535297	12.5570543039318	12.4119567529049	12.4097868363659	12.3992162375813	12.4419650285162	12.1445453824808	12.2473446369501	12.2630141570946	11.9381206301274	12.0765702602056	11.1667301988153	11.5319814473135
CDK12	12.0823771222558	12.1977301713664	11.5070061342839	11.6482498140604	12.5287968905231	12.6620611869115	11.9798548306444	12.0973850808402	11.0498198860004	11.426220719658	11.4963760553418	11.6185781642592	11.9511653726667	12.0975601699647	12.180734195617	12.8490018071556	12.4633105511217	11.7234023172552	12.5329001777953	12.5393219594484	12.6915749740746	13.3987120134959	12.204774397002	12.436388439759	11.6011404902607	11.4637645190573	11.6165397908	11.5654582563991	11.6157970017439	11.6470813788538	11.4054227083514	11.5614158236855	11.6097459654053	11.5661815194071	11.9725719939891	12.1199996353413	12.6994221455299	12.5963644305858	12.5404435003984	12.2817881247838	12.3741799854707	12.3253471728682	10.920981855748	10.6786385793243	12.376995558128	11.8172938086585	12.6296273930239	14.9543455810348
CDK13	12.5750185739661	12.6306228695382	12.196518236148	12.2336872484551	12.6285372883152	12.6259519190892	12.2632321104439	12.3220550671306	13.0896335721498	13.2201303522269	12.9218436376287	13.1252316336269	12.7776394658414	12.9579546586883	12.8417541354602	11.3920689531079	12.9377215035805	11.7861396892578	12.8623405177019	12.8600226529486	12.3002348446061	12.7466635495704	12.587907751455	12.3192293798731	12.4522317596045	12.4001492693513	12.2790468358524	12.2207819158449	12.1595533111993	12.2164596075699	12.6208241774395	12.5833797709508	12.8196205783186	12.7789375252456	12.8569162010442	13.0116041562863	12.6923606329676	12.7532608411341	12.4162662550075	12.41986738894	12.2615714354795	12.5728990015115	11.9686918443081	12.0685534961909	12.7958414976742	12.634730710921	13.6576125112695	13.2678505062045
CDK14	6.06546790259865	6.53850772448853	0.750588679335686	0.875067705173252	4.54880873970776	4.43968082815447	11.6430959887253	11.3922726796228	11.5515139569275	11.6831045960509	12.5601496664262	12.3794605046018	11.9183103125223	11.8945754991322	11.9069932067541	2.80062665371248	4.96300933023116	10.6072998306547	5.58232601970169	3.24497577376574	7.51832951422741	10.8198759967935	7.96674112925811	6.48067072933761	11.3486823230218	11.3403367432705	10.178319721706	10.2541034060586	9.20177205103074	9.31065740135814	11.9469553537204	11.9052857035289	12.3369426942114	12.2590740824503	11.8631176263687	12.0404681439352	5.30757467649924	5.25638952482333	4.30235641393899	4.23741447272725	5.00319750472558	6.43438165293537	10.2482345421404	10.4235518763539	12.1655837966526	11.0245950640371	13.5651331617553	11.5814619814974
CDK15	0	0	0	0	0	0	0	0	0	0	3.42518302261521	2.66914895607277	0.767245232342136	1.28041134643881	2.01411360314169	0	0	0	3.39485024334749	0	9.93574402296223	0	0	0	1.15796239332706	1.68536814835489	0.996104656896449	3.18816212202156	2.06862670272538	0	2.43011465307633	2.76248760804412	0	3.7979468035453	0.954639807753783	2.63325154287819	0	0	0	0	0	0	0	0	1.10861372082529	0	2.43397462278893	0
CDK16	12.8559487229879	13.0050032810962	13.0377432157366	13.3204475384735	12.995467351283	13.0558512849879	13.8280227452854	13.8535912311383	13.7701462834396	14.0203562029452	12.9686599412496	12.8954612227446	13.166242382563	13.0926829508286	13.2104926120228	13.1011299482741	13.7533598009395	12.9400300311787	13.5358374674218	13.2249735108092	12.7496067593882	13.4979974488454	12.8568204563498	12.9627900186561	12.6572738737974	12.5933523988643	12.6416807241621	12.537428285022	12.7476536163702	12.6121603387897	12.549201619852	12.4857636686488	12.5530756933532	12.6784353964545	12.4755411458902	12.5515702485701	12.5369645025542	12.589311617089	12.5696303621914	12.4958943819981	12.6841419365944	12.5078371450295	12.4807904280356	11.894948368847	12.1868513606707	12.0673004174964	11.6717423889784	13.280140404107
CDK17	10.2715112966379	10.120987857264	9.82114013497387	9.67079059582935	9.69464588101608	9.45744127057088	9.31488818702584	9.13411410634371	12.0769052977504	10.4205813574908	10.7355173855147	10.6482435784799	9.71529629143943	9.51000734235765	9.57027876394793	11.3302181357223	8.77832503893736	9.25856231888875	9.41415472694259	9.83706252469026	8.65106024454998	8.015295400519	9.24443755918508	8.61559532087015	9.75731862334427	9.87074502886136	9.7487641333951	9.41063925566494	9.36211614714598	9.3727339941565	10.0749288630735	9.93824105939714	9.9643416434851	9.78517884874381	9.33001054522618	9.20072002029725	9.04097425852665	8.95461313877635	8.79457385551736	8.76621424030899	8.80040102634613	8.45566552993084	7.85121076752172	7.79673565324987	9.89763362813035	8.93119348364933	9.42440197274788	8.61437473249911
CDK18	1.72304267818018	2.13942145383271	4.8570677129043	5.72010982487179	5.69829655419242	5.9378746597653	5.04680290209707	4.95565148399164	7.91453276215061	6.97041069813427	3.16521740888731	1.05109901699049	6.67370356264265	6.15025564451391	6.38663150142452	4.19420903525006	6.80067176589052	6.47917550296233	4.91815911711282	5.10253046913051	6.24129077666289	7.18291846846311	6.40974812025942	6.41997239097832	4.67967204545501	4.95042323815789	5.34994154904019	5.44629192551317	5.89657819991443	5.21192731483474	4.7136317552269	4.44813117510646	3.42446403453605	3.7979468035453	6.60916184286563	6.54496496759569	5.93193558008445	5.70791567229532	5.78215481598007	5.82602957654703	6.06460589082847	6.46794099301183	0	7.79673565324987	5.64807121551953	6.8710228249192	6.47696528537611	3.38837725083297
CDK19	10.1462492902038	10.0670423732802	9.83737510737543	9.73150207641193	9.43077735254078	9.2341592749361	10.387868023971	10.3268740816723	10.6806236246576	10.3075575063267	11.347913006099	11.0640199193673	10.7204531011619	10.7070114977996	10.7958678801125	9.38404700279431	10.3369380669215	10.4810745852531	10.3751957618976	9.61165999151895	9.0027818753967	9.16123222804516	10.603328779154	10.1404844132381	10.9000616022485	11.0750689553445	10.6324486051493	10.6607328180868	10.5096379681388	10.4140859012422	11.3872156027393	11.2711558586701	11.5675592548318	11.4840429073481	11.0833977163975	11.1086831605416	9.96107110159082	9.95622170920275	10.083756436125	10.1419557244365	9.99475000692588	10.037885907299	10.0833190674185	10.6786385793243	10.8690491984612	10.7697131715693	11.3157379705141	11.4872485680198
CDK2	12.6482181391179	12.7670487284588	13.8993894578696	14.027090490895	12.046084184327	12.1253770627069	11.4459447135093	11.4535323329387	12.2782483531652	12.638167996154	11.6289609949263	11.8253613446519	12.8926459085106	12.958343284369	12.8652157188967	12.7998655552968	12.5633104786543	12.4874486656517	12.8742778104811	12.0107102412316	11.925847096152	12.5978402336793	11.7328299615822	12.1782182345015	13.2451841190677	13.2730173717393	13.5128181138815	13.6047568664841	13.6476534615952	13.7804969784897	12.6964712401553	12.6658439831912	12.4419700888008	12.3109757687555	12.8182747274307	13.0238261072193	12.1898509405008	12.4551817343745	12.2734744319406	12.3624965883395	12.3054302612342	12.5158814908533	13.2126721768473	12.70692527402	12.4810433913953	11.7251278604469	12.0211281203998	12.6477771269821
CDK20	4.67510489526327	4.63464977812296	7.27835933308315	7.50778221267231	0	0	7.53819809351644	7.79896770543769	3.09890909544265	3.53136783455741	9.49389171999429	9.31460564884941	7.98712771774102	8.13860287210843	8.28363863070921	9.757691089456	9.11722456125587	7.60218202622073	7.69826256586668	6.93728579910616	7.63320127979536	8.10717734235962	8.62157875280879	6.62210385158522	8.74248765462092	8.90933095625588	8.31865262335287	8.42131984725647	8.12388261131415	8.13031988623757	9.10530005133008	9.16725945328974	9.45289488716299	9.44240220480882	8.0476959169435	8.24243665661859	2.02283311669878	0.767511546879268	0.782747615686389	1.28034104294281	2.25976857847386	0	8.36390839263422	8.28030752121041	1.9601256096944	7.11524876605668	8.11206391594627	8.30833488914752
CDK4	13.9022001416834	13.992508511992	13.5449515744446	13.5489741706102	13.9885251947644	13.9864980753378	13.7955648646409	13.7276465550101	13.9374525391657	14.4864735985721	14.4837775106036	14.4775202640957	13.6993676270139	13.6663750681815	13.6226210675714	14.6549160975452	14.7062082581598	14.0578057505933	14.604955240745	14.1561070122459	13.5635590393562	14.478871111039	13.994320347735	14.1392856421587	14.1337879975121	14.2709241869355	13.9706415940385	13.7614393547314	13.7465430087256	13.807554891571	14.327221942213	14.4166398957041	14.607092256572	14.524837603474	14.0428000564596	13.6025948633985	14.1550011824882	14.2156117687539	14.5257065015145	14.4456790646198	14.2821888954554	14.1929376198924	13.7381398164103	14.0458188727592	14.5855664124154	13.4983415264778	13.9157691810149	14.2663912630068
CDK5	9.5923485753884	9.73933151569353	9.76905423473253	9.77472904021963	9.53348191867039	9.58464714871826	9.78365024174509	9.66191722994756	8.92283183165149	9.18470551563233	9.72885418306272	9.76744207772098	9.58948328327629	9.73595032287805	9.56565712639497	10.01146760952	10.212810616258	9.77127333866719	10.0381356697923	10.6660011018009	9.513719901904	9.98173771400632	9.49785492735249	9.8762943277573	9.54780497957568	9.59291696879802	9.6734467072992	9.62595402341356	9.53775266681664	9.66713012876036	9.51536252235749	9.58312118949035	9.46039173907476	9.56145928684623	9.88374951220931	8.94676012210692	9.33044061047691	9.44793999703458	9.70602651350809	9.42396187704527	9.87061341590644	9.79839619357911	7.36828088379366	7.79673565324987	9.11760634908687	9.25173218849434	9.43728925765286	9.40831691494578
CDK6	13.9170146221284	13.9484311490801	10.6439001849426	10.5649886546289	13.6063654960002	13.6288135666953	12.0251979690213	12.0626560628972	12.7454226323102	12.5598534021431	12.2921615885067	12.3046947858252	13.4800735410975	13.482711465312	13.6520765808666	12.0988428731293	13.6208240499349	12.3291364037083	12.5823587884075	11.93503134604	12.5683149360079	11.9568526454435	12.3173236023056	13.2689710438796	11.4384749736304	11.4171737277899	10.8633381283241	10.9077105040782	10.703607820645	10.5104313917314	11.8292011490586	11.7291380296492	12.0129616538462	12.0864633286625	13.368655263294	13.2617095836751	13.5752298999218	13.6282886105931	13.645283470631	13.5944042107269	13.9880509134486	13.9815694523342	14.2000624981372	13.960248353974	11.3885116850613	12.8330569712304	14.5564508259381	9.64237222494422
CDK7	12.3876057663514	12.4356839911303	11.8202158209771	11.8569633752226	11.8290276038956	11.7451885233832	11.5966233161356	11.5131686010756	11.5006127353397	11.6328067775016	10.7644519476272	10.8249063960268	11.5061852594375	11.5963724917961	11.5281603669976	12.0164577833482	11.6718945181702	12.1815342484863	11.9433349241598	11.8022438866153	12.2045343967914	11.9370502354487	11.6700802960673	12.3374640816834	11.5108804051517	11.4501160086785	11.8254863469889	11.8193716911505	11.9089538524063	11.9735175929306	11.2613037827809	11.3461738603881	11.1169564295546	11.0080074764115	12.1743200853979	12.1821068795857	12.0550814785546	11.962005799399	11.9082561388888	11.874554214947	11.4214476148963	11.2961547847325	11.7384565221647	10.0546244135604	12.1202118801018	12.2816838678061	12.7295488575326	11.7856053259387
CDK8	8.31204320767092	7.97017823459599	7.98981901425877	7.72240951618421	8.3676368165219	8.11067406422543	7.65485809488343	7.42182667941663	10.2982129501437	9.02812140606118	6.44138756085788	6.12132412182055	7.20673600780994	7.04177989145646	7.30221923294435	8.14901641064658	9.15997144087123	8.02645198976108	10.0758861311179	8.26677297242054	8.67690668695935	7.47118808678684	7.72343804921659	7.99018308829556	6.50610831550508	6.68574859711244	7.15212480528312	7.25877056338304	6.88441839574691	7.15913802090553	5.91304245677768	5.96180664885071	5.97889952960097	5.58321272816074	6.95292217661919	6.48336216998992	7.25126687277879	7.46420052385264	7.88173674895296	7.78829705444258	8.16721478905393	8.1698553032639	8.21239178647728	8.930695819077	6.97601310658351	6.22004854870816	6.40381688490651	6.84117242848559
CDK9	10.6573112413488	10.6403123882996	11.0165589474184	10.9969653140574	9.85977249559307	9.86223280956663	10.4990574004173	10.5049191728039	9.40177086659419	9.56376397273365	10.7400068032922	10.7150978516681	10.5232924885632	10.4505483403334	10.5513257584334	11.7930494033644	11.0963529188382	11.2184058644953	11.036982697694	10.7742865782826	10.6719255557918	10.7085665154635	10.9704621862986	10.8266759689366	10.7179777750432	10.7810106394022	10.8361240748984	10.7678426239529	11.0858128684604	10.9263719484894	10.8081253970118	10.6972501409083	10.7979548439795	10.6922018609136	10.6263963815581	10.5417839734752	9.86953553552339	9.91797976442829	9.766940218596	9.50422148018364	9.43175805803235	9.61209282612055	8.21239178647728	8.930695819077	10.6477512612396	11.0737463474976	10.3434529262748	11.3306303827511
CDKL1	7.02946378374996	6.72036284872453	9.32762103624507	9.27782661673679	7.58848802237131	7.54231820284776	6.12066503151945	5.97336132897723	8.35888550910129	8.33869056647907	8.89121461184413	8.53479765109468	7.35019549172729	7.21135756403175	7.42976517374648	9.50034904021156	8.33741834280209	6.87685761947941	6.97062064166654	7.51609276266529	7.55426864206414	6.54891498447537	7.87713085529717	7.34233660694884	9.19153626502908	9.25375711309603	9.31864043914186	9.53222540512072	9.39215224807432	9.4870696411209	9.12244419568305	9.12602536183951	9.24868624518615	9.04418073934769	7.8448334748205	8.09233894469762	8.04035644671442	7.99573214979519	7.49490087661138	7.56699193112097	7.62961613435048	8.35163703309283	8.04307466354464	8.79348790777677	6.77742025861762	7.22342616098833	7.39527233832238	4.43728038952542
CDKL2	1.34153770922351	2.73907517709768	0	0	3.86586102352269	3.44631115912278	4.18156175342811	3.64184074917716	2.7389364194206	2.77988896512253	0	1.05109901699049	3.12468946086774	1.94791466325883	3.05213341370611	3.13054532860611	4.14574456333132	5.44203882678704	6.02035982781999	4.02370329341464	0	5.6662256349904	7.40617565796527	0	1.15796239332706	0	0	0	0	0	1.06856120138932	1.72868726757263	0	0	3.61555146787171	3.5120314714777	3.91585817259896	3.34060534679602	2.59522432682634	3.02588271899119	0	0	0	0	2.33552383418022	4.77159140903031	7.18432673790247	5.34367485186894
CDKL3	4.53891595250933	4.76083525714553	4.37794949653724	4.70170566754878	4.11230806377061	3.85803730186954	4.54621872384641	3.29759211038623	3.83223045072189	4.74519308767747	5.03925780115471	4.26497409305624	4.71548723345859	4.70093567189069	3.50254689388953	3.99263934476239	2.89207886401258	3.75745112993645	3.72661407363394	3.68625579744159	3.53232684716659	2.98760727618012	3.84071261691305	2.56214205737094	4.53391018845164	3.59468264806265	4.16255827940658	4.41184841562297	4.89500424555416	4.66846605573495	3.44308488359608	4.59350981088167	4.79574742675165	4.12347057460371	4.30465077260986	3.87392111778017	4.18248085114837	3.613212829026	4.58814113598167	4.34276895263968	4.31800821397532	0	0	0	3.94998240028029	2.82223266507635	3.41796898195281	4.04427108942671
CDKL4	0	0	0	0	0	0	0	0	0	0	0	0	0	0	0	0	0	0	0	0	0	0	0	0	0	0	0	0	0	0	0	0	0	0	0	0	0	0	0	0	0	0	0	0	0	0	0	0
CDKL5	4.79953937742253	5.60531493343272	0.750588679335686	0.875067705173252	10.2141259662583	10.4084963284643	9.79337897892876	9.76217295507629	8.8359061717806	9.16123948741767	9.79937764922528	10.0487189089978	9.96675323021718	10.0910058493098	10.1057027996684	9.15555912318558	7.41428431955525	9.34082235333522	10.1259018990052	9.46471829713471	9.15598956277815	9.31900559515205	8.87227652062109	9.21132094387115	8.82314847923352	8.82371692809038	7.55448257949476	7.93330550650703	6.44727398283795	6.87447582509836	9.33346613423048	9.51173733610345	9.85672614656304	9.8230543856833	9.88374951220931	10.1063595785128	10.395133034188	10.5437577800299	10.636309789006	10.6033599533413	11.0844251689052	11.3262001894492	10.4648804090146	10.556725718035	10.8483858437946	9.61413119378273	9.45911739838175	10.4026739560247
CHEK1	12.5602520565724	12.6452699563811	11.1473295594873	11.468836742797	10.8825359505831	11.1102174691198	12.7727201566551	12.9017709414713	10.9758551214831	11.3780503473669	10.7848733320794	10.8042952911687	11.5534525104103	11.6050026655577	11.6326631943487	11.3882197759613	11.7511886404215	11.7437033371248	12.2926734170185	11.9898049125435	12.2099762433546	12.332445361725	11.6157087386693	11.6672645334419	9.97947288581016	9.82388903180024	9.80919106317727	10.2323717672478	10.453768329066	10.4421035987094	10.0822491472274	9.79337897065017	9.8548311587325	10.0234234789705	10.758045415639	10.779782742805	10.2603599674333	10.2065484126089	10.3734566544352	10.1806603363344	10.2726526432014	10.0655515503335	8.50101375927561	9.8621731133143	10.4072846994297	10.5444819938556	10.2316495929452	10.5408312498809
CHEK2	7.26354320212609	7.0017105622458	6.77497406628871	6.34115032061272	7.41568008495575	7.25839055512522	6.13603892943269	5.86821136818687	7.17778255900746	7.26273256395999	6.80353566942986	6.669283742035	6.61291730209532	6.66888922720709	6.83368485765873	6.70371733594167	7.48840528241589	7.48428926722925	6.6957611934594	7.10071173810981	6.86555070126175	6.06963834904919	7.76246110802835	7.47257069484991	6.42572805537906	6.41306146823194	6.43523217296609	6.64965162872653	6.37506912227537	6.88870937393672	6.4900019327944	6.35753685300017	6.27939052295618	6.62064906332427	7.34298543264146	6.8996127618262	6.94897944208332	7.22102474761058	7.44805375205518	7.01799704840015	6.80275000511453	7.37386000421112	6.05939130792525	6.48450715658269	7.50299734727869	6.74055589643632	5.98945645229683	6.87331426185403
CHUK	11.4030752040875	11.386940612436	10.2297783094409	9.85098086493906	12.3189879452281	12.0826087195405	11.1730339510226	11.1992978839843	12.9995171422208	11.5784789957096	10.4192229833942	10.3995808982368	10.812871115572	10.7762433396438	10.662632144617	11.6774241034577	11.1949131689454	12.0692081018503	10.9324524400791	11.6970979593017	11.4272316586329	11.8162032292383	11.2491926566021	11.5780602339666	9.52145636837337	9.70058574308094	9.46591551919951	9.64618371226543	9.6605353345246	9.57110836519393	9.82734384072605	9.58312118949035	9.65589358313681	9.69613834048127	10.7216410871215	10.4937758429912	11.6146596376169	11.4055137049762	11.3927619302897	11.4057655729496	11.1266003483351	11.1186917260346	9.62438604532433	10.6786385793243	11.5058849335226	11.249156529281	11.1506113742365	10.631324090503
CIT	8.35323608977066	8.02150665335373	8.92350648227144	8.71613133441532	7.80105160859494	7.70672887020544	7.71239748820024	7.05102057996842	7.10033351291289	7.46793029584672	8.81666570076648	8.48817749846494	7.87079351818397	7.79771177689346	7.81571666738033	7.31952440772271	7.5440840616873	7.36068608941664	8.29033771574115	8.32388923991962	8.18495739440093	6.82229010407523	7.8664237073672	7.16874796795095	8.53783015891212	8.77710521477144	8.91702736661786	8.915275634766	8.78406990459339	8.79894290338882	8.68441692810095	8.54979686817744	8.96578505957907	8.8190341113228	7.75371092198955	7.92092470522762	8.36387403487389	8.36804027210914	7.65815999368197	7.61510411047831	7.60736214539469	7.90169591486068	9.28783199667724	8.930695819077	7.86686513067336	7.83531564923428	8.12577631304204	8.29653078509387
CLK1	11.9355622630319	11.8155405164981	12.4204841255917	12.4426611256747	12.1264927429449	12.1452921025558	12.3355543314266	12.275778717421	14.3076754243895	13.7928064404273	12.9800908986831	13.1496063163552	13.0992668157416	13.1387875313281	12.9523283676469	12.6307202007898	12.8500708272588	12.5772124850161	13.0029246209788	13.16193773254	13.1897672512818	12.1643829222542	13.3111905894863	12.7863067721689	12.5772655736959	12.5244743601232	12.3780626299238	12.3356462039088	12.3917025687565	12.408669980674	12.6288448639754	12.7340803304688	12.831232215946	12.8791980818639	13.3872166976085	13.0563614275389	11.8813245673546	11.8437623233956	11.9485196014455	11.8117135247026	11.7633805334176	11.4635486567849	10.8963326307704	11.3515000135457	13.2095960101105	12.0833155342598	12.3276189105517	12.8514337526354
CLK2	11.9926205455337	11.8259542528707	10.8360478687311	10.7099686136176	11.5043016422001	11.5200897611439	10.9476373078462	11.0255833369449	14.4364830940256	12.8403149931416	11.2698595443447	11.2367571262979	11.8450453095162	11.57929263502	11.6315580291504	11.1479809192645	11.1035304015812	11.7760951032502	11.217940934227	11.0825728744668	11.911568997073	12.7895393399746	11.6509705350758	11.1573816010528	10.8480008470414	10.9626083916662	10.9043436833431	10.6296663423842	10.6103718247768	10.6115111465257	11.2060846137865	10.9653257721175	11.0514534565382	10.8166363671261	11.7781971539809	11.5384631707519	11.1126328174093	11.138321544339	11.5252533166871	11.6755971362938	11.7877050266892	11.697261223629	10.4648804090146	12.2759505920749	12.1482308340986	11.0974858656442	10.9234727919942	11.9770992914119
CLK3	10.4896376059071	10.2861853000901	11.6320163468179	11.5019920386936	10.2943198141462	10.259686012121	9.61560639385465	9.46141524232234	11.0264564933196	11.0187213697249	10.7136193841725	10.5350080075829	11.1209474518439	11.2401993372628	11.100262445426	9.72957288707719	10.2910779076977	10.8695084132042	10.2559268090708	10.6268180977953	11.104742238751	10.8133230624618	10.9641990761241	10.7330998429057	11.2938365489151	11.59203310127	11.6624148046762	11.5998099214841	11.5866200734735	11.7020163491775	11.2161014622489	11.1733494988147	11.0670874813266	11.0588928584325	11.3081880237563	11.3061790911443	10.5918235587928	10.6029385961829	10.812505163913	10.7819899611251	10.749259819738	10.7642076481753	10.3606203055773	11.4911738114994	11.5541181221155	10.5849704030671	10.6258943181919	11.2710564911282
CLK4	3.45580506085288	3.33374936602357	3.65559759235227	3.34696195626402	4.32273450614998	4.02685682666346	4.59153117553935	3.64184074917716	7.15880658724296	4.61305890099121	4.35641748435913	3.67730359137982	4.79059671365279	3.63606286875345	4.72956991588466	5.15425490949775	2.76150958355769	4.11567134044983	4.67106770630507	4.21152141916958	4.63126021193407	3.47018413499337	4.45024775435653	4.48948167634804	2.56698118469901	3.83767560883172	3.57781298474999	4.18929432369863	3.89185117597999	3.36551202191184	4.03234501083445	4.10432221292676	3.96392590432201	4.21747749952743	4.86507110054881	4.26414572132956	3.91585817259896	4.41735282301879	4.35409350468672	4.53287424748722	4.52212167208829	1.60186873466409	0	0	4.52175965377645	3.47520613094209	3.5322076097299	4.25411718290061
CSF1R	0	1.70954158821007	12.6609680822059	12.6749566990118	3.79705918195405	3.76559077709686	3.69237089827056	4.5286854799958	1.53203097502722	2.50954280147174	3.42518302261521	3.41264194175284	4.15772300163025	2.58539233715405	4.21940667870496	0	1.19199130188557	3.1082418620351	0	4.69356371504288	0	0	2.33805024287359	1.50573327665912	11.7754550074293	11.8156159189432	12.3228371110386	12.372264185722	12.6820698362749	12.7028071360933	11.0119943627743	10.9451462932528	10.1930422620798	9.99384056849229	3.61555146787171	5.03895814343792	4.70726225764781	4.55302809934869	4.96610645523844	6.2618144788273	4.47373630532599	4.11127328903182	7.85121076752172	8.28030752121041	3.94998240028029	4.73550598327027	6.61299567350128	3.38837725083297
CSK	10.5514132264293	10.5238839966948	10.9095510699793	10.9232807606355	10.5258796106987	10.6270470537069	10.6764488599302	10.5784315558068	10.9332187215103	11.3569031491063	10.2812648873145	10.5505607788661	10.8944126181738	10.8389315825038	10.7599065842416	11.2746597638379	10.9606495177102	10.3053555900806	10.0455795931005	10.4877542709629	12.1441213378423	11.423727203047	10.743042344382	10.9663199100163	10.860476734636	10.6637077725521	10.8594816949695	10.7165865371604	10.877015315051	10.8420244186602	10.6701724856892	10.653354397531	10.5994963842572	10.5849601194726	10.9597405051887	10.9681818211117	10.6709521970889	10.9119847433174	11.1941623441515	11.1950650443361	11.1718489272323	11.1200116771855	10.1681319732573	10.5136860206689	10.7023390463863	10.1478977032581	10.0577740169046	11.1290805436823
CSNK1A1	13.8963331062557	13.9242975307965	13.8650914656786	13.7574557675468	13.8722968528728	13.7825878052898	14.3090937074439	14.2682169280468	14.3877837215031	13.2375903039409	13.7199866759797	13.8916059356436	13.0217414166795	13.0663645776484	12.9076044983459	13.5615763757402	12.9642870063839	13.452777573124	14.1284200492589	13.9890372999395	13.3030181723278	13.2857270306203	13.533057398231	13.6679517561495	12.9209584568123	12.8563047785049	13.0164736691917	12.9801378451416	12.9678761947928	13.1728056293289	12.8381120617151	12.8153050530051	12.9974092001031	12.8209583049935	12.4871385000662	12.3511444015275	12.8425376780994	12.7420638815884	12.6397071256786	12.524693058366	12.5452642178846	12.7133135372971	12.6888647190441	12.6876919515146	12.1604908969337	13.2856390854357	12.5671378906416	13.406782642634
CSNK1A1L	0	0	0	0	0	0	0	0	9.34833595675352	8.84510486298235	0	0	0	0.777822512888175	0	0	2.07440157978427	0.627160601017043	0.748366164982649	0	1.86493682419906	0.704998643710565	1.11030376565515	2.02366324247413	0	0	0	0	0	0	0	0	0	0	0	0	0	0	0	0	0	0	0	0	3.65120490219257	0	0	0
CSNK1D	7.61920859411538	7.84754257691422	8.06894940840916	8.08346074967642	8.28525713621877	8.18394372859142	9.25629993345735	9.53540387982464	8.25550165508643	8.47340902764942	7.85339751571512	8.0600620819527	7.94664818223577	7.87439707961117	8.11990746010827	8.01565470986277	8.14786285866174	8.58215922055469	8.37254384039876	7.96768242522468	8.53765873543547	8.45162034756601	8.26730831404101	7.94422570004786	8.28224499995136	8.21366796923393	8.60692856668938	8.32877545134793	8.48713915451031	8.13629726246632	8.39098101247824	8.33913482201648	8.33229390490242	8.40005775266252	8.18888386155076	7.87368833602998	8.54045288774545	8.77197642429024	8.91142089221092	8.99555695453413	9.26584840851167	9.86917940969659	7.04853407498426	8.28030752121041	8.39134241344556	8.54477280646342	8.39098101247824	9.19810964460173
CSNK1E	7.44597538505147	7.4580686276311	8.49452179463301	8.57811236042994	8.18448130431679	8.35629215563208	8.12443018615252	7.97134969608508	7.55689486858136	8.15487355045228	8.37986213958999	8.7332006536121	8.47092904814058	8.4050476389724	8.72195430408825	8.8766397768303	7.82311954156476	7.99600375127524	8.13849851787082	7.70384542538579	7.24435079961145	7.59860191142462	8.74556546481418	8.15754232569275	9.37128178899219	9.21393064477453	9.2959918929856	9.09994779343247	9.15132665001301	9.23189991523157	9.17542774463024	9.29233918891523	9.37834321708025	9.33639498772741	9.03209892210569	9.14378793404631	8.87202063917478	9.07222154679888	9.01950919263075	9.00962430473507	8.8391126622564	9.16734832643617	8.50101375927561	9.27798546320782	8.47811394323787	9.05896895876301	8.62461210502689	8.75901776901313
CSNK1G1	10.0965751873737	10.1955118926423	10.4314693622598	10.5466019669787	10.4564690163601	10.5018976207189	10.2338426652464	10.2346991079227	12.0969820156981	11.2996184434459	10.3167603458409	10.4677911873858	10.6332312642915	10.5188875844327	10.4818900176937	10.8720409969285	9.92989277158179	10.3821212659524	10.2494950636978	10.4665821231663	10.7756025805664	11.4979000711285	10.6715484189425	10.1584002180949	10.0211013792372	9.9309425140681	10.0968046260323	9.83265529886874	10.1116907590001	10.1339409727875	9.95564401695088	9.82501158670902	10.1128566259551	10.0021190759328	10.1439001370427	10.4038105345565	10.1642506225172	10.2091186513512	10.0271111569734	9.90556795311116	9.59333553226425	9.82777392940494	8.62621275980925	8.79348790777677	9.26182040543278	9.82950064847098	9.68893494643561	9.97292869743958
CSNK1G2	6.96891144692859	7.21516385218514	6.77497406628871	7.29439658542634	7.1101136955827	7.17098658312908	7.02199094481647	6.88844270440934	5.85194389487849	6.53201642201089	7.5051665038675	7.45741011260237	6.93603597051954	6.99405671926779	7.20452596133747	7.04096607942723	7.45710426395268	7.45324677500506	6.40303561235609	6.95711526774489	6.41887527418371	7.03825649629375	7.41109574564326	7.13767170870473	7.57469761363777	7.54815040416387	7.58469633478039	7.15990761484074	7.17761117311591	7.3042439470523	7.53413343663536	7.74087375519448	7.52011634168969	7.49627423264943	6.53812494749567	5.9271524961385	7.22786801244026	7.21421712377353	6.73035496382312	7.10293156647752	7.07015270209564	6.73929241367274	6.05939130792525	5.50052962866119	5.64807121551953	6.15323408568535	6.24535536102519	6.07252466625677
CSNK1G3	11.1832212983635	11.2717630912523	10.6077602825394	10.6256542759183	11.0759932922214	11.0996055160299	12.101578894065	11.929825689033	10.5020519175378	10.6316611035039	11.090468592953	10.8611139117311	10.9228625746243	10.8941420892698	10.8862108252314	11.0688329503232	11.1697913731984	11.3275839152979	10.8197526861378	10.5253197328375	11.3850909415084	10.7269203778613	11.2367755522799	11.1394530632953	10.5107659927067	10.608460077341	10.5323320597117	10.6999683235581	10.5755570020508	10.574568753076	10.6594454359316	10.801947022406	10.7870651952362	10.8005889731599	10.9014997566386	10.9733258959391	11.0725568620105	10.9676897173195	11.014411263526	11.0140178668726	11.0466764203472	11.2304573430249	10.8457335904035	10.6786385793243	10.723213967129	12.0132231956764	11.4526007761275	10.2355177612317
CSNK2A1	0	0	0	0	0	0	0	0	0	0	0	0	0	0	0	0	0	0	0	0	0	0	0	0	0	0	0	0	0	0	0	0	0	0	0	0	0	0	0	0	0	0	0	0	0	0	0	0
CSNK2A2	13.6682234158762	13.70513024294	12.4547385743653	12.5359839870924	12.60969754163	12.5071861204159	12.1421165880378	12.2440820334478	13.1711990946967	12.2145930182641	11.472294376448	11.5023601571505	12.3993625421576	12.4440513094396	12.281583395909	13.2086211777743	12.0543623428629	12.4566145784671	12.3582185667759	12.3103779211625	11.7482933111557	12.2099972972403	12.1323269417799	12.5332973369498	11.9766385124839	11.8793817137512	12.2965516359008	12.1234558946612	12.2956536448417	12.2464742333204	11.6407709106989	11.6330707102496	11.5459940935594	11.4828602986887	12.4004278305057	12.4069916979594	12.3101431767914	12.2144007690948	12.2967966478543	12.198490395128	12.1252991398106	12.0943938617864	11.0155714846556	9.71794636501193	12.0078343194095	12.295110751675	12.5364529602766	11.9531763448149
DAPK1	11.4181169494413	11.4124018723049	0.750588679335686	2.3702956488062	11.1263772471861	11.0398020334026	10.650589157082	10.6759027341185	11.3716118684573	11.2545913691172	9.64675770686365	9.74238013713621	10.5308425608493	10.4320130191895	10.4185857639876	10.8484214338197	10.8734353383601	8.14497680364689	2.52587470779521	5.38221065783748	5.08879874397062	5.92750770708299	9.52420676162905	2.40397913975884	8.23585434545466	8.45599901971056	7.59215193078583	7.38669947739023	6.76235788094902	6.46353106145292	9.14778436544915	9.17305499738211	9.35708067276	9.2857550822775	10.2883394896424	10.4481513900618	11.0787009981756	11.1632774787723	11.0893062063827	11.1201709765423	11.1948850027033	11.3319070994068	10.1681319732573	10.556725718035	11.3860203755385	11.9602191370136	12.1083187557343	6.1445291263414
DAPK2	7.22707339404234	7.29033193446762	6.93641768657873	7.20750804037349	4.54880873970776	4.76027919239291	9.11215833150378	9.23060269397337	9.33993666029485	7.85921793957751	8.1061475793643	7.82791257263244	6.91100658199424	6.83159225095311	6.58235857289076	5.57125073067682	7.75611384237947	6.69167614241065	5.80918374765149	6.90361872126768	4.81177044092375	5.64821128999413	6.78812565530951	5.84340981421035	7.46836442232861	7.34681858756766	7.30513091940001	7.10781379556192	7.33814398372639	6.88870937393672	7.66470098586604	7.66886972096505	7.52965034002721	7.56046486037559	6.79125663109508	7.09074664100215	4.63794182310856	4.0401280308231	5.15297047429953	4.3926948423557	5.53822023924098	5.1538523199298	5.08086368261162	0	6.52910707347664	2.3358187474377	6.72533858721888	5.516447419106
DAPK3	8.47331274385421	8.53125449437847	9.0551978961945	9.17123928106671	8.97955761853716	9.02076256488052	8.80345355253758	8.87113964155322	7.48253457739259	8.24692361857777	9.782067336459	9.96143245797873	8.80115418480035	8.38976145473876	8.88293370971958	9.44336965709765	8.8563767808873	8.73931103197904	7.97268841388883	8.14527355935866	8.10759404581533	8.24839653439177	8.96886862262637	8.65782589571324	9.71988778500865	9.58044226956935	9.20166534672436	9.12375143373182	9.11853292620026	9.08511622375318	9.69989664645162	9.67379850334492	9.76081401301908	9.8834536524667	8.73773896273294	8.67094036297221	8.8395833790831	8.70070880177661	8.96439792069486	8.60613933372038	8.9315774162152	9.21753560034855	9.73972265039596	9.55768321920993	8.28035671771981	8.02663771705304	9.41139853010359	8.93683434317547
DCLK1	0	0	0	0.875067705173252	2.13581523645341	0.926028066120608	3.60668230643957	4.68547181710671	0	0	7.65848479461622	7.69986247902547	10.7821431336001	10.8645910837991	10.8675569060878	0	1.19199130188557	3.75745112993645	11.3139179008211	12.309896073504	3.44750637785184	8.91040008790479	1.4533155428556	0.689952041693545	6.83656400111563	7.11276188184401	5.63621139624961	5.63479499861656	5.08804297309926	5.6398176068774	7.6251533967719	7.57568604967594	8.03711241928693	7.9509614398234	11.0364883389231	11.2701524087572	1.50502011169083	4.36913609007804	0	3.02588271899119	0	0	6.05939130792525	7.06408904458101	1.45131669785078	2.3358187474377	7.14895078688777	9.94169115435423
DCLK2	0	0	0	0.875067705173252	2.82999913516942	0.926028066120608	2.79986394544721	2.43732503781115	11.5767534261901	10.1010762249849	10.7651862821863	10.6540146251043	8.97827002664763	8.97942947189636	8.93761229204429	8.5650576426673	2.76150958355769	7.91369299359337	4.05636275983404	1.70553067016151	2.49170168691812	8.57594175329097	7.05024480307542	1.50573327665912	9.09087420257785	9.44479649469804	8.13177785871211	8.1853366353614	7.16695913386954	7.28284804288448	9.9003934230223	9.93994162054352	10.174929502213	10.1420441579729	8.72500170638547	9.20072002029725	3.06231950155555	3.34060534679602	2.20226767392046	2.19295468721551	2.65645178413868	2.82905534196826	6.05939130792525	7.79673565324987	6.48322457803601	1.59654731235487	8.70293052010224	8.80695586334231
DCLK3	0	0	0	0	0	0	0	0	0	0	0	0	0	0	0.685145965441716	0	0	0	0	0	0	0	0	0	0	0	0	0	0	0	0	0	0	0	0	0	0	0	0	0	0	0	0	0	0	0	0	0
DDR1	11.2515398873127	11.0548672849028	9.7508849649928	10.1048217501471	11.3204198349728	11.4637380820472	13.447964861528	13.4796039435013	10.0401680985226	10.4822468542657	10.8610402028747	11.0065383230852	11.8870981001431	12.1716030961791	12.2838713924281	10.3464026938737	13.3503191877777	13.5255976509139	12.8637887463048	13.9823500596086	13.1593578216256	13.897280660325	13.2816929265116	12.8977357232658	10.7564848952371	10.6764628913175	10.3941506731655	10.6045103152739	10.303825600356	10.4790257376833	11.1076451785467	10.9769680897724	11.2454607277037	11.2001538415673	12.1366455308186	11.8846363071733	11.5094269117078	11.5210362087605	11.4233579150228	11.2220695469665	11.6758650043936	11.6695847642957	11.8581621372687	11.8610100565311	8.2883831629428	12.7126407207934	13.1456554098124	12.6223912177635
DDR2	6.79046214357009	6.9888729236867	5.79696982435865	5.55075228464176	4.54880873970776	3.94491499629685	3.92256902951662	3.83279847271519	5.47619740530242	5.81144924427862	13.4214485822999	13.5966711338291	10.7665301774638	10.8400567543924	10.8801747173998	5.64191960196696	5.20832232269797	4.92619864973418	2.83167534769431	3.74826675111152	5.1437508528066	4.99444456624903	5.49309064588833	5.09230953273951	12.1832767481673	12.0847061135427	11.0723536904157	11.1270543449185	9.92042154830491	10.0930369112525	12.7875084680001	12.7663065114797	13.0806367494592	13.044625291253	10.5059209264158	10.9526386221346	4.23036448468089	3.9771837550685	4.01153943729505	4.06338237901497	5.4658527274136	2.82905534196826	10.4648804090146	11.4230265588973	5.94743541577345	4.80679622904893	7.14895078688777	6.03512835413492
DMPK	9.06520926155411	9.10751251040011	10.4908345337823	10.5562242519945	8.51415114065669	8.62321022436851	8.0814013391052	8.10694457515982	8.73702252111841	8.36460619527405	10.3640618874414	10.4980525937828	9.34977116657404	9.36277196533749	9.31750793027742	6.98089398291051	8.31140004781047	9.38848613941254	8.84525567628958	9.87924525934439	8.51178073988127	9.701807089267	9.86805518413153	9.69924843334144	10.0764473132655	9.96972252452393	10.1696250607417	10.1132391361769	10.2187111964178	9.86367682458535	9.86517991505002	10.0837868872043	10.1395646060285	9.98384324366342	8.87666381219152	8.82787713670276	8.38518328381465	8.31175404904281	7.52906417952215	7.58320825531337	7.57332397768011	7.3560468176405	9.04033719096474	9.8621731133143	7.04079739720586	8.02663771705304	9.59183128144027	9.73420246741626
DSTYK	11.2501774847253	11.066369762141	10.3828907749411	10.2551629714971	9.74574174097395	9.6491369053881	9.24924811940679	9.05246978574232	11.0941933830888	10.3638916887032	11.2453324570924	11.2329063992622	10.8965393702828	10.8546046896202	10.9286710031946	10.2192884296692	9.33662049001065	10.0078716380067	10.9977067942197	10.1254712264538	10.0207711718797	10.6750406324	10.2597066895852	9.58754699019947	10.7378800477961	10.7755489905405	10.4195172925575	10.4160196596276	10.3956476216511	10.4493239507429	10.8256775951315	10.8297300529339	11.0825538998608	10.9947932599439	10.810985396652	11.0677319483234	9.78588505121147	9.71955108661215	9.65923454909998	9.66268269414132	9.36036467087365	9.98091029851941	10.4648804090146	11.3757383577829	9.17067808822824	9.88099408231485	11.1854016066057	9.94169115435423
DYRK1A	12.9477578319646	12.8574404705104	12.6007401156357	12.4944629364035	12.2198010401328	12.1561435405623	12.4688268334916	12.4749256334413	12.2732944704355	12.4287250917642	12.2082470461649	12.216121979938	12.5263389949313	12.6355535784654	12.5945128798223	11.9927830756996	11.9612174501181	12.2442459930572	12.7744945647287	12.676342470306	12.4640470906973	12.3975824845614	12.4497893332953	12.5042016444444	12.1889952125921	12.2776776811907	12.3960111429976	12.2704987249822	12.4107326169886	12.3458980016612	12.1514849849805	12.1102349172385	12.174373120733	12.0895743865781	12.5958531357552	12.7699251197308	12.2233289782066	12.3471199170855	11.6922216052227	11.6850195703726	11.4408484444901	11.6596350496977	11.6673947485918	11.7541246862989	12.1814740025209	11.2106551660333	12.4582262702172	12.6221941999082
DYRK1B	9.54868470193488	9.74506879137317	9.48841388618959	9.83920582155805	8.76216065719604	8.828514218423	10.6771058723358	10.6436075122798	9.03634862154896	9.64636880275676	11.4079213675202	11.3892771835625	10.1641443432185	10.3608922151071	10.4843408250547	8.81871312762475	9.84275984328002	9.51198033751642	9.6703508431861	8.67665784569218	8.57062077336746	10.9747134794332	9.63559748714832	8.32690582474348	10.9394941788978	10.9037448246822	10.6369612461365	10.5518683427198	10.3784374968202	10.2501235456902	11.2574288861043	11.312438185208	11.6948332050391	11.620425550706	10.2774763106368	10.0788548921129	9.26297536084498	9.31426491834524	9.81734463508958	9.76928904157675	9.96114246905554	9.83100149915987	10.766343496248	10.9608818205835	9.58762148551798	8.13795046836667	10.9358501675766	11.2104897027781
DYRK2	1.72304267818018	1.09442825517263	1.24181482078925	2.11649006579905	2.82999913516942	2.86794865707446	3.07975095189782	1.46808597054843	2.7389364194206	2.50954280147174	1.47054327083557	2.40283974616879	1.26545699620071	2.19304805334982	2.21635797826366	2.67144900763831	2.61793666289902	1.89631485393478	0	2.60605124483098	2.49170168691812	1.17650550111239	2.76437905951074	2.70466594809481	1.15796239332706	2.11247891360558	2.80067073756483	0	2.06862670272538	2.16672070316091	3.11792514650097	1.72868726757263	1.14865681093568	1.74290774278437	2.91965850335432	2.29371492306429	2.02283311669878	1.92953494000525	1.66047815708199	1.94782613719801	1.33093615512642	0	7.36828088379366	0	2.33552383418022	2.67758306056325	0	2.15190159450875
DYRK3	12.0925489806231	12.1299165164856	10.752332546451	10.7306532903014	9.01974282675808	8.79089752797619	6.64597980817534	7.11676601653835	11.1942676020734	10.893476238929	10.8178076252858	11.0102925420683	10.4849378255713	10.4431627635891	10.4095875504076	12.3369440262425	8.66417630812005	10.1970947886059	10.2986068742749	10.2249207955382	6.89787887224424	9.66084028835215	9.01160727292661	8.27644020322937	10.5083286203902	10.4380104999532	10.6324486051493	10.5043021984411	10.4894740241165	10.4103909748442	10.4479276211098	10.5187361673212	10.6407725493622	10.7145405157347	10.2093786373976	10.3856854367217	8.9419937405402	8.7904011978071	8.51382453449021	8.718071769858	8.22682036168547	9.16734832643617	8.50101375927561	9.05598031117418	7.01523170727004	9.18305698854565	11.3137426347778	6.03512835413492
DYRK4	10.9180248837718	10.7084579596291	11.6654407793292	11.786496170195	11.1489845371584	11.2138937351621	10.8118394688752	10.7436140335515	12.7298367019312	13.2936353437963	11.8346516683531	12.0177968852134	11.3344496040772	11.4096792015622	11.3437484196568	11.3570509602383	10.5000357535152	11.5537339087476	11.6243596221248	11.0351639590493	10.2024208828537	11.3861792302656	11.0884138347313	11.7556290686957	11.8894184299889	11.9302433106249	11.9623066080579	11.7703641530105	11.6596727055643	11.8616132559103	12.2114651977299	11.9540667022909	12.0560700900891	12.0477982221685	11.3403833503191	11.3858477543722	11.3863648087568	11.6170641346372	11.4312829892536	11.4623870980912	11.7836793185745	11.7347928095052	11.944851101468	11.6781984094978	9.78679326190413	11.3838403507106	11.5908404156374	10.9447438086004
EEF2K	10.8955435971316	10.7679043594569	10.2978438976061	10.0816887652652	9.97909879895166	9.87611685165557	9.69040591239487	9.49888382265516	10.1475408539	10.4511389555508	10.2626642652448	10.1059800483098	10.0223467069252	10.0370814265795	10.0263574605146	10.0460805855321	8.90937560515844	9.88114975064365	9.68710608697398	9.38033784447331	10.2556244012503	9.20502058058558	9.38109810334714	9.63171004172783	9.97418384006922	10.027537901783	10.0650085653352	10.3714242312916	10.2593911800153	10.2404443294186	10.131065706178	10.0822477894157	10.2761024792078	10.1071636950742	10.0512743936305	10.0249255795615	10.1228299162313	9.94598560376575	10.2720387305404	10.1437791516149	10.2708838968951	10.0238515609846	10.738878688384	11.3995761993773	10.0650563968106	9.32792815234687	10.1150389707905	10.2272511009867
EGFR	0.82138893456772	1.70954158821007	1.24181482078925	2.3702956488062	10.1534951059874	10.3167945010791	12.0495042511373	11.9431550762859	11.9883177821653	12.2742580742939	12.6533366983554	12.8690338685746	11.0798951426598	11.0860828526224	11.2020427792083	10.0933422805296	11.7091830925675	11.9215014394888	12.3706813739462	12.3845569963782	10.7246951912672	12.2180339906141	11.6302862899021	11.8376842032562	11.6659963585351	11.8053789533632	10.6432553235297	10.5282812956886	9.62400648938398	9.68150873048319	12.2988905086034	12.413246131092	12.7664317136245	12.6047861931641	11.2280806834694	11.4317551520755	10.7418415376067	10.7035846989857	10.3734566544352	10.2834843229837	9.9545463734102	9.57021651097451	10.8457335904035	11.4461018320957	13.1964155557019	13.1141106012006	14.668723291874	10.046424787216
EIF2AK1	12.8685821157238	12.9588452863945	11.7607373399129	11.8669850520275	11.8214692244404	11.8642079065356	12.3960672995551	12.4672948404548	12.002356908188	11.5895094517511	12.0220342415208	12.0734055403446	11.8398050816972	11.8550501395764	11.9603440662181	11.045805418593	11.9899800050328	12.0476593711766	12.4317850040049	12.3792081672687	11.5738771992909	12.1434365976946	12.7747409174654	11.8973450715466	11.8653360600457	11.8284207177597	11.7429080239121	11.7774679808107	11.7777069982042	11.7780592448259	11.8686835196562	11.9561689205476	12.0116865580068	12.1184188482543	12.1108692534364	11.8173156996909	11.9602070113281	12.0015861672503	12.3276548219716	12.2883970984409	13.5108048517153	13.5260008888521	14.2950541273075	14.6826787205407	12.0183285579448	12.2329730043643	12.8726350278354	12.2025625964839
EIF2AK2	12.6473558817946	12.6554605366248	13.4426326534078	13.4919375532814	13.3451595306514	13.439242049132	12.852684125154	12.8620997948431	13.4850840852104	13.7262764312481	12.7804512352763	12.8758405713365	12.7888461207727	12.9709811648805	12.8293968211453	13.7530133207355	13.8927011379335	13.0720537728692	13.9494605476073	13.6500759143829	13.0736227198668	13.2046542988191	13.9650315320275	13.190418866943	12.6420680063172	12.5740811171583	12.7357720972595	12.8348799990485	12.9545828152158	12.9915876582777	12.5597286157451	12.4483185596935	12.4129642687488	12.3780316218187	12.5669256890061	12.5457744209228	13.0438580710268	12.9130004410925	13.2522862324975	13.1659538173985	12.9989983498528	12.8231462506533	11.4975251893445	11.3017663508082	11.1179109334885	13.1007644556292	13.2394294977024	12.6483577147447
EIF2AK3	9.16882933159401	9.10454021433359	9.79144869222525	9.4631351677454	9.65023228742041	9.41432279496201	8.99689834799052	8.64153211474387	11.4062171558104	10.4798776086257	10.1988709211325	9.90285759378481	9.84098535249152	9.61758897363499	9.66837984058634	8.44420505456566	9.64629740305522	8.63449219398293	9.39242634487219	9.27500049035057	9.3495712576329	8.8952054256595	9.01645816314262	8.82320936028402	10.1360771533638	10.178636646382	9.83612833078955	9.93486467414395	10.0608136706494	9.9862233109219	10.057207133081	10.2898553584588	10.3719686160987	10.1978868405254	10.0436009146547	10.0961066724863	9.81953816605283	9.9613126551917	9.74045448990724	9.70528753396084	10.2485896344859	10.2504721299032	10.969051747015	11.1968399214087	10.3225346342376	8.57060592893731	9.66565603995251	9.5123353508617
EIF2AK4	12.3023138054361	12.3019562098138	12.5974075091951	12.5378064159792	11.2929646793703	11.3633191562759	11.7368285809745	11.6812937416942	11.2987238382585	11.8106571296918	12.7572010312008	12.6806926147176	11.9375450602562	12.0475421748938	11.9108701065176	12.4959247099163	11.5242888168897	12.183562206196	12.2836522179038	12.0816757940726	10.9983434117197	12.8299295344401	12.4815640514684	11.6289494036593	12.7338598947089	12.7262178471766	12.6443727364335	12.6555353072044	12.6731584043148	12.6598822780039	12.7064538297747	12.7710908883571	12.9857672348622	12.8800966980642	12.0830652410732	12.1409312647836	11.4603879791562	11.6311881005113	11.6678323861891	11.7460104780617	11.7357565704372	11.8688073473372	11.8453415666237	12.0232402250627	11.3741275471959	11.8360530567283	12.2801247787139	12.277786023115
EPHA1	1.34153770922351	0	1.24181482078925	1.41586049274274	10.1283358153076	10.0004830211439	10.4258913012007	10.5197507855433	0	0	0	0	8.64799635313753	8.2612656607971	8.4928466429601	2.37217237833888	11.0171873176037	10.228209440263	8.77310270000778	10.2632555989779	8.63436809719347	10.5908958598759	9.7632527648327	11.9601979599235	0	2.44160276664774	0.996104656896449	1.59866190829816	2.39501589635246	2.99639466356237	2.69748543821725	2.49275618899287	3.2508883428373	0	9.01388828609659	8.37272767631905	9.76470019470091	9.72793940278622	9.97642774152179	9.86303321992301	10.2980587280373	9.57407407624468	10.5931176285843	9.8621731133143	7.99336958095718	11.194962241066	0.911315958130735	9.91234273018245
EPHA10	0	0	6.66283845029455	6.71783774536672	8.11551769728736	7.97275289077913	5.04680290209707	5.70680230327402	10.0087200916505	8.9583565749385	0.915047498544856	0	5.45361705510278	5.52406653358105	5.36173562082632	4.32882043939613	8.86832369739976	8.31741695874746	8.39893690431011	8.3415984202959	4.77743014415904	9.28589126007533	8.98215433654103	8.22118348135449	4.74737827017038	5.23142110014608	5.87497439339209	5.5119013133422	5.99621874272675	6.32385708740766	5.13000665942899	4.00384481289072	4.07227388224569	2.50948856772281	4.769067116304	4.95066935971975	7.51078457327156	7.72587260674197	7.56792504127235	7.04946390247425	7.40935644179783	5.51658161455614	8.36390839263422	0	1.72803666516188	3.56018467480642	8.44667103363193	6.19626803109976
EPHA2	3.11620908467739	3.8702081737119	1.6075966967846	1.80829544770071	11.7473329241619	11.8371364380316	11.8521520771395	12.007396109985	9.32298992757495	9.65058812477623	10.0975582645419	10.3122563691191	9.72968230768788	9.86315259199605	10.0263574605146	11.9492513185471	9.67378780949687	10.9747479637769	11.2945237876007	12.0418011918599	9.74122285907394	13.1909147830652	10.7862871445975	11.690470633766	8.83486786040342	8.94868835181366	7.63609406876303	7.79519474445392	6.80420272032169	7.32532717060154	9.53256553739723	9.45101912771939	9.69454977209671	9.76391551696267	9.8664553997476	9.63652623918246	11.8457395090586	11.7725653864894	11.6617503078884	11.5989139708008	11.7523309563786	11.9644911330737	11.4304347537745	11.8262540978981	10.4219517668603	13.4123840754009	12.1288917440387	8.75039024044943
EPHA3	0	1.09442825517263	0.750588679335686	0	1.23752798520618	0	2.45228198610597	0	13.0340958328114	11.3786863575688	9.69995761950947	9.76210819133916	8.37046017971835	8.05191702230288	8.22329548992633	0	2.76150958355769	0	0	0	3.35738582270583	2.86817930784032	0	1.15475155076294	8.13834281373864	8.03625330297334	7.03665214616949	7.15990761484074	6.0894199014692	6.38538019623577	8.53877535593515	8.38978503322811	9.03770842493605	8.98860414276031	8.06801118077765	8.28818831985362	0.689533634631455	1.26583407447595	0	0	0	0	7.62985926452902	7.06408904458101	1.45131669785078	1.23232794445578	5.37555981352625	4.11766395446277
EPHA4	2.27367466847267	0	0.750588679335686	0	8.22433061244092	8.31203560168887	7.44868751456672	7.22293854642266	12.9154567815946	12.3413745683048	10.0428919939005	9.99364938696272	10.1597241136115	10.1638055988464	10.2401174288709	3.02873114464187	0.71575226462895	5.95388180630777	9.99168394888076	9.32163633297549	10.7179206737772	6.7732660759244	2.88244946336106	9.3205124679546	9.47477999615191	9.38388482943601	8.39310134688671	8.55572114464868	7.56603449559264	7.6007621376239	10.210708547679	9.92284512666808	10.4975191917376	10.521874151752	10.7502092022919	10.8192745000559	9.01044462739227	9.03020336683186	9.11819173169444	9.07606569999797	8.98217881587781	8.92307854041665	7.85121076752172	10.4235518763539	1.45131669785078	10.420696938404	10.4928976898968	10.1915795568899
EPHA5	0	0	0	0	0.747577138444637	0	1.993447525341	0	1.53203097502722	3.00748147539717	11.2832506943139	11.4601625291808	8.01480241719726	8.13860287210843	8.22915243243268	0	2.89207886401258	0	0	0	0	1.17650550111239	0	2.83436716522079	9.39522474378793	9.3127657689746	8.18205011524983	8.30120595243855	7.22972263905516	7.13545950090816	10.0026971273976	9.77824958589371	10.0888730230272	10.3048172705056	7.88546466825261	7.77001293861485	1.15414517937948	0.767511546879268	0	0	2.65645178413868	0	7.36828088379366	7.79673565324987	8.98560785823303	0.74392763824014	0.911315958130735	2.15190159450875
EPHA6	0	0	0	0	0	0	2.63651541450916	2.84456871881159	0	0	0	2.40283974616879	6.0658646767393	5.69299678131964	5.89129781606422	0	0.71575226462895	0	0	0	0	0.704998643710565	0.659427287661632	0	0	0	0	0	0	0	2.69748543821725	2.76248760804412	2.21760963833827	1.74290774278437	5.55356599051422	6.16807229342977	0	0.767511546879268	0	0	0	0	0	0	4.72467401800636	1.59654731235487	7.46884436113495	8.05635671561055
EPHA7	0	0	0	0	0	0	3.20165787884923	3.29759211038623	0	0	5.22152437582986	5.85353937286892	7.9629765417475	7.951381996799	7.80399198538375	0	1.54943165658617	1.39701793269085	0	0	0	1.17650550111239	0	0	3.8625134078266	2.93520960861933	3.162992658839	3.34039172689573	2.66101672273046	3.19272624132538	4.44952653208141	5.33422639786023	5.13249734919928	4.54209481070714	7.41612464252145	7.65365302245781	0.689533634631455	1.63551893522246	0	0	0	0	0	0	0	11.3458237559031	0	6.85196613419497
EPHA8	0	0	0.750588679335686	0	0	0	0	0	0	0	0	0	2.87147912908444	2.58539233715405	2.55161868183351	0	0	3.75745112993645	1.2386515066161	0	2.31143909858178	3.20035693763244	0	0	0	0	0	2.01540272294718	1.04611191370381	1.11325961530087	0	1.10911349436893	0	0	2.24865104418228	2.77710525315678	0	0.767511546879268	0	0	0	0	0	0	0	0	0	4.49350794892983
EPHB1	0	0	0	0.875067705173252	0	0	7.57814214094898	7.24830420317895	0	0	4.00501631909772	2.66914895607277	1.63508116554795	1.6524283904588	2.21635797826366	0	6.95802085932085	1.39701793269085	1.2386515066161	7.95129799458845	3.89464599511651	0	0	1.7878167257302	3.06841678890498	1.68536814835489	0.996104656896449	1.01028673189023	1.04611191370381	0	2.43011465307633	2.49275618899287	2.21760963833827	3.00742386950381	1.52415968142562	1.84884370075916	0	0	0	0	0	1.60186873466409	0	0	0	0	7.41028995816207	2.97970775255375
EPHB2	2.67123562212673	4.26036828166454	0.750588679335686	2.11649006579905	11.268951833006	11.3349482346154	12.4707227863283	12.5394925715257	6.22467973540055	5.08154293368818	10.6656573805153	10.7415377287497	9.51806979740896	9.74918725957315	9.53170001565887	10.6246022522076	13.3099169105646	11.175235597434	10.799532542129	11.4512923902789	15.5569798260273	11.1648951687972	11.6175722644092	14.3891397418545	9.51903700534042	9.62161184951323	8.57341977340917	9.23721228268279	8.11836431919558	7.57458764290438	10.3983500026964	10.3989726097732	10.790043260471	10.44501325601	9.82974608722748	9.80755955122581	11.6214095846791	11.793553866794	11.9233196872697	11.9849672317079	12.5583742227221	12.5153800312038	13.8157716962587	13.3813292873602	8.14840410603347	12.4749768348304	14.1253832479292	8.85335215714316
EPHB3	0.82138893456772	0	5.96400877115141	6.24922676231281	9.79729314626042	9.96843921852726	10.5350194653095	10.3679533066469	9.17028991295591	9.18179305076211	7.68356169492704	7.56750713068773	8.45080843312427	8.33972794967913	8.41019045388633	4.32882043939613	9.92418121956534	8.75394227641698	8.58156887627126	9.34941121859739	12.4748028438405	7.93584507624096	9.56119448022932	13.729169242426	7.41731267638304	7.21314247463095	6.95804562991105	7.49611970485221	6.83143986295075	6.73962981553235	7.86812012194484	7.88201633469846	8.10245663333316	8.01126335731766	8.87666381219152	8.69831086296781	10.254582338714	10.4418164369476	10.5376781267987	10.5003842281766	10.8634015872263	11.2107697951387	9.62438604532433	10.4693227392293	7.97690890689869	7.11524876605668	7.21885596527706	12.3433169787745
EPHB4	13.6291892312071	13.7347477326256	7.5545835106113	7.82148970384051	14.1317726563378	14.1541982047939	13.3442320501162	13.4250365811508	11.6422612027756	11.2343534799504	13.530748126789	13.6956995329977	12.955962879513	13.0854664435508	13.0624279303228	13.6587047961555	13.9869770127165	13.3183454812431	13.6591679539387	12.149672699487	13.7633450386841	13.8818862320433	13.1165316756766	14.1069595782822	12.4398147260714	12.446711549709	11.4638767364481	11.5793928702397	10.6201665316699	10.647531144193	13.1656973716175	13.1515743413479	13.5191051009945	13.3609378016764	13.038227305952	12.9725540943938	14.2741022869668	14.2771777969296	14.1641481155795	14.3206830892015	14.5673656330009	14.7733202928196	15.1797404423093	15.1653115274294	14.3269272744313	14.5719906050124	13.1088747341258	14.0606400162515
EPHB6	11.4185213144827	11.3535302371153	10.4178586958699	10.3778027680195	8.30087179004684	8.18394372859142	5.73288763578675	4.78126484318567	6.22467973540055	6.63781763593461	2.18349433037864	2.40283974616879	11.3320944551021	11.1872488562487	11.2355256364192	3.39888230598786	4.24682624616333	9.50334682473554	11.8747311606328	10.2810646865948	13.1322266638974	8.16849725537125	3.18782742831925	11.2915490731921	9.98824509977791	10.0548480497312	10.5448730731749	10.4992559908454	10.7894472360223	10.6806300069317	9.04363844907163	9.16435292717579	8.33773144378266	8.35423015410744	11.7505761066502	11.6442840938778	8.54991892839845	8.6461133811978	8.79457385551736	8.74234380894949	8.68825490326262	8.37835580430064	8.04307466354464	8.79348790777677	2.87972709277668	12.5702488562172	7.30172779135285	8.32004319552555
ERBB2	9.91016953596125	9.95929077905113	9.0195955141467	9.34227729929328	12.9098511032333	13.1375159636993	14.6391230043806	14.6969749963367	9.11721325940384	9.76981146848081	12.2523864412303	12.7029011910903	12.2241651481026	12.3943657777719	12.3537276388226	12.7020938520482	13.1509979804569	12.9003012666971	12.6130573673879	13.7705337428103	14.5936102445085	14.9940144681376	13.6506340275037	13.9669601126852	11.251471241266	11.2532939676126	10.4361839257752	10.5988600143387	10.0050894571591	10.1037535334188	11.9202448454564	11.8136513526519	12.0411490485185	12.0109426884786	12.2308803465501	12.0548773973164	13.0113572036766	13.0764087487395	12.824996792859	12.7094800413399	12.566868322119	12.4700372269055	12.8895336927573	12.2100762498582	12.4788531153796	13.674696854604	13.0256858952308	18.3173832237077
ERBB3	9.90556140014696	10.082230682279	9.24077726839061	9.40574662150355	12.7651057310332	12.8873382127748	12.8374828605028	12.7942937366324	11.4806939265209	10.9956884585512	5.35238431124216	5.65297274015394	12.3384788815677	12.3989540201738	12.3971331659779	8.75438134695121	12.8607000228333	11.192793271018	11.6893613823218	13.660381253006	13.4213759069343	11.7075918514065	13.131048446698	13.5879450403155	8.32164811132429	8.58232544408008	8.85019662127472	8.93633787008027	9.03313115461881	8.9457139357783	7.32295919847723	7.74865680331051	6.89549847109713	7.08701434978281	12.0147186345096	12.3197290541168	12.6968946324574	12.8287398123553	12.5020796278106	12.5455330833189	12.4155922216925	12.6397614404579	11.7794719522082	10.3762811759392	13.9041806481608	12.7686748547247	8.81438292901695	13.1830391674168
ERBB4	0.82138893456772	1.70954158821007	2.96805242410059	1.41586049274274	0.747577138444637	0	1.31668849814071	2.84456871881159	14.3713929627568	14.2845983549145	8.14728806250433	8.14993223391904	6.80630660362847	7.17615087391773	6.88652426607599	0	1.54943165658617	3.92196724801103	0	0	4.55221833811402	1.53128383277205	0	0	6.74014720777071	6.5558381182908	6.18213047825794	5.3053808203443	5.44619964468857	5.29976410493669	7.25203154223083	7.57568604967594	7.83663618759836	7.88086360134206	7.20303401329062	7.47527727493367	0.689533634631455	0.767511546879268	0	0	0	2.34219193106802	7.04853407498426	5.50052962866119	5.10999229489226	5.708170732237	0	10.6730063933727
ERN1	11.8619527661143	11.8799695311238	9.64787317673903	9.61970039228899	9.57002521517387	9.45744127057088	10.5708141207707	10.5991171080112	12.5960462467745	11.37932208751	8.79093472612987	8.29979215594518	11.9432143931066	11.9335739664475	11.9594635210785	9.81233496926698	9.73487835054988	10.1066524391036	10.4921793130849	9.85918653517975	10.1311218032391	10.4965121987065	10.4991691357611	9.53246355879351	9.47228100907746	9.42167227133252	9.63064449642128	9.91681168028335	9.8980522242295	9.97125331238099	9.24230404967968	9.24635205289601	9.06746792914733	9.09460197635878	12.2090362409663	12.2402932413924	9.79884528030351	10.0490490702293	10.0980511534978	10.1948010560681	10.1767310688163	10.0791879347724	10.6532004996923	9.17124901188729	10.4774186681025	9.90454493036986	10.3287077012353	9.62988346220951
ERN2	0.82138893456772	2.13942145383271	0.750588679335686	2.58605972104357	9.86187943087355	9.93566749010474	9.63467297977345	9.70071703889283	7.25128483952977	7.78439279756974	2.44046211971451	1.05109901699049	3.84180390819396	4.18181712859033	3.78294922746429	2.19549190688702	10.1025010692331	1.06284314578407	2.34463985197105	4.1206666023869	11.6302861937291	3.83116846253748	8.11883586303222	10.2360102854179	1.79195612747965	2.44160276664774	0	4.34141058845746	2.66101672273046	1.11325961530087	1.6756720136827	0	0	0	4.08301136307544	3.13854270188512	10.8420436252027	11.0007022123684	10.9777744359866	11.1893381328697	10.8379431997366	11.2402012762001	10.4309573811433	8.47237243494103	0	10.8179631665938	0	0
FASTK	12.0818666418719	12.1858269129131	11.7874444465077	11.9101466390867	12.0481673407925	12.1045936983823	12.2660734211721	12.1372503232887	10.9135426555925	11.6280001965766	12.2302196395161	12.3733516121736	11.7394091482399	12.0859881288751	11.9188193037354	11.6668716294369	11.9479089140398	11.7716082959432	12.1555700448071	12.7447261642199	11.8238512177792	12.7561562242244	11.63607631569	12.1146052159318	12.5484918235787	12.5753913711832	12.5390945348057	12.428030221093	12.3372211237425	12.452747351677	12.5686165619209	12.7751451709226	12.9411418973048	12.8830133411303	12.3267311231677	12.1210534609527	12.8305726911788	12.7698950078791	12.9239366090113	12.8146639654437	12.9409520333662	13.1969288580657	14.0628183822369	14.20984786307	12.6052516284965	12.199422738365	11.7801275459843	12.6223912177635
FER	6.14581367389507	6.0870762587372	3.65559759235227	3.84252700392134	4.84988933931042	4.66112356696341	4.91040985624324	4.68547181710671	5.41353948391442	5.74985478858569	6.11256667168986	5.30727836654222	5.56477766812484	5.38297306254394	5.38290692832023	4.63631841652188	3.97945883253038	6.47917550296233	4.5506758008166	3.15626890546076	3.76043059221673	4.01108724458616	4.41149013376321	4.60304682633823	5.33647818430397	5.23142110014608	5.03682990888257	5.3053808203443	4.47891648858275	4.85400217809834	5.52327861294717	5.87913052705963	6.0861693610795	6.31519569110945	5.7920627555339	6.12837613734176	5.66202684765667	5.17458810206781	4.93246635254883	4.85123911772775	4.82180484636607	4.11127328903182	0	0	4.62678137520642	5.76297564214461	7.14895078688777	4.11766395446277
FES	6.26572823881841	6.39018208446775	11.0788807405636	11.0676294232172	1.893705152443	1.88756940323906	3.20165787884923	3.01188639616116	3.62662136887025	3.91486945927553	3.30104785530544	3.41264194175284	8.14930382382874	8.1994851898987	8.10086778317628	2.91918241087662	2.76150958355769	9.16449805592428	5.21078365006753	5.28095398516496	3.26125841194041	2.73796536512951	4.52477261364932	3.79470985465669	11.2235113320517	11.3446462347356	12.0842969743496	11.8486315219131	12.070556160536	11.9913526312946	10.3830197436912	10.3162823696603	9.59816223982617	9.4973138874717	9.70557549757121	9.10851809432377	4.9265963269582	4.0401280308231	5.18189005783152	3.45979188492074	4.31800821397532	0	6.6371247395793	7.79673565324987	11.4401595660834	4.45395197909923	6.41874628109971	2.81295624199169
FGFR1	3.11620908467739	2.73907517709768	0	0	2.13581523645341	0	6.21054296824411	6.07136537607947	2.7389364194206	4.30579426771024	13.1339883376057	13.0170632646252	12.4006742664153	12.3407234586906	12.5520655297246	11.9048141719537	4.09241753298432	11.2091447195354	11.0072691091843	10.0155066982858	1.21490807076302	9.84608398974085	9.96157123832613	4.67407617611352	12.8282431983959	12.791487359043	11.5308753501515	11.7530860903678	10.6615420985132	10.7659944884046	13.3670185858421	13.5435482094435	13.9453975493959	13.8645333559432	12.8806191843628	12.9034342450861	3.72849108917534	5.14625674128868	2.75771330137613	1.94782613719801	5.67289864498953	5.51658161455614	11.1879601569957	11.9605198737232	11.7564490768369	7.17035115733734	14.4488585626914	11.6576465112794
FGFR2	0	0	3.65559759235227	0	6.28028268060118	5.70879836254965	5.58389552055567	5.4395269556029	15.8926802276654	15.3238969684147	0	0	5.54322020282927	5.35805521496181	5.2962912102991	4.28533073037288	1.19199130188557	6.58115329374493	4.5506758008166	5.94239310624316	6.00944741088971	4.26859539544605	4.56063941681927	6.37803998777173	0	0	0.996104656896449	2.60206653039348	0	1.11325961530087	0	2.98964464823986	0	1.12005027165242	5.36940069696807	5.81493270970314	5.88782739673061	5.90678961858725	5.8377296700279	5.86191953532926	6.17464520002151	6.84524276147248	0	9.05598031117418	4.87437372026636	7.50642552911126	5.72696347110992	3.5023809292746
FGFR3	11.1279184794352	11.1523545627926	0	2.11649006579905	6.50182358021818	6.56382811669231	9.53671565475297	9.48116295049634	7.73400359728607	8.84141842332794	0.915047498544856	0	10.8111810674379	11.1086665949096	10.8931443276965	9.21905425113108	9.34946283574696	10.7032442726804	6.10829297586977	8.1737992848644	9.65163659375661	6.29476051394763	8.35161944772928	9.60923123661945	3.06841678890498	0	0.996104656896449	1.01028673189023	2.06862670272538	0	3.44308488359608	1.72868726757263	0	0	10.7047113154856	10.8718061551193	6.73328762782385	6.65436387841811	7.01381909011153	6.69884910464263	6.96030523697557	6.73929241367274	0	0	13.4824485610172	6.92007598843293	10.6780131863613	9.0300765959229
FGFR4	10.391712152138	10.4821253581445	8.11229145816284	8.39363007050017	12.4816208657197	12.4442730172935	7.74785361299994	7.80467836779414	8.05457574884348	8.21878378876464	2.65850557153406	3.41264194175284	10.5852542274516	10.6284401270511	10.7558549851497	9.51689557335762	12.7803876832328	11.4698081851704	9.55120454059665	12.1900315822825	12.9828221771782	7.99761885976084	7.89830966658241	11.200500098464	7.46836442232861	7.84091090026879	8.35416631742297	8.19535588204552	8.40340172419645	8.18324511019254	6.99088878628106	6.66775531587487	5.44617628059502	5.47317588031905	10.7136040635215	10.3587784431461	12.561740935421	12.5314412458145	12.8114697028461	12.720060067488	12.977876475691	12.9023746764382	13.3231375100932	13.2099239960167	14.4664450945294	8.77107646459067	12.088323808606	11.838799393667
FGR	0	0	5.0477356791996	4.44971679069438	1.60260529234697	0	2.24102934593306	1.46808597054843	8.76865787499315	7.89522380299862	4.15599137975957	4.09437256776053	7.83131617056987	7.84331283362653	7.88783890176919	0.675132147983432	0	1.06284314578407	3.48521291531183	2.13495464982039	1.21490807076302	3.62557166802471	1.4533155428556	2.22631718795027	4.45510677072614	4.60112348789522	5.38470242519126	4.97404016258897	5.48101623995413	5.25651408661555	5.25963338019879	4.78732812205481	4.26724418738876	4.61299580242038	7.96885945781817	8.01463007666015	0	1.63551893522246	0	4.73992099344639	3.43985993124495	0	0	0	1.9601256096944	2.95369169390033	0	0
FLT1	4.15997960406739	4.63464977812296	2.53040901697381	3.92406193431388	5.09885614782159	4.8972988736931	0	1.86782498691949	9.58706908433669	8.29623220694442	0	0	7.15081722369793	6.92786624957546	6.99362734845092	0	2.27918485509418	0	2.13732202481799	5.07859222205143	1.21490807076302	1.53128383277205	4.72770495152922	0.689952041693545	1.79195612747965	3.94536983315379	2.99317623182243	2.60206653039348	3.07975369085555	3.65916967192545	3.11792514650097	1.72868726757263	0	2.1765258805603	7.30069099952077	7.5472888407595	4.8053715070337	4.71610825220593	4.58814113598167	5.50137164638292	4.85995386678077	0	0	0	2.76169314734912	0	0	0
FLT3	0	0	3.39981489310392	2.93974436196542	1.23752798520618	0.926028066120608	3.69237089827056	3.29759211038623	0	0	0	0	3.43672612545883	3.71668358406802	3.24946128460023	0	0.71575226462895	4.54383052974189	0	0	0	5.64821128999413	1.9624666538503	0	0	2.11247891360558	1.99415303412975	2.01540272294718	1.04611191370381	2.16672070316091	0	0	0	0	4.49673083366057	3.33733970787736	2.22545157136295	1.92953494000525	0	1.28034104294281	0	0	0	0	0	0	0	7.26925634161627
FLT4	4.33468702538677	4.5671613934755	0	0	0	0	0.803614295717857	1.46808597054843	0	0	0	0	2.17315421876476	4.00048355698352	3.84529155216783	0	1.54943165658617	0.627160601017043	0	0	0	0.704998643710565	0	0	1.15796239332706	0	0	0	0	0	0	0	1.14865681093568	0	2.91965850335432	3.73985240515605	0	0	0	0	0	0	0	0	0	0	0	2.15190159450875
FRK	7.4268076269327	7.35178443022573	2.69149702361348	2.11649006579905	12.1764427603673	12.2920656830797	12.0699099578011	12.2824446596413	12.9455247340404	12.8868843156088	6.44138756085788	6.75770033518765	9.4194637029805	9.60440635540959	9.64008322222831	3.93751695788236	11.8698354684694	9.15488313448652	5.75572523109017	7.74244632825734	11.7438538308175	10.3730728620087	9.56230065000295	0.689952041693545	5.50243044848125	5.23142110014608	3.99268758254626	5.5436200097758	4.94573892234665	4.37689874615487	6.06264930083246	5.79142694107456	5.83252033278016	6.31519569110945	9.43149830805722	9.44515021206312	11.9752153746881	11.9487381928121	11.9631706588287	11.9520451738351	12.2402619880633	12.3536751979061	11.5299355787683	12.1690577649834	12.4086371560508	11.5819626900658	10.6226742586948	10.1230565155786
FYN	13.0367088113666	13.1072874714999	12.2583167211728	12.2960327682961	12.7590421846642	12.813861697634	8.54874371595213	8.67621151718631	12.1828486469608	12.6339121394209	13.902021637035	14.0511818998735	12.4538143223825	12.6490979914035	12.5356170940191	11.2613940732874	9.82447908321311	10.6416354993482	13.2868483655306	11.2099277465386	11.9518225603103	12.530290116872	12.1683698706477	9.1704499795342	13.2953507215356	13.2603647779793	12.8913678678431	12.9094314175561	12.6494407978699	12.6967526542121	13.7472151675804	13.6114129706093	13.8359442940149	13.8181651261251	12.5802469322204	12.6121854314321	13.0107146556604	12.972328005824	12.6040929392239	12.7272225820335	12.4464772432538	12.5573937721657	12.5535343575057	12.479784589143	11.2695487951542	8.47535828054439	11.5073149278911	8.83442815370922
GAK	11.9596576878213	12.0386545644859	11.4412520169657	11.4760360484212	13.5492492697133	13.4206523487828	12.7245911791526	12.7093192953153	11.7008293960702	11.3932377365162	11.1669243085844	11.2380384213461	11.6350078631484	11.4967987573237	11.5584248572409	12.3713105046005	11.9072304498568	12.3024799502777	11.7777765831853	11.1075551099804	12.5417076280206	11.8419391648588	12.0196668839393	12.7112487336642	11.2492834742211	11.1738682400885	11.3158195830278	11.3162614735719	11.2226132624672	11.3260504303737	11.1226331567166	11.0984303949329	11.1342455114603	11.1376532047159	11.3241115851346	11.4847862122233	13.4531624616765	13.4944806152606	13.3048929226273	13.4159682723021	13.5569851534437	13.6204245125004	13.8450474788661	13.5611812437474	12.4619496056668	12.0533975221189	11.2916098487262	11.8131381013226
GRK1	0	0	0	0	0	0	0	0	0	0	0	0	0	0	0	0	0	0	0	0	0	0.704998643710565	0	0	0	0	0	0	0	0	0	0	0	0	0	0	0	0	0	0	0	0	0	0	0	0	0	0
GRK4	4.22059679114626	3.33374936602357	2.34904682754663	2.77371347526867	3.79705918195405	0	3.77325411397638	4.22229924516536	4.67779274054763	4.30579426771024	6.49902860224439	6.09893295928177	5.49911415312063	5.01969345097456	5.38290692832023	2.37217237833888	3.41076039052584	4.2455893931545	4.37272854963755	4.3379004937521	1.57622697481748	4.01108724458616	6.86185172029576	3.97430145211984	6.34060376621416	6.19036396221299	5.12170526341413	5.66394965508074	4.1730727303065	4.37689874615487	6.55878734935783	6.45589911436866	6.7066862953894	6.75211482593238	5.7423662735627	5.54030596124196	3.91585817259896	4.0401280308231	3.64690781399864	2.40241976648543	0	5.75273307940933	7.62985926452902	5.50052962866119	5.31247801851404	3.98586810717448	2.84103149788814	6.76326705717033
GRK5	5.90850539432945	5.79425085805567	7.71782115124428	7.72240951618421	9.75029832117168	9.51536600033562	8.56018598496838	8.7608988721483	13.3853023268891	11.769056692649	11.5658778793823	11.9925876734012	9.72370555792779	9.40139446177159	9.49084288843846	8.70778488558016	7.17875463683049	9.02970757930792	8.60694805450301	9.84949374333977	9.53828220586831	7.11895504263834	7.77396512646141	10.1023625258976	10.2986488405748	10.310372582141	9.56016514922733	9.4509236864954	8.76653738118874	8.70152115160163	10.9880314910215	10.8890322522515	11.1849033257603	11.0949454151745	9.75026105269622	9.54023262931322	9.58299363778269	9.8460407205358	9.21755431997367	9.32135734928025	9.64067231328253	9.63443227712701	8.84808349869435	9.92921684756741	10.2524621667873	9.06443384291371	9.07216947613505	5.48905091024687
GRK6	13.7213030915384	13.8333068453129	12.4970825047062	12.5504993632825	13.2034372298645	13.1692965212303	13.8469044946324	13.93744856012	13.1045854354221	12.2294777961995	11.1796493547109	11.2309771746028	12.6499884110091	12.735829957679	12.6249584720241	12.6793054346658	12.5407813084834	13.1431603939722	13.5843190009167	12.9159740614915	12.7189754784251	12.0889701639455	12.5633948809201	12.8783619867924	12.2383636952046	12.2516877554289	12.6089785671061	12.4519945554009	12.593860709703	12.7017998186155	11.849935398511	11.8943639680638	11.7468499354915	11.6497025401272	12.7460390875284	12.8645744737168	13.4530048041467	13.5511234928271	13.2252998673936	13.1560502598251	13.1709057201696	13.2081428017949	12.8515709125382	12.7904364919708	13.1017574715339	12.8885395887146	13.0021822971552	13.0731738257426
GRK7	0	0	0	0	0.747577138444637	0	0	0	0	0	0	0	0	0	0	0	0	0	0	0	0	0	0	0.689952041693545	0	0	0	0	0	0	0	0	0	1.12005027165242	0.954639807753783	0	0	0	0	2.40241976648543	0	0	0	0	0	0	0	1.44470198693371
GSG2	8.12649610302607	8.14815024246088	7.65570164140297	7.953567150646	8.66656334414915	8.70327179981887	6.91019245023488	6.75323065504827	7.75941979797469	9.00523927305621	6.5270078966301	6.68440128147093	7.41690772739775	7.60995575317328	7.78820936538613	8.86191218016472	8.34313701274296	8.31741695874746	8.89555292431188	8.03453463399709	8.40897999589501	7.42960702669385	8.51363881063828	8.27644020322937	7.7333836426033	7.5735502577679	7.9229681637753	7.97461486484769	7.69767449121783	8.06914318422965	7.52556691330359	7.39903374411742	7.43135058548335	7.42909400165948	7.87972980343852	7.69952411577406	9.23243735940326	9.32851897621733	9.04727752408393	8.38656554210555	10.2797060229997	10.2456429504439	12.2078245151446	12.597820505593	8.37635919448591	7.45742031350297	8.45393655643703	8.15553103534928
GSK3A	3.64461732400147	3.1614025646026	2.53040901697381	1.41586049274274	1.60260529234697	2.20168119162173	3.69237089827056	3.16180023228931	2.25817316640831	1.12008579182408	0.915047498544856	2.40283974616879	3.43672612545883	3.02598754796305	2.01411360314169	3.47827699836481	3.79147936788092	3.01413896348748	3.39485024334749	3.06174830572631	3.04735158662262	2.73796536512951	2.88244946336106	2.40397913975884	3.43980446965116	3.59468264806265	2.99317623182243	2.60206653039348	2.66101672273046	1.11325961530087	2.10165745197321	3.51275468112752	2.55294147182443	3.7979468035453	2.72869857667194	2.08835943140332	4.32161246228046	2.72653647595491	3.64690781399864	3.86543951512387	4.93335276930556	3.19242290574145	0	0	3.35770222630417	3.92308340955975	3.63806031837534	3.79862023529558
GSK3B	11.251993735752	11.1822651878563	12.0652829976296	11.7922755266103	12.1041950067821	12.0492964177886	12.2402978986868	12.4349814351155	13.6961922661207	12.2587944120849	12.3335950046809	12.4274221814378	11.8701532619022	11.8449972523334	11.7259685890457	11.763639018395	12.3211482086346	11.6888399501304	11.7381277118927	12.2780614384251	12.0461116657619	12.3555273326158	11.8884458538223	11.646165437474	12.0019817065677	12.134266974314	11.802370883693	11.849821378176	11.6691394318682	11.803637433992	12.1066004705065	12.0630281788718	12.1490810032251	12.1689286872105	11.5561942464068	11.8486992367982	11.8112238131936	12.0675157587713	11.6240509350392	11.7906282936166	11.3108888024255	11.3767674499789	11.1467554185256	11.6185107648162	12.175896262222	12.033334086848	12.4505284193682	12.7969676175375
GUCY2C	1.72304267818018	1.09442825517263	0	0.875067705173252	3.64875344420228	4.43968082815447	0	0	9.99808322068661	8.50171175447603	0	0	2.38186489701156	1.6524283904588	2.82347353022696	0	11.2043694758519	0	0	6.09337618367335	1.21490807076302	0	3.84071261691305	9.72770008393402	0	0	0.996104656896449	0	3.40389692209543	1.11325961530087	0	1.72868726757263	0	0	3.82103051390527	2.77710525315678	4.13295321933658	4.10044049504838	4.49902486672988	4.29105320321565	3.71427507564556	5.80618954139351	0	0	9.95674664254496	0.74392763824014	0	0
GUCY2D	3.55329783376334	3.97807639784134	1.24181482078925	0	0.747577138444637	0	0	0	6.52061837545436	4.46759130825851	0	0	3.61262000942719	2.58539233715405	3.05213341370611	0	0	2.09326713134285	3.72661407363394	0	0.731730628416148	1.81581006461105	0	0	0	0	0.996104656896449	1.59866190829816	0	1.11325961530087	0	0	0	1.74290774278437	2.50854996616235	3.5120314714777	0	1.26583407447595	0.782747615686389	0.777772711877716	0	0	0	0	3.09025933388532	0	2.17729308221565	0
GUCY2F	3.11620908467739	2.13942145383271	0.750588679335686	2.58605972104357	0	0	0	1.86782498691949	0	0	2.65850557153406	1.65270009014893	4.31863876606802	4.95469546328462	4.55403573569208	0	0	2.9134670296676	0.748366164982649	1.70553067016151	1.57622697481748	1.53128383277205	0	0	0	0	0	0	1.04611191370381	0	1.06856120138932	2.16072392170069	1.14865681093568	0	3.61555146787171	4.05421309178958	0	0	0	0	0	0	0	0	0	0.74392763824014	0	0
HCK	2.02447065214182	1.70954158821007	13.5270466216482	13.6365244244002	0.747577138444637	1.88756940323906	2.45228198610597	0	4.01215863872386	3.67083917731904	0	0	8.06104357953932	8.02841980907492	8.0848071612257	0	1.19199130188557	2.9134670296676	0.748366164982649	5.21660311017902	0	0.704998643710565	0	0.689952041693545	13.0335108633824	12.971053747073	13.555514872801	13.4516045913639	13.6297045258781	13.6574346401735	12.1828086601993	12.1570428155695	11.2331132987303	11.1856895400569	8.49301740914255	8.45526263081184	6.1715351677891	1.92953494000525	5.6641384670721	5.40735114783947	4.93335276930556	0	9.12763884254239	9.05598031117418	4.72467401800636	6.02456907111562	6.35807873176321	3.96694351777601
HIPK1	13.9720444596128	13.900289028865	12.8737404289361	12.7191712616549	14.3713951307181	14.3122272920257	13.012454674194	12.9782992123535	14.5824721053212	13.6651575103373	13.3035638145898	13.3027164997234	13.825764797888	13.8484819102014	13.8122067272161	12.918258950067	12.6051107200208	13.1122653268265	13.3987919962695	12.6475210093924	13.0205881360443	13.2623241509814	13.5278291424194	13.4125999400612	12.7760092956846	12.6481747339674	12.5717516984666	12.6487151010808	12.5781178068352	12.690926502152	12.8967903000759	12.82108382557	12.9484908746975	12.8599689579847	13.6074950518928	13.531773667471	14.0378455826589	13.9849175369478	13.9183496818145	13.8570024211529	13.9058868361178	13.6942794608918	14.2150899130365	14.0794128785448	13.1626094050237	12.98378573305	14.1131736677912	13.0694213761047
HIPK2	12.7980766460505	12.8712780488469	14.4282136589687	14.5327588925666	12.4078318586837	12.4828936277815	13.7267076306078	13.8005470349141	14.2238549924637	13.8404474992951	14.1277829335419	14.3307655590865	13.3621006900819	13.4298851187337	13.4374818660485	13.7228302832865	11.9434453129865	13.3535213137453	12.5683768502474	10.6263021620298	13.0944768067311	13.0620532744588	11.6579723797353	13.363834780854	14.4563916896556	14.3688528944092	14.4836764528744	14.4589667210422	14.4985239434411	14.5472168196429	14.3072912683975	14.3178393686066	14.3924165394157	14.3095125944231	13.3041530305745	13.5589350907468	12.5862428034918	12.7162472836673	12.6600831697015	12.7886776005973	12.5104600731662	12.6747624709856	13.0711851570469	13.1758197843204	13.8999850582742	12.7735488375255	13.4056688604747	15.2927138795876
HIPK3	11.7017435440827	11.9223622117696	13.3197481187824	13.4920420002871	13.1096940298866	13.2282628790995	13.7276593108991	13.7048282621484	13.8423529765355	13.5587520603653	12.7523945877023	13.0560875848511	12.8383642067976	13.0018485157032	12.9666413234814	12.6422129568323	13.7840346197933	13.0870277793107	12.9312709266223	13.2695979671398	12.8918266768958	12.8912854051826	13.7745783265763	13.4679920831513	13.2413365939068	13.2492430419277	13.4063561635757	13.3338068517581	13.4015416288097	13.3956689728893	13.2088070799443	13.2266398362932	13.3435758334182	13.1098542239353	12.9058801292214	13.0802902799102	13.370768144354	13.6657275659255	13.4375577227998	13.6335374551618	13.4218502862884	13.5905046730082	13.0930420702335	13.3388087153047	13.3844464085265	12.7412141891425	12.8478565180715	13.3223488465304
HIPK4	2.27367466847267	2.13942145383271	1.6075966967846	2.3702956488062	2.13581523645341	0.926028066120608	1.993447525341	1.46808597054843	0	1.12008579182408	2.18349433037864	3.25955299855035	3.69312836582409	1.94791466325883	2.21635797826366	3.31486258802908	2.07440157978427	4.92619864973418	2.34463985197105	1.93616149570184	0	0.704998643710565	1.9624666538503	1.50573327665912	2.56698118469901	3.59468264806265	2.57846440680281	1.59866190829816	1.64612324661351	3.51979966129404	4.03234501083445	3.18585289221217	4.17305014332479	3.53130773752299	2.91965850335432	1.84884370075916	1.15414517937948	1.92953494000525	0	0	0	0	5.08086368261162	0	2.63313482436135	4.45395197909923	2.65181209459879	2.97970775255375
HUNK	0	1.70954158821007	0.750588679335686	0	0	0.926028066120608	5.34020008525922	4.78126484318567	8.60305126322029	9.14936177195716	3.01525655633376	3.41264194175284	7.50874809455564	7.77435909190512	7.56094552880564	8.53983408730253	6.16304237467235	0	11.654794950048	9.83527785977991	11.1511609781692	7.49153766924889	9.1117123414263	10.7806464651259	2.83937561863837	3.45588749856635	2.80067073756483	4.01922784562874	1.04611191370381	0	3.58176175751251	2.98964464823986	4.91694338197939	2.1765258805603	7.60870435636719	7.59175332211535	0	0.767511546879268	0	0	0	3.48243678357554	0	0	7.51672739911565	0	7.5388458357763	8.36217858202755
ICK	10.5798912257281	10.5655490323008	11.6282888240129	11.6557284241937	13.7869287525621	13.7030339522203	12.1018235911213	12.0833587381591	13.4396222880779	12.5107973215366	12.0229555754836	12.1495948682872	11.5731977731112	11.4903635694828	11.4945144979683	11.1285011360766	11.4691336582112	11.4040760238186	10.8551320941362	10.1033973864602	14.1563589074305	10.5581071028302	11.3567032185766	12.7254268550725	11.7870640144828	11.7045634043323	11.7772446990783	11.6724429212431	11.6197081525258	11.6714696924344	11.8490773948604	11.9285982089336	11.9962968516848	11.9373059102901	11.5321757076025	11.5538410593928	13.7792680011106	13.9611628910208	13.8159888926844	13.8295809990236	13.8004848358343	14.0325742357811	13.6634145544459	13.539888240226	12.0454194896343	11.8955166086602	11.0171898856444	12.5052740148476
IGF1R	8.2732211350232	8.25387691391617	10.8457107314801	10.8798777378461	11.4750071473868	11.5679214906892	11.692024179671	11.8004038185139	10.4107643241537	10.0667563717269	9.70455888967588	9.92371002795407	12.3074452880214	12.3816723481052	12.3891445708304	9.99553232834113	11.5831629138487	9.4560352097364	10.7756717740789	9.78900658999859	12.8511292050387	10.5478197600354	10.2960667583312	11.2012517701837	10.4046759436578	10.3549993146903	10.7141570118569	10.6231864105956	10.7489525448012	10.7279073668761	10.0880787483748	10.0868601656958	9.98354709447119	9.91536309742414	12.2158803394601	12.4525764597288	11.5506783437103	11.5808064167198	11.4555406460441	11.3574768009182	11.3859365028341	11.611648177004	11.1879601569957	11.1693710040958	10.2059023063235	11.0519040272917	11.5600296452309	12.2273847288188
IKBKAP	11.1841728489227	11.1530739748088	10.1746196715887	10.1436352283781	11.0498947300673	11.0447277800792	10.3854579636857	10.2917246357533	12.6052745244426	10.9553272413212	10.5209883428111	10.5618605201088	11.1484245461622	10.9246917773652	10.7909265382701	11.0107685764806	10.6729043691998	10.1829726039673	10.5057355773964	10.1130042117854	10.3888326631513	9.89273359550717	10.4311669660281	10.4401969347904	10.1455187842288	10.0712866007036	10.1696250607417	10.4192292496857	10.1527593347832	10.2166637090309	10.1741796330431	10.3228141709289	10.2590091013769	10.2913698860894	11.2593348496357	10.9695865706058	10.8715980017978	10.8687474742506	10.8857430422622	10.7565949395032	10.9078967223504	11.0089794479045	11.806181760414	11.3268474785698	11.496965579422	10.7238282201272	9.53129929357522	10.1263943854863
IKBKB	11.2843012241766	11.3697133228831	11.3385378729464	11.3731834447484	10.0675619400167	10.2308014298215	10.7108646656131	10.7723124111866	11.0728109472262	10.4131502084773	11.3784691463776	11.458514634101	11.0236002618913	10.8287653504019	10.9829747244551	11.7394194876486	11.0599199046521	10.5654031739182	10.3633306388461	10.5796287654541	10.7657827747817	11.1034186494791	11.0803287400219	11.0855124739533	11.6594207390077	11.5951368934548	11.6477319156462	11.636583464904	11.6419937975302	11.6637308889045	11.5737962671576	11.5849740026339	11.6097459654053	11.5442398403654	11.2201601898868	11.3267865465986	10.6246697187838	10.7764479000922	10.683207054845	10.4752607831577	10.3041247789278	10.0517850436	9.68320661766714	10.5136860206689	10.6346938299745	11.9723825966461	10.4644014649829	11.3131615510532
IKBKE	8.44501158896307	8.47252327613251	9.57487125530182	9.70723531030306	9.24470146067686	9.2080508084978	10.6310551268692	10.6735640272804	6.57888338771238	5.84128759814782	8.6065609520048	8.79370245199005	9.68608661615626	9.35176976494936	9.35146660614642	9.10486165272584	11.0933870743874	8.49121225802758	11.2605436423093	10.1778142798697	10.6280336479071	10.7857800170917	9.80870391582534	9.60809804966233	9.70931563217867	9.74783552667961	10.0228733822913	9.93486467414395	10.0140323739334	10.0302232693889	9.42612896194253	9.52312653775193	9.34092555694448	9.36748584637695	9.88804084104613	10.0077076835682	9.78388079551518	9.95213597806647	9.65794859631715	9.67408345568465	9.9390371806347	10.0011087099358	8.62621275980925	8.28030752121041	9.11760634908687	11.4929010311918	8.35650503422612	8.88785144181298
ILK	12.3919364509075	12.1321074638381	12.8809375846676	12.6098407122197	12.2094967277552	12.0104836670927	12.7628506245466	12.8697813206172	14.7760412925086	12.844004249806	13.7939061580275	13.7525030407211	12.4273970195255	12.1551981862926	12.1358420521767	13.0611951241197	12.2561414134405	12.2859003678188	12.7631103234442	12.7020310884804	12.2970187704165	10.9367225831921	12.1761582296101	12.8317948639668	13.0566321041118	13.1666350612128	12.8637200738511	13.0152051373983	12.738015349396	12.8469126791307	13.4322045453794	13.3620223996985	13.5259688222946	13.4168102735731	12.2936871953472	12.08110680381	12.0658438442224	12.2006901414493	11.8817858709568	12.0021562196727	11.6802026159444	12.1150613713353	11.8581621372687	12.1410495314109	12.5277007092843	12.3122469688622	11.8027113666119	12.6225882087173
INSR	6.96004985187675	6.50283132394396	4.46968124760769	4.87574081910392	10.3776712769478	10.8481356203627	11.5070827458594	11.4402949653208	7.90317545421822	7.93727721900623	9.89507211837928	10.2526494657807	10.952807673334	10.9410388781194	11.1423833793223	10.5559207772601	11.3874319007976	11.2535807030692	10.7502712674844	11.1743707120504	10.7275085449835	10.4717588617879	11.602596220882	11.4453993138976	9.10384781421681	9.07559298919644	8.00345634204505	7.89077836302896	7.27009760044001	7.33575435725961	9.73189881231086	9.72598382644018	10.2183188734519	10.0540054697174	10.7658392952627	11.1171583164884	10.573376231676	10.8027791120519	10.4835365573179	10.5271746881239	10.9471894612925	11.1213304217899	11.7794719522082	11.1413689104272	11.7715591599951	10.9737099999814	10.3365905713426	10.14735676009
INSRR	6.58678271611092	6.40957843491622	8.54020047632958	8.52356755992078	0	0	0	0	5.05149189525342	4.80698268326058	5.55620928259172	5.41995012837586	2.17315421876476	3.71668358406802	2.69394003998638	0	0	1.06284314578407	0	1.09135753741495	0	1.81581006461105	0	1.15475155076294	8.06726355936404	8.09004629645582	8.4516526087927	8.36473390983286	8.68675787161577	8.56194380655923	7.49078290570164	7.65236879381171	6.98138009389839	7.06189106053463	2.24865104418228	3.24136266796858	1.78703469553266	0	1.28735913075965	0	0.813794985016138	0	0	0	1.10861372082529	1.88710249594675	2.17729308221565	1.44470198693371
IRAK1	11.6193654894455	11.698694910333	10.2477056307366	10.5673697344063	11.2859203951411	11.6021561412078	12.321755217358	12.3257831996094	11.0368869611813	11.5645712599959	9.85147993301794	10.0747680245954	10.9451226387975	11.1386959196919	11.1086267378164	11.9676390088497	10.8328576658644	9.68132701394656	12.2449731975445	12.0441207096274	11.8319783399203	11.4293419829228	10.6230757609735	11.4937522529829	9.45719549665297	9.45394339153758	9.56206466858219	9.4488312647162	9.86218429936113	9.51944644261429	9.09953976213462	9.42939142508426	9.55446328282401	9.42772692500458	10.2387977977962	9.87307633897449	10.7057740074561	10.5633093154278	10.6192315190356	10.4555764241865	11.3026887548029	11.4170569108527	12.3687841899486	12.0979904887099	8.71091869656904	9.63509411937009	11.0807567220286	9.10191786942312
IRAK2	8.17708071686996	8.28571630977371	9.34891659492532	9.27199909904969	7.53667506200193	7.27525342100519	9.83283064308506	9.81829742930056	6.83940034322042	4.61305890099121	10.7622466986166	10.5821814670165	9.44439084592265	9.31015373117448	9.35280846701784	8.12454655673736	9.16804874790344	7.98983622341855	7.53332973073226	10.6283647989629	8.95364890485899	9.05414442008832	9.52760874205646	9.46019924818476	9.73247294527481	9.86046330675594	9.63786696582732	9.55380289760669	9.40354010484255	9.33425023930368	10.259310346541	10.1499313485035	10.355980278784	10.2791591304494	9.31095964737153	9.18629354615649	7.38420981400161	7.5532071576137	7.63743037466354	7.68689489168236	7.53846328656904	7.93807096018019	9.56306497114306	9.05598031117418	9.86669664259829	11.6742089053923	8.23945536385459	4.37877223442451
IRAK3	0	1.70954158821007	2.53040901697381	1.80829544770071	2.13581523645341	2.45948110043667	7.31998621889127	7.64831954603403	0	1.12008579182408	0.915047498544856	1.05109901699049	8.05343891244413	8.18184377655485	8.14180741988473	0	3.97945883253038	4.06962858647127	0.748366164982649	1.09135753741495	2.79611378554032	1.17650550111239	1.9624666538503	9.53842447310478	0	1.68536814835489	1.99415303412975	1.59866190829816	2.88552428773005	0	0	0	1.14865681093568	2.1765258805603	7.70265164921293	8.18876784504629	3.06231950155555	2.38238664252766	3.26975898354951	5.22645378101288	0	0	0	0	5.13394612916679	10.2711758849095	2.43397462278893	1.8412078365975
IRAK4	9.58372088179434	9.5047132381891	10.4026644110346	10.2472642596143	8.5380649577828	8.74925936704085	9.20801733430678	9.06203784025482	9.67983941237448	9.84721648513719	10.8644708975571	10.7675017571124	9.56562393116636	9.40899641740342	9.56334074374751	9.37240370290202	10.2984553368662	8.61458814694041	9.19402989867309	9.15565261365588	9.9493040722425	9.58356054371882	9.78141543378387	8.72835804302517	10.6061709793107	10.5306226698199	10.3618020265667	10.3966107087641	10.5169963185963	10.608289308577	10.6407269308054	10.8828569423946	10.9547999752219	10.9586683864276	9.56613630939579	9.8376159815353	8.68707246469706	8.5220587359178	8.05196132000663	8.00441451593504	7.4845400627811	7.30124831760879	9.20995770790471	10.3762811759392	9.64396608625815	9.04797669318729	8.44302450485348	10.1626101263237
ITK	0	0	4.95554926410155	5.35883647186998	0	0	0	0	0	0	1.87061859463465	0	7.76767581598089	7.57253652324989	7.73979834342563	0	0	0	0	1.43088288691154	0	0	0	1.7878167257302	3.73489435739941	3.83767560883172	4.747375957915	5.1073646570014	5.17566787414811	5.06925044056619	2.10165745197321	3.77909538243965	2.82484301566856	2.50948856772281	7.35129753939314	7.57708357118218	0	0	0	0.777772711877716	0	0	0	0	0	0	3.29390051800338	0
JAK1	13.6718743478976	13.7183146836172	15.0566919808478	15.1304049715094	12.3461450099661	12.453331100751	13.7061736470745	13.5678794127006	12.6377589950816	13.0192198548948	14.1368190937403	14.1372187288881	13.3391216787284	13.2686608550273	13.3383450247899	13.2032455202619	13.7339704959734	13.1340135786188	13.0128086032403	13.3940011806774	13.9245273146851	13.1408635331528	13.3134917060213	13.7548041907293	14.7120206081352	14.6307798635241	14.8662678400509	14.879403711566	15.0433065025356	14.9350832395106	14.3797803744929	14.5154636375494	14.4653315301883	14.4423705936202	13.4289247484418	13.5544955551953	12.7260233179623	12.7489985641094	12.6858650572217	12.6438337158717	12.7173151451924	12.6921714872504	13.3996717911114	13.5977041358148	13.4438931161328	14.7511163580754	14.7008551225653	13.1357920497161
JAK2	12.4021955806678	12.3725327121577	11.7968839027647	11.6523678462716	9.95758713260695	9.99540360038573	8.50500832677172	8.12074455735432	10.5207513579747	8.93778802536196	9.80224261551456	9.61009178634747	11.0634254365894	10.4094516427453	10.7978396877143	9.94402275131822	9.23263030353421	9.54810706967253	9.38364252627277	9.2511047862218	9.25758280411372	9.34579901078625	9.68619725822933	9.93531487436384	11.2160625027721	10.9505416344555	11.3530488261646	11.3076276766368	11.5043911884735	11.2876268062429	10.3663259942957	10.7697989053793	10.1473267114964	10.2250179892823	10.7681692722801	11.0142850534837	9.725556596341	9.94187073923506	9.78354507800104	10.0092246627528	9.5341068118446	10.0434616408441	9.99320705077094	9.92921684756741	8.87091610870729	10.2206758999475	8.85611154031842	8.2277527763655
JAK3	3.35124346096935	2.13942145383271	14.5409726390717	14.61753987023	3.56846178100725	3.85803730186954	5.41772542637393	5.88986340945075	7.45168303871334	6.72041951206509	3.16521740888731	3.79340618340605	10.4012872575732	10.261098922344	10.3663946642594	7.72960056041774	1.54943165658617	8.63053329236165	6.53582054621929	6.06928427971176	1.57622697481748	6.57775313124295	1.4533155428556	3.51411065985592	14.0387126024673	13.889350100459	14.4707791551342	14.4013665494123	14.6367819194217	14.6938691935523	13.010895028884	13.0587567806742	12.1552532643829	12.1600774350313	10.4489675148232	10.4641849351988	6.79030828175618	3.8424044783909	6.73035496382312	5.01957763449031	6.15942989594246	4.88240204743557	9.99320705077094	9.17124901188729	5.50845279005208	7.91813719623169	7.24422114185285	5.21580995544262
KALRN	3.23850727080259	3.33374936602357	4.00131069311085	3.84252700392134	7.82284678940406	7.643194836849	3.99180474605875	3.42169506819912	4.17211464118229	3.20401435655428	5.22152437582986	4.90433519272718	5.08724162945734	4.61940463321104	5.34024899496262	1.13322553054543	5.76325664229973	2.56088604732408	5.56170714687223	6.00723332092613	8.41457711904291	1.81581006461105	1.11030376565515	5.4570062574188	4.93329367739875	4.5337032365373	4.69293931457898	5.01986438122536	4.61052641560961	4.73299922804786	4.93678855975348	5.24899690363919	5.27535309627186	5.78091611544359	5.08037410045182	5.22610738306674	8.21711850057709	8.28601530439666	8.12078552197581	8.10143254358142	8.12475903639543	8.8098636401837	7.85121076752172	8.47237243494103	7.75547057880859	1.59654731235487	5.92817362592866	3.70647100940522
KDR	0.82138893456772	2.47018222239344	0	1.41586049274274	0	0	10.4990574004173	10.5378641488364	0	0	0.915047498544856	3.08826953461679	7.78155134976342	7.65668268299768	7.45497496652468	0	0	4.28641948272679	1.2386515066161	0	0	0	0.659427287661632	0	2.23089819061763	2.44160276664774	1.57976636915952	2.01540272294718	0	1.11325961530087	3.11792514650097	2.98964464823986	2.21760963833827	1.74290774278437	7.43970298333965	7.78710986155296	0	0.767511546879268	0	1.65234690472613	0	1.60186873466409	0	0	0	3.56018467480642	0.911315958130735	0.896103593494581
KIT	7.37441252822095	7.53955713990287	0	0.875067705173252	2.82999913516942	0	7.42384940241106	7.55653585013746	7.58559800736392	6.33636784825299	13.1055673659611	13.2490746672287	9.67869084697783	9.80556808296183	9.66298111285411	0	7.1464140986074	3.01413896348748	4.63204280210505	11.8770120155257	6.56695901714308	2.0533601056731	5.73202478616275	9.65384396858718	11.4632258590713	11.5160115346836	10.5611100718776	10.439392498275	9.31465003073223	9.33425023930368	12.150092392282	12.0847123946049	12.394168031454	12.2659656455786	9.29381170587599	9.43569464129768	2.22545157136295	1.92953494000525	0.782747615686389	1.65234690472613	4.70090392064219	2.34219193106802	9.79410793564198	10.1699972783622	3.35770222630417	2.82223266507635	0	6.2462155006021
KSR1	11.5446483069581	11.3308189120551	11.6511232706667	11.6206191014037	7.26461552249549	6.61771098110369	9.07873569914488	8.96337587072416	8.32524072338958	8.08800037699931	6.99599609632436	6.90693819065914	8.79888195335693	8.82887785216002	8.80664794944059	7.07328937854951	7.71700893636631	8.69070796640852	6.03539260527009	7.17596901969628	7.34743835058231	8.18733219696914	7.44507440271883	7.32588800613939	10.3567065796953	10.5899095927762	11.0809905979528	10.9122736257677	11.0259156233283	11.262569506753	9.71316009092036	9.67991712168746	9.12834724437308	8.95146726888941	8.49676890015803	8.41733308616305	7.00511379341289	6.85149853360889	6.7594253279967	7.337697158529	6.73251713990626	7.3560468176405	6.05939130792525	6.48450715658269	8.57971767864221	6.74055589643632	9.44460206182506	6.01606029401816
KSR2	1.34153770922351	0	0	0	9.2202752682088	9.20144919222122	5.20094710507028	4.87109144747517	0	1.12008579182408	2.44046211971451	1.05109901699049	6.86830109339243	6.91083300209591	6.84135286715615	0.675132147983432	4.47230572475505	10.6138316557295	9.99745292593781	9.42848153941317	7.62356766123791	9.80195490080969	9.68822533042847	9.1456722561238	1.15796239332706	3.3023041794289	0	1.01028673189023	0	2.49910733229626	3.28964639834122	2.49275618899287	3.2508883428373	1.12005027165242	6.80342456897739	6.89173076551161	9.14457323271782	9.30468336672578	8.98094779692266	9.25542420928273	9.06616318205299	8.98233724065146	5.08086368261162	0	0	3.56018467480642	8.33698962651646	8.10679589283647
LATS1	12.18884924684	12.1780721385654	10.6346400986211	10.8092073693553	11.066889571122	11.1541823550001	11.3123426827314	11.2947041945473	10.8335363283518	11.3096588044432	11.372216685149	11.3979008416845	11.5618521639627	11.5987010833348	11.704319195799	11.3984615141912	11.3245048262627	11.1762543692122	11.1723427375788	11.2351863226455	10.9557901153667	11.3697831886348	11.7083064877243	11.3055981106411	11.2249964938852	11.126744789387	11.0187259601546	11.001344170366	11.0006428632674	10.9562449593641	11.4893137013906	11.363384182937	11.5073107793353	11.5173460836497	11.6589602086497	11.7573113115663	11.2576069408209	11.2610618225229	11.3666288849325	11.3297119742603	10.8669184708843	10.8979471452714	9.36171716747062	8.79348790777677	11.8466362256541	11.0301914637483	11.0801699351179	11.2710564911282
LATS2	9.11396021207542	9.28602898692392	11.5859971366016	11.945052013081	10.0464127016042	10.2253883848161	10.7631638333181	10.8613116566212	4.01215863872386	5.17823536204742	11.4641769863324	11.70774910516	11.01579509993	11.228217460495	11.2076156980532	11.1036778002712	10.9343715332915	10.1529272706372	11.2464820615847	11.3317013569057	8.58310061614964	11.3162413451298	11.0038210141033	10.0331248267008	11.8447142157831	11.741449652123	11.7743801825353	11.6152851729674	11.7658435265378	11.8706052337059	11.6726423868762	11.7330665868073	11.7641168473537	11.7752838271057	11.0480398901666	11.1306158519151	10.3531705881566	10.5852400033954	10.5151288207121	10.4214088547328	10.522766740532	10.7557410173572	9.62438604532433	9.92921684756741	11.2580145811117	10.0883418541162	11.9204813112051	9.01574889896684
LCK	2.98257525872438	3.62677135998371	3.08869646772009	3.84252700392134	9.62688268023997	9.87611685165557	5.84938892784004	5.57934526567045	0	1.12008579182408	0	1.05109901699049	11.9588183707691	11.8886065407762	11.9063079651813	1.9941144832111	6.83354448586053	3.69816159701369	8.74365757354034	4.97865777984978	15.1076145420469	4.06639736090015	3.89791145363703	9.34792452103146	5.04513418141466	2.70941448249584	2.99317623182243	7.25877056338304	1.64612324661351	2.16672070316091	2.10165745197321	0	1.77995206949907	1.74290774278437	11.3936695096564	10.9723919728352	9.16319628111634	9.21204642079461	9.60153941306363	9.38594999261466	9.41583972476768	9.70297466975265	10.3962174521583	9.71794636501193	0.658272465718346	5.97899789449602	2.65181209459879	0.896103593494581
LIMK1	10.8234773358211	10.859787371293	11.7860510672938	11.9410790743785	11.0053197240536	11.0298997976719	12.3876624593055	12.3257831996094	10.3175919010419	10.8288543326171	12.4553019179331	12.5892773572002	11.6089803723376	11.5738923097558	11.6646203288626	11.786727835996	12.4210151638194	12.4394625931849	12.9661336019012	11.7520481751604	10.6771738168066	12.0118204986625	11.6178382859818	11.9468140289058	12.3780778673517	12.3605708091862	12.3973416730173	12.3096509227494	12.3753128325427	12.2350307066533	12.5944446407669	12.5642124258887	12.7966067798729	12.7204337563829	11.7992360629351	12.0460272089452	11.6925785847712	11.8052093754056	11.510366842054	11.5228375694325	11.350785603559	11.6596350496977	11.724521430502	12.0232402250627	11.2370868433878	12.2012842853951	13.3024160748016	11.9890664290845
LIMK2	9.61228144829138	9.60906864227429	13.2288292269644	13.0102118427699	11.4436994921305	11.4400990562525	10.1671257019775	10.09953436585	9.25760544989556	9.52522041287238	9.57150906857609	9.40635828308687	9.67497869612121	9.62935121041092	9.5840555033046	9.55973354212286	10.8872008812471	9.80503592161791	11.0294941685978	11.7286852196861	12.5501547048904	10.722622781427	10.174744466488	11.1743246403607	12.6780253146217	12.8222748145831	13.1766100902563	13.3843596819151	13.508639991095	13.4521694832576	11.8955258240869	12.0234766682678	11.4469541852629	11.3855982644421	10.1522493247358	10.2627374709247	12.1028921741178	12.0377016458639	11.9989063791382	12.0410773134914	12.0752525802354	12.3016958226492	11.3600715617485	11.4911738114994	10.5974915054929	10.2385123792238	9.67190056784403	11.9789468630743
LMTK2	11.7077115367016	11.8282081960856	11.7010686425977	11.6083381550512	12.2710396911255	12.1629552637108	12.4678779218992	12.4204101109336	12.8861916698992	12.5093460207641	11.102721452673	11.119993879354	11.9511653726667	11.9648565270931	12.0094543183471	12.3683827177973	12.7279424940206	11.4609177863202	12.9121829842847	13.2592362761121	13.1391102623126	12.5004774157033	11.8633112579595	12.0829390512672	11.324640421965	11.3816653042734	11.4398014266855	11.373639680357	11.5517320633332	11.5236830581015	11.0975659835317	11.0425430245207	11.097054913667	11.0825073208885	11.922547943168	12.0623576051587	12.327446799014	12.3775242610657	12.0663738674615	12.0936722678058	12.1753232517682	12.1638718689119	12.0932071718368	11.9764574396497	13.0043128256118	12.4785630890606	12.1373779846526	11.9259797077347
LMTK3	8.2369982429988	8.00884473475177	1.24181482078925	2.58605972104357	5.98789640700777	5.49511466495476	8.57436237215495	8.03589232618639	1.53203097502722	2.17657711513051	4.22593989782239	4.55546417897526	7.06265240269285	6.89359624564088	7.0542692537825	3.8802045039488	6.74991411426242	8.58829542904037	7.8923999865962	7.68811115843601	6.86555070126175	6.75654741601343	6.86185172029576	7.21711827821323	4.99029741960514	3.59468264806265	4.31451792771425	3.34039172689573	3.07975369085555	2.99639466356237	4.93678855975348	3.77909538243965	4.97392556900424	4.74512975382741	7.52300249588822	7.26560733023389	6.68255233416212	6.81596759062794	7.82786309369675	7.36921211774781	8.00644561700701	8.78345095919575	9.36171716747062	7.06408904458101	6.88013112737082	9.59663592165706	5.84219082547946	5.14736033979224
LRRK1	5.3263370072291	5.57127214193438	10.3887779368614	10.3948848049829	11.2465497382963	11.4250664970147	9.9624497464344	10.1917628081662	0	2.77988896512253	3.64537944614284	4.26497409305624	10.6553790673582	10.8394942781396	10.8510344974242	10.8816554108051	11.4596229131769	10.401997950589	11.5967562213485	11.5929535527001	10.6601939440768	10.9000847594564	10.7786933102235	11.4032304174717	9.79380282440499	9.90115772159588	10.3486567046294	10.225054529679	10.355166572759	10.5822522585615	9.03461050313058	8.99801090712318	8.15883825575981	8.14287753647525	10.9732675654626	11.2529501284471	11.8934586527925	12.092556172726	11.9427228738044	12.1240095604324	12.2184036565743	12.256801631936	11.9686918443081	12.4110841595871	1.45131669785078	10.302345533862	10.1579346225759	8.69751267720216
LRRK2	6.03203338516005	6.180365088073	0.750588679335686	0	0.747577138444637	0	5.99139375878845	6.14524073818257	0	1.12008579182408	10.1879589619527	10.0646936266834	6.96874700811175	6.71867677731894	6.57317788649826	0	5.67532112066398	0.627160601017043	0	0	0	5.25468643080508	1.11030376565515	2.22631718795027	8.3545862721841	8.287156214573	7.33209705597089	7.44664703904477	6.44727398283795	6.36516261155421	9.10530005133008	8.85030550168723	9.19277470847807	9.12827184889196	6.53812494749567	6.53487877465177	0.689533634631455	1.26583407447595	0.782747615686389	1.65234690472613	1.71082865514851	0	7.62985926452902	7.47642869350253	0.658272465718346	4.31414625676173	9.38693385577988	6.72854665320735
LTK	8.81546133240538	8.99324248421105	6.4763787436114	6.24922676231281	1.23752798520618	0.926028066120608	4.63546367655524	4.41381612142353	10.6229440037064	10.9067661035175	6.96564994999861	6.60717784484443	6.32782911906989	6.31468790270036	6.34408519293784	10.5587774012094	3.01180564101165	8.97923376241118	6.7785014981844	4.29699198819992	8.36340365697428	3.20035693763244	5.58303447040194	8.00403426238207	6.44624685611601	6.67013527358657	6.70651878213941	6.5748729218732	6.35643878098041	6.60817525510032	6.805181584422	7.01615632688691	7.10131672198645	7.20645942564483	6.59523153370509	6.42993764052032	2.95240495796963	2.38238664252766	2.75771330137613	3.79292561363725	2.01125131428958	2.82905534196826	6.05939130792525	0	7.63474981680228	5.96348190474664	2.43397462278893	4.11766395446277
LYN	12.200417682092	12.2321810942227	12.4233549953194	12.3571720810951	11.4408834275851	11.2237002010125	11.996795703911	12.1204634680785	9.30152268007716	7.25166483018469	1.87061859463465	1.65270009014893	10.0655178385966	9.70169784213533	9.68232270925386	11.4590422553946	11.5119662701041	10.5334274322384	9.61888492484525	9.26707915107265	10.4757303160734	9.71051387039202	10.3749884659131	10.358320140049	10.5715671189727	10.5690142677563	11.174596487011	11.0953016602008	11.3249776660948	11.3371212904295	9.79206453982221	9.83418481642335	8.77455483766854	8.75385582242378	8.79979112217022	8.73621784303542	9.97957725266668	9.89155456502031	10.1447024676301	10.2364101513124	10.0086137774068	9.64547360917824	8.36390839263422	9.27798546320782	7.63474981680228	9.90860177162025	9.35430252702375	3.38837725083297
MAK	5.66851396237056	4.93155991837386	5.94814876271631	6.35591719676611	0.747577138444637	2.45948110043667	2.63651541450916	2.65526900564655	0	1.12008579182408	0.915047498544856	0	2.87147912908444	2.40251666448703	2.21635797826366	2.19549190688702	0	2.09326713134285	3.65054837626182	1.70553067016151	0	5.47508086520159	5.11305112368017	0.689952041693545	4.93329367739875	4.95042323815789	5.24033211811102	5.3053808203443	5.25827407221322	5.42223960775829	4.7136317552269	2.76248760804412	3.84677531682587	3.53130773752299	1.93141343477828	2.90790668902649	0.689533634631455	1.92953494000525	2.59522432682634	2.40241976648543	2.4717014419252	0	0	0	0	2.95369169390033	3.29390051800338	1.44470198693371
MAP2K1	11.6197172115631	11.5399903367331	12.0411891222534	11.8656958375244	11.5890947179155	11.451271567758	11.8401754147749	11.7878449363822	12.5756232596014	12.2745998356586	11.5921881728961	11.5598470525619	11.7088743015053	11.5903673694127	11.4887280502392	11.5442425916017	11.1405346655015	11.0757444852673	10.614843096086	11.2109603897713	11.7513375485644	11.8116581803081	11.2460983854417	11.0307457002447	11.7970834241133	11.8354370857535	11.9080801709609	11.7403112042187	11.9260323528657	11.9130033496254	11.6971654310377	11.5882308183506	11.5853824443046	11.5921881728961	11.8623908399248	11.7567689997656	11.5729027399354	11.397648370085	11.4252487899397	11.4031037027963	11.297919968629	11.2414146535479	10.8197526352736	11.0235867754783	11.9935858251191	11.400860370392	11.9442144717671	10.5087918029523
MAP2K2	14.4054677030747	14.4793162212861	13.9794136323066	14.2370814446662	14.3231315876639	14.535493820001	14.5716040024839	14.7068246974324	13.5746104641283	14.2044442570602	14.7005334238066	14.9560451234413	14.2824908712499	14.4503184581182	14.3802508088781	14.041587942725	14.2247013106038	14.539624007236	13.858286257829	14.3303802496366	13.9207219460592	14.6327300019821	14.3849912095421	14.2480885017896	15.0871450295544	15.0290699425643	14.8130261897953	14.7818433592421	14.6769280306954	14.549108340621	15.1886120089618	15.358863939018	15.473658890763	15.5233697991807	14.6874271622536	14.4223923098512	14.8880918843667	14.9907979537528	14.9361829830571	14.8090660325073	15.1950076181161	15.1713364585306	15.9497581646225	16.0504679785325	14.1927795408565	14.7576321325256	14.8401050211041	13.9081130933777
MAP2K3	9.26550312195365	9.23257793005501	10.7900785024871	10.8038321925847	12.9456784266808	12.8958818600522	10.9622657041439	10.7774035142686	11.8642231237974	12.1062481167382	11.7533440454109	11.7206388935458	11.0938639160831	11.233792852648	10.9885965000925	13.0358932628969	11.8977900520286	12.1471352132484	11.9013863344265	11.9132029790828	11.5863290256364	12.0956323681637	10.9358870438488	12.368914160024	11.8252628065073	11.9058701080834	11.5958276263023	11.6679527172564	11.6236087288265	11.5834233616131	12.0921694720273	12.0298782289491	12.3724770211738	12.3212680844829	11.6480372239535	11.7439656320324	13.7937200147392	13.7335028454519	13.6382089857006	13.5588853020807	13.5936191606024	13.6176238378653	14.2175793342711	14.0904392661318	12.0768463429622	12.9033542977706	13.0396366088447	11.4614906284611
MAP2K4	10.1685374186707	10.0807190266405	9.87351172015056	9.88574011221933	11.4044883026572	11.2242430551107	10.0883092434416	10.1631529535063	12.7823108870459	10.9277784828931	10.6402645565589	10.5182314747884	10.7383496312462	10.3419547902449	10.5419448030259	11.0252987058028	10.9032577161936	11.1887604242336	10.8891475145644	10.5286365685036	10.4439249796684	11.1621208206671	11.1108895819965	11.3195116562176	9.60138992022064	9.55728800972729	9.43100189165567	9.55769163978578	9.59450004125482	9.56890024682549	9.80451066670548	9.81021200821868	9.91244837313669	9.95342875859599	10.3528901453204	10.2937231269802	10.5249993375675	10.4706651857274	10.645422722631	10.6528569277229	10.9631594861261	10.8778015864245	10.5621110363041	11.1693710040958	10.9530782152965	9.71602644059777	11.3037243498951	10.7333552690169
MAP2K5	11.252901004535	11.2273665050938	11.0179840824213	10.9957872185439	9.9916610866335	10.0080687772175	10.0533110784584	9.829545121673	11.0966882551537	11.1119403235869	11.0422080259479	11.1664938239331	11.2018569182115	11.1235283825108	11.2098388518665	9.54020905300228	10.1643736805009	9.97624478027639	10.3339938811805	10.121083394918	10.6701718841473	11.1137116386716	10.3380061254393	10.2360102854179	11.0807090879655	11.0375338444671	11.0922075558427	11.1072909627639	11.0565358022085	10.997875428196	11.1632374447621	11.1704552284429	11.3283719520102	11.3115927577476	11.2990860395615	11.2433039258696	10.0099028887218	9.9865013499177	9.83338253351158	9.77753371129746	9.93345752789105	10.1506766636798	9.43200206824613	9.37736619992511	10.0319751773142	10.0892357271697	9.8127797125159	10.0604525123949
MAP2K6	2.27367466847267	0	1.24181482078925	0	10.5331694027843	10.4284206063416	9.90639826911187	10.0571036813427	14.2638092060307	12.7099244851265	7.05483807884911	7.21869271898025	11.0676784945703	11.0727438764003	10.9465560010342	2.91918241087662	11.2362187122399	5.24897153772587	6.73312166304409	11.9865925728474	11.97757495244	9.91832594935037	4.78946597686142	12.1308719908291	5.99553979146353	5.9785225830827	4.08012167456664	5.63479499861656	4.67208679094267	4.11159417386258	6.28195497025698	6.13807379343606	6.13695437683316	6.58582158694186	10.9398981972347	11.0885683528163	10.323812257078	10.2898476487516	10.2870896898707	10.3458012301212	10.5404930344379	10.705629882247	9.84651731853364	10.2243986810203	12.7149016249023	11.2694094933412	10.16015734194	10.6084319759588
MAP2K7	11.9032775732268	12.1155936768556	11.5850359732245	11.8350628274005	11.9032775732268	12.0471502847975	11.3841140382439	11.5057379427112	10.868995018794	11.1630450529019	11.9112887072774	12.0589782271175	11.5040946110443	11.5106439664449	11.6420230732336	12.0051926618031	12.232264855796	12.2437601464373	11.4800505178405	11.8040698610072	12.0524082036719	11.7116633633528	10.887723690746	11.6675365280672	12.0667745511344	12.0485567482914	11.9547352912162	11.9092385169308	11.8774486433252	11.8475639792347	12.1452077046959	12.1467715146421	12.2928330171906	12.2500655509578	11.335678165907	11.7436919816412	12.2312567733188	12.2972605913249	12.3580647461253	12.3784587825687	12.1174468101626	12.1638718689119	12.4972756826864	12.3265666340417	11.9274524896144	11.9003630228077	11.6845383884679	11.5903521653903
MAP3K1	10.4339252520082	9.70442030861309	8.81182049388162	8.66071464403052	10.2587831281414	10.4199153011749	11.4040943936339	11.2003813413765	9.28411588368925	9.35208985475005	7.36493798999451	7.56750713068773	11.4326138848333	11.3821357928012	11.4675167412286	9.36197462243302	10.29698286599	10.2840916123469	12.0985605192595	10.4866177396285	11.5109331907575	11.8194768824001	10.9595887861344	10.4452821551422	7.52733352039506	7.45099369652319	7.20170498616756	7.55955000398525	7.29965418277631	7.83194729548302	7.0032819473091	6.95018655224855	7.13917773772424	6.99709940980002	10.7272404818889	10.6207955333887	9.45658563119108	9.33794403766265	8.95814244116832	9.04517994385433	9.651588232976	9.62330579067218	11.0382806723871	9.4703400209364	9.86042883222014	10.5931855732177	10.950050447073	10.6124048972205
MAP3K10	8.06583636290877	8.48171593623894	9.00241958072897	9.22249866197323	8.65931327495817	8.79674893599508	8.28130360223358	8.51487881443918	7.86855702196087	7.08707965279933	9.11509430679418	9.39261675941249	8.47378065070861	8.88664673385752	9.16239292876974	8.67235017383166	9.93652779533626	8.72823939099802	9.20736557925012	9.48648626834115	8.85005891013685	9.50441133199655	9.80590478610072	8.26210290592043	9.35780642004664	9.30267523022307	9.27529967663417	9.38679200809461	9.35509502481088	9.34461336320519	9.43758969232267	9.51858164068966	9.81249900093998	9.56145928684623	8.88813509168519	8.45258620064546	9.27444094269936	9.18096098310704	9.26393683306271	8.76147164579265	9.12217238658021	8.70118138044242	10.5304233819829	7.79673565324987	7.75932568852887	9.20301430758913	8.59862482086394	8.45713626851539
MAP3K11	6.44154855269583	6.79600831418333	7.13160758355359	7.75062123283807	6.99963408754715	7.5630657107757	8.1958576091232	8.61252460776546	3.62662136887025	5.87052130846243	7.11137387646706	7.33821188766929	6.94428352439861	7.47160741801359	8.31150984792082	8.11215420974011	9.43763105483486	8.22592155349806	8.36958124907736	9.47964758909677	9.06282599317177	8.0362252733115	8.28349653938286	8.64462298967291	9.37128178899219	9.5594083656006	9.61609017195951	9.24928540008347	9.57247187001953	9.31065740135814	9.28607136298087	9.32914032390715	9.26304663531867	9.35719649481215	9.02691929664585	7.11802766674083	8.58717395243246	8.92989558459462	9.19998999387546	9.08368491904493	8.86279034343942	8.80330566521055	7.04853407498426	7.79673565324987	8.36628322787879	8.27310154322043	7.18432673790247	7.86181806896167
MAP3K12	7.64708185238484	7.98964102118762	9.85236466820353	10.1866038607294	5.31111563399772	5.0618348644435	4.71950808985977	4.22229924516536	8.99949328634963	9.18761211275875	11.7636697867553	12.1179308889556	9.55354463479373	9.68300819914958	9.64666264492209	10.0703053883931	4.55347586426778	10.1425398371205	8.84525567628958	6.46976700498462	2.79611378554032	7.49658052966239	8.17776254117931	4.32265838974488	11.3093206979438	11.2127811330398	10.8171618204452	10.683156454086	10.4679398823225	10.4396887620474	11.5680721286423	11.6398873542904	11.8687649973338	11.9398938191899	9.70070462778106	9.81799472301278	5.23900559993975	5.76492871241141	5.87362476629422	5.30677351879906	6.04817776642423	6.46794099301183	9.62438604532433	9.64003902175895	6.90818233598204	5.35081578598363	9.86412978459188	7.54676419257434
MAP3K13	4.79953937742253	5.03509441328492	9.57099291971359	9.81669839953918	8.15729015918729	8.36813017101687	11.4044911917547	11.3188491692663	10.5538114507266	10.5368326330857	9.05870699918201	9.02209074780111	9.27980278255223	9.06852530609833	9.32436391312507	6.18207971599442	10.215151315608	8.52998302472253	7.96485767954294	8.64847808361807	9.10843398076046	7.4083582712792	9.66575817276099	9.1108927689964	9.76754601873093	9.38148992648263	9.54295598286793	9.60355686402582	9.78068694999922	9.85101135945162	9.20255139385599	9.53892186388778	9.53566022522856	9.43996666800892	9.07539071246316	9.68179417021451	8.58256934759327	8.67118588039237	8.40765019172471	8.49625021725113	7.85883851298209	6.6543890458931	9.28783199667724	7.47642869350253	10.6446282387616	10.3992329987736	7.67564390454924	10.7586706544569
MAP3K14	8.95133292519387	8.9607392548498	11.7210392325921	11.9306362878271	9.36841831728657	9.64751882857243	10.2077068472885	10.2947712278797	8.39176351972704	8.73814776593908	10.7249874270071	10.621984321555	9.96472757661339	10.0985474007885	10.0439092697398	9.2589466198657	10.0880998941164	9.55752050989812	10.5258340856558	9.96906148196556	9.65872884321711	10.530714340934	9.685182152014	8.63575344470237	12.0865163278185	12.0153451457631	12.2007396271713	12.2149453725651	12.4959207562625	12.3981367343335	11.7217473896549	11.8574991966998	11.7716693938853	11.6497025401272	10.3539246572142	10.7620579194136	10.4153416247511	10.4599143935558	10.2276548055847	10.1618877788337	10.2989268698744	10.0628087379719	10.2087391268658	10.8613978463149	8.0193221448914	9.38436707637631	12.7109067805832	10.1275052948557
MAP3K15	3.64461732400147	4.63464977812296	0	0	0	0	2.94658419226802	1.86782498691949	0	0	0	0	7.48633027104352	7.35680739507825	7.43484249696754	0	0	6.69925586867631	5.84375304828795	1.43088288691154	0.731730628416148	2.43589575485019	4.90558074720482	0.689952041693545	0	1.07595171432669	0	0	0	0	0	0	0	0	6.63662531827994	6.88380547016069	0	0	0.782747615686389	1.65234690472613	0	0	0	0	8.12469110024369	0	0	2.62438113601503
MAP3K19	0	0	0	0	0	0	1.993447525341	0	0	0	0	0	0	0	0	0	0	0	0	0	0	0	0	0	0	1.07595171432669	0	1.01028673189023	0	0	0	0	0	0	0	0	0	0	0	0	0	0	0	0	1.10861372082529	0	0	0
MAP3K2	10.6538808312987	10.5568768846803	11.6705846594565	11.4349015296717	12.027668453776	12.0233296787658	12.1190918495347	11.971989867627	11.615544320268	12.2340540382821	11.7720967053701	11.5542003542895	11.8014461137718	11.8798800954352	11.9258236291493	11.3325568241064	12.1270162772259	11.6283375326316	12.3584053724851	12.4684102610598	12.2494637546902	11.9777399609265	12.032095820204	11.8441957347021	11.5833030154085	11.5105424288169	11.3786031134064	11.5784361714048	11.6534858536289	11.5867011481284	11.6010622795536	11.6678628559865	11.7158654845401	11.6311405963834	12.031949645001	12.0597219581725	12.0421436055839	12.0369784812362	12.0671006796424	12.0804047050268	11.6158196528537	11.6496162389271	11.2081294501482	10.826651342063	11.8883804950974	12.1510160785064	12.5105554961626	11.8917371356403
MAP3K21	5.81331080966131	5.98733550077921	9.03469321246163	9.16915053402861	11.1877143855241	11.4678697623525	9.4896194704471	9.46862754114375	8.2820504218518	8.51565758924246	6.07515471765738	6.18648507603177	9.14676084731936	9.40899641740342	9.38988263367564	10.2993543204728	11.3640668166425	10.6722874025637	9.7083665052379	10.4996341040567	10.9577082655153	9.22945842911636	11.0648020742419	11.0412790412	8.44911560189467	8.3668001907765	8.87485838977434	8.85334600995167	9.12405057466827	9.10962849472522	7.86132812102037	7.82426161286221	7.39007533176209	7.28455115725644	9.2433447260294	9.47710674876734	11.5662129894008	11.7278583026476	11.2144240842827	11.1317018990337	10.9175380929002	11.0032685747632	10.0833190674185	11.1968399214087	8.85118306948384	10.0811708614984	12.5709019167153	8.09321371078507
MAP3K3	11.641358198629	11.7604263594357	13.1819216236945	13.2422567915609	10.5921034722344	10.7045693352797	12.2928975597132	12.4120170826866	10.5807943506798	11.2989465950423	12.2711191884339	12.5992823339388	12.4797565814501	12.7933060099806	12.6336784949524	12.4198805925416	11.05948575768	11.990309920485	12.415179483648	11.8654726035664	10.6818229634695	11.4349349954998	11.5466870179576	11.1244726162281	12.8416166388112	12.9540297778442	13.0328318966277	13.0532327356056	13.1020121137128	13.1715328276842	12.691214567033	12.6928211914503	12.7363841442985	12.6236881008409	12.5167700608062	12.7673697810663	10.9289501979999	11.0090844827601	10.8320216004083	10.7889978858444	10.7099840858272	10.8746771485778	12.1464372298644	11.3995761993773	11.6258181815577	11.4388751407191	12.6866339706096	11.5344961964614
MAP3K4	12.6131428034046	12.821010119904	11.3039065909057	11.3242769557573	11.9855341000611	12.1572810635515	10.9240296159539	10.9315009464234	10.8978924050238	10.7968527825227	11.250586021519	11.4480340257157	11.1971195995455	11.3402065562631	11.3541707520879	10.9998792354442	10.9177013645164	11.2718051221366	10.4444075055126	11.1849199403269	10.1010648146284	10.4491768429717	10.7273485984819	11.2339434974808	11.331550516123	11.2617827287993	11.3941477824267	11.2866932839908	11.3422418329952	11.3332236214681	11.3621755473534	11.3659164889991	11.4368557530538	11.3975716794931	11.3055169254407	11.383039271719	12.2535153062605	12.4521109870535	12.2858072203612	12.3290310717467	12.2640186352994	12.118367286587	11.765929291999	11.944404275683	11.1133998405467	11.070128848293	11.4503321271088	10.2661025922796
MAP3K5	10.5653573555217	11.0936072083204	10.2141142983313	10.1731177121238	9.61068607161874	9.68586042384005	10.6552649050081	10.6308057483707	12.3856922021083	11.5357768366634	9.38535745286195	9.65490970506191	9.10138502771311	9.27564176181565	9.05272555582739	9.44707465392922	10.174833537427	9.90346839439944	8.53208270848141	9.11357030665666	11.3067422062092	7.45054735665202	9.05782970378075	10.3955765580049	8.74662961855171	8.89932152493103	9.00064257874979	9.01481415933235	9.32187027186029	9.21787561767664	8.67282620100767	8.66942660086932	8.70473106390318	8.56560341633224	8.76288099611439	8.68696952598567	8.80046404794756	8.69093480225091	8.18290338271121	8.44393076349459	7.35696513902679	8.12848229209908	7.04853407498426	8.79348790777677	2.16000054937928	10.3590333626833	6.96794320472918	6.92534213112263
MAP3K6	9.61510665227936	9.71615149542865	10.439999880811	10.4983358222932	8.94220918274286	9.04800220701478	10.6269803694675	10.5759292398081	9.9269635322114	10.4775044657242	10.7189356201211	10.8735336503746	9.9545564251024	10.0862722814612	10.1088829159845	9.78624706422852	8.23656350904444	10.3844739631287	9.60635569636802	9.52020170278863	8.91862624000954	8.85060764216385	9.57769862643361	10.5176754973577	10.428075472925	10.6418619165723	10.4547065841353	10.5253056142569	10.453768329066	10.3318306374594	10.5433082847908	10.6048687860227	10.8672719809083	10.6326621624256	10.0358864032503	9.79387999833932	9.09854943595268	9.23912660975764	9.07259243534416	9.04517994385433	9.43334027369361	9.83743505713451	10.4980240732454	9.37736619992511	9.05938384440423	10.4488276399384	9.46811587667436	9.95926743255666
MAP3K7	13.5010300929009	13.5512711407783	12.9913406112286	12.945479383161	12.4141271557383	12.3514138381432	12.6851261145524	12.6909362095082	13.5316944673475	12.9649826869134	12.7072545502235	12.6707640388302	12.6330282453051	12.6019548931069	12.5418072545612	12.774163749553	12.6061515122086	12.6074874780489	12.2473960392266	11.92121707144	11.6874649680892	12.5112624085257	12.515369534292	12.2246145790081	12.5323881924419	12.5307017496386	12.6690385687979	12.7439452646603	12.753005246526	12.7498622278174	12.5977685820485	12.5051334011433	12.5837182276551	12.5656643610623	12.4316301308599	12.4579244000898	12.3504822725432	12.2708496070398	12.6069280034713	12.629427525844	12.995655625541	12.957681749156	13.0264521220055	12.4685593069364	13.1898245320331	12.1522997136845	12.2402354089137	12.6723435048421
MAP3K8	6.88712657303398	7.05194838655624	8.91537247502867	8.78594842579515	5.01045120033822	5.57899792542349	7.60601132436123	7.69211066767296	9.42974422591178	8.1608019857963	6.26986124435627	6.26902658758589	7.16500142366449	6.88490002043888	7.08688938607623	4.32882043939613	6.80067176589052	5.11937178133451	7.82910834140528	8.97131295472026	7.92356854207837	6.70519655777949	9.05939746600671	6.98541079999186	8.49907332000637	8.53138688885625	8.90809434181814	8.90920093991211	9.02430620681579	9.20939513131151	7.92133481931436	7.83160866547914	7.33676312026855	7.28455115725644	7.71558687712479	7.72192407407495	5.14219600446451	5.6883994075328	5.89124286712871	5.96452448840288	5.77625880042389	6.32874906379404	5.08086368261162	5.50052962866119	7.38319468483432	8.31649580982189	5.46457850675612	7.70396542659686
MAP3K9	6.9864729958483	6.85379268828241	5.50338527148643	5.62578075400603	10.4902303347957	10.3218758102079	11.8832325635747	11.9618033965469	11.9321514727383	11.0349511817797	4.95937415619046	5.38336194581315	9.31838736107219	9.2656276363968	9.15163962557093	9.6439263567638	9.64745335613934	9.96528459579087	10.2567287648646	10.574288942459	10.3039228147927	10.3668901297673	9.91816522179818	9.93982575082748	5.37978991433835	5.05029517684473	5.7737006989942	5.34191974953726	5.4105219970438	5.82884129528984	4.77273951240019	5.06176131815493	5.95078778943791	4.86617067526158	9.33001054522618	9.37196694948588	10.5038462417216	10.4613524697375	10.355323074232	10.4116043111154	10.4605038678959	10.2359358246903	9.56306497114306	0	9.02617078461759	10.0512078755417	11.1600821684403	10.37300616685
MAP4K1	6.63211729431587	6.2465747752961	12.1921062989408	12.1030184235769	5.20888601455033	4.6088672416626	4.4010603110855	4.58286302229953	6.0707635590718	4.97790144955024	4.00501631909772	4.00085709672811	9.30083075997522	8.94428540241234	8.80860508821305	2.80062665371248	4.24682624616333	8.9429807199634	7.55956405542635	5.3017818501762	3.44750637785184	6.09645826930198	4.93320579612313	4.18352120608355	11.6774320647434	11.7381776000087	12.359341942924	12.0842280014012	12.2351156696949	12.3003736248539	10.8098902575593	10.8907917823562	9.89411239478507	9.8193112660492	9.83420084234351	9.29636544256148	5.96060922624814	5.38319262981683	5.92584646263243	5.3579386283172	6.11279681526921	5.51658161455614	7.85121076752172	8.47237243494103	5.86396270635725	4.73550598327027	6.66400872774808	6.59357273864657
MAP4K2	10.0272116220122	10.062454524341	9.608053809833	9.69857217405586	8.832606620192	8.94110796082063	10.1234429323932	10.0010048478283	8.97257942179928	9.45458428649474	9.16491536057601	9.27520768810178	10.1834340550046	10.1593053285203	10.2211405210573	11.1161428570037	10.4884712944576	11.4164874070272	9.50064714386151	10.3595236334726	9.11360485158524	11.4217402872042	10.3521457346313	10.3012682888442	9.56666979990045	9.59291696879802	9.79633853870869	9.61479890644891	9.60440272834099	9.6691930092833	9.5239896712954	9.57657700022225	9.53566022522856	9.52055172767275	10.2082350625639	10.2341918047347	9.23683970688086	9.24748597489996	9.0822118730148	8.96287841525325	9.00576611912165	9.34491852777801	9.36171716747062	8.79348790777677	9.74073761062149	10.092805691348	10.0361536424531	12.062055774459
MAP4K3	11.153407556932	11.1822651878563	10.3455415236581	10.2462738729997	11.3859405424612	11.4563635287359	11.3004523000484	11.292165696713	11.6285336364762	11.5527842504948	10.5980235393738	10.8103373410776	11.2438070036482	11.4921540028583	11.4339943849826	10.9024943063999	11.735783334401	10.9798136986016	11.130515947009	12.0174151715515	10.6841419305664	11.7630501713265	11.1507782636486	10.9200401583705	9.95103789604905	9.9553019021873	9.61609017195951	9.90006227656078	9.8505822001247	9.86187426578815	10.0437714982834	10.0853243448003	10.1900392165665	10.0714189784943	11.1758026965284	10.9292459234812	11.1094353819931	11.2178983135849	10.8758214670134	11.0274134620129	10.652729927599	11.1040919949299	11.4304347537745	11.4461018320957	11.3797732147738	11.471807041306	11.3872156027393	11.0262196251554
MAP4K4	13.9135762730292	13.9433455236546	13.4367840488585	13.5093794250242	13.6228433790132	13.7305199959246	13.6837094445689	13.75361973492	14.0493852958765	14.0697349396595	16.0575759380071	16.1598985612183	14.1032761541734	14.2800848908905	14.122926619345	13.405617284409	13.2946885549052	13.4077304685185	13.2912581913717	13.579203557472	13.814187323157	13.9201565848525	13.11521326226	13.4185105985367	14.8885000381209	14.8591742416167	14.1775392414145	14.1554872628485	13.8253928460753	13.8507962272573	15.4401768128477	15.3623952546566	15.76801371755	15.6195587860864	13.9554478022963	14.003424732301	13.518277316589	13.4983384604383	13.4989957850424	13.4773593874641	13.4304916909759	13.6387278039654	14.3276835264981	14.4627220721692	14.2803164563104	15.2931634720697	14.335052439184	13.3276750585014
MAP4K5	10.6607335139869	10.7489944202106	9.51422634766915	9.61356907528871	10.8621568864325	10.9507621370574	11.2354755096233	11.1098736821071	11.9916728438532	11.4554550193062	11.8454554755977	11.8232287149537	10.6722351826374	10.7314707654666	10.7844773873171	11.1839501637931	10.0726932597139	10.5243884147137	10.5781002170018	10.5269791038689	10.6858787130061	11.0980371317162	11.0296437292425	10.2227449164362	11.1306897759253	10.9416280901835	10.4770271206892	10.4128029132118	10.1861121010748	10.239056267809	11.4815837111154	11.5402718730288	11.8268456932038	11.7045044628707	10.9799838286203	11.1872551291103	11.0384984214264	11.0635973840652	10.8394145463182	10.9482417183688	10.8797408556644	11.2714220886412	10.8197526352736	10.7910472916695	10.4103526593333	11.0477715198713	10.2681718921042	11.329665421397
MAPK1	11.5416815553673	11.7182712400045	9.05149138304783	9.20221293319009	9.50545387923332	9.35805216899406	9.26156626553387	9.34475238487825	8.95068088099458	9.25566941890104	9.84037292339866	10.0918764179228	9.24015784345002	9.19527176274815	9.3594991138635	9.25472481872035	9.18087910644798	9.5771938846281	9.28174186988658	9.70940348032813	9.48607652245087	9.42066648672673	9.69630922921624	9.4614547147036	9.35238083149083	9.2246589969339	9.32760123126913	9.38241347383759	9.29031819851281	9.29203690386028	9.48696258227822	9.44624091320154	9.51180645073678	9.64207140010744	9.52079708559115	9.23538908439142	9.40144237538855	9.31903193614647	9.46996205534445	9.45660344163625	9.5058124982703	9.59700533900308	9.56306497114306	10.1699972783622	9.47726040788277	9.56614141115578	8.92308421613774	9.16819316173951
MAPK10	2.83528774346534	3.62677135998371	4.27998667473738	4.39357132076334	2.34307370125746	0.926028066120608	4.79892483258412	5.25162322621982	3.38676038148466	1.74295387503815	7.62651299132803	7.6924040816592	5.72653805167861	5.8442035776632	5.57910705903108	0.675132147983432	2.89207886401258	4.02206782603149	0	0	0	2.25726979523837	1.7302364823375	0	6.6006681592611	6.10002835191214	5.24033211811102	4.9267125498638	5.04215040425431	4.29376926068655	6.71764025633624	6.96362404240352	6.9674168402837	6.75211482593238	6.41664744871001	5.45729469217565	3.34928478824094	2.72653647595491	2.41208388059436	2.89342774393102	3.71427507564556	0	5.08086368261162	5.50052962866119	2.16000054937928	2.3358187474377	8.25201388996508	10.0047138316303
MAPK11	8.60420424963433	8.60461725258839	11.4917014625305	11.7593311428287	3.99434054353395	4.17797492848664	6.72943114708092	6.85580906637668	7.83308743131311	8.90637468793105	9.12885338315816	9.26015158123022	7.87079351818397	8.15677767609094	7.99828176590322	8.79371164687414	6.98021014076268	9.3504819207408	8.23606716047453	8.95332540716718	1.57622697481748	8.51511978034872	7.53796618222384	6.70923343774937	10.4151226169586	10.3229079984613	10.7669902921187	10.8278441989219	11.0464011149031	11.0076904992573	9.80804707016943	9.77253491025498	9.77891527321701	9.53431686522519	7.82109131978278	7.77430620154703	4.67301834981307	4.0401280308231	4.19295969846914	4.18170421286943	4.14341339918773	2.82905534196826	6.6371247395793	7.79673565324987	5.92014430684621	8.21204053657366	9.69507973556146	7.73927523675894
MAPK12	10.002609975029	10.0030425646235	10.2083002044817	10.483283212281	7.43278917948967	7.16194773758092	6.71925992326015	7.24830420317895	11.6181515563123	10.6881686091932	9.84593711700206	10.2218963037357	9.4574152464449	9.11202317126849	9.49084288843846	10.5176734476644	8.93610861614619	10.7663942821094	9.95262305796524	9.53896307943886	4.28522751428463	7.54606273429055	10.0486036700187	9.49984198275927	9.69866543372567	9.82741251810398	9.83769732119296	9.69113190872187	9.75246497181124	9.6102872605073	9.7759029657323	9.75718417389205	9.70300116892479	9.84346972885586	9.1887308272632	8.95434790791936	7.07234311656056	6.77953944241922	7.12223391699379	6.60666522801187	7.08633387905702	7.49274956430789	8.21239178647728	8.64184603619818	9.90199953527451	9.28955560972033	9.5244140203417	8.20688379569773
MAPK13	7.28499061352628	6.6405304855666	8.60990130808589	8.58439590032738	10.5914687549808	10.46378914124	12.4396972970675	12.2798844793644	6.22467973540055	6.00841393777939	7.47675616991469	7.27968963590091	9.94225562618148	9.90353629887427	9.96713595995813	12.7393344087538	13.3736442557188	11.6735297440632	12.4668611900771	12.7723867897041	12.3051397207046	13.0598191908603	12.7273267445399	13.3053453732611	8.24173541374832	8.46959224846025	8.77685135093771	8.58268920834328	8.90758401073954	8.92859421205747	8.08769163873328	8.24322671338235	8.17107380522838	7.62192066894072	10.1605504717654	10.1874713285214	10.9788625917881	11.0982114838701	10.9777744359866	10.9361925577412	10.6225342806778	11.0987461559251	11.1467554185256	9.64003902175895	9.37795289052395	13.0566593913386	12.0567584770341	13.3978332924154
MAPK14	11.9966884475801	11.9745752037231	12.0076281261661	11.9398544273239	11.6945222148556	11.5363562476236	11.0434892602361	11.2947041945473	14.1852556486417	12.2053010749407	11.5688250523592	11.7790204295755	11.7605805547817	11.7604632505179	11.5531814895494	11.8438203985213	11.8091512641117	11.1948054748068	11.2383849063236	11.4812729331084	11.1444400376308	11.4424676643816	11.3810425389455	11.4674370086077	10.2801945765662	10.1868892669834	10.3574335474701	10.3058865442376	10.4559576493797	10.5058216215166	10.3470078527152	10.0791646592359	9.93952265657944	9.81179576524702	10.7517798537456	10.3559167146236	9.88270549509044	9.6953121736981	9.58268721767435	10.0122221610783	9.651588232976	9.73433949884366	10.3606203055773	9.7918612892143	10.550988273763	9.80141247224811	9.88980515064256	10.581932672873
MAPK15	8.16941298030464	8.31686817572876	2.83639133984207	3.34696195626402	0	0.926028066120608	5.92213783479159	5.88986340945075	1.53203097502722	4.30579426771024	2.84788029732036	2.07598546495006	6.52766743058719	6.19315381574544	6.64503782006254	8.41675643915692	6.21386607242202	9.26240494299557	2.13732202481799	1.93616149570184	0	4.67669517431031	1.11030376565515	3.35027776457662	3.73489435739941	0	2.80067073756483	2.33835184260382	2.88552428773005	3.90304458275586	2.43011465307633	2.16072392170069	1.77995206949907	2.1765258805603	7.45521048083442	7.46999339203844	3.06231950155555	2.56469928655217	2.90373985384369	3.63595298054339	0	0	0	0	1.45131669785078	7.64903895554794	9.11862697145867	3.26458588573944
MAPK3	12.1354887329725	12.2311594473334	13.31395859801	13.4361401116657	10.3569070914494	10.3430240053599	12.4846759298483	12.5495177973576	14.2903431524599	13.3901568411562	13.4411118080141	13.4799545356344	12.8136769370776	12.6207355319527	12.6450869035824	12.8580748964011	12.2529173247402	12.6590472102388	11.7260174089447	12.3015183749767	12.9222277216715	12.1260510776957	13.1935096679133	12.797161536663	12.8551070455938	12.8411341215196	12.7959273882951	12.7755939018534	12.7638702359723	12.9872536010332	12.846304423577	12.892858111663	13.0049050476445	12.9710449383298	12.0578925321787	12.0843522018262	9.68101993566264	9.75750570640899	9.94619430932772	9.72002910139026	9.72963942584641	9.73778275812112	10.3962174521583	11.3757383577829	12.2543092737133	11.4500521586469	11.6729103628647	12.6376763031842
MAPK4	0	0	0	0	0	0	0	0.913242191757232	0	0	0.915047498544856	0	9.50279458327881	9.54768506644361	9.44628288454344	0	0.71575226462895	6.25065964133505	1.2386515066161	0	0	6.74811486622653	2.76437905951074	0	2.56698118469901	0	1.57976636915952	1.59866190829816	0	1.73408204616354	1.06856120138932	0	0	0	9.35088728113967	9.21342355599121	0	2.87203651507586	0	0	0	0	0	0	7.83068093665573	0	0.911315958130735	6.07252466625677
MAPK6	13.347788726333	13.5516804012313	12.2683306574099	12.228180006737	12.3444508159535	12.4680735003536	12.1610270909038	12.3160699435887	11.994351286796	12.4814902322826	12.310136555904	12.5480323794464	12.3298486833548	12.5634735724629	12.4283342383237	12.3975561702433	11.3187116721493	12.2109956673124	11.3208364468005	11.6309984290405	12.5088883459494	12.2798511979332	11.5836548671635	12.5040493510699	12.3250517831207	12.3063673921306	12.2249211009267	12.2855254429008	12.2280873742202	12.379673929567	12.3379440294643	12.3901075467791	12.326382989493	12.3186190242771	12.3559403488687	12.7033773347639	12.5853800019316	12.6540964581297	12.2837243233755	12.3570053817677	12.3114654609139	12.2289342049317	11.1467554185256	11.3268474785698	13.3579954745618	12.3453595339532	12.3256399506374	12.1575931841096
MAPK7	8.56966795818282	8.57914834076982	9.02716411275293	9.17956415886299	9.12349045969479	8.99554487791386	8.49311811428937	8.40639032400869	9.67650777143989	10.0038348149832	11.6155862091039	11.504491222344	10.5937989817863	10.7168450221002	10.6696482517764	10.7383302619093	10.5134114943581	9.99098737512904	10.4942208911049	10.1735830213437	9.97225740120511	10.1480030144869	9.79559459416951	9.97541383356412	10.71481006032	10.8716817859364	10.2004397383401	10.0999666068014	9.75602305882781	9.77259076291358	11.2900384461823	11.2589460214574	11.7345358929985	11.5225349095019	10.6875805145909	10.46816563311	9.22507012882204	8.99091313278844	9.56906892480868	9.25204711108771	9.63243082742578	8.98813140657085	10.1681319732573	10.8953271438153	11.0388389296469	9.44148371437954	10.9123075625251	10.1208269708978
MAPK8	5.73235705332057	5.26545137870712	3.08869646772009	3.08862457796492	4.32273450614998	4.02685682666346	3.51558108378799	3.83279847271519	5.47619740530242	4.1235325871413	3.74403578377619	0	4.03952169531206	3.79303649281624	3.50254689388953	4.70394271061672	3.01180564101165	4.36476843988734	3.19513835736711	3.74826675111152	3.76043059221673	3.95357181804237	4.48799134401029	4.40847997738366	3.06841678890498	3.1304014587246	3.162992658839	2.60206653039348	3.54220510745686	1.73408204616354	4.21392660490905	3.18585289221217	4.07227388224569	3.53130773752299	4.1607364954007	2.90790668902649	4.32161246228046	3.52794164616298	4.07458197920946	3.63595298054339	3.10069060484519	1.60186873466409	0	0	3.77823145728937	4.87472895325254	4.21840960928641	4.11766395446277
MAPK9	11.4736532117361	11.3740394691123	10.4185782570062	10.2727785274939	10.9264823156262	10.533779507868	11.8171123413915	11.8132084709412	12.9729432621486	11.1301847077446	10.3067075858503	10.3471106259633	10.5287873656504	10.4139922321614	10.2509531599906	11.7840449655863	10.7323983442436	10.6746924267886	11.2906134817832	10.8393932067456	10.9183597796574	11.0542466760141	11.3345382415204	11.2165753582218	9.93297715390491	9.83793163704157	10.1671312169401	9.89084360801017	10.0332205912172	9.92193197362966	9.97307552139228	9.75138527449299	9.77491235243693	9.52974306351618	10.625539962105	10.2442858501724	10.0875158180826	9.94187073923506	10.1037296164606	10.2114151024339	9.9390371806347	10.0350899387312	9.12763884254239	8.64184603619818	11.2098767591359	10.9314695254684	10.6275016567848	11.637122873041
MAPKAPK2	12.0615568094855	12.2064203341481	12.4096671953955	12.3925151483316	11.5243930075416	11.2754284086871	11.5802084042005	11.4666493453069	13.0531681389578	11.7651704494975	11.8353511349738	11.6858503673308	11.5483891434764	11.2957925499514	11.3420603243889	11.5988326267655	11.8400652048068	10.9275312017151	11.2665283301504	11.3731890355479	10.7837350012531	11.7935895410578	10.8810900407948	11.6732366014849	12.3923577791617	12.4515716137253	12.596984880589	12.5268047184546	12.7788138843203	12.7619942292517	12.2369422450888	12.2143731773845	12.3147118068742	12.1751656296695	11.8594800272741	11.8550468605221	11.7313153519855	11.8484411088923	11.5424289274129	11.5652941623987	11.7222291507329	11.9182012659197	13.1252188338225	13.1895583631819	11.5794160422661	11.7259902036842	13.1358067934953	11.523989032693
MAPKAPK3	10.5609684891622	10.6877544523546	10.9930802249986	11.2008861141599	11.2497714138572	11.4674112706535	11.5092981068876	11.495623391518	10.2429752712168	10.8491892617135	11.9742484745641	12.082706513949	11.0410089988114	11.1025849883892	11.0942581208966	12.0226783834098	11.1339518088824	11.4398636971432	11.789184710031	12.2578853346385	10.3916732947498	10.9606408937208	11.3212046284578	11.5099208983819	11.8105001860389	11.7673622956151	11.4975168147106	11.5302686597268	11.4723054851949	11.4141722524948	12.1269183899205	12.0536342345009	12.2360930150652	12.2123882563056	11.5021624001401	11.2084302667137	11.4481006183058	11.3125642539296	11.5340419304598	11.6183882912766	11.5604245323052	11.2702336986527	11.9206097576691	11.2502568312446	9.61127752148937	10.8838394973278	11.9814565349012	10.2126694770857
MAPKAPK5	10.810594968789	10.5338613275069	10.0904258366973	9.71154744845676	11.2270671264113	11.0023128997723	9.71108374000266	9.41176572136263	10.7344844024724	11.0478048425048	9.78641442538104	9.44902921540184	10.2523118963022	10.0815231313558	10.217462323508	10.0131348140099	10.6013383162365	9.88945622652226	9.74768980411741	10.0107707720172	10.404387372858	11.0674392161146	9.87162903132246	10.5451718249719	9.76550633166525	9.90449767209436	9.92442152616416	9.63518451611876	9.89966158658736	9.90101943757305	9.80804707016943	9.83418481642335	9.60944531158364	9.70833274203939	10.216221115612	10.3085999523999	11.3273834928593	11.4299578103545	11.2672446860984	11.2468822573594	11.2839568289891	11.3921447285273	9.49902132380322	10.1134638401945	11.0760215343337	9.43868095456958	10.3247500551547	10.7046133386299
MARK1	0	0	1.6075966967846	0.875067705173252	2.82999913516942	1.88756940323906	9.07275636294121	9.11815069335625	12.3887492694469	11.4752153860231	0	1.05109901699049	9.4341788350109	9.37834525796636	9.2223486764424	0.675132147983432	10.2604297314914	9.63069535290662	7.93711046515762	0	2.65192184586047	10.5165101375711	9.85457385106949	3.66122147810506	2.23089819061763	0	0.996104656896449	1.01028673189023	2.88552428773005	3.36551202191184	2.10165745197321	2.76248760804412	1.77995206949907	0	9.17240439930421	9.30973707050772	2.70373391893751	2.56469928655217	0.782747615686389	3.86543951512387	0.813794985016138	4.77924449082322	7.62985926452902	0	6.54705914058991	3.92308340955975	0.911315958130735	8.48166883031859
MARK2	10.5849436859135	10.7269370850615	10.1172680274739	10.2853684236712	11.3719639407403	11.2895030290511	11.910029087137	11.8809964124347	9.6996692867177	10.0948966713797	9.86798174257594	10.0443312926161	10.413962674043	10.4637478414458	10.4953182265221	10.9296722629149	11.3492247142625	10.5413562751281	10.7655651728843	10.9544331062945	11.7064121338621	11.8606387013788	10.6888707957832	11.0740677432411	9.88493289460032	10.0412575972661	10.1943292318965	9.99346016762724	10.1861121010748	10.1428753921362	9.82385448036886	9.79901183405409	9.86992182159179	9.76780496036626	10.4363255725869	10.2310716823734	11.2154748530917	11.5137776527828	11.0244251927739	11.0949451227809	11.3280012015401	11.4224161456634	10.920981855748	11.7906401206047	9.91155827592828	11.1010354980511	10.2609410238677	12.5086885977368
MARK3	12.986046536943	13.0867249434732	12.5669002105291	12.6242070621694	12.3542121449056	12.4683026592119	13.2629759604228	13.0428405254436	14.0562912079291	13.7426739016282	12.997225564466	12.8655148120368	12.8537700840603	12.7602553174129	12.7196579726463	12.8213161242425	12.0953882459638	12.4185212632276	12.8211883760759	12.1784643983979	11.7197547090969	12.3574342638786	12.7777201605062	12.3863700883141	13.0258627142996	12.8621139479184	12.8427773739906	12.9098117755135	13.0044215403965	12.9245211490632	13.0634384040171	13.0725814664176	13.2647737597196	13.10120995932	12.9683452175318	13.0748619294455	12.7209255112705	12.7807348659013	13.0237808469863	12.898997623478	13.2123894419236	13.1158914341037	12.4724766187586	12.4227638284217	12.5040581494547	13.1838698991122	13.9220042762465	13.5722633472282
MARK4	10.6035565596012	10.607094950092	12.0025979416451	12.0909322565831	8.9872987378302	8.86795681207292	10.2185791526926	10.366988701084	10.3905731286313	9.25566941890104	10.1389409246487	10.3553990547904	10.1851749430442	10.3098293158375	10.2538289959148	10.8493550128825	10.3965894091617	10.7173110566984	9.80144140714118	10.5630105660134	8.4907388501633	9.85494646461239	10.5618993422199	9.91804374919641	11.6130998416984	11.6944692166634	12.0069185879372	11.9967016739502	12.0590803502701	12.10696113025	11.1803928896185	11.2314373057568	11.0188217804399	10.9381052581224	10.2883394896424	10.3093397819087	9.13674211484258	9.29342386373692	9.21055422933816	9.28381478468414	9.76399639802178	10.1193403861278	10.8963326307704	9.64003902175895	10.7413568140592	10.9012494489554	10.2753666994886	10.0915249151912
MAST1	10.5798912257281	10.8077403628139	11.340817333451	11.3368925039398	7.39254768977333	7.24132825514275	7.22971955337973	6.92035447092386	10.2316693320247	10.6664556894447	9.15822204499518	8.98288734898385	10.2770101980468	10.1852136160564	10.1989293415859	9.07004573183884	7.88715080967808	11.0724650820013	8.67332211396846	9.05956243111602	7.90778024836711	9.10620946497489	10.1499418166111	8.2934589762983	10.2944110680462	10.3153998264641	10.7286052842233	10.7287101989202	10.9069303914215	10.8682994590287	9.82035666003834	9.95851667852581	9.57992374534551	9.44240220480882	9.92331403913201	9.75856100736267	6.25492915848822	6.4949920596814	5.78215481598007	6.30156079797532	6.14405241255953	7.01377294166442	9.04033719096474	7.47642869350253	8.69289052112457	7.58457396777476	7.16674719024399	6.01606029401816
MAST2	10.7944843288955	10.918508977481	10.3931775962562	10.617251830053	10.9938373244916	11.2686024533104	10.7242772113366	10.4961229333803	11.2000801072683	11.2955826519004	11.8763706017541	11.8632192311178	10.8335538714714	10.9199109424145	10.8576661847856	11.2019694880019	11.1265100133382	10.9307543494954	11.4572076419087	10.8250769491231	10.877907927867	10.8512175958533	11.2052570178795	10.1031670936128	10.6332686251318	10.5732176139636	10.0270051872346	10.6416238250819	10.231547342792	10.2348840519634	10.8829684703723	11.0777255072014	11.1871642237784	11.0770317518218	10.1403070691675	10.3152447994085	10.6644306263906	10.7108575118918	10.4519791355294	10.2826570419478	10.5587292057312	10.5922744804306	11.0606379316076	10.9608818205835	10.1200598386354	10.4613096858153	10.1645925335312	10.9122386999492
MAST3	9.68802699225888	9.70245580301594	10.8132462711871	10.9102088283578	9.6815840629851	9.7232093630193	8.83205378765427	8.62548889030753	8.58894363419326	9.51831041203379	9.99611624863353	10.1227244013278	9.99084179011806	10.0546350563542	10.0767618335302	10.876627280972	10.3490672811175	10.4210316261601	9.38070266193972	10.1629502616123	10.5237804139917	9.92488755573234	10.5351068084242	10.5404273437474	10.7595625099824	10.8784913706725	11.0783385908713	10.9913153950898	11.0405777389216	10.957933448237	10.6496238720383	10.7241452367923	10.7457365798117	10.6347934074609	9.99004387045211	10.2074531617805	10.3436774973032	10.5626395168738	10.4067590524967	10.5369207849839	10.6743001184297	10.8123577724743	10.8197526352736	11.3515000135457	9.94070930668047	8.92519874847442	10.1941786526392	8.28462930278509
MAST4	10.3759747420279	10.4752383196663	9.85768056217107	9.77060193752893	7.80543706561606	7.74959446417005	10.3537552044991	10.3465815578329	8.46310892461429	6.94315118721703	11.392795315468	11.3572086237678	9.74628667077599	9.65642914302227	9.6156986596239	13.0219875871668	9.19991320243257	5.3096519024301	8.81943381806395	7.80578672281277	9.79906876521285	9.55725479717214	8.69199579801788	8.93407707045145	10.6870612124747	10.6428621194721	10.4598098420454	10.289610819475	10.1795029476653	10.1547025289775	11.0793903900061	11.0081031080803	11.2169757796281	11.1710787511473	9.6777538982084	9.77043033666959	8.0336248083359	7.90986223389488	7.74308178894359	7.53955296878282	7.62961613435048	8.08588768421295	9.73972265039596	9.37736619992511	9.75625343031682	10.3252886425818	8.78587786843779	9.41014389451127
MASTL	11.0444466471178	10.8553737850167	11.6173615468877	11.241709861107	10.6128940073505	10.5143799879764	10.1949180592896	10.3475599001901	13.4608386715539	11.6508218100201	8.92577953167251	8.68515968130564	10.1834340550046	9.96258499082315	10.0364131976403	10.6169477391994	10.0536367182618	9.82509382458134	10.3825622141058	10.7153495910364	9.66461253371988	10.5611188840314	10.7928991181512	10.2829223956951	10.6410771735648	10.8501922777481	11.1683752972597	11.044245212387	11.2550356116172	11.3221226957701	10.1769174260282	10.1277211186229	9.45789711446888	9.42772692500458	10.3947083698358	10.2504626487312	10.4593309599147	10.6139717835991	10.1692806747545	10.2192186303054	9.98615176039209	9.99248685156505	9.79410793564198	10.826651342063	11.2056446648902	10.3373773948133	10.6694564144377	10.9912531541811
MATK	8.67360417458756	8.58768803345012	0	0	0	0	0	0	0	0	1.87061859463465	1.65270009014893	7.19295819069621	7.1690052495188	8.21150978591186	3.31486258802908	1.54943165658617	1.06284314578407	2.13732202481799	2.85181782434	0	0	0.659427287661632	1.15475155076294	2.56698118469901	2.11247891360558	0	1.59866190829816	0	1.11325961530087	2.69748543821725	1.72868726757263	1.14865681093568	2.50948856772281	8.61884063596266	7.09074664100215	0	0.767511546879268	0	1.28034104294281	0	0	0	0	0	0	1.46546284425502	6.64412722441319
MELK	11.8340334341415	11.7847692610543	12.6114788917243	12.6221089289087	12.3448274754844	12.2992971085302	12.3994553868859	12.2532468006842	11.9659765106194	12.3669219549371	10.6119696330363	10.72244014115	11.4551540422061	11.5372485046125	11.2778170458814	11.6902465719212	11.6056396566396	11.9489828007606	12.5408230388595	11.498853960064	11.6749853658908	11.3155281259647	12.1343737863588	11.7945029025565	11.8461625536355	11.8151723406712	12.2231214831284	12.1102774546426	12.28891484237	12.384704186772	11.1831189282091	11.3358774211278	11.0547589389234	11.0202868364935	11.8463082004802	11.5120349973947	12.0826538070804	12.0126631915654	12.4302687257069	12.303361461103	11.8369514558828	11.8609344662443	10.0833190674185	10.6391346650796	13.273918797528	12.0909222461098	11.7688837369518	11.1494574534627
MERTK	8.1617042728646	8.40648037578919	9.04591369701679	9.04251688559179	5.28622930141083	6.07901092429968	7.81147450337344	7.66725016087241	3.38676038148466	1.12008579182408	8.70475662724958	8.53479765109468	8.8720381177038	8.91682074332752	8.92142520627541	8.22579313294402	9.23724419127308	8.51072787741563	6.84826490846043	7.85593898692637	3.61243616249144	8.33540438227582	8.76298892749603	4.80643311509115	8.9216869848969	8.86886968799544	8.89006062270089	8.97174422791945	8.9578858130077	9.0633209324246	8.75573842307808	8.85391798315256	8.82575848506734	8.91685633206077	8.79370463964168	8.74061270788228	5.35154126877724	5.43094950899145	5.78215481598007	6.01321419194859	6.12850925526525	6.40002304098034	7.36828088379366	0	9.83964074414795	6.75864838657301	8.1749686330004	10.2691257140312
MET	8.4193802950869	8.24310569368942	12.6735318091803	12.7610312131622	14.3537715666447	14.3484705149338	16.1398972829417	16.2825728325613	14.5466521757762	14.3825786232895	13.8233796874824	14.0227492898504	12.8088859971606	12.9556207036293	12.896261007051	13.4162880516072	14.401721166573	14.6788153075303	10.1055690997779	15.9811866078533	13.0522383661217	14.5630805323982	13.3928907200316	14.4174342859858	12.9448134152718	12.9974901102807	12.7620377313751	12.7072169146501	12.582883784651	12.5628056759086	13.2705078005597	13.1827891169592	13.3169810628917	13.2964332738086	12.5693771430106	12.704362009982	13.990074869765	13.9881012035759	13.8800522141216	13.8236924105918	13.8904907396443	13.8549075570876	13.3996717911114	13.5073476304468	12.9948402933763	15.0686217702902	14.801290264435	11.5794338220553
MINK1	10.8685689159433	10.9519665861343	9.67100617002022	9.79247796755334	12.2801275977822	12.2261113365606	9.85274083947408	9.84209483531687	10.7183742515069	10.8863379335654	10.8500068336914	10.9738422803769	10.952807673334	10.938414745373	10.999774755709	11.650093364162	11.8705780976784	11.3915569393167	11.226153320254	11.0617367382133	12.0759992192558	11.3240635727532	11.5931566292741	11.9178397785052	11.097832664999	11.0868768333698	11.0609806873822	10.8189610078075	10.7737365732038	10.6200677036379	11.5262812634648	11.5113984872034	11.6170314091028	11.5927364442764	11.6026288800195	11.65567376493	13.1737125533392	13.0133467057289	12.9687060076251	13.0104996968103	13.041763323565	13.0254586733651	13.4428655425435	12.94422123479	12.1482308340986	11.2110658413568	12.3389455497958	11.6194649817328
MKNK1	12.6774013654801	12.7654029918838	12.7650629011009	12.7924114187433	12.3130327159803	12.1976457720886	11.7113966927867	11.7777185165376	13.8397490106124	12.2045838250682	11.0312606306636	11.0769658594008	11.689379873135	11.2436045321025	11.4308212857198	11.6964856273942	11.4487235213259	11.5284266889826	11.4268894442112	10.8823733010029	11.4597414742915	11.4699694362878	11.9786205998224	11.8549833999192	12.3507884543689	12.0440210403338	12.4915477515941	12.2639679765781	12.4677182944773	12.3903423403572	11.6545865725943	11.7408917528584	11.2938200542533	11.1943855113668	11.3901440644932	11.518767530797	11.987676730085	12.0422732897824	11.8304847729467	12.1214671213458	11.3969252016337	11.686610647413	10.682328927979	11.3757383577829	11.6026695559401	12.096712201375	10.549951349465	12.3608989808654
MKNK2	12.3649161895217	12.3976403036468	12.2649337121075	12.1864498158197	11.3390675659448	11.2361344563397	11.2496791294839	11.0261944847092	10.4542146307542	10.5436546941539	11.8939352939873	11.8469359728137	11.7719199850018	11.6665493744156	11.8790936555445	11.647143711274	11.4414112431459	11.9610525922356	11.6890643463508	12.2414714229984	10.7263838617591	12.8820420123943	12.304655638797	12.6336026031737	12.1429928278336	12.0613310186506	12.207733412186	12.2526174891064	12.2459106782101	12.2741839621538	11.9473562792768	12.0754590391197	12.1118791417831	11.9923635150368	11.6936950740195	11.5541531934109	11.3978771378186	11.5422555946729	11.8946723323062	11.918886777897	11.72997462926	11.5532427862588	11.3235597586856	11.8780790070369	11.3538732200721	12.4273489574627	11.7765100765198	11.4885460874323
MLKL	8.41614412641176	8.62964433246078	9.91489802160994	9.72866825779931	11.3697446785233	11.2215267396714	9.79459047113855	9.65876769391268	10.0633122568013	8.86339707497038	8.85580119537776	8.71858847062179	9.49860039241741	9.39068397600505	9.42091939999735	11.0571631223781	9.71406551925882	8.79342950223908	9.83726716181761	7.96115096496631	10.2641748186556	9.3118712038233	9.92677976254009	10.618472666072	9.03778063086211	9.19223159409959	9.50396213699838	9.23963500235235	9.43495603783422	9.40279855705033	8.64541344442424	8.69382009084778	8.66635036485973	8.60527040671309	9.64093419525705	9.00819734117757	10.7684392179143	10.6784555969324	11.1279010088503	11.1467829518639	11.1270892616781	10.9801962978437	11.3600715617485	9.71794636501193	4.84565072225281	9.21616744265648	9.18998089991026	4.79139845448033
MOK	5.55539855530914	5.50067755456557	4.82268775690716	5.23649808846608	6.38947108929187	6.44962116018937	8.71919787493958	8.81565863237449	5.13153516901417	5.9818696777489	7.93919247349908	8.01891211206114	8.78517289419623	8.7639641173426	8.95891637056339	7.81236109978085	8.30847994731643	6.15468371251318	6.72387185649751	7.68415063214473	7.29378125722441	7.41369987233339	6.73417986259237	6.71766383079637	6.98418930371088	7.21314247463095	6.73373885844677	6.52807157030545	6.35643878098041	6.12178190901272	7.39996674208478	7.8019932583911	8.05702830892745	8.32284916788072	9.44903140485717	8.68012168037264	6.56609362947346	6.4837142361057	7.0534804485477	6.4621635496928	7.23888431021544	6.29174661336559	5.08086368261162	5.50052962866119	5.57995031025662	7.23639533835959	10.7609003316994	7.29321378179748
MOS	0	0	0	0	0	0	0	0	0	0	0	0	0	0	0	0	0	0	0	0	0	0	0	0	0	0	0	0	0	0	0	0	0	0	0	0	0	0	0	0	0	0	0	0	0	0	0	0
MST1R	9.52634698772993	9.73164615001411	3.39981489310392	4.21069879498571	12.501183771469	12.6664620225651	11.7818113504123	11.8360440042966	4.78067616027385	3.37695597821929	7.32565271642586	7.03039166045563	9.59473219914101	9.70169784213533	9.57143186370762	10.3176837644404	12.062618060377	11.9082774393874	12.5118932557759	13.7804221193709	12.3563857576217	12.3182744121028	12.7430207268822	12.805218446042	6.50610831550508	7.11276188184401	5.38470242519126	5.82749201830264	5.70370837645383	5.94236476198381	6.70251931848296	7.04172214330793	7.29264786771194	6.76773665635721	9.33630534755244	9.43569464129768	12.5307033337987	12.7100605815899	12.3833796628688	12.3518876214646	11.87208457103	12.0192792800505	12.4557038750638	12.1690577649834	6.67501913974658	13.215836884603	7.4616537150597	8.70943186993142
MST4	9.66503650486488	9.56433897012717	9.78922482483319	9.65296462768663	9.25596034873346	9.17473643256425	9.24570924428918	9.09036705954297	4.01215863872386	4.02297021919239	5.73477025248908	4.34326136232444	8.55680858482863	8.46462243389512	8.72817153064318	9.2377129749534	8.73548378087678	8.18601679621904	9.33890286228896	8.63827898280317	9.18902300140421	8.71872283435748	8.95882342537472	8.85603744993992	9.40311823392628	9.14500808531315	9.86872403590894	9.96592382763566	9.94088701293376	10.015705210863	8.34303240215907	8.49532581824624	7.53912174668785	7.5056210436915	8.86219524470322	9.04952077433222	9.74010177628423	9.76800296770844	9.68092217438741	9.57890324830531	9.4876521983628	9.98671018666293	8.74140909473476	7.79673565324987	9.50163025714449	8.83428791797026	9.74331799227976	8.67641416087242
MTOR	12.8875462551786	12.8009529953335	11.410836670361	11.4986690025692	12.3109136472255	12.4093718399623	11.5316299251218	11.6186464884206	11.8074793530387	11.8868512491301	11.0928105081316	11.1461636525798	11.7028105416427	11.8078130599884	11.7670589199912	11.5935492212558	10.9657554932402	11.9019276620283	11.7038417331816	11.3921288528445	11.3854472492793	11.7910263836695	11.8644327166643	11.7056482623954	11.6383979888436	11.5805950569102	11.6274658833322	11.6598349636494	11.7054773003697	11.7718332070475	11.673611968932	11.5369048440928	11.4921519596105	11.4286139022257	11.9675117545697	12.1869457494589	12.7458502468334	12.9045677831804	12.7130529500447	12.6449607082757	12.8167391223174	12.7770352504391	12.1040114627293	12.0685534961909	12.6257218975519	12.142644494736	11.3919517557833	12.1356763049494
MUSK	0	0	0	0	0	0	2.79986394544721	2.43732503781115	0	0	4.35641748435913	4.09437256776053	3.43672612545883	1.94791466325883	1.4975326349229	0	0.71575226462895	0	0	0.646505726731324	0	0	0	0	3.97975517926808	1.68536814835489	0.996104656896449	2.01540272294718	1.64612324661351	1.11325961530087	3.58176175751251	2.98964464823986	4.07227388224569	3.91480803408875	3.23922407474211	2.4734489592044	0	0	0	0	0	0	0	0	2.16000054937928	0	0	0
MYLK	4.75924206555156	5.30741652291295	9.99137165255719	9.75675903189802	2.52426320880093	2.20168119162173	6.60237124825697	6.96183429842896	12.0352435898884	10.3792280678722	12.7952665289219	12.8268666300648	10.5806321574099	10.4919390890228	10.5253799060324	2.37217237833888	5.81355508520421	8.75394227641698	7.60561618775288	7.15322823805179	5.3211043481835	7.65381611618641	1.11030376565515	6.53891808658572	11.8950269224722	11.9388201037965	11.1026856154472	11.0183758100215	10.5138473343011	10.5646294478676	12.449135900535	12.338179835249	12.4799639899343	12.3910136948163	10.4509026340835	10.5912907658729	3.5885308790232	3.91136746130752	3.15776276794014	3.63595298054339	5.06981643806506	3.48243678357554	10.3241225646359	10.5136860206689	11.8113278392307	4.40883881724583	14.5952134150746	7.22011386541341
MYLK2	4.44041232435843	5.34819540874097	5.16214717469978	5.1712050107164	7.25823113780729	6.99893245867835	4.23964574559558	4.73416325027832	4.67779274054763	5.13069906230534	5.85000910795103	6.09893295928177	7.6003188618703	7.74582756043083	7.58398158587225	6.98089398291051	6.35640371331564	5.7205413757087	6.89021378733874	6.87610768764357	6.71945088207334	6.75654741601343	6.06733597147139	5.51619742681051	6.15362229712523	5.73013118919459	6.1008365876032	5.92705193069397	6.02008955196071	6.19233236836298	6.08614216062254	5.72984842882604	6.11178532095073	6.03441383519212	7.88546466825261	8.02187004334652	7.88073377100624	7.87143634675881	8.05587225095636	7.19021813291331	7.5501773621916	7.45976896726905	0	0	5.3940891778578	3.56018467480642	11.4366448017328	7.47177074065661
MYLK3	6.5518217220731	6.01292456529374	0	0	0	1.48546570586976	0	0	0	0	0	0	3.69312836582409	3.86555081692039	3.96243349125161	0	0.71575226462895	0.627160601017043	1.2386515066161	0	1.21490807076302	1.17650550111239	0	0	0	0	0	0	1.04611191370381	0	0	0	0	1.12005027165242	4.23448738953041	3.42732809086672	0	0	0	0	0	0	0	0	1.72803666516188	0	0	0
MYLK4	4.22059679114626	4.34339611564236	4.00131069311085	4.07448736813432	2.68521500653947	2.86794865707446	3.07975095189782	4.15236095102937	5.13153516901417	4.46759130825851	4.00501631909772	4.41751817726202	4.31863876606802	4.53298858584114	4.88604470299359	0	3.2250298845446	3.86918589669601	4.16970316631333	4.02370329341464	4.66921437037427	4.35997349496404	1.4533155428556	1.50573327665912	2.83937561863837	2.93520960861933	2.31569048745396	2.82494467109348	2.39501589635246	2.49910733229626	3.44308488359608	2.49275618899287	3.2508883428373	3.7979468035453	3.50068131282775	3.42732809086672	1.15414517937948	1.92953494000525	2.20226767392046	2.19295468721551	2.82020642781423	1.60186873466409	0	0	3.71611578420471	0	2.43397462278893	3.60803190078222
MYO3A	1.34153770922351	2.13942145383271	0	0	1.60260529234697	0	2.24102934593306	0.913242191757232	8.03389582889471	7.93035289258889	0	0	6.05066618869431	6.32758076324096	6.16011948681539	0	0	0.627160601017043	0	0.646505726731324	0.731730628416148	0.704998643710565	0	0	0	0	0	0	0	0	0	0	1.77995206949907	0	6.09893511988547	5.97269723050238	0.689533634631455	0.767511546879268	1.66047815708199	0	0	0	0	0	0	0	0	0
MYO3B	11.4615388595385	11.4485990047018	7.5545835106113	7.71096852599127	0.747577138444637	0	5.6709079446174	5.18312608331782	4.67779274054763	3.67083917731904	7.26879170453928	7.6924040816592	8.32064534334257	8.53022380959052	8.36568718181323	0	1.54943165658617	3.92196724801103	7.32889017182279	4.89888464865603	3.44750637785184	1.17650550111239	5.99052819581231	1.50573327665912	7.3963751727319	6.92818363096304	7.2960290236571	7.41269688910416	7.4996687282446	7.52076944171537	7.32295919847723	7.29657326672395	7.12666747472873	7.24044618086706	8.11270083502295	8.35850084347198	1.78703469553266	2.17365668693482	1.66047815708199	0	1.33093615512642	0	0	0	1.72803666516188	5.6704422257466	4.07499212864726	0.896103593494581
NEK1	12.6369683955635	12.605612906974	11.8035100576078	11.7572469248685	10.7055548277064	10.643375517382	10.2812825885662	10.3159191117214	13.1700149874499	11.8414347756413	11.7185075767011	12.1214064830649	11.2886259810639	11.3302318543383	11.2065028351431	10.6943247082919	10.1175942922215	11.1422491359401	10.9509042141688	9.74024859251233	10.7213119089382	10.0424792524134	11.0949258865604	10.3764032006097	11.1589355555396	11.0488972711719	11.1888042271447	11.0986420285999	11.1399218608965	11.216762723061	11.0888702706915	11.0769529235403	11.1034533174621	10.9797811414104	10.9906652359498	10.8296255814597	9.92515075119883	10.0307615680503	9.64502562916003	9.63053287600758	9.41903747354342	8.80330566521055	10.0833190674185	10.7545422931145	9.84327764830204	9.64728444868014	10.0849367584341	9.59497124538307
NEK10	0	0	5.13438362746353	5.44422980777707	4.22135439693662	4.37856919326278	4.05786940324907	3.53596293714072	4.31609263885609	3.37695597821929	8.96465952170321	9.06025696615153	6.25012389875951	6.09099875441359	5.89129781606422	5.64191960196696	3.65100672690621	4.90012661729277	3.79886929597763	2.85181782434	4.28522751428463	4.31500779295495	5.13700645831253	3.26081131385515	7.13083322483305	7.22387666772624	6.8502471954173	6.41257570915369	5.84405251602549	5.85807055446198	7.77722762109513	7.64404701235321	8.07015445041553	7.69727342422339	5.69089663664594	5.83150850389952	4.44849868176015	3.613212829026	3.26975898354951	4.3926948423557	3.3354191805945	0	6.05939130792525	6.48450715658269	7.73212105174826	5.86670927747276	5.52101218995799	4.87843535719827
NEK11	3.55329783376334	4.76083525714553	6.20994605248205	6.37053445494718	5.42948840921924	5.24418482512757	7.78245921784452	7.51533911598911	7.03939001912037	5.95482785885707	8.67067288491651	8.59203342791508	6.42532546195299	6.4147419408596	6.22016784823594	6.70371733594167	4.96300933023116	5.24897153772587	5.84375304828795	4.45409502322775	6.79863642803457	7.03132334705238	6.14026044362028	6.19694389827714	7.47836151273639	7.37598409624681	6.60698842963899	6.98612206623298	6.29905923774636	6.75525038140572	7.82688003665178	7.85342796288476	8.06360630789534	7.99144146030796	6.1758294135849	5.98756480327225	5.01126602831177	4.79121897870772	5.12345930356015	5.54617970931618	4.82180484636607	0	5.08086368261162	7.06408904458101	4.15117363050129	6.13949168320427	7.09420523420225	6.65649381633802
NEK2	13.1920098344117	13.1111799463606	13.216779204129	13.1761901032929	12.6385571437454	12.5698211586381	11.6942977564108	11.4639452480167	14.4882313825756	13.3967654435355	11.1445228845899	11.0222408113277	12.068050166913	11.8666906525573	11.7773385959247	11.483602323437	12.5257735477101	12.3479442037797	12.1622194381193	12.4540906166565	13.0653071408896	11.1079566145918	12.1921459725206	12.1385447354509	12.4751905116958	12.3894623760129	12.6394335370684	12.8209932832306	12.9099645196361	12.8955195660578	11.8610432580602	11.8846839667058	11.7085390134816	11.5910910046559	12.000255622655	11.9453899573807	12.2294169837894	12.0656259993083	12.3231997985179	12.1830565806075	11.9564847202648	11.976199654029	11.7794719522082	12.1828605809518	12.489046073579	12.3902949929411	12.6217862413907	11.257927960843
NEK3	8.78567834925555	8.76756851982211	10.0436157038884	9.94675906601394	10.612268373322	10.51526746661	4.63546367655524	4.99614271544197	10.4888165858319	9.55478710392723	4.47606716758271	4.90433519272718	9.34510689804309	9.37369089598572	9.22087975381476	10.2897576854944	9.98762478111941	9.22744721440665	11.036515801683	7.85241392968323	10.7891312583183	8.09392896373905	8.56089097384609	10.2286556994704	8.94710560991174	8.83426292884388	9.55826312557935	9.40201306871858	9.55827677150576	9.76103156461716	8.17244375928366	8.11059852231975	7.50085722213593	7.07450739201818	9.26550412965304	9.24779227608386	10.3971011224532	10.2412847602764	10.3069164544625	10.1983146851274	10.3213171200029	10.8414554125907	11.3600715617485	9.92921684756741	9.75142263786422	7.57439553926494	2.65181209459879	7.47875171477926
NEK4	12.1491977721959	11.9911656189492	12.6430698628473	12.5145504529865	12.7002042694768	12.6596550608144	12.5638991974112	12.572293895971	12.6886726033794	12.091969057107	12.2502899304912	12.4486061493509	12.2530852972663	12.4371900617939	12.3326306532721	13.2705685072473	11.9988378104701	12.8561667031739	13.0621553802996	11.9681851018972	12.1117549589576	12.806897448823	12.6089364516324	12.966442376491	12.1950700274338	12.2831407345376	12.2761568239206	12.2704987249822	12.1595533111993	12.3897169658594	12.2237635805671	12.2245247501925	12.2910823101549	12.0938411665201	12.2825927461188	12.2997645710664	12.6084964201731	12.5343478641349	12.2606117573335	12.3368230708556	12.2967645147362	12.5238812306878	12.7792667410178	12.9031213219854	11.7648630975478	12.8017704425094	12.36254243777	11.6332175322416
NEK5	4.91408822058045	4.42190456888293	2.83639133984207	1.41586049274274	5.82465599360129	6.18988420796222	1.31668849814071	1.86782498691949	0	0	0	1.05109901699049	3.76938049190254	4.18181712859033	3.78294922746429	5.22501745608524	3.91947985506151	6.70679598011701	6.07957334217733	1.43088288691154	7.09897711730391	5.43361347656062	4.81938249441016	4.40847997738366	1.15796239332706	1.68536814835489	1.99415303412975	1.01028673189023	1.04611191370381	0	0	1.10911349436893	1.14865681093568	1.12005027165242	2.72869857667194	2.77710525315678	6.33376490371265	5.66861550910015	5.94284191386717	5.63182522527889	5.22403281385837	0	0	0	2.76169314734912	1.23232794445578	4.73020775893584	0.896103593494581
NEK6	8.73203122868749	8.83367776260186	7.47380408347023	7.72240951618421	10.8377440782486	10.773694203222	11.7308289756805	11.5472058406485	7.77196193625531	8.09420947686593	11.5100212475769	11.595771673597	10.7953110744369	10.6173268267051	10.6771660948491	10.0379144074314	11.8382947339137	10.2707996694794	9.7083665052379	9.1769469991964	11.3825943201027	8.88562684806178	10.6493385736534	10.7971481283752	10.5563104475623	10.4100843009936	9.9080862442025	9.54990364510043	8.99750277291262	9.05387834494042	11.089596918654	11.2383638149717	11.4976275014854	11.4745547828225	10.9946504628224	10.9147343807687	11.2409014634069	11.2697058581602	11.1422269270745	11.0470329284366	11.6372582644642	11.5899032208943	12.2473446369501	12.479784589143	11.7839128471055	10.1496126638284	11.3976146920134	12.1919820404454
NEK7	11.7280810184313	11.4561971348627	11.6025563555052	11.5637175718483	12.2450425829439	12.2420138312916	10.8385146357029	10.583423204723	11.1576977766864	11.1172854770637	11.8262315098162	11.759077670576	11.2702911786052	11.2109260057365	11.2604056201196	10.6927651366058	10.3447980164923	10.9712304676351	10.5298204048098	11.9216376351128	10.9485742528053	11.3026295177396	11.2878229185105	11.0650113268154	11.7719032093371	11.7012065163964	11.6383098498844	11.7355985906913	11.6371782910128	11.8162584566995	11.8737546409668	11.9574287827157	12.0336302556568	12.0043641380381	11.345073239183	11.5856412781571	12.5072067215202	12.574603473782	12.2690592303195	12.3575947260411	12.5574676449885	12.8658634665748	13.1618732531945	12.9279215026015	11.6822420143643	12.6708567223482	12.6134967680307	11.7824350783674
NEK8	9.79405032799525	10.0283569609443	7.54407069381388	7.67609088696142	9.88485488236283	9.81688408084085	10.5364684334617	10.6122018867514	9.72246482692871	9.00194056765155	8.37986213958999	8.53479765109468	9.15744192881685	9.2656276363968	9.10939513589316	8.11526229015546	9.09367139374635	8.49991847429147	9.55512146552612	8.8545850683808	10.3001481274139	10.2656612146089	9.37984383206897	8.95026444668387	8.21806591453143	8.29226486933804	7.92886863436538	7.92730641393432	7.8114775959169	7.92466091146982	8.43738715658274	8.41445854271033	8.66202212469303	8.41004695275064	9.27208611944592	9.52757218887853	10.0370821765036	9.97244989911019	10.0161125755816	9.86303321992301	10.2158682787825	10.0682891580286	10.4980240732454	10.5985185272133	9.32300977859518	8.66475795504088	9.28266391421803	10.0227378200442
NEK9	10.5125464494918	10.3776639484048	10.5246471558098	10.5987475675944	10.6413837703654	10.7625255357388	9.79942629212086	9.91121873138217	11.0394828376703	11.2989465950423	10.7340178030365	10.9077506653066	10.1623778762041	10.0928949362808	10.200420772926	10.1183425526365	10.1716231896291	10.5259876562012	11.5702281229482	10.2323984917561	10.3795617916742	9.7224005383963	11.0447600950142	9.93892470316226	10.6729840418518	10.4676660613432	10.4910533801447	10.5352007765216	10.5295239693928	10.4919032702499	10.6476515101166	10.5469066845828	10.5778325480281	10.6198081491481	10.3351889866882	10.4641849351988	10.9429389533281	10.8353086884246	10.7426470745404	10.7289239851279	10.9945787798859	10.9801962978437	10.9452170002714	10.9608818205835	10.2421680875171	10.5128525338831	11.297679815157	10.6669067141668
NIM1	0	0	5.01765666536768	4.83416040354505	0	0.926028066120608	0	0	3.09890909544265	2.77988896512253	8.15627323097663	8.13350249225204	6.4015620856028	6.49693590263735	6.24350442141253	0	3.65100672690621	0	1.60391370747992	0	0.731730628416148	2.0533601056731	0	1.7878167257302	7.18066701094651	6.9670368812071	6.24022920330111	6.19014289223841	5.87055438935079	5.60575774264095	7.54264939324858	7.62725804448362	7.89681309717473	7.81472461880746	6.49376085909326	6.07368953888569	0	0.767511546879268	1.28735913075965	0	2.01125131428958	0	6.05939130792525	5.50052962866119	1.45131669785078	3.64043497357932	0	2.81295624199169
NLK	11.8040164275142	11.9100726321979	9.07541523095614	9.06515855430872	10.1534951059874	10.2383457334412	11.524346038449	11.4630427547703	10.584354239476	10.7484633309304	10.2802377869486	10.3098213019931	11.2329073747775	11.4070243290722	11.282401349503	10.3424295575941	10.7900592246205	10.6098155720411	13.5269733207902	12.6023272553957	11.6963953927433	11.6662319887	12.0121982747847	10.5674974561736	9.6127800594769	9.61142907092825	9.32536624565918	9.41921417117747	9.20957831221486	9.36511892930874	10.0073191229375	9.96019352095142	10.4111810341157	10.2236026832951	11.1342589327728	11.2781104798223	10.1588476454486	10.4742310534923	10.6231906403097	10.7494274397699	11.1930182332349	11.406278344436	12.4472438070388	11.5773014015248	11.7886362394982	10.3854721251592	11.4167970403653	11.3887683419329
NPR1	2.67123562212673	2.73907517709768	0	0	0.747577138444637	1.48546570586976	1.31668849814071	1.46808597054843	10.3493226806363	9.6839056931739	7.28526766890883	7.23931290521303	10.5011012712091	10.3000505021984	10.4095875504076	0	1.54943165658617	2.56088604732408	6.53582054621929	2.46544627128179	0	4.52700836326349	8.97884436052995	1.15475155076294	5.9094895027557	5.60433315675422	5.41864542634793	4.01922784562874	2.88552428773005	3.36551202191184	6.60830623683754	6.43675585961368	7.15158045050419	6.87259486607406	10.2980469018075	10.3961699961726	0.689533634631455	2.87203651507586	1.28735913075965	0	0	0	0	5.50052962866119	3.35770222630417	0.74392763824014	3.5322076097299	4.79139845448033
NPR2	6.03203338516005	6.48465673441295	7.48483960040312	7.04387796597675	8.01685788123747	7.75561545964333	5.81159090895695	4.63507945812043	8.14413345065022	8.33345110495932	10.4875611797577	10.4969826886536	8.58609345995065	8.71082902323123	8.65826241481627	8.1641019534225	5.82993894642589	8.26475219368231	6.94696560254588	6.94392595150767	7.55426864206414	7.73286675510455	7.68739140192322	7.21711827821323	9.69008830288054	9.79538699202364	8.98939355651227	9.00059990492273	8.44367321203867	8.59270047678679	10.3100739864371	10.1557967800061	10.6275146420352	10.6337281784953	8.99279071060299	8.84226234134173	8.34768296918294	8.29894207573438	8.2251947434186	8.50478858978811	7.69965851443052	7.47635350747382	9.84651731853364	8.79348790777677	10.213650306906	6.66582787003616	7.21030082551323	2.62438113601503
NRBP1	11.8503103703959	11.7119380236148	13.481803727817	13.2415114822625	12.4257460381998	12.2242129145479	12.7210911668646	12.5687325284396	13.0685007141463	13.1821972886443	13.7033201883607	13.5712273008244	13.1616075415554	13.0591356653706	13.1214829932726	13.373772094308	12.8378445856083	13.072236209637	12.8852098642642	13.2303306045444	11.8630135027292	12.6873927486483	12.7687639107236	12.666362407722	14.2848142051566	14.4199247071857	14.2901901028938	14.1511504975367	14.1560382051407	14.1488108817369	14.4363584437001	14.3744264679182	14.49270414391	14.4659045672857	13.815361125898	13.7682756142069	13.2501047061822	13.2918730858677	13.373778163044	13.3452271240655	13.5005588086321	13.5983389862217	13.4765129450231	13.275805134252	14.3171936704181	13.6948773398139	14.5388355003014	13.7816869247445
NRBP2	6.67607059426634	6.28908454665822	6.89565287373993	6.34115032061272	5.71703973369409	5.40605141087264	5.07897749080179	5.57934526567045	6.93172214265349	5.92726947122262	5.5008516804648	5.74236412192789	6.65372470279363	6.12093141588893	6.76277458464585	6.60103721438957	5.61986640717151	6.16566849064825	5.43139351702872	5.66541418715162	4.18399290594387	5.57381656856936	6.19833575244599	6.09709008384862	6.05018137205009	5.53706628133539	6.0146869197545	5.95090423560343	6.02008955196071	5.94236476198381	5.37856724800038	5.96180664885071	5.56220594813246	5.47317588031905	6.038449418255	6.04554871553928	5.26222595718455	4.82735705638508	5.09333183591361	5.50137164638292	5.56155794237351	5.51658161455614	0	5.50052962866119	4.44724205611449	3.7886701024814	4.99216154591987	5.14736033979224
NRK	0	0	0	0	0	0	4.91040985624324	5.07386748321861	4.67779274054763	2.50954280147174	0	0	6.34038261769169	6.34035942460503	6.05851959692607	0	0	0	0	0	0	0	0	0	0	0	0	0	0	0	0	0	0	0	6.28399299999684	6.6607999476988	0	0.767511546879268	0	0.777772711877716	0	0	0	0	8.26145283987757	1.59654731235487	2.17729308221565	11.1279708470963
NTRK1	12.0074804420221	12.1422881195684	12.1216061339015	12.0692547342201	12.5385437811817	12.2719903092669	0.803614295717857	0.913242191757232	3.83223045072189	3.20401435655428	5.89364509241135	5.90607104640903	7.26715794756838	7.07274028376675	7.36208050143849	4.09694168107902	2.07440157978427	6.50535365839822	4.05636275983404	3.80772178844116	0	3.54996892064815	4.00592477017768	1.15475155076294	11.0716578199267	10.9721896528238	11.7281801005927	11.4952134302292	11.6677233769548	11.7170505116553	10.0527424764349	10.1528670450704	9.37305688710787	9.23888802724047	6.74153188859237	6.85976496638068	11.3613817712698	11.2778903998193	11.6144701285478	11.577150419925	11.7023535012721	11.5463867483427	11.2476413330094	10.7545422931145	2.76169314734912	3.85744157099716	4.99216154591987	3.12916701757768
NTRK2	0	0	1.6075966967846	1.41586049274274	6.07765186674255	6.18988420796222	0	0	0	0	1.87061859463465	0	0.767245232342136	1.6524283904588	2.39370519072423	0.675132147983432	3.01180564101165	0	5.21078365006753	7.50715323755101	0	0.704998643710565	3.58612273452544	5.33079905544733	0	2.44160276664774	0.996104656896449	1.01028673189023	1.04611191370381	0	2.10165745197321	2.16072392170069	0	1.12005027165242	0.954639807753783	1.84884370075916	6.39807061311379	6.61355629380816	6.50859556596394	6.51946653271903	6.56941261834198	6.50073740372966	7.04853407498426	9.27798546320782	0.658272465718346	2.51679752389098	0	1.8412078365975
NTRK3	2.02447065214182	2.96563775823516	0	2.11649006579905	0	0	0	0	0	1.12008579182408	0	1.65270009014893	4.15772300163025	4.44106463037885	4.26573238832225	0	0	0	0	0	0	0	0	0	1.15796239332706	0	1.99415303412975	1.01028673189023	2.39501589635246	1.73408204616354	2.10165745197321	0	1.77995206949907	1.74290774278437	4.49673083366057	4.95066935971975	0	0	0	0	0	0	0	0	0	0	0.911315958130735	8.82075739962661
NUAK1	0	0	0	0.875067705173252	7.53667506200193	7.24988462879316	8.43836509139687	8.25611056006105	7.59973823012138	8.10654807856498	8.56330638542667	8.04842422523326	8.04962149386734	8.05966514500571	8.32250929894768	7.02121867380994	5.69334224602811	8.44236562624195	9.47744277172646	7.89415658363368	4.70619557923102	6.8851670555276	7.79670156921806	2.40397913975884	7.0660182552193	6.9670368812071	5.92306433502156	5.8781306287547	5.51501236696123	5.34175519640011	7.39996674208478	7.64404701235321	7.96866756656545	7.7215410763618	8.00618650202478	8.36989351121046	7.23961487992726	7.12266442763322	7.42404710158791	7.38162783488982	7.72054332249568	7.39145592836354	0	8.28030752121041	9.51992532707741	8.37043662530204	8.89399852362348	4.96051879976192
NUAK2	4.75924206555156	4.26036828166454	0	0.875067705173252	5.26090613595131	4.55464675574193	6.94552376993972	7.62913722280117	6.71501430133722	5.78098070586043	5.35238431124216	5.26767702049836	7.91342637025435	7.7884160142765	8.09125288097498	3.02873114464187	8.92852102585245	6.35030778492624	7.74930047391569	8.37392106417208	6.41887527418371	7.44534069984839	9.70635081757888	8.90299633317093	3.06841678890498	4.38860431772219	3.162992658839	0	2.06862670272538	2.16672070316091	4.03234501083445	4.59350981088167	4.26724418738876	4.38889712883752	7.97425138645541	7.89355844575156	4.56512172946182	5.33380059408197	4.24869472498392	4.48764444822642	4.89712005025356	3.72379595907023	0	0	6.1371552078044	5.32676312658052	11.3222038183199	7.97476209368288
OBSCN	9.17650016257008	9.44956121631105	9.98652702505371	10.1866038607294	4.63017117461145	5.13756228319775	4.23964574559558	4.9139909120022	0	3.91486945927553	3.42518302261521	3.41264194175284	9.3971056993833	9.44936881690979	9.50780677065156	4.70394271061672	10.1192616113105	8.79696623003231	9.45525706989548	6.71463683849188	6.99820624178313	6.83826811199805	10.1344067492078	7.57355657963069	9.65746210947014	9.59911410036129	10.1381378176249	9.9746764265135	10.3135167799043	10.2418310568148	8.53451221189693	8.72571611766533	7.63939883932155	8.00468627227144	9.51340873063156	9.96983797564173	5.98872407024902	5.56540961795923	5.64349518931756	6.2209420489901	4.01405048566648	6.04726777417477	7.04853407498426	0	2.49198996561038	9.36087185811003	10.4517551607807	7.42193456216039
OXSR1	13.2327033808543	13.2257187858988	13.0610879945028	13.1175520628133	13.201046763867	13.238241264965	12.8389515004504	12.8348005121808	12.7888826100908	12.5522622535784	12.775721756787	12.8615715640966	13.1451555307217	13.162142528458	13.1517671616492	12.3161605669386	12.9854670001633	12.4308095204417	13.2372260853505	13.0816034627973	12.2882803340481	12.7681955609116	12.819027576141	12.9223336599846	12.8565449926361	12.6964208710861	12.8712086201106	12.9743307526164	12.9205061644087	12.9561227237803	12.7610690617276	12.8173880786704	12.7618884416647	12.7336687768297	12.9836314104917	13.2164777039928	13.1502749605732	13.2098709918852	13.1123562368585	13.0139930882199	13.0594173850575	12.9934092665108	12.3046662511943	12.3754668720967	13.2363792205195	12.9251698199139	12.2383957846126	12.2193317239263
PAK1	10.6113595176328	10.4786859485104	13.0643102327609	12.9612579762199	13.6655341409543	13.6026433607488	14.4822803006511	14.4116431306258	11.9598229090573	12.3901335126808	12.3340899997379	12.373934527189	13.0072989541216	13.0627546492438	12.9908676065228	13.5490610822424	14.2283752990317	13.2655556874474	10.7901463285721	11.5772900204904	13.9849684778261	12.8650825970397	13.0847448449332	13.7476181713227	12.8130175330173	12.8275627247323	12.9925518998308	13.0143210773574	13.0960584707772	13.1428722072494	12.7594717492707	12.6461865452591	12.683714880015	12.6193894465722	13.2269238977157	13.1551437663189	13.9399369638254	14.0687385608178	13.962378841637	14.0104122775689	13.7489233809659	13.9152631885133	13.3731208518877	13.7210770123974	12.5996180479437	13.8415376955981	14.1020887688932	12.0765083937169
PAK2	14.1557060028688	14.1194967324455	13.8716750777561	13.8539922754889	13.9407362258263	13.9382617117847	13.7376929673074	13.7124428867386	13.3691411824308	13.7328826732431	13.7835235237161	13.6731421544835	13.6374519813148	13.6536327211447	13.6669864373784	13.5190139430971	14.3455392778713	13.5176484695679	13.9748428335126	14.1550343355633	14.5428843712745	14.4295023193307	13.5561446766318	13.7569146911715	13.5723425803315	13.5404084136463	13.6238311899454	13.7216972552336	13.7526781400544	13.8084910333644	13.596757981763	13.5873369276338	13.6208743545041	13.5884054098664	13.5143355220498	13.6388046932059	13.8072888681858	14.0141170965285	13.8739731587632	13.9571613323097	14.3602135898258	14.2949224430147	15.4353017076485	15.4225339000002	13.6900143131507	13.696931261501	14.0842762678907	14.1094571390753
PAK3	0	0	4.92346327252883	4.60612454072912	0	0.926028066120608	1.31668849814071	0.913242191757232	7.32122317537799	5.65223284062802	5.58311139013841	5.65297274015394	7.98712771774102	7.90051783936038	7.57020413725591	0	0.71575226462895	0	0	0	0	0	0	0	4.93329367739875	5.09775272761046	4.51610078640101	5.06427778515775	4.33408413664439	4.91089906613354	5.3003771871433	5.66552391990929	5.31999223005935	5.65216836189451	7.83301123676087	7.91315860009164	0	1.26583407447595	0	0	0	0	0	0	1.10861372082529	0	1.46546284425502	5.62110958026753
PAK4	10.5026639153518	10.7084579596291	11.2656267879865	11.6290020155066	11.6868175071122	11.7891457406717	12.1992642703617	12.3292541192903	10.6520720522558	11.5651301512337	11.3405413417376	11.5012934429331	11.1971195995455	11.346950174104	11.4218992989102	11.5659863847337	12.6855258083059	11.944604865427	11.8185390647236	11.9132029790828	11.780348348103	11.7601700623754	10.974207042724	11.7104082132928	11.7560678504357	11.8755576418727	11.9062121232894	11.5750827205834	11.7413711679922	11.5502292735173	11.8357126700337	11.8187437169823	12.0486288592856	11.9752249588223	11.4116655274548	11.2750840075687	12.184543167513	12.1558750386498	12.531167249213	12.4256870624752	12.8349597368733	12.9424679690657	12.4128985271391	11.8610100565311	12.6008270970744	12.5184303150433	11.8547578084882	12.8805526619772
PAK6	5.05391372552626	5.03509441328492	8.21195397413319	8.65176672426373	9.96936051349824	10.0794118633353	10.379818783171	10.2441861728961	2.25817316640831	4.74519308767747	5.52879598082374	5.74236412192789	6.9193980525614	6.50830476155051	6.90127247681167	10.4142178018866	10.4683348116195	10.7145086509885	8.92410306226038	9.94443827600988	10.4588999127235	6.80613315428826	10.5580229521103	11.0542344738217	8.53783015891212	8.21366796923393	8.75044004782171	8.67508615340196	8.96097219556502	8.96263288861615	7.84764743257505	7.87492217604011	7.20015178060925	7.31676698690883	7.35129753939314	7.29578563667908	10.7755171352508	11.0329761665796	11.038328937223	10.9807397137504	11.3920516657174	11.2630827279066	11.6230144899818	11.1693710040958	7.62210300389749	9.81983957923786	5.77416440987759	11.160895969015
PAK7	0	0	0	0	0	0	0	0	0	0	3.01525655633376	2.893875980369	3.34002350180457	2.89353116212963	2.55161868183351	0	0	4.20357002064442	0	0	0	0	0	0.689952041693545	0	1.07595171432669	0	2.01540272294718	0	0	2.10165745197321	0	1.77995206949907	2.1765258805603	2.24865104418228	3.24136266796858	0	0	0.782747615686389	2.19295468721551	0	0	0	0	5.64807121551953	2.3358187474377	2.84103149788814	2.81295624199169
PAN3	10.4569415138116	10.5470579995837	10.79174573806	10.8132256500348	10.8280776458472	10.8375306974392	10.6725004897097	10.6828961930945	12.7772651753066	11.7252211503868	10.2761220575768	10.2101927311958	10.8413031001124	10.5821195660068	10.6680321759445	10.6473250913193	11.9874717851882	10.8007103801195	11.2330972799412	11.0479337593026	12.4069271314951	11.7124762887023	11.4012738543779	10.8247261374854	10.5668899194567	10.3586566397982	10.5667974244522	10.5450285318777	10.9526105711924	10.6485770607977	10.3591119707886	10.3537616339725	10.1975351421607	10.1935559462469	10.8944070764884	11.0138312383955	10.8386684833155	11.193877318075	11.2519841562768	11.2302449420791	10.9849009880497	11.4127551428255	10.3606203055773	10.3274090036659	10.4971761154684	10.5868703678617	10.5726563895253	11.1700897515298
PASK	9.74588435215908	9.64633463277786	9.64418645135055	9.81936462927624	10.2418949448161	10.271289991803	9.2350402345656	9.34279122092191	12.5625977090534	11.4348087556101	8.47629294263005	8.65093790035073	10.1694308038175	10.1237129582429	10.0775736384169	11.155548824005	10.9814243076203	10.4077922949011	10.4860371871813	10.6554199323919	10.4609299586952	10.9339370865676	10.4933815076152	10.7996319962541	8.83097196817279	8.5485670213804	9.07702156126232	8.88154376580145	9.21992138705105	9.02517400474935	8.30349202459642	8.64461355482302	8.02368076088762	8.16073642879421	9.62388219394006	9.59344098138004	9.54681150506677	9.64936748566835	9.58404200334061	9.53511549969248	9.02687953190461	9.36286879385521	9.28783199667724	8.47237243494103	8.78085962531621	8.59094445935552	10.1995915988659	9.75591579372794
PBK	13.5163176457168	13.3499827201898	13.1695785123962	13.0126892738469	12.7708636139988	12.4484607392516	11.0516190263238	10.9111312824141	15.1426909632647	13.0871417158954	12.3058530382118	12.0252374383878	12.0769855856594	11.7583818250805	11.7053700248876	12.8272513536488	12.1638344681699	12.771064841121	12.5773922436744	10.7351044714122	11.1389561244883	10.9357946817582	12.3680190015127	12.5811487480253	12.5085005258199	12.4392466973599	12.7924931225728	12.9701424195976	12.9477926809042	12.8946382428926	12.1087527238055	12.2435837076375	12.0357227428733	12.0656813657287	12.1260874848021	11.8045161261981	12.0116389729501	12.0911634807464	12.0757939847426	12.0459608573014	11.9788681097842	12.0910324882226	11.3956820848756	10.9925749453789	12.2867241892225	12.0857809208529	11.9112735720444	11.8650116178093
PDGFRA	0	3.33374936602357	8.13348377740838	8.40787203154913	5.01045120033822	1.88756940323906	3.51558108378799	4.41381612142353	9.791849366122	9.82498802427138	15.50879031053	15.8052163145027	11.8717756578728	12.1106726906609	11.9618837281842	2.91918241087662	7.24745048626317	1.66815942342449	2.13732202481799	1.09135753741495	0.731730628416148	3.83116846253748	1.11030376565515	7.11869948221314	13.9600754772141	13.9103721661429	12.9043406388379	12.9012293722626	12.0435145647982	11.963886636203	14.6698281803262	14.5809573664304	14.9612916410603	14.8971450165796	11.8415219973681	11.7865631825276	5.39420749647409	5.02701658874386	4.24869472498392	2.40241976648543	7.17978539385282	4.88240204743557	12.7993481498355	12.8778873541711	11.6633353250332	5.22632989811213	6.14118875720326	6.90475558497585
PDGFRB	2.67123562212673	2.96563775823516	6.30017187701817	6.7957205750577	4.05452972650847	3.94491499629685	1.31668849814071	0.913242191757232	0	1.12008579182408	12.6984390560747	12.7049875408861	10.1903850382503	10.0497804332703	10.2343049219323	0	5.32850263490827	3.57173066564285	4.37272854963755	1.93616149570184	6.54671228084548	2.98760727618012	6.49563355378183	5.14326580804211	11.5757566478846	11.5889226172344	10.509873491684	10.4031094149019	9.7859176556326	9.43467667848412	12.2464220564942	12.1877829815791	12.5568689430022	12.4481808344218	10.0268336905297	10.1858607617063	3.91585817259896	5.11735785119989	3.87653473492089	2.58529274825023	4.14341339918773	1.60186873466409	10.0389665043541	9.7918612892143	8.36880882456656	2.3358187474377	7.85648272024653	4.99987312521383
PDIK1L	7.76370378590653	7.93044680400039	5.2681482756784	4.95547042360464	5.97237887198894	6.15386496421748	5.83061370143399	5.75479087490752	7.88018904313771	5.95482785885707	5.28843754468431	4.48813929624975	5.20174574754179	5.65258222957557	6.03196090733312	5.92301371219481	5.82993894642589	5.32932447935434	5.26280563780738	5.51299808646695	6.36207505042035	5.6662256349904	6.17538539625215	5.68046082699108	4.45510677072614	4.22726332894942	4.85044947426054	5.14920194529856	5.04215040425431	4.66846605573495	4.52022188888649	5.20441648647962	4.35566338692418	4.02290847912942	5.63752261695525	5.81493270970314	5.60867452327066	5.20237379567594	5.39448132876667	5.19865512270684	5.69417158181209	7.16465920634891	0	0	4.84565072225281	6.23304798831572	5.10722292508567	6.01606029401816
PDK1	11.3357333781446	11.1962932869289	11.1533941056759	11.0410346802417	9.46027925472769	9.39516604230717	9.12377209205088	9.17877401810452	11.4797385173782	10.1979525713992	11.4551037711682	11.334029272198	12.5459482568493	12.5133972233027	12.3807826615536	11.3348917274822	11.7823038653209	9.97468412826299	10.7445654594299	10.0536123187646	10.1036658066019	10.3961936119936	11.0922480123536	10.9354817076563	11.1949988233071	11.1345878581979	10.9808873040605	11.0226024877915	10.9741559184341	11.1759970167378	11.1966723877226	11.1580893877329	11.2839953650837	11.2109076880793	12.3129660217184	12.4492239018891	9.36972282411295	9.43335870964328	9.12751284699372	9.02948551880239	9.15706301405607	9.49081658452402	9.94594851959625	10.1699972783622	11.5582731695163	10.7255539444373	10.22741612914	9.97292869743958
PDK2	4.15997960406739	4.42190456888293	7.15942409281076	7.36178989202707	6.55488042155334	6.50785445314861	7.63875890250388	7.74058226578377	7.69501949799531	6.68794405481861	7.51218252259209	7.54283562098171	7.14367248285612	7.06506225136413	7.08042409763603	6.88217388689602	6.7412781337636	7.99292328312058	7.47387794979759	7.86646277302194	7.91174354953296	7.96887802968315	7.61247817504758	7.71501057924998	7.63849888351958	7.44182801946239	7.64328937558636	7.22981645688016	7.54150369865571	7.13545950090816	7.33281295094068	7.79449343129503	7.69976364589977	7.59590235030671	7.40018890865104	7.31948185071993	6.65649953326039	6.91164680468277	7.02981471004456	7.04166129805213	7.49063203083701	7.03631857065106	5.08086368261162	5.50052962866119	6.02634150378224	6.34505474844035	8.12121998005257	9.40098577216795
PDK3	6.42875902746595	6.52077980160421	12.4181473300716	12.4171461012057	11.4231573822812	11.4340109578294	11.1140886644625	11.1856855629073	12.6894992375437	12.8529574857895	8.93625040881397	9.21661900896424	11.4826659200282	11.6926329230045	11.4161344617931	10.6958825958815	11.2234857563592	10.8564325498246	11.2557379527349	12.3352147925521	14.00441098908	11.0716692683003	11.485902647403	11.8542667263747	10.9708133697629	11.0199342080066	11.5083939162423	11.3322409433441	11.4755463581126	11.8259990381416	10.2345572323484	10.206126906543	9.84149608864412	9.69817791206534	11.0006077377482	11.0179104442464	10.6849819391425	10.7953862702374	10.5200916858436	10.4229113494841	10.4002943695393	10.3324666590301	9.73972265039596	10.8613978463149	10.7103270533553	10.3237704012978	9.20297559887481	12.0231902663511
PDK4	6.01502099703938	5.73398019598178	0	0	7.00726851046281	7.03897900692106	7.30646136766746	7.0219001508464	11.6499259412589	9.86184744009214	7.28526766890883	7.3759481441505	11.2031462190143	11.1752629501733	11.0539902217021	3.02873114464187	8.07412996560154	7.71116448019474	8.18978809384296	7.28981007300434	6.25383453488746	9.45345383019778	8.83797770507798	7.55955564425298	6.25014014638912	6.21209091084966	4.747375957915	4.34141058845746	3.89185117597999	4.73299922804786	6.06264930083246	6.33703325619734	6.9674168402837	6.99709940980002	11.1154717290215	11.0760157116454	6.79030828175618	6.79786849012277	6.89659034014009	7.47728489148854	7.4411604334157	7.16465920634891	0	5.50052962866119	5.66461046362575	10.041080311955	7.47599934543533	6.83029735918519
PDPK1	8.00251374230306	8.03405840984532	8.93763156878936	9.00553446786772	8.3285592239575	8.2060978189749	8.49907546989274	8.35672059140013	8.19158588615158	8.24692361857777	7.76804952793132	7.80042303144259	8.04195621937233	7.96794586546597	8.3469556620468	7.7969588892789	8.04284565979314	8.35389133592284	7.77191578005333	8.68659012452444	9.1659792545328	8.25733728161653	8.56310293083438	8.49326590770007	8.85419105838192	8.83426292884388	8.98939355651227	9.14974730317985	9.29031819851281	9.16622842961734	8.51300545610509	8.53637069905122	8.56799393783059	8.63538571365847	8.57692588462992	8.11621177535553	8.80442406078345	8.91737616569663	8.81548661343029	9.07606569999797	8.91807988090331	9.28498800673528	9.84651731853364	10.1134638401945	7.60077545579582	7.69673852434213	8.35262301443375	8.68247385901172
PEAK1	11.021737412948	11.1247476271635	11.1675890412039	11.1461866212421	10.1900108159207	10.2394202777718	9.60044670405853	9.50766329585593	10.9163700051773	10.8335011402161	12.7217022869071	12.5188118851166	11.2040051132073	11.2759749959305	11.2253057383466	10.431776103846	11.05948575768	10.9145661154586	10.2316584716658	9.04110097481359	11.0554373126319	10.1048999832878	10.2914047908347	10.1738003578605	12.1488728877734	12.1659224719871	11.7171411970561	11.722667212307	11.7008694294878	11.7761464010798	12.4377668877738	12.3854349614319	12.6395444341683	12.6210029432644	11.3595672630293	11.5308709158745	10.5587983176576	10.637061309626	10.369533914595	10.2668478913923	9.83274894384466	9.92461630950131	10.5621110363041	10.8613978463149	11.6058846380642	10.1384288058038	10.7200519414814	9.08371790728601
PHKG1	4.03052400679197	3.48768697662399	3.73168568669528	3.56598997057942	3.93153053260222	4.02685682666346	3.07975095189782	3.16180023228931	6.11080922290043	4.9231479646308	8.77059956713798	8.72591306178017	4.71548723345859	4.92106429305536	5.2737996374116	4.56536777217958	3.72295206873869	1.89631485393478	4.27478429562604	3.68625579744159	3.04735158662262	4.40357997021017	5.01304220089843	4.44954924338936	7.29820374231303	7.38557636348463	6.18213047825794	6.49600533357369	5.94725851665755	5.21192731483474	7.98520637938126	7.90309187732495	8.45244795216804	8.09414393072348	4.81786753295939	5.14885301681245	4.56512172946182	4.55302809934869	4.58814113598167	4.3926948423557	4.47373630532599	2.82905534196826	5.08086368261162	6.48450715658269	4.44724205611449	2.67758306056325	3.91572778767486	6.03512835413492
PHKG2	9.60519413821417	9.39221672474282	9.33830810808028	9.04251688559179	9.70054420119921	9.51359061813137	8.78893797016782	8.35282806371339	9.63591615785528	9.91015934643725	9.31488493230158	9.02506272605068	9.63732219092841	9.37834525796636	9.51261718124323	9.73564452218885	9.25251811129468	9.13266252749812	9.31907631990717	9.74215468979998	9.81291008600485	9.55241997084654	9.42432442631063	9.90610639578642	9.43169705517852	9.6155108110116	9.30055013590359	9.47785255945053	9.59846927647632	9.51944644261429	9.55588965215784	9.4979505394875	9.80858831076636	9.63357058424294	10.0940029626999	9.88106062999831	10.1503161583911	10.3163136228554	10.1629486434115	10.2701905605481	10.0881058842532	10.1939359742021	10.1263486764107	7.79673565324987	10.1838404642168	9.0182478196496	9.35430252702375	10.7601039177437
PIK3R4	11.7300370811908	11.8496687465045	12.2725158711906	12.0686945946932	12.3538379278937	12.1976457720886	11.6021690286677	11.6202665239843	13.2717695024185	11.548268508038	12.1073245771849	11.9061666597596	11.8723160513428	11.7592742322863	11.6775288852779	12.1132940116327	12.0388094342111	11.8634415105061	11.6828124219484	12.0324856474935	12.2983439046289	12.2311407059503	12.0174505224575	11.9553049233466	11.569924769939	11.4789663179522	11.6401092796178	11.7004143104987	11.799853045662	11.8008177047069	11.4170484489761	11.3885094210858	11.331100684196	11.2524451508412	11.6061062335738	11.5859466080374	11.7649806857779	11.6988913292748	11.6469182113455	11.7780624559901	11.6105846760841	11.8844253815899	11.765929291999	11.7541246862989	12.3776226989536	12.0141648285793	11.5302659537289	11.9227837749702
PIM1	14.5457072013603	14.5945568869254	11.2547883556025	11.3457044435811	9.39485084213882	9.5242102866742	10.7998236567334	10.69447714646	4.17211464118229	6.13426899435559	9.42864366977428	9.68152379382017	11.4762813999652	11.6518877116392	11.754930360586	8.32845504720959	10.9782122570532	9.4649556547417	9.20736557925012	10.9004084651446	9.55358250903997	11.8581920396047	10.3444504048893	11.4313727425967	10.5277132642891	10.3935408399398	10.7012872531054	10.9190913604627	11.0543700688911	11.1466857408938	10.1054275340004	10.0479654571219	9.97310310073232	9.94658201660318	11.3055169254407	11.1297784236752	9.40666182154621	9.40673515699145	9.01950919263075	9.00762306178637	9.00150610308837	8.14931710236059	11.3779866938262	7.79673565324987	8.65200257336866	10.5412194263499	10.1422789564749	7.09848698677505
PIM2	12.6906868676284	12.9299629143851	10.2622095310559	10.6203129300313	9.83639082251417	10.0030160408931	8.59119218162372	8.55608850879786	9.83133374181768	9.60348266715117	8.71998698707273	8.71858847062179	11.8298237263481	11.9555427751176	12.4633850862445	10.6558881346707	9.79453065283592	10.1957557587882	10.3048238198985	10.6216504183973	10.4493884112588	10.50904335734	10.3178439422089	9.97717040028419	10.2787651919375	10.2977272916042	10.5939745897999	10.6706421828433	10.8908371501349	10.6621054217152	9.87364237435519	9.84693013086594	9.63617000615232	9.71439150685671	12.6119410618704	11.7543260707789	10.3015697994742	10.3485333447156	10.0799204688457	10.0102245210126	9.27116665133267	9.42399219087137	10.8963326307704	10.4693227392293	10.7053397344145	7.96174058904258	8.60189894663	8.51939644209704
PIM3	10.8380605491065	10.9361709296281	13.2046276858794	13.3147899955494	12.2310514208459	12.1233412516283	12.871319671652	12.6540452746756	8.20089191355267	8.39006449575319	10.8520820280726	10.8103373410776	11.4978044264766	11.48533850268	11.6646203288626	10.9906005424308	11.7245997160334	12.7299116823614	11.4053534476674	11.4654954867092	12.1288803723822	11.35632281914	12.0911513743225	12.4251719466785	12.9832768183233	12.9776092937655	13.2840896880183	13.3296907375722	13.4704363782013	13.4421010103937	12.4785601678747	12.3656431485566	12.0765410360232	11.9735419522013	11.9312377182875	11.6533447413872	12.622442917684	12.9259483836168	12.7953311736511	12.7829849912239	12.919662050609	12.9142157937797	12.4807904280356	11.6585756333798	12.0319376120546	14.3085843182411	10.9570985140621	12.2745303130147
PINK1	9.06314178112316	9.23257793005501	8.95955244255001	8.87834221521685	7.89045786725004	7.77945126179277	10.5379159478053	10.2660830169378	8.81181336949765	8.84510486298235	10.9954097358103	11.014784747245	9.90893133097016	9.87087995697961	9.57718357835477	9.37499923566037	8.76560570942084	9.8944172523329	9.27700639160051	10.2817200791124	9.70513989441966	9.39388931632466	10.2610698280482	10.4318950303437	10.4460162921737	10.389970996129	9.98514478035992	9.79691045778947	9.47220653190431	9.55111256729145	10.5591342785617	10.8094083018139	11.1350264772882	10.928581638894	10.3926963351241	9.91353657695493	7.83500654274067	7.96767292509315	8.08678379199368	7.86546500834599	7.8728990860151	7.77336189516364	9.04033719096474	8.28030752121041	9.40527443022573	11.0628665234343	9.48062019325458	9.93155058212231
PKDCC	7.47736636322889	7.72902861495503	0	0	13.5039291201385	13.6529054458309	5.39234372783555	5.55244467029124	10.5263142520613	9.84169139555864	9.84037292339866	10.026646158043	10.7941707952984	10.4364832626351	10.7528088012853	8.63385753385375	11.8491363212601	3.63633066405042	5.2370291131536	7.83108077366786	4.28522751428463	6.42742721352471	7.89480138500346	10.5698275497944	8.9791421315647	8.97751743088256	7.77359403698563	7.8721615550524	6.89736453362909	6.50107423244168	9.30621714818388	9.7081324929382	9.93773342614192	9.86541639533266	10.5598147848429	10.6809156205557	13.7545350802735	13.9331938877112	13.8633425225917	13.7131381855275	13.9946968703996	14.0553477232598	15.2458660019057	14.8412189505343	12.8473461576909	5.63170050954009	10.519976825982	5.18199106417909
PKMYT1	10.6014211351759	10.5590498135666	10.7603017943866	10.7950545902099	9.68515812119191	9.62959916822048	9.40648318055174	9.37193237958404	8.73702252111841	9.25011900609559	8.07805402149573	7.84146338340353	8.73138052273305	8.83791733143122	9.23840887780863	10.0622755657905	9.54944845659713	9.47602920199348	9.63624502859971	9.97636723307485	9.59484040806825	9.40465989731149	9.50592612598409	9.65603879837227	10.5563104475623	10.6852277583063	10.9258934218152	10.8294534644472	11.1581888717799	10.6693377180899	9.71880730760751	10.3524853239776	9.46288205756524	10.0004671703982	9.44321068274792	8.08889606257476	9.80676332111004	9.72793940278622	10.702046477789	10.2867887114153	11.1143233541358	10.752340403381	12.6302791219788	12.5019764791925	8.0161034911834	8.10650898454093	8.92308421613774	9.25207473074336
PKN1	13.0340723796756	13.0857832833111	12.7108733197085	12.779975341928	11.6127461265125	11.5845062760205	12.3457144291811	12.4054552464912	10.5879053657681	11.3242594123197	12.4812315963494	12.5248610039581	12.0877286192472	12.2298495276935	12.269378297756	11.8626682449137	12.3290944176673	13.0209872690731	12.7859285710249	10.7987610000232	10.942291177745	13.0351215007224	12.2707150966238	11.1402372153965	13.4240911808954	13.5833709616093	13.5709258880153	13.4604595147052	13.4391002882483	13.4652878837792	13.3969741337404	13.4357386258027	13.4995291982271	13.4580161372021	12.9700329621131	12.2666260055767	12.316916297797	12.3612471680056	13.0165244362243	12.8418763424819	13.1135884993277	12.9565739695403	12.8515709125382	12.2759505920749	12.0041838398008	12.6382468776463	13.7225030498225	13.0960534324232
PKN2	12.2158544678474	12.1498767407328	12.198823877432	12.0667323919242	13.7563921205193	13.6777911240858	12.7762505920515	12.8334044341921	13.9024092793184	13.6776160357925	12.7460849794228	12.7932686515974	12.7507062298692	12.9217456682811	12.7621887846819	13.0317870175582	12.8644328843893	13.0856729100816	12.665332022881	13.2574048919637	11.950859883326	13.2109960001521	13.4255492661127	13.4372955054026	11.6930766735525	11.78740066599	11.7175673358069	11.6915931196782	11.6255550693851	11.676093126878	11.9441457507975	11.9595261111873	12.0104103342036	11.9848643298803	12.2963802655142	12.2866754830595	13.1118445220944	13.1823397117192	13.1828998739774	13.1084072271108	13.2049982857706	13.3608131359933	13.0930420702335	12.8172328032789	12.5534619813369	14.3449177139437	12.2188034885348	12.2757833788391
PKN3	8.18470791576988	8.39192623746885	6.18309575927385	5.97092191566777	2.52426320880093	3.32198252477333	5.92213783479159	6.1087758678093	5.47619740530242	6.00841393777939	4.00501631909772	4.61978685579733	6.19589332762209	6.98594709083596	7.489544597783	9.83607691597134	6.26296009818297	8.823218887147	7.39448642359104	6.37467382107248	7.79214219060659	6.1865860701589	8.02245995930436	6.36736364612544	6.3185140786658	6.43170061177976	6.91112665115633	6.96284963871715	6.74813547481182	6.59086816110884	5.48843871754426	5.90721897045071	5.44617628059502	6.03441383519212	7.43188627466284	6.26888019424116	3.85606601913712	3.91136746130752	4.13498465695697	1.94782613719801	2.96725416323817	4.88240204743557	0	8.930695819077	7.41286763357848	5.0016911434261	6.10472537535224	4.43728038952542
PLK1	14.1522455443437	14.1719941218494	14.7517266969346	14.8768819082639	14.3013673451208	14.3857072097386	13.584415104759	13.4105980202018	13.655312471395	14.3948919843792	12.8501128421512	12.7243160091621	13.6552243235873	13.5941903114847	13.6603637987238	13.794502647816	13.9175877247207	13.8942342514889	13.9377568001006	13.6558382755576	13.8652798880553	11.6606266560566	13.4906183967695	14.3238143615426	14.6387682200882	14.5644993532295	15.0296601587203	15.0173706654012	15.2924959540763	15.118612639963	14.1431324792303	14.1888924673175	13.9292801621777	13.8654411501034	14.0708328360243	13.9750893330356	15.0134997491597	15.1747640309413	15.5422585793909	15.5522032280778	15.4368906693567	15.6276070352822	15.6272741644026	15.6643198187789	14.5028302697125	13.6107711537199	14.403023962163	13.554201408929
PLK2	2.98257525872438	0	4.17488417156672	4.99374155183277	13.3836126900469	13.4360822494375	14.0467727168806	14.0839168073407	13.3141925410651	13.2574373854267	12.477651777769	12.5804657219055	14.1427260916039	14.2271537340039	14.1908546501181	7.54370528648029	9.4228555010421	12.6081167429524	11.89315772619	14.2068951985613	8.62715477174656	14.1907404124843	10.5249299238837	12.6160941755112	11.4713826837732	11.5214599860169	10.3973459995344	10.289610819475	9.36910326540742	9.65260677904765	11.9989370563681	12.0520626130004	12.3711518737757	12.3409824923234	14.1570735218982	14.2765620746698	13.5036617795731	13.5630609559815	13.501417635716	13.4185123929728	13.3793892052549	13.3214824099228	12.3954143267152	12.8522041535979	9.83508168298148	15.4474134825483	16.991231433446	14.413961470067
PLK3	9.77649150274772	9.72778805971363	9.65643907381499	9.77335465072321	9.05516084386316	9.39323630193223	9.09848971425479	9.13638024281096	10.0835777024361	10.314222147313	8.07805402149573	8.43553980463087	9.49439397267938	9.32790723223576	9.43998369447129	9.33022726049695	7.10662348489663	10.1984325767625	8.77981322510474	9.83438469875624	8.17179744047193	10.8133230624618	9.42432442631063	9.22616925775503	9.1326187834501	9.21930479327316	9.15963051758204	9.35138590568795	9.38297679612906	9.36766175299153	8.56826975988484	8.92776265490284	8.74211710719961	8.77719763075074	9.77518767256365	9.50579113112124	9.19068772516571	9.19139739411782	9.37297716936247	9.42396187704527	9.64067231328253	10.1007415523892	9.49902132380322	8.28030752121041	6.86589830454714	8.17210013962229	8.51077993377477	6.88387102128342
PLK4	13.6292765730278	13.5891100557812	13.3575747275851	13.1557653712069	13.122931402622	12.8314270982653	12.8484613904326	12.6473075232835	15.1460823444417	13.4930126413583	11.7621991978781	11.7617526868434	12.3980496241713	12.2479770241725	12.1763831098923	13.390624527244	12.2801882751461	12.5661146138049	12.9645391885752	11.9460296561273	12.6869571978877	11.057236199101	12.6894812661484	12.9914273314658	12.3177624699512	12.3406750618706	12.6646253079552	12.7934308204327	12.8391852568085	12.8193130362184	11.9763269426956	11.9511184409699	11.8403162357806	11.6025698655003	12.2659268477418	12.0882370670913	12.6149933829938	12.6129577417771	12.6444224103654	12.7136292967165	12.8810518244229	13.0732585877525	12.7926853565402	13.6631728099104	11.9535558052318	12.4901149282103	11.2911028635149	11.8822255356399
PLK5	2.27367466847267	1.70954158821007	2.69149702361348	2.93974436196542	0.747577138444637	1.88756940323906	0.803614295717857	0	3.62662136887025	2.17657711513051	3.74403578377619	2.66914895607277	4.26696905197568	3.79303649281624	3.64954974270686	0	2.07440157978427	1.89631485393478	2.34463985197105	2.60605124483098	1.21490807076302	4.40357997021017	0	0.689952041693545	2.83937561863837	2.93520960861933	3.99268758254626	3.71937368335928	4.67208679094267	2.99639466356237	3.11792514650097	2.49275618899287	3.05353590512735	3.20395570877526	2.91965850335432	3.24136266796858	0.689533634631455	0	0.782747615686389	1.65234690472613	0	0	0	0	1.10861372082529	1.23232794445578	1.46546284425502	1.8412078365975
PNCK	6.29421176561733	6.50283132394396	5.18938650625227	4.50375884642272	2.13581523645341	0.926028066120608	5.04680290209707	1.86782498691949	3.09890909544265	3.20401435655428	2.18349433037864	4.09437256776053	8.30471873972154	8.28789672073829	8.62310756067095	0.675132147983432	1.83566438126079	2.42120378331181	4.78218221535734	3.86482329065557	0	4.77957552129425	1.11030376565515	0.689952041693545	4.99029741960514	4.84311993859092	5.24033211811102	4.97404016258897	5.44619964468857	5.76854387526664	4.03234501083445	4.44813117510646	3.2508883428373	5.0814790897124	8.34687319182096	8.55345407025154	1.78703469553266	2.72653647595491	2.75771330137613	2.19295468721551	4.4236716999336	0	0	5.50052962866119	7.69234523240208	1.23232794445578	5.34462299605062	7.26118129663353
POMK	12.420278257902	12.3976403036468	12.7508482929709	12.7100410418118	13.2555505138282	13.2803527766298	12.8566045570888	13.0093861392403	12.2482666407606	12.6026758977665	12.8040474917541	12.9077912770305	12.6837839304846	12.9302232517456	12.8227546477308	13.5173261662367	12.42927162036	13.3267041367945	12.2120669882569	12.3303131844855	12.0188108383644	12.5867992442653	13.103198007706	13.2259420580689	12.3660129215857	12.4401100003378	12.3505767377232	12.5657030578535	12.5306105625565	12.5812724789181	12.5364669855686	12.4831418382665	12.6906370755582	12.5334704247927	12.5394538144156	12.6926430913363	13.2129729290624	13.0092969204207	12.9254069890117	12.8215153312495	12.5876209112485	12.7189865890152	12.4301733690758	11.5773014015248	13.6527401201079	13.7824546818294	13.2433658637926	12.6810708543559
PRKAA1	11.0376186851408	11.1458636601437	11.7473392723591	11.7624518349831	11.8195734260037	11.7014102448474	11.7415475502626	11.6359672598642	11.5100020833099	11.9455508506396	11.6604845385369	11.7224709266117	11.09479037624	11.1469023995504	11.1601201784968	11.7995849208165	12.2445390122954	11.0463294975839	11.1031317201751	12.0932957295415	11.9599794822784	11.7851137823978	11.6929858460501	11.8659280456824	11.4191426234789	11.5017485049697	11.5686856758501	11.4972396976806	11.5715549278361	11.6008194592685	11.283067088954	11.3916195311656	11.54128866763	11.4329069979142	11.1300379948613	11.2758412210501	11.7103632112748	11.8506376508786	11.4614497242712	11.5147579775814	11.0383830197021	11.2570963896845	11.286099866763	10.8953271438153	13.1369097902623	12.8743492200207	11.8660352340492	11.0684794500541
PRKAA2	0.82138893456772	0	9.18435421559978	9.07634751601002	0.747577138444637	0.926028066120608	9.74907353889748	9.71139657360677	13.8014536137044	12.6774676967113	8.91787619774741	8.83493171798348	10.1428026332731	10.0053376698815	10.1112634114122	0	6.17591713545039	7.35109482980062	10.6802654394376	2.60605124483098	4.23549798817285	11.0244422128422	0	0.689952041693545	8.40262502614902	8.29226486933804	8.55827344520816	8.46752553543538	8.7452131730285	8.40740198762322	8.4050602592601	8.31836611671308	8.32135695572214	8.25242074361882	10.1161218381702	9.99120423279382	1.78703469553266	2.56469928655217	2.41208388059436	0	1.71082865514851	0	5.08086368261162	6.48450715658269	10.4042102014568	10.2465475403043	10.0068130473831	9.26424668164523
PRKACA	12.8061344216471	12.9619278020515	13.3051332440951	13.3312295382248	12.2918960026952	12.3326565235888	12.9444994335146	12.8021654751011	12.614879346292	13.0550733014091	13.81817000317	13.8466422099232	12.8959716478555	12.8064610681421	12.8695579564902	12.7172590488672	12.8330265350044	13.4524272060485	12.95023355851	12.8886998599297	12.514926091868	12.9929208892579	13.1579141486058	12.3787487124854	13.4244144082773	13.4609732051386	13.2541475477953	13.2485656056924	13.3214072950779	13.2935598377144	13.5392741041374	13.621117504395	13.7814956862821	13.7905916319187	12.8725207732227	12.9561136662728	12.4399090758097	12.4522918002902	11.9725112303631	12.0036631084011	11.983465422998	12.1308611268893	12.7589018612231	12.7631330372374	12.622683038618	12.354496467785	13.4190718825256	13.2709956453102
PRKACB	8.90360263624324	9.00285235384701	9.27614452138983	9.05840328597002	5.38329813520166	5.20951220865892	10.0380479983471	9.59428849141656	12.3027657772679	11.0589586144786	11.1211946365434	10.6578492041519	10.0027369031616	9.87087995697961	9.91812499845702	4.88965192995905	7.76039411816263	12.8524537018517	10.5410555250114	4.52666453353813	4.18399290594387	9.09128639174252	9.96659302264699	9.00811104873838	9.83523339717774	9.85874253979411	9.56016514922733	9.50428798337978	9.48940883641702	9.45155445658311	10.2279720457907	10.2778034165099	10.6297327713737	10.5114729905616	9.69744822098792	9.99580749382023	5.06507209490832	5.17458810206781	4.54427098867603	4.57672904969349	5.19448020142259	0	9.12763884254239	8.64184603619818	9.66158252083507	10.8211949126416	9.78999539284955	10.3156791207754
PRKACG	0	0	0	0	0	0	0	0	7.19651217399344	7.54247968768285	0	0	1.63508116554795	0	0.685145965441716	0.675132147983432	1.19199130188557	0	0	0	0	0.704998643710565	1.11030376565515	1.15475155076294	0	0	0	0	0	0	0	0	0	0	0	2.29371492306429	0	0	0	0	0	0	0	0	1.10861372082529	0	0	0
PRKAG1	10.299003797689	10.373965932035	9.06258247636868	9.19401809557336	9.86293174576014	9.81832301884135	10.0952081358119	9.91782066760969	9.97927787401487	10.343186236125	10.8458474684304	10.85944983888	10.0378448695671	9.82729067153139	9.87861287675496	10.627326194269	10.1200945488175	10.0566327912585	10.7428493072899	10.5418281772007	10.6465835890782	10.665556842963	9.68314979432622	10.450981684234	10.7503098995699	10.9054127744716	10.516745793229	10.3000948408171	9.88348659989659	10.1384150986603	11.0142923664294	11.1610085473357	11.4228539721314	11.4168964030762	10.6349327301923	10.6178123378699	10.6930143896236	10.9621134383485	10.8630437879416	11.0333273675287	10.9784128709819	11.160342433874	10.738878688384	10.3274090036659	10.5017858666446	10.8324493521732	10.5793157543589	11.3116962221225
PRKCA	12.5310058744498	12.5463346239883	11.5943005042124	11.5461196044095	12.4527313084138	12.4627927752025	11.7158797596311	11.6315561202202	14.4910789183206	14.3360174597643	13.9922061465655	14.0557304286409	12.5825697154851	12.6022864937988	12.5700601878007	9.00618299720386	12.6434182838741	11.5150679015792	12.4228810676027	11.2185106060787	14.7671948826377	10.6883242582227	11.7318471533543	12.328031452466	12.6750402281742	12.7840267666533	12.1649404790062	12.2259841463403	11.8305503962335	11.7383298802612	13.185375275598	13.208412825225	13.5403361687394	13.4140209146773	12.2626255261946	12.39205312398	12.3301962201136	12.3192368008418	12.3695016394851	12.448733800379	12.5155104708306	12.4476086907424	13.2809134559888	13.0905219683618	12.6389911973096	13.2092737997336	13.943778599758	10.0191509916536
PRKCB	14.3602977347075	14.0302952613347	4.95554926410155	4.14420002769101	5.73554252561841	4.8972988736931	6.02481362256817	5.52503293870529	7.75941979797469	7.84456015742478	7.05483807884911	6.05308030979101	10.3408770171483	10.353031808639	10.3530464478421	3.02873114464187	5.86215883038766	6.21937176272358	6.31953048306627	4.2548895600648	7.6617220746305	4.31500779295495	5.01304220089843	5.57305549797917	7.0660182552193	7.07768722321399	6.07977663911361	6.30564186126442	5.89657819991443	6.16919677932626	7.3130376807832	7.35891847081455	7.6655793431054	7.66426820874655	10.3119544012695	10.289229999524	5.51512052441309	6.37803854819499	6.273569084133	6.27518528984404	6.85090222849122	6.81947566808221	5.08086368261162	0	6.11325503965741	6.52494771001335	7.31774585331713	3.88523532920336
PRKCD	10.1723787085221	10.1814761565057	10.9243195256092	10.9183149327559	10.2841432596575	10.4527135203764	11.482486574082	11.3770217196715	11.0040381488025	11.192282186344	9.18041338208901	9.21921643493735	10.7992949689606	10.6739507516228	10.7451650827728	10.8688219010798	11.2296733463672	11.4664807025064	11.2071944629472	10.9072201319368	10.8784143119017	12.1221816697625	10.4450262443406	10.3040701415986	10.3915103188931	10.501143292173	10.6297342296825	10.7200608490046	10.9518351117058	10.8682994590287	10.128239416547	10.0683215188698	9.94309447417208	9.80613333483954	10.8430206777003	10.7647575364987	10.5141593448644	10.7366214229641	10.9528225786526	10.8918543259504	10.7326499093917	10.518122858908	9.43200206824613	11.2762414637314	10.2558772684464	11.2952041219698	10.358048969546	10.7722295063982
PRKCE	3.96116231353209	4.17226879217457	10.3017494825245	10.3365197821236	8.07249957921098	7.7675825862115	9.64813932639248	9.71443340499796	7.13957769139887	6.56815249937615	10.5536585068996	10.6797024081007	9.50139787403331	9.51705934460255	9.58291245318076	9.47395774094547	9.41201379251082	8.81626475638904	8.03010209155644	9.10025669688179	9.52928151542932	9.16440442755032	8.50215645228234	7.94422570004786	10.5131992541299	10.6176466323612	10.6865613757175	10.6982078505385	10.6999179175915	10.73087311066	10.7273197397415	10.5379518254733	10.8387934704057	10.687076290208	9.72489617198575	9.88106062999831	8.45989336806963	8.1782068229079	8.37671564844452	8.2476443798541	8.10504005926584	7.47635350747382	8.36390839263422	9.71794636501193	8.77325376143436	8.73726080449185	9.74923592773513	8.56274777158259
PRKCG	2.02447065214182	2.13942145383271	1.24181482078925	0	3.93153053260222	4.55464675574193	3.92256902951662	4.15236095102937	7.23325735306503	7.97813945140298	2.65850557153406	0	3.97657916992688	4.44106463037885	4.21940667870496	6.41177817246618	4.24682624616333	8.32723397878823	10.1250237975434	11.0312719009939	3.04735158662262	8.91793782526916	9.1490039291392	0	1.15796239332706	3.83767560883172	0	0	0	2.76907220977554	1.6756720136827	2.98964464823986	3.71926430994849	3.00742386950381	3.61555146787171	3.66783666723413	4.27670976295381	4.10044049504838	2.75771330137613	3.71657317344435	4.14341339918773	5.57934108130914	0	0	0	8.70029515826614	5.06987954995974	0
PRKCH	9.15724606510777	9.38243372804391	12.049574923358	12.1354751635306	11.1614402545292	11.1901937735058	13.1922328800379	13.1244456433165	8.08505022524263	6.81367734981719	6.36593859902404	6.55877844503743	10.1490599776045	9.98310148496188	10.2364873572676	3.47827699836481	10.5165779992803	11.1533286367829	9.2895999551556	8.48736013181406	9.62170442817859	10.9427394390165	11.4267019808796	10.1913096478861	11.2478231175548	11.2094094071935	11.8459003015851	11.7209342377398	12.1117542820936	12.0170912160757	10.2861838327554	10.4511810626597	9.7445310976186	9.66101705097975	10.0268336905297	10.1408505584049	11.3284151851526	11.4412977292923	11.4271371898163	11.5140532612835	11.3339429080419	11.7637928301722	11.4131630601849	11.1693710040958	5.63134015821887	11.0048349162614	9.03873552225966	11.5927672832689
PRKCI	13.4488359543315	13.3950760115784	13.6424181918768	13.579964325274	14.459989925664	14.2804107838724	13.4254622158398	13.590163059899	15.3356988422053	14.1462449239174	13.06245528238	13.0284005416499	13.0256332239092	12.8261843826898	12.8898047701627	13.3720678528815	13.8768337600913	12.2187624734261	13.6065867150942	13.4880112001062	13.4400199710803	13.108496010309	13.2305112725558	13.0615081376957	13.3772746537735	13.3386853687469	13.533901069449	13.6025233164522	13.6224132243757	13.5845743326754	13.1766816570114	13.2363598252015	13.0927470419455	13.0800544194245	12.994451799716	13.2360644881839	14.4399927674019	14.2940222863124	14.275668364901	14.2804834682404	14.1887952794124	14.1525531558555	14.0320340751218	13.7398732248569	13.8608806356157	14.2764228294198	13.3300720943838	13.7916198161673
PRKCQ	11.9762332570125	12.0429305086064	10.8800752627154	10.9039422225235	9.31712904209819	9.32604036268963	1.69439233792478	2.65526900564655	0	1.12008579182408	1.87061859463465	0	10.2770101980468	10.2167415414049	10.1168026730297	9.84640085780764	0	7.25664925650052	9.44965692357924	4.1206666023869	9.62774074867214	10.3049982197791	8.72595602153545	0	9.80774563207563	9.70442319811009	10.2222257166044	10.3736318990758	10.5725334106213	10.5173185466053	8.77754766665435	8.84668395192411	7.86703837795226	8.05648205544639	10.0006513266493	10.1383545991644	9.3359228562721	9.32694212890288	9.31051225771622	9.48565003582353	9.35202362998468	10.0434616408441	9.68320661766714	9.55768321920993	1.45131669785078	8.68854641942642	10.1434028699578	4.11766395446277
PRKCZ	7.19721887456033	7.49485510170661	9.82331538278899	9.84575937364495	11.3667803418169	11.4879004902902	11.2070967340856	11.2250788958056	2.25817316640831	3.20401435655428	4.41748236157424	4.55546417897526	10.3990388129865	10.575379246429	10.5437083848354	11.0078449068602	11.0659842841142	11.6725674399543	11.2468857288556	11.1648100004022	10.9577082655153	11.2584106926678	12.1729031012013	11.4730498498133	9.19760041201094	9.31024974302681	9.6486333240891	9.72437980206178	10.0434479647866	9.96286903265637	8.45553956703304	8.54085998620532	7.81340658010733	7.52413493817015	10.7136040635215	10.7588116966123	11.8555535840152	11.9194789759879	11.9230520699466	11.7659782771198	11.6553355929516	11.6839356723821	11.9568207187903	11.1128125319206	10.299553241774	12.039821783869	10.9992996695692	11.4772619595497
PRKD1	3.73049898294315	3.8702081737119	0.750588679335686	0	0	0	8.66987827878221	8.67932324184065	6.49057901737894	7.49633965517636	6.05607852435185	6.49161170120467	8.70977298503747	9.14517312006138	9.017623589378	0	5.81355508520421	0	2.96326935429767	0.646505726731324	0	7.05202363256287	9.2998689173844	0	5.42183917451124	4.89776897042715	4.79983303280905	3.71937368335928	3.54220510745686	3.51979966129404	5.80392528237753	5.98834498737777	6.20992956250551	5.89910970973606	9.14636935731682	9.20390640647428	0	2.72653647595491	0	0	0.813794985016138	1.60186873466409	6.05939130792525	5.50052962866119	11.2933416426244	0	8.80589039147506	9.21910501063425
PRKD2	9.85745942985366	9.74315890012122	10.4084715947996	10.34209291315	10.0584046897701	9.99413094596344	9.98915044164501	10.0133871676683	10.3154514942587	9.98891628790628	9.2679890290131	9.23213387843947	9.71890626646159	9.60175531514833	9.47860253134172	9.92200553140341	8.91130162096514	10.2567421669066	10.0984291108051	10.1515216060253	9.18902300140421	10.2869198858306	10.0118293485862	9.49126273581368	10.1765519513584	10.1535917028997	10.6432553235297	10.3322329355406	10.4350237329293	10.6464844687756	9.90865241274877	9.99823257391586	9.81054498093336	9.74430944112318	10.0358864032503	9.83864132407027	10.368632034253	10.3003316714648	10.1593178227359	10.1735376589033	10.04839111651	10.0322885410033	9.68320661766714	9.37736619992511	9.94155783628008	10.7312914955451	9.80711727779976	9.92772941573567
PRKD3	11.7812438010842	11.7847692610543	0.750588679335686	2.3702956488062	12.1685915967158	12.0114275075572	11.4775920465233	11.463494071964	13.7569969348711	12.3033575781221	12.9443884293545	12.9144179686238	12.9861096655149	12.9369433408397	12.9239465188739	11.2092601211789	13.5654098745828	10.7932039995458	13.7413248117841	11.8318571312989	11.9532653724097	12.43991964862	12.5167967123489	11.6381383432875	11.5096623303667	11.4142478453568	10.4628631543438	10.2041185147421	9.31706079501221	9.34202955262883	12.053586655185	12.0390309913596	12.3396552788263	12.2632129694761	12.7507595238437	12.6916503823277	11.5795616133406	11.6144812186362	11.5727707216846	11.5405933991231	11.6818674616431	11.7764039449529	11.7928886680286	11.7355144323715	11.6532703832452	12.0275167434354	12.2618711489989	10.9979501759478
PRKDC	15.1470604844626	15.1839728273746	14.1277027778814	14.1033195087703	14.0717154555611	13.9284678111485	13.8052138540369	13.8490215435723	15.7461826317974	14.0034450454187	13.8458558019452	13.8835435618519	14.0517854537775	13.9510456168055	13.932349047731	14.2853175471468	13.5275359085272	14.2653228700456	14.077018142919	13.3951373239754	13.9833216671304	12.9146679729835	14.4326841703368	14.0419917384005	13.4404841360224	13.3147226334117	13.6109290051319	13.5311394515255	13.6131243588674	13.6252547996845	13.2239437370908	13.2994829903095	13.1850042131017	13.1707930337862	13.8014940000778	13.9229899740737	13.4310811371963	13.5723240520745	13.4218278658687	13.4159682723021	13.4202554121538	13.7351214749595	13.0093130558436	13.3326307380119	13.9287802417578	13.9983437702825	13.4486957892594	13.5185495164287
PRKG1	0	1.09442825517263	0.750588679335686	0	0.747577138444637	0	0	2.65526900564655	9.85510540504018	9.83799621213814	9.42307075177339	9.19038425904201	6.12510637625477	6.02920332226664	6.3761119757498	0	4.70327986356033	4.84652500001018	0	0	6.90584897979183	2.43589575485019	4.33070405233443	1.7878167257302	8.74662961855171	8.46959224846025	7.30513091940001	7.43823410708449	6.04357181531816	6.46353106145292	9.08794972336846	9.37762904278285	9.55446328282401	9.56593378931147	6.40071752060472	6.94602128578116	0	0.767511546879268	0.782747615686389	0	1.71082865514851	3.19242290574145	7.85121076752172	8.05868828941298	3.18502349979749	5.72667132717818	0	4.54762605372982
PRKG2	5.38047460128041	5.70287357867365	0	0	5.42948840921924	5.60590910290651	5.46718722890559	4.73416325027832	5.80389536009016	6.82865064353229	3.74403578377619	3.90085720702222	4.63625161125892	3.86555081692039	3.64954974270686	0	4.66726176840359	5.59614295673903	4.16970316631333	5.14924733448881	7.59427471328532	4.31500779295495	3.2767694638628	3.35027776457662	0	1.68536814835489	1.99415303412975	2.33835184260382	0	1.73408204616354	1.06856120138932	2.49275618899287	3.42446403453605	3.67077855597605	4.1607364954007	4.35866719079709	4.89723163231433	5.28265744701223	4.49902486672988	5.45512717660749	5.13349443073866	2.82905534196826	0	5.50052962866119	2.76169314734912	6.94399097665522	0	4.92006077624379
PRKX	11.9501796336614	11.9577917837366	10.9514229402779	10.9343917700724	11.7707897241439	11.6730602893819	10.8704617110741	10.7824767145979	13.0265920231269	12.0402462649384	8.95696689598761	9.01612836101098	10.7430847813369	10.4962277229734	10.7162652686329	12.0548024556814	12.7975409145186	11.2819363680812	9.42275527019041	11.0378821657157	11.7169261792939	13.0799074793095	10.974207042724	11.3055981106411	10.3444608138597	10.3128883940561	10.8067855769494	10.6724365956369	10.8835362064178	10.7870440967812	9.99185453520962	9.81207027941133	9.700892956635	9.6463030979661	10.6760459189293	10.7669135988961	11.6737604348487	11.6708854622493	11.6491851296419	11.8949974401062	11.6413711268819	11.7425261946381	11.2669987467732	11.6975578645263	9.98665278530475	10.4439441958103	10.5634492802545	12.4151266765498
PRKY	0	0	0	0	0	0	0	0	2.7389364194206	0	0	0	0	0	0	0	0	0	0	0	0	1.17650550111239	1.7302364823375	0	0	0	0	0	0	0	0	1.72868726757263	0	2.50948856772281	0	0	0	0	0	0	0	0	0	0	0	0	0	1.44470198693371
PRPF4B	13.342790737364	13.4026580823774	13.1011939508807	13.0557228832134	12.3484008449179	12.3733606627341	12.6340995462898	12.7831283311326	12.4094676307411	12.6839148125757	12.5302221684564	12.6910212101634	13.1782018900021	13.3733030830916	13.1568653198688	12.579738595246	12.9318037450998	13.0508255784238	12.5154157198693	12.7719203799351	13.2325793991672	13.1588679642812	12.9068801211376	12.8915783590843	12.2232096313047	12.232547909356	12.3821003979705	12.3678412692364	12.462827741953	12.489109607468	12.1963650211988	12.0433879574977	12.0659324013489	12.0676547669483	12.8272413198402	12.7965523709735	11.9353675778263	11.7889797087827	12.0760347192629	11.970142439992	12.2613487567908	12.1998938585909	11.4975251893445	11.944404275683	12.4161350872262	11.716765193403	12.6550670274163	12.6170622690909
PSKH1	9.55899177596519	9.59219188344828	8.98309226944189	8.82361892066973	8.99307744008589	8.86238774809761	10.2682605444422	10.423752876704	12.1308492388336	10.3994262178346	9.04183682077602	9.11148908731755	9.13779913887182	9.09327198477483	9.1685018777998	8.63818556316731	8.59396478394104	8.58420752465321	8.83884341064753	9.09429986932732	8.56308071827154	9.15486682693025	9.13865907962764	9.12522222717709	9.24814175537833	9.1393493679205	9.14449735750834	8.93633787008027	8.9578858130077	9.16622842961734	9.27844357120011	9.15266791005496	9.09662594909494	9.21629480351872	9.08788022948598	9.20867282904259	8.82601194233188	8.7858170172101	9.09176759589035	8.84004913947903	9.85888716987821	9.75487685312911	9.36171716747062	8.05868828941298	9.90722124336234	8.66954713109058	9.49653954568633	9.7843677108657
PSKH2	0	0	0	0	0	0	0	0	0	0	0	0	0	0	0	0	0	0	0	0	0	0	0	0	0	0	0	0	0	0	0	0	0	0	0	0	0	0	0	0	0	0	0	0	0	0	0	0
PTK2	12.7929396158861	12.8923273697139	4.17488417156672	5.0673664717088	12.98063754553	12.9556195705131	13.6223492023185	13.6832909849327	14.0176461292401	12.6083811005263	13.7984868221432	13.8550172545993	12.4956271506392	12.4637116169022	12.5111884021473	14.0156769005615	13.3185601563114	13.4877334276899	11.1787038916771	12.8790957196238	13.0928413468223	12.8336704523914	12.98051205115	12.5538946381698	12.3009615718513	12.3038401729834	11.2971235291269	11.2707906977951	10.1527593347832	10.2208888739418	12.9235270206581	12.9585063081026	13.3048862842655	13.2509598879421	12.4791012679047	12.4544170511357	12.7703516729092	12.7585344849374	12.3540998732143	12.3145343342961	12.1466752393776	11.9754706487715	12.0152230032919	12.301480580647	13.0391175718801	13.5110714076	13.0128293871812	13.4768823887331
PTK2B	10.4919449295763	10.6986361920823	9.91795465506449	10.0285301883391	8.00546730957637	7.97275289077913	7.84927553254859	7.88773182690014	6.8153663106677	6.58588668896827	6.65930123738533	6.42116456833088	9.11606114771621	9.06468016522138	9.29395082901886	4.97424910916159	8.69133130255002	7.50606052604613	7.90473181344242	7.87343622310778	9.46195317351241	9.90416405920979	7.2501836099504	8.3676526008844	8.79942019258678	8.93894920276276	9.29370735940603	9.24446827031777	9.74173775441956	9.55111256729145	8.28838045328533	8.01703171352304	7.20015178060925	7.5514677873806	9.01911482294781	8.83405979624313	7.82724241748447	7.88435902848846	7.8140743647241	7.54508266956216	7.81581539784768	6.59487737180399	8.04307466354464	0	7.15640641323884	8.73726080449185	5.92817362592866	5.9967368324815
PTK6	0	0	1.24181482078925	2.11649006579905	4.66919397841183	4.6088672416626	2.94658419226802	2.84456871881159	4.56700507479897	4.54215777386094	2.44046211971451	2.07598546495006	4.09983255249896	4.12386861443149	3.71779079199051	3.22564548194098	5.54244671872696	3.50410190368679	5.2370291131536	6.45124320101415	6.18999579892411	7.30291889086367	5.31554877872751	5.84340981421035	0	2.44160276664774	0	1.59866190829816	3.07975369085555	3.19272624132538	2.10165745197321	1.10911349436893	2.21760963833827	0	3.7219461292205	3.42732809086672	4.77340404457473	5.05776321879406	4.75138625284949	4.9209487372275	5.49038078971341	3.48243678357554	0	0	0	8.17210013962229	1.46546284425502	5.64613032739519
PTK7	5.77340167544233	5.63857291197952	1.6075966967846	2.3702956488062	0	1.48546570586976	7.63875890250388	7.49429103651915	7.82106776394909	8.01132888922496	7.06441590925138	7.47490467070353	8.13496367271152	8.50206724746891	8.24369159892009	8.60319223214032	7.74751500444145	9.46606684212866	9.29429434332005	10.6619793255459	7.47076621945371	9.50940947092428	10.1484694726771	7.16258603714215	5.93874693356388	6.37504480881898	5.41864542634793	4.9267125498638	4.40831701737327	4.01108447721971	6.4722806424301	6.96362404240352	7.13917773772424	7.24044618086706	8.36340543354329	8.60498110928387	0	1.92953494000525	0.782747615686389	1.28034104294281	0.813794985016138	3.48243678357554	5.08086368261162	0	1.10861372082529	7.45742031350297	8.17935859290675	9.53092570192823
PXK	12.0055976611687	11.9692747407445	12.8934145019941	12.8104480831644	10.2083418677242	10.3198454336736	10.7852713213692	10.5318515943096	10.617742151257	10.743533907368	13.0696068449356	13.1971539696175	11.7373341484952	11.753015758345	11.7665555938548	11.4605704772746	10.3035971820142	10.8225642744227	12.2634451613437	10.6195781525536	9.74899713402717	10.374443211645	11.3703458992671	10.6468914036632	12.9278145032459	12.8855420890051	12.7055864473775	12.8276514350793	12.5893802395692	12.8183838926313	12.9966316263618	13.1685359098368	13.4003813956922	13.2506124955187	11.8214691110876	12.0004850722875	10.5582121259835	10.3099420719822	9.99894810704469	10.2398240084876	10.0556003864268	9.75487685312911	12.3597971115442	12.5874802356883	10.0486106046675	10.2624848393364	10.8565185772525	10.2881264317864
RAF1	12.9695839765201	13.1635291524019	12.7601037036443	12.8712957213954	12.7860603309065	12.9011536241267	13.2706142843582	13.2868972223895	12.028072567156	12.6730671430841	13.0076577744628	13.25747034306	13.0238102463852	13.0171001917148	12.991513847638	12.6435590463926	12.0478111351996	12.5076895579906	12.3559750095376	12.8956739404006	11.857887117207	12.6891833618105	12.9032835245489	12.5166353088928	12.953798262956	12.9275982417518	12.7963308826193	12.7644905298569	12.6755088599953	12.871084819506	13.0766929592483	13.0609073248056	13.2290107872299	13.1680364144817	12.9680074315561	13.0724669693197	12.8747916283195	12.9744698260443	13.1652453203262	13.2344010245259	13.6180858502643	13.509225150809	13.741603418524	13.9880297840405	14.2067873760185	12.7774362027048	12.6106552721933	13.1568913461071
RET	1.34153770922351	1.09442825517263	6.14185944590014	6.04569074466163	0	0	12.0140600945301	11.8677594398411	13.8062250481029	12.9628635232134	3.42518302261521	1.65270009014893	9.11240609046359	9.04919629231591	9.13145403622357	1.9941144832111	0	9.35288674074432	5.51956372089017	1.09135753741495	4.70619557923102	1.17650550111239	1.11030376565515	0	6.05018137205009	5.87336632224379	6.53144168778727	6.47970092179197	6.59762282818029	6.28133400752264	5.37856724800038	5.6322531860727	4.17305014332479	4.46752849488799	9.76277819665515	9.66570708043273	0	2.72653647595491	1.28735913075965	0.777772711877716	0	2.34219193106802	5.08086368261162	0	0.658272465718346	0.74392763824014	1.86484213872544	13.1448724160619
RIOK1	13.6072748606631	13.765887405264	12.2879555122412	12.358089213634	12.6084432249263	12.6296447681748	12.3349299540186	12.336663803789	14.7920047215949	13.3545520616678	12.0798445598987	12.0726875909967	12.595391674395	12.6117052151362	12.4546628295372	12.9032781108651	12.9264569284798	12.9703977728932	11.8136425476109	12.1446375921038	12.566587724028	12.2352947471349	12.4774653692093	12.9840208530282	12.0307138100627	11.9758050080033	12.1352647777993	12.2259841463403	12.2809100076385	12.1811165630486	11.9145148410851	11.9910357262553	11.9645767378153	11.9836106670886	12.7946592820826	12.6211513693282	12.4701380923654	12.4857116667876	12.6915323301088	12.5993459743602	12.3211123048109	12.3973297300903	12.2078245151446	11.9605198737232	12.4653461889045	12.1124058798271	12.5602115663395	12.1716626638437
RIOK2	12.2315881420035	12.3438330925344	11.041064189122	11.095393647961	12.2917006471971	12.2569472850943	12.1546724682804	12.0473833870492	14.3766634262628	13.2598560290705	11.5060730178052	11.5319123644836	11.7290041758065	11.6454663043157	11.6204595627958	12.6162585796233	10.5379278637846	11.5946964335626	12.1397896659693	10.7946341229924	11.8724495602633	11.1656868607505	11.7908418493687	11.9267296698991	10.8737927375596	10.779192386182	10.8855044112641	10.8302574245595	10.7972388724944	10.7794251813449	10.9794319487466	10.9686617465324	10.9539150608295	10.9603688235983	11.5179395243347	11.635756176905	11.8028354997774	11.8456907201257	11.6001459541948	11.7393931506724	11.4166563540839	11.3239110894313	10.920981855748	12.0833470708169	11.6077567991665	10.9775771926607	11.4598365721902	10.9936920332653
RIOK3	13.4008349468979	13.5294125001143	12.2707236946105	12.3498139558459	12.6345575485215	12.6443223587835	12.5857577193975	12.671534768627	12.5209437817238	12.2718634751678	12.3554595415395	12.5264348724961	11.9232734861041	11.9858493743138	12.014550201422	11.5107047896039	11.6224908031461	11.6065854481747	12.0787431871795	12.1332439355947	12.0368418690028	11.9058801258916	11.9419073573587	11.4055151615347	12.449058078862	12.291456182598	12.3978735416312	12.4219097522072	12.4406127505459	12.4917346206117	12.4300418417785	12.4363206878727	12.4781186476713	12.5037519489363	12.2303171310607	12.3186271344858	12.6812321186857	12.6805760326544	12.5119001268773	12.4251248931532	12.2015576913915	12.2166479873744	11.9327813443339	11.3757383577829	10.9480201591248	12.5557710836992	11.4343509024897	12.1524179929614
RIPK1	11.7146431348497	11.7168121942076	12.4828761754031	12.4540723585759	11.1674150872026	11.0459565934432	11.7097922153943	11.8089528685189	12.336932594006	11.1467084360395	11.7105234833736	11.7510227326251	11.5818140205822	11.4093002330474	11.478007667391	11.876701513109	12.0128084466052	11.8515862917875	11.5536824210764	11.5905751648771	11.911568997073	11.1497698829105	11.8100601751028	11.6289494036593	11.8040558370263	11.7235972089867	12.0331752228014	12.1683370441604	12.192751170129	12.1363368090691	11.636301916661	11.5968798870188	11.5418776858445	11.5656230608647	11.2587826358106	11.2777325178143	10.9253180698656	11.052667549687	10.8130829611538	10.6938830061921	10.7775634231644	10.7876532416349	9.89708935505421	10.7170895636538	10.7369646431319	11.1655996403542	11.1506113742365	11.6997065778632
RIPK2	12.4458937440525	12.5444166493751	11.4679143562792	11.364994560597	12.3296838587898	12.1139979274112	12.7948341506528	12.8334044341921	11.6490763118033	10.3664591002827	11.7093792830856	11.6506833434579	11.2303803383355	11.1672166645946	11.1022583465726	13.229925715669	11.9858733718431	11.9143958895758	10.8829278096073	11.0844522312032	11.9341517864097	10.7571757129377	10.9612669603246	11.5318983403649	11.3696470632048	11.5088976459693	11.4547038122218	11.4181677243021	11.4013736535184	11.4098608424003	11.4804760379942	11.5216552063616	11.5318315229919	11.5689705740757	11.1995912616052	11.0501354054815	12.1115081372044	12.2899950552466	12.0887365053572	12.0884745527479	11.8149679988809	11.8883036145138	10.6532004996923	11.1413689104272	10.4844228221913	12.0508761216293	11.8280958451497	11.5061628821872
RIPK3	4.09670335372912	3.8702081737119	0	0	0	0	6.87397410488358	6.66807838657683	4.01215863872386	3.00748147539717	0	0	5.33317101889678	5.28061043589301	5.20414127796578	0	9.76820446212823	0	7.67445288429992	9.29461561952703	10.4670030135594	8.86822349718284	1.4533155428556	10.0999461270771	1.15796239332706	1.68536814835489	0.996104656896449	2.33835184260382	1.04611191370381	1.73408204616354	0	0	1.14865681093568	0	4.86507110054881	4.57097861733279	0	0	0	2.40241976648543	0	4.11127328903182	0	0	0	8.73726080449185	0	0
RIPK4	0	0	0	0	8.01307100773005	8.02851889332873	9.31319853466067	9.30501344062293	6.60715659718427	5.92726947122262	4.68916899147626	3.67730359137982	9.33102292593368	9.25891272606176	9.43745629711114	0	7.83939575236543	7.64598348057889	7.59042822928506	9.04419433659117	9.15264423463765	7.89441652762393	7.07525685528845	7.92978529744284	3.59488103547152	4.13927992276875	2.31569048745396	3.82640084877683	1.64612324661351	0	3.28964639834122	3.51275468112752	4.17305014332479	3.53130773752299	9.40778438283196	9.50449959389947	8.25812089576463	8.62573685115701	8.53639407706955	8.45572237939785	8.73775459027066	8.86758136704749	8.36390839263422	0	7.8488864725362	9.61040002618754	10.3257404849594	7.89350819219502
RNASEL	8.89200168367175	9.0592049082198	8.17154586072096	8.28594368671211	6.96868586925133	6.91534184234585	7.65485809488343	7.31384331665116	8.5530589467403	6.78325633008374	7.9443889619146	7.87479381196002	7.17904752493879	7.40626204476118	7.2104594432636	6.71195305835204	6.62403628571905	7.17745799901495	5.70020935021053	3.972662985574	7.84284036673634	6.61532863306008	7.15367505368146	7.0668521764397	8.03375963463819	7.71721868090321	7.91109432843038	7.78195806057587	8.23003478795492	8.13629726246632	7.77722762109513	7.87492217604011	7.57639755059543	7.79960602066198	6.91977207701664	7.1514191235208	6.79827318616747	6.90320620775273	6.84327883073884	6.8494627922103	6.95149859914089	6.96759634097	8.50101375927561	7.06408904458101	1.45131669785078	7.86901693158513	5.03154381843185	7.47177074065661
ROCK1	12.5246341185836	12.3644796576088	12.7726809500898	12.4628384104539	12.5625457860582	12.2255691851322	12.4712910866551	12.3499060830979	13.2266380560685	11.7282185938568	13.1285770477999	12.7566362399046	12.3132281005982	12.0200071119674	12.2423028047883	12.2549484719043	11.5145025670416	12.2143058032278	12.2979423150445	12.4770201626354	11.0122534216363	11.9554798674644	12.5541114766304	11.5065800108335	12.5185270630973	12.3927362226701	12.483802732686	12.5430787078541	12.5432784747306	12.5364919801478	12.4294679672706	12.5809296169357	12.5363250000547	12.5363233765444	12.1288097994215	12.0504590895365	11.6639860995956	11.5995390362061	11.5396386757201	11.5540254500664	11.4190539734906	11.8750748645379	10.8963326307704	11.1693710040958	12.6810066674526	11.9444987525807	11.5332701072987	12.4708950238068
ROCK2	12.7854347671108	12.5669958561662	12.277879081621	12.2924390255429	13.5213622217013	13.5849994917681	12.0724092822383	11.9084380579091	14.6216530475532	13.8300215589566	12.8794040910503	12.7639930403864	13.1839814346711	12.8506746442835	13.1824667075082	12.7998655552968	13.696487837856	13.0242913678013	14.2316552893179	14.6661726828641	13.8031614079459	14.5832940997563	13.5263419903085	13.6749360091349	12.723915309636	12.4915403414345	12.2939822790454	12.558443573624	12.1779065936862	12.3033651419705	12.6348312508513	12.8763015262642	12.9462678624088	12.9834325337992	12.8728816695681	13.1383795298584	13.4356362296784	13.3227593368659	13.2396622650105	13.2117631161001	13.3016107978972	13.5584915612835	13.2569104250398	13.2628673890408	12.7014390504877	13.6890665329179	12.7531160520767	12.1837284026955
ROR1	0.82138893456772	0	0	0	9.39485084213882	9.53124688434152	9.76027810943031	9.50064399667353	11.9889894189827	11.5289173327948	12.8705595691308	12.7604307916254	10.6827481351849	10.6388220760769	10.5854002259913	4.28533073037288	9.62650315290474	8.90579315205346	9.63254255168955	7.57716487692262	4.97218615071898	11.223858750999	8.24543752000472	5.16808454198052	11.7955849414679	11.9286038388242	10.7420727376984	10.8205802071513	9.88511228367395	9.74351723698679	12.5335327318557	12.4581422374592	12.8779329584963	12.8059052325519	10.7111841996958	10.8378533045212	9.81953816605283	9.95927843206426	9.81272943998246	9.86524526492271	9.74501028940564	9.87231576372819	11.1043391463235	10.5136860206689	10.7958636199976	11.7291477262425	12.4432456691891	5.4035943122065
ROR2	10.7585223970189	10.8781783865705	11.0312178921911	10.9690225039727	0	1.48546570586976	0	2.43732503781115	3.09890909544265	3.20401435655428	0	0	8.34576775799435	8.27796759209534	8.22622693337313	0	3.57528438580806	10.0858405589518	9.92866859565937	2.85181782434	1.21490807076302	1.17650550111239	4.45024775435653	3.16542778310701	10.0125272761296	10.0548480497312	10.6160852148478	10.5322393475605	10.8212138595258	10.7698446045919	9.1589053581989	8.96498558671877	8.30479448270725	8.1900185915842	8.19351432934508	8.28818831985362	2.95240495796963	1.63551893522246	3.26975898354951	2.19295468721551	3.10069060484519	0	0	0	2.87972709277668	3.28857659619052	3.5322076097299	2.15190159450875
ROS1	5.24111975001466	5.03509441328492	1.6075966967846	0.875067705173252	3.48343685198847	2.6781229331909	7.16374504028622	7.7346116319764	4.87670848359291	4.30579426771024	11.1062032406114	11.089086825644	6.94428352439861	7.31209869272721	6.84135286715615	0	2.61793666289902	0	0.748366164982649	0	6.65470939108567	0	0	2.02366324247413	9.99870183078162	9.9374786723133	8.90210811409206	8.9061539735589	7.92961498559104	7.76408213511686	10.862706886159	10.5800009071117	10.9216911600432	10.8754980593207	7.01702117150314	7.06994190088663	3.72849108917534	2.72653647595491	3.15776276794014	6.37791194311151	4.74234023641709	0	8.21239178647728	8.28030752121041	5.59728445108396	2.67758306056325	9.97433923058958	3.70647100940522
RPS6KA1	10.8738864075168	10.6847724048074	11.103253721064	11.0743417289971	11.8546454822702	11.7002400527713	10.1745895038155	10.3099084253062	11.815831695785	10.7146062634678	6.33461839501019	5.85353937286892	10.5177766027733	10.1402493842019	10.3469992205913	11.0392749299103	10.8565415094762	10.7923183227487	10.8370147148012	9.86444619262083	10.5519875756533	10.6252600278938	11.8137804254966	12.0615734074354	10.8019736545968	10.5099408946312	11.2584028561502	11.2059868201937	11.3865294479728	11.3455302880964	9.7169273571087	9.88803206480705	9.26304663531867	8.96169068113512	10.7208393965546	10.8677938420789	12.1303629303938	12.1480825937823	11.7251358396321	11.7012074124753	11.6855233735576	11.8070480262757	12.3324950103092	11.5980532169934	9.93901074880893	12.2832470274829	10.1501280257076	11.0556975589664
RPS6KA2	4.09670335372912	3.62677135998371	3.5752720734569	3.84252700392134	6.61607569734039	6.74422100895043	10.0390705761238	10.2123169537574	0	3.37695597821929	12.4048312702373	12.7517107816481	9.60256993887837	9.76586050022371	9.69824495715854	6.05835400633153	8.57464991289295	8.79873134791155	8.84098400078335	9.64667936210178	8.89879544172871	8.95137860576395	8.7279290035452	10.6774647053037	10.2527910984505	10.1252443602423	9.09024512497979	9.22503727880432	8.30481831966133	8.08777011138451	10.7822892956621	10.7774278698101	11.2360280977212	11.1622407207172	8.69918478316684	8.69151676516493	5.57197766558784	6.16863054282392	5.85578885165488	5.61088577072646	6.17464520002151	4.77924449082322	9.04033719096474	8.930695819077	2.76169314734912	9.77499040253584	8.40604313631452	7.77940660629815
RPS6KA3	10.7340399073773	10.2914225147775	10.8451756003023	10.6691664966459	10.4068253855289	10.3950589471123	11.360993699953	11.26083092153	10.8513746091974	11.3543186600759	9.03454591462717	10.038460302791	10.3664199942555	10.3475039305899	10.4608883263195	9.33022726049695	9.31495922716118	9.68610308995619	10.0731571487573	9.69373004364894	11.0701405698582	10.7613717513508	9.78236505900271	10.4748011686837	8.3545862721841	8.7439300826463	8.85019662127472	9.05663547543158	8.55407058415969	9.20655718840497	8.50866536250791	8.61936626744388	8.41178042434569	8.42490225355731	9.57148249504657	8.87461396582788	8.95452137783824	8.75096334099792	7.95895324063205	8.31716143506735	8.62042358822217	8.77006104220218	8.50101375927561	8.930695819077	11.9455416669317	9.19639249579305	8.13484603537184	8.3772004774216
RPS6KA4	7.89037847652951	7.85463615550309	9.17926812116153	9.28556020350616	10.0757540617451	10.0889811335138	10.025720194468	9.83653065788618	7.72112559012138	7.71356260370244	9.03941061040701	9.10869008877585	8.75735766894123	9.03943379723477	9.06751168738966	10.8052915239118	9.71516844926974	10.0002214602605	10.2373577068122	9.95351565489571	9.49138292607023	9.02651853838438	8.9638547668205	9.99808405398285	9.13893515483865	9.20040703193961	9.44753713093378	9.31048696562439	9.35039522139262	9.35746345601707	8.83414350304754	9.20734769507411	9.2341814753442	9.17880902103548	8.92758115774814	8.73401537988534	10.5768531208678	10.5545775845722	10.5694874819557	10.3740379868285	10.9999274108587	11.1160481952482	12.991967928936	12.3754668720967	7.85250017264153	10.7347231053896	10.0288742453923	10.1958222771587
RPS6KA5	7.3200426244946	7.82605013879368	10.0010123736717	10.350412449548	7.62863896731937	7.56991576755914	7.52073475890165	7.7346116319764	9.107349602657	8.66495084085438	7.8807605435449	8.17155149317057	8.00694938218772	7.96794586546597	7.92078316386761	6.45166839100265	7.09311227362599	8.11978047833979	8.13849851787082	7.27408679159113	6.32688954330359	6.17405029411963	7.8374766245705	9.28407992559365	8.10000704380785	7.94837265259893	8.73705083903533	8.57503534934779	9.04481440223622	8.89020008194836	7.59271575248173	7.59308235898306	6.93907823980953	7.18334846993375	7.09828348991696	7.03458640787679	6.54731217976098	6.35346551361371	6.20478300622812	5.99716618207705	6.18970170998796	6.6543890458931	5.08086368261162	7.06408904458101	2.33552383418022	5.81577459979387	5.70277097361618	8.65500250677492
RPS6KA6	0	0	0	0	1.893705152443	2.20168119162173	8.33890502723094	8.12074455735432	0	1.12008579182408	1.47054327083557	1.05109901699049	7.73000840627172	7.5452015301355	7.85032961601759	0	7.21038607194657	0	8.11037977005545	7.71940994152464	3.61243616249144	0.704998643710565	9.61974615766001	3.06328871096621	1.15796239332706	1.07595171432669	0	0	0	1.11325961530087	0	2.76248760804412	1.77995206949907	0	7.94159333061905	7.85354073069492	2.95240495796963	1.92953494000525	2.20226767392046	4.9209487372275	4.26212517358203	0	0	0	0	0	7.88900953733333	8.47120591514864
RPS6KB1	11.0496770235748	10.7172407408636	10.8268620193691	10.6721195134357	10.9681518844219	10.8781113581188	12.6619143311906	12.1558002420665	10.4754587076453	10.6112404822378	10.3297250796844	9.92052151335834	11.8411859354595	11.696365320386	11.7513735718738	10.376505251677	10.6751731533415	11.7294301352442	10.5793829143528	10.2519286254915	10.5883465775498	10.9756166917198	11.0814865313473	10.6512988862687	10.4599577844589	10.4777910488674	10.6297342296825	10.474785420973	10.6681667538775	10.6908195839453	10.4065377762651	10.3162823696603	10.648450434978	10.3114942492013	11.5952115564886	11.760560908354	10.9793005508838	10.8891930779928	10.9375356739762	10.7295312056741	11.0110954028677	10.8058111508789	9.56306497114306	9.92921684756741	10.8668174644288	11.704858783216	11.4371031442272	13.1230384463962
RPS6KB2	4.53891595250933	4.42190456888293	4.22839232099785	4.14420002769101	5.01045120033822	4.71155307591849	5.141250872276	4.99614271544197	3.62662136887025	4.38895977564429	4.35641748435913	3.90085720702222	5.08724162945734	4.12386861443149	4.35414666240906	5.17823014747517	4.77272569541607	4.73294984513562	5.07187789803755	5.14924733448881	4.74225247711194	5.78639534746538	4.52477261364932	5.4570062574188	4.28327783433992	4.46297717258884	4.99244319582852	5.41233331871275	5.78954198353095	5.34175519640011	4.12599071950568	4.44813117510646	4.17305014332479	5.03058890235543	5.2321132022885	4.26414572132956	5.45593036291366	5.14625674128868	6.04081319736022	6.150137826704	5.58452412591239	6.21476679049206	5.08086368261162	0	6.54705914058991	5.17336359520637	4.6815216337479	6.21311005676046
RPS6KC1	12.6571551975808	12.5487968505792	10.9424449259086	10.9288469618475	10.1257079113898	9.90755200789751	10.475834038876	10.423752876704	14.1666752268017	12.6102778321078	11.5805539051446	11.6735918309819	11.448283922784	11.3743905912136	11.3571825412468	10.7458700353079	10.6740392072573	11.2951265663308	10.430970350646	10.3268731135862	10.4670030135594	11.1981647348334	10.6514190897775	9.98940684513833	10.8334702399361	10.6784152465289	10.7038704057601	10.5779508302227	10.4405621758328	10.5800611436942	10.8361073186672	10.8934270603953	10.8924306767332	10.9111032388534	11.029383253333	11.110382179416	9.66368526726282	9.64936748566835	9.52460588152955	9.38748985361364	9.31816869304856	9.11004785946838	10.2087391268658	9.8621731133143	11.4134968217288	10.9708027874602	10.9811848163853	10.7856621140116
RPS6KL1	8.14616217746407	8.23768977581051	8.14396433042765	8.24686493457504	8.20786028993658	8.41453413670946	4.87419703745161	5.60575343835891	9.9269635322114	9.60565752324645	1.87061859463465	1.05109901699049	7.47498936122814	7.35680739507825	7.53280776697795	8.52355003832304	8.20236427253444	6.63747283446861	7.99976603227864	8.13950010122683	8.56055858393911	8.71872283435748	7.71152229260892	8.62906531692798	8.20608392931053	7.91564259418291	8.4598264146888	8.58268920834328	8.69419562970841	8.61855131690379	7.23110910312082	7.28591534143376	6.32390681236954	6.55013251320517	8.08306207183492	8.08544494461714	8.89634264998292	8.96681490234313	8.70775278684911	8.83328543319549	8.19359574703674	8.74290251746509	9.79410793564198	0	6.73889052484542	7.72000964920217	9.36204715190039	9.41014389451127
RYK	11.4169031738487	11.3844921299081	11.9337969952449	11.8637598530765	13.0910675184919	12.8447270081939	13.2043618801782	13.1845367437046	13.6717199887033	12.287865771139	12.9352822509774	12.7963160177775	12.3565518555075	12.1794027923937	12.1582708856421	12.7539904993542	13.2502038144521	12.778575195356	12.8994015162368	13.0301698814808	12.709757413907	13.4503055587957	12.7486193088402	12.8992420151579	12.3670221963838	12.4063469265308	12.2125787346209	12.3271279797105	12.139602161341	12.0687939964964	12.5649634482625	12.6241436688959	12.9013023039057	12.8148619246229	12.5399084166066	12.4846982483161	13.0984003299838	13.1788474064232	13.060620588959	13.0064968639541	13.0722954664016	13.2677128743422	12.9446681172604	13.416803898377	13.23274429509	13.4103290789073	13.0347994724562	13.2664644698737
SBK1	0	0	5.81457134457733	5.38786615987162	7.18607243259853	6.73205769524738	7.67077961544339	7.39179012108227	9.1221199134484	9.35726218138788	2.44046211971451	3.41264194175284	7.93013290147903	7.68200270066143	7.44996812631279	6.96719799952821	5.25760216997775	8.88434216419166	6.72387185649751	7.68811115843601	4.55221833811402	8.04657743519084	7.37125705887874	2.22631718795027	5.84913213047454	5.00122325125604	5.6927889080539	6.10766409824403	6.04357181531816	5.73742300397323	5.03662987321839	4.6610507474059	4.17305014332479	4.30573180723493	8.69918478316684	8.20793857425526	7.17379034658688	6.92003830635559	7.73822239458335	7.67685520627376	8.14807145935178	8.50499568453792	9.20995770790471	0	6.21781905770233	4.58139855763466	7.71245946110142	10.4424959039524
SBK2	0	0	0	0	0	0	0	0	0	2.77988896512253	0	0	0	0	0	0	0	0	0	0	0	0	0	0	0	0	0	0	0	0	0	0	0	0	0	0	0	0	0	0	0	0	0	0	0	0	0	0
SBK3	5.08685069191602	5.22222888641386	0	0	0.747577138444637	1.48546570586976	3.51558108378799	2.43732503781115	3.83223045072189	2.17657711513051	2.18349433037864	2.07598546495006	4.75353071137397	5.5897549356485	5.68517672873765	0	0	5.28970735759505	6.94696560254588	3.972662985574	0	1.53128383277205	5.03870184732865	1.15475155076294	0	2.11247891360558	1.99415303412975	1.59866190829816	0	0	2.43011465307633	2.49275618899287	2.21760963833827	2.7798327571873	5.55356599051422	5.25096610195895	2.83342061160559	3.8424044783909	1.95665780120859	1.94782613719801	0	0	0	0	2.76169314734912	5.89969335694099	1.46546284425502	0
SCYL1	13.0238768966664	13.0789851252397	12.7468429758035	12.9686327343503	12.5644876172386	12.637817413447	13.0147955844218	12.9946291784121	11.485461504577	12.0350108621372	13.0626046354268	13.1656863925291	12.5820742802073	12.598800879337	12.663722512175	13.1671050303119	12.8075289917026	12.8453191901773	13.0037608294712	12.9893266523062	11.9368283951657	11.3283124336204	12.6089364516324	12.5516860097609	12.5230616457295	12.5961951983162	12.519432719303	12.5379205056045	12.5334640777366	12.4373973367774	12.7482407682135	12.6275771719861	12.8350820860267	12.8051957513407	12.0563045583441	12.0500165136281	12.4862514702044	12.5493009810453	12.5295860955861	12.4650513585796	12.498795512355	12.7259383208951	11.9686918443081	12.6779782742129	11.7622239749605	12.1574228636721	11.614942843539	13.3394677849953
SCYL2	12.2674965670672	12.2453970836353	11.135123447893	10.8592968503807	12.2424169197659	12.0360623160434	11.1471855964893	11.0212980382403	13.2328889988586	12.0382348962238	11.732468170451	11.5972700936394	11.1426124916545	10.9716484706246	10.8954481100188	11.3251938579415	11.5792310849651	11.0407467901046	11.1098047571357	11.2395783295965	11.1219506031358	10.2145494250876	11.2336545052052	11.2247311617382	10.9822752018434	10.8861139296769	10.8664158700119	10.7364505242413	10.8322111020498	10.8236207987278	11.0595000925859	11.0385803670959	11.0760619214055	10.978103444604	10.8430206777003	11.0051815173429	11.6579801303985	11.6742998152888	11.3456158208812	11.2637491730774	10.8415226169628	11.0648782436235	10.8963326307704	9.7918612892143	11.5881123566728	11.4055328008034	11.2865319614173	11.8580011991997
SCYL3	10.5624329286168	10.323731277358	11.0132281474414	11.0721077619168	10.7449012937577	10.8891080284733	10.2221851226623	10.2357563123148	9.57280352257013	10.097989756821	9.41747622290627	9.61798689657206	10.0598357837132	10.2279593987169	10.1526838226574	8.81680524413872	10.9662187779975	10.5910943632038	10.3796201452858	10.0559129395814	11.1818444202351	12.1142065377274	10.0782909940871	10.4027830686707	10.4511015272443	10.473299824737	10.7570748540454	10.6760187394422	10.7017640488011	10.975544285037	10.1659349424176	10.1819000602357	9.74248275039272	9.87626578814326	10.2013545119996	10.4339743605323	10.815799994588	10.7959562972933	10.7280150800502	10.6073299484038	10.8265494324216	10.9699849771639	10.8963326307704	10.7170895636538	10.8338347664853	11.443076676463	9.88578140058961	12.5726876844012
SGK1	7.07941678547803	7.30075752051964	8.76505988704076	8.78594842579515	9.98973553251157	10.1149739775592	11.8769554279505	11.9031244196639	3.38676038148466	3.91486945927553	9.26591508585857	9.41318027208632	11.9493738165367	12.140888996942	12.0297307346495	8.67656441988588	9.16965879670322	8.36822674271347	6.76953900664794	9.64464276257316	7.40480640243677	11.829503320103	7.43544759984872	7.07998972912161	9.14208300039353	8.98068538851244	8.93765847085748	8.92132485837299	8.86538165516872	9.06018026522857	9.29617941975018	9.29233918891523	9.53329251782534	9.38531749830999	11.9909758183697	12.2059419105334	10.2075089445582	10.2711102802623	10.7144707918076	10.6719371117371	11.2944418328695	11.0974065953111	11.4475021174493	10.9284767928637	11.7860402876117	11.4462198177943	10.4644014649829	8.62070011367089
SGK2	3.55329783376334	2.13942145383271	4.11931476164434	4.14420002769101	9.75710632067448	9.79512599211071	2.63651541450916	0	9.67650777143989	9.30735986968909	4.63877132537629	4.48813929624975	6.0658646767393	6.22105994738367	6.31133126618543	3.02873114464187	11.7974832253156	5.73536323738467	3.57024781867489	8.04074287101201	12.6061054142087	4.35997349496404	6.76525257594544	9.41166340215673	3.73489435739941	3.59468264806265	3.69324008059592	5.5436200097758	5.51501236696123	3.78625411724841	4.12599071950568	4.36955159293761	4.43897511147674	4.02290847912942	6.26651955010948	5.83150850389952	9.44775122077898	9.55014034754339	9.39166543014117	9.18986721527901	9.07429885995509	8.63624632340687	7.04853407498426	9.55768321920993	7.53032801366089	1.88710249594675	9.16584896315468	1.44470198693371
SGK223	4.15997960406739	4.26036828166454	9.29820775569324	9.7329169010713	11.8067795658033	12.3018710011917	9.87924812577503	10.0034898283607	10.906449944527	11.2088290810391	2.65850557153406	2.893875980369	10.9296286572245	11.1281414684639	11.0793397230599	9.49558639200181	11.5624768266827	11.0500393368793	12.725804451108	12.2185501840444	10.6310417532393	12.5480078859396	11.9611147972547	11.9456930764508	8.21806591453143	8.21904309448726	8.71673111328996	8.64980585206252	8.85214397607207	8.84346723763606	7.18833134308755	7.56690859429253	7.0359196688148	6.47599130466653	10.3987240406068	10.3523315528413	11.5577336303141	11.7621013900752	12.1233917743374	11.9887765646747	12.1423285468168	12.2386883960665	11.4304347537745	11.6386822740643	8.24229796887255	11.4645918023612	10.4635018246388	11.2974541123884
SGK3	5.29848682228314	4.42190456888293	4.59719106075269	4.44971679069438	5.04052546661486	5.10019538565252	4.49943681188349	4.68547181710671	4.78067616027385	4.1235325871413	4.73786537948807	5.09741442993394	5.30782634358837	5.22657008962604	5.84627798464288	5.37776669739733	4.59241020916106	6.79433116070177	5.66197525304287	4.29699198819992	6.51579923083965	6.66991826675096	5.80859799401159	4.48948167634804	3.43980446965116	3.45588749856635	4.51610078640101	4.60461473461808	4.47891648858275	4.01108447721971	3.28964639834122	4.95816497906366	3.57938104341758	4.02290847912942	5.63752261695525	5.14885301681245	4.32161246228046	4.86261198799809	4.71227382818227	4.34276895263968	4.74234023641709	1.60186873466409	0	0	5.10999229489226	4.90753225196912	1.46546284425502	6.05394767622282
SGK494	2.02447065214182	0	1.24181482078925	0.875067705173252	0	0.926028066120608	0	0	0	0	1.47054327083557	0	1.63508116554795	0.777822512888175	0.685145965441716	0	1.19199130188557	0.627160601017043	0	0.646505726731324	0.731730628416148	0	1.11030376565515	1.15475155076294	0	1.07595171432669	0	2.01540272294718	0	0	0	0	0	1.12005027165242	0	1.20229661195292	0	0	0	0	0	0	0	0	0.658272465718346	0	0.911315958130735	0
SIK1	5.18137674123527	5.42645007340229	6.48739465885128	6.46890724464508	8.45676070313312	8.43718814731282	8.76194070948984	9.07627198397829	2.25817316640831	5.03065267657319	5.75856619929541	5.34582165165828	9.61036532844312	9.73353050405115	9.78926497031737	8.61860635751182	6.4441613821148	7.15558501591303	7.27290949263853	8.01259297485123	8.16848860946254	8.20899994654198	6.56790726924551	7.78085514656333	6.05018137205009	6.14590309697935	6.16223240898188	6.32402369459201	6.39346194335601	6.28133400752264	5.34000186324725	6.04000057328375	4.73110449636616	5.43454939077003	9.54273780335266	9.37338269283642	8.32028739663485	8.18170067732034	8.37044833927641	8.62975190745373	8.77566792157129	8.28729883025688	9.12763884254239	8.28030752121041	8.00964456087683	8.50513453286469	10.0068130473831	5.11187784499111
SIK2	9.81385931451385	9.99182629285959	7.97424174678599	8.16956623812279	10.806361942561	10.8586631574113	10.9687199046112	10.9789932941251	10.2133934924662	10.1820086583945	11.4569229849129	11.4738222770289	10.4389842251224	10.6192942283042	10.5419448030259	9.56656193362192	11.0485894046711	10.2044373194462	11.6074838693207	11.2092389068553	10.2780580161118	11.191571916234	9.1117123414263	10.6704248582432	9.94022860500534	9.78092199417509	9.13941748863581	9.06758606817728	8.70895708977745	8.57520560632903	10.4479276211098	10.3162823696603	10.7609944921698	10.7776255727262	10.070281406688	9.99764469350573	10.3015697994742	10.25046370657	10.322421660633	10.1180390327074	10.388108134637	10.6279683789827	9.20995770790471	9.37736619992511	9.85413367238186	9.25651470209127	9.21371581403431	9.59175511137376
SIK3	11.949340337543	11.8843086223554	11.7776624124423	11.7351788975976	12.4300125433062	12.3635382059467	12.962127657017	12.7916003424001	11.1177222597623	10.716620002772	12.1237365889094	12.0766318983462	11.6909123973836	11.6563657510657	11.607870875166	11.8757854690816	11.955862104765	11.5592111803618	11.859501834276	11.7146778194569	11.2935133618537	12.6554804661572	11.878266860158	11.7969913249325	11.0508730858854	11.1793934260604	11.0582916066488	11.0662506684671	11.1595328271899	11.2082756730395	11.2811599486466	11.2670973837205	11.3852752807194	11.3162480066404	11.0544176766558	11.1612638517649	11.8006068757005	11.6073542626902	11.7260565348643	11.6091790076148	11.5524384175803	11.6830429107222	12.0932071718368	12.2234939462509	11.6888265179777	10.6181735325874	10.8309361896163	10.6760465891706
SLK	12.5242584315993	12.3064900566072	10.8706405919883	10.8449752335495	13.9412344913728	14.072142820859	12.5757509618277	12.3304917125125	12.3204840611149	12.6748807616325	12.3473910696317	12.5425984278452	12.1319505159814	12.0798099604989	12.1397340537381	12.6341099373334	12.2988838327747	13.1490532557468	12.3940134692401	12.6876375648434	12.8053942270101	13.3147466728976	12.6975581502282	12.963233221473	11.6594207390077	11.6248008971875	11.0535736208019	11.1941689603976	10.6586936218617	10.8365279409144	11.9267656755097	12.0638082535085	12.3280914041183	12.2451914026519	11.8746966895833	12.1475657514957	13.796021447185	13.7243236199272	13.3222474640188	13.321660004033	13.3767191291925	13.4542977277394	11.3419311624671	10.7545422931145	11.7491977946128	13.9265782212324	12.0513798911503	12.4854817644613
SMG1	13.0607405630902	12.9064760059488	14.23596707275	14.0888207670498	13.2484213552723	13.1011826118356	12.6318984679919	12.6100843910893	15.2089044924761	13.6569227422801	13.0877725293962	13.0741351954765	13.1721796679817	13.0644404066439	13.0784340869365	12.9725020943193	12.4196626725394	12.772075970759	12.5696682179419	12.7931057629575	12.6933028366303	12.4608731624736	13.3450868007733	12.8900640402052	13.5640052342548	13.4567136540857	13.8005602284027	13.6962356359291	13.8549351071468	13.817935413829	13.1945235382516	13.179014009392	12.9781710260732	12.8492253044841	12.94810802893	13.1163540837822	12.8782008302258	12.9490683209576	12.7678768335352	12.7587979269222	12.9364959663742	12.8456606041478	13.2126721768473	13.2563547462246	12.5406388448429	12.6913114012764	12.4088426780912	12.9280275487458
SNRK	9.37789194906497	9.39465214347097	10.5531053609999	10.8862495163262	9.49734482681171	9.38354869097278	9.51629998545802	9.39482877911645	8.90586065397732	9.02487466611033	9.8122254295708	9.93323350673048	10.0086478822165	10.017323578264	10.0313940902537	9.0668385861225	9.07317232066534	9.708810702495	9.86908159272489	10.3300448927006	8.95172534634039	9.35831901884195	9.38109810334714	9.94880541049472	10.7368393765545	10.2682154887464	10.7403961651731	10.768681650949	11.1145076037961	10.9638276454411	10.4433869541456	10.374030512564	10.3877817066852	10.3234354863346	10.2937405583182	10.4353305719669	9.66259490352065	10.0661628223223	9.98670787098497	10.0162091621626	10.1908308356228	10.1584055254914	9.04033719096474	10.1699972783622	9.64604980767849	10.3956244226638	9.69201061251502	11.1145874805451
SPEG	4.79953937742253	5.30741652291295	0	0	0	0	3.07975095189782	3.29759211038623	4.67779274054763	4.80698268326058	7.84786207627602	8.00693612811692	5.11673086760129	5.99728381167802	6.18443956691748	0	4.93298763054698	7.3462751819612	5.2370291131536	4.45409502322775	0.731730628416148	6.41682589115236	0	1.50573327665912	6.99815385113289	7.23453158387949	5.54695404302996	6.10766409824403	4.89500424555416	5.38255858275563	7.60089379409658	7.84619146798199	8.39100853704718	8.07543588605044	6.11854631888295	5.63777341704302	0.689533634631455	0	0.782747615686389	0.777772711877716	2.4717014419252	0	5.08086368261162	0	1.45131669785078	0	8.06539113290133	2.62438113601503
SRC	8.94011097252554	8.95744829058711	10.3371932964802	10.1146234532055	10.8259207256943	10.6810352421996	10.792565837486	10.6852198328169	10.6315722934994	10.512698127007	8.85304073796066	8.85844899535567	10.7682733177429	10.5515370028924	10.6862425491679	11.9995269424806	12.3434308860348	11.2891745051033	10.46675938972	12.4431469830125	12.7124580224553	12.1762171089991	11.3120274103439	11.8704245417831	9.00357671119326	9.25113594839112	9.56963783439951	9.63334313613453	9.68313856338888	9.63582764197879	8.86163004510624	8.79500387991047	8.51137740111686	8.65231635916939	10.0461632785549	10.0428303917839	10.1068851300847	10.0933149698283	9.97022431788397	10.0418595102397	9.73221263597655	10.0710215807723	9.84651731853364	10.2768230311695	11.3082209543498	8.96859240739259	11.733497718376	8.65191759191192
SRMS	1.34153770922351	2.13942145383271	0	0	6.18924943431949	6.05967442713075	1.31668849814071	0	0	0	1.87061859463465	2.66914895607277	2.7259884489057	3.02598754796305	2.69394003998638	0	1.19199130188557	8.15327873012765	2.13732202481799	3.06174830572631	0	9.65182754779298	7.9734090827237	10.1928221997292	1.15796239332706	1.07595171432669	0	0	1.04611191370381	2.16672070316091	2.10165745197321	0	0	0	3.61555146787171	2.90790668902649	6.41888428578651	6.36580434850373	6.00888966416993	6.01321419194859	5.65130733244562	6.21476679049206	0	7.06408904458101	0	8.80846649298909	0.911315958130735	9.64547759631352
SRPK1	14.0526677721041	14.069215305513	12.7626562771168	12.8596859869299	13.3802174583053	13.5067275665212	13.3138195455265	13.4596085229916	12.4446567139062	12.4868096356015	11.9235104491102	12.2587227675215	12.8554109983582	12.940488402906	12.9154581523153	13.2042492817841	14.0156272338795	12.9850061496998	12.485966659803	11.9636994668226	13.1572727779243	12.6109788432208	13.1879662418582	14.5749310988333	12.2537240629566	12.3038401729834	12.4189890829984	12.4125458883565	12.5639784243696	12.5525053595593	12.1899416302552	12.1083457637046	12.080195155637	12.1740669501909	12.9528953224002	12.9898480197036	13.5275900825327	13.7090452541196	13.3240728404953	13.3955478205389	13.3757937195428	13.3952894811828	13.237416254621	12.9841826406644	12.7873707619296	13.040459468703	12.9171773350245	12.5091148529158
SRPK2	11.8518082462338	11.7604263594357	12.1246961431853	11.9266233961104	10.793173871497	10.7482532919532	11.3760437667592	11.3731836551808	12.2187942740947	11.6938773356548	12.2687908539034	11.9815381279442	11.9735000346793	12.0180200650791	11.8650564628889	11.7104256270712	11.9101228033738	11.6424131118153	12.4646069707131	11.4832686506093	10.6364405875513	11.9829148785193	11.8151730498264	11.3631541808125	11.729631897884	11.9614453587798	11.7382954286619	11.9345066897744	11.9814166248504	11.9064602259986	12.0845350147309	11.7963893648074	11.9402087169616	11.8478140345298	11.6357555276677	11.8853807271109	10.7142181531696	10.5559243723789	10.8119271351726	10.7367979870237	11.039422305759	10.3839177438822	11.3419311624671	11.1128125319206	11.7739430989369	11.4901964940667	12.292842250051	12.0216973066304
SRPK3	0	0	0	0	0	0	0	0	4.67779274054763	5.74985478858569	1.47054327083557	1.65270009014893	0.767245232342136	2.19304805334982	1.4975326349229	0	0.71575226462895	1.39701793269085	1.60391370747992	2.60605124483098	1.57622697481748	0.704998643710565	0	2.22631718795027	0	0	0	0	0	0	1.6756720136827	1.10911349436893	0	0	1.52415968142562	0.722927973832837	1.15414517937948	0	0	0	0	0	0	0	0	0	2.43397462278893	0
STK10	8.65998869756257	8.50444454354725	10.7118123058247	10.6271767495443	9.85766247880925	10.0770095952739	10.0349759090117	10.1542345466364	7.25128483952977	7.4486750881951	9.38535745286195	9.27020642407063	9.82767241985045	9.97185353580521	9.93614039756243	10.6153021892508	9.20148809950144	9.84999312028217	10.0474345880177	9.83706252469026	10.7031325023606	9.90226525998985	8.85613131419339	9.12996725875832	10.498537742849	10.5175950331275	10.7294506932466	10.9258770281122	10.9346686906968	10.968023091414	10.2554300848341	10.2341177958832	9.90147477465831	9.88882114641238	9.94407128533817	9.96796499882247	10.2030160380537	10.3485333447156	10.4608555201934	10.3910256041205	10.3659101061259	10.3817184840876	9.84651731853364	9.55768321920993	8.76752293306899	9.94658324631164	10.1434028699578	8.45359731246177
STK11	9.40099394951304	9.25955098586095	8.80523248535399	8.71898986154388	9.05516084386316	9.15437218282487	9.17304527657521	9.26828775509008	8.73702252111841	8.35946017826762	9.48856568646366	9.63559449086188	8.35198059720336	8.47335020701528	8.38417861107786	7.98539966672826	8.8096412419264	8.82668342257971	8.08170206333665	8.20453956494997	8.31034806931858	8.87791793199901	9.24443755918508	8.76745614991628	8.96143196210039	8.85512643881708	8.84396474054304	8.74496636627132	8.5783904117404	8.92514575349301	9.1589053581989	9.27627529086797	9.31359173658001	9.33114740721438	8.27004012055317	8.17259531380654	8.99493407333817	9.27063775425813	9.04334319268062	8.79434699932306	8.72747380725114	8.33354559075458	7.85121076752172	7.47642869350253	8.83483465404718	9.19140611468207	9.07923419014492	8.2277527763655
STK16	10.1275740474549	10.0639854289608	10.5051324765592	10.574489485195	9.6305946771629	9.76111292676515	10.1416464223141	10.1099498775432	11.3828987845459	11.3002899791223	10.6418647693869	10.7058671284018	9.82878653511266	9.79863980510977	9.78131427388779	9.75669624791012	10.2799405426032	10.334243196612	10.4202729523113	10.6206146575469	10.7308773435837	10.2229412604131	10.3712063722427	9.72770008393402	10.2054277254279	10.1535917028997	9.95365630798277	10.3480374391064	10.0779728294244	10.1780698429289	10.3175367894907	10.3293165327068	10.4767222865416	10.4474402952666	9.64938520656891	9.39445379917135	9.69708417430573	9.68673141868368	9.64502562916003	9.54618766127562	9.77152142861653	10.0406764677095	10.8457335904035	11.3268474785698	10.3008763725172	10.2271874354223	9.73439532231907	10.4925012425947
STK17A	9.95322798723998	9.84639989561194	11.2684235106799	11.1414001455841	10.1431375251336	10.1462472156474	11.8544774385858	11.4064255010714	7.74676766709079	8.33345110495932	11.6886269667351	11.2309771746028	11.2678288380182	10.9915311544978	11.0974635367998	11.2798628257668	9.66239706472576	9.77307015328952	11.2109234610461	9.8459528832801	7.82613815057053	10.3792292109095	9.81892117606367	9.85543522994376	11.2638063095232	11.1501472290729	11.2065211807428	11.079835558153	11.3111369634227	11.225200137531	11.197346729805	11.3104676168558	11.3846187109038	11.3741626247143	11.3790076737506	11.1368811172543	9.98482141369949	10.0509606542697	9.996915265893	9.8328338245831	9.59898585736848	10.0011087099358	10.4648804090146	10.1699972783622	10.1445855746077	9.28332016843733	14.0162739624754	9.85983527148032
STK17B	10.6851371093411	10.3553323143897	12.7937722042395	12.4361617065941	11.7640461410623	11.5138867289722	11.3153000290693	11.1423703427329	10.9906863005554	10.754356492264	14.3430701362642	13.9682047604366	11.2396245782468	11.1230662615958	11.2358892971906	10.2076869187731	11.8789679536617	10.317103298807	9.26270597435755	10.9973595400348	10.6298392636512	10.3171633504171	11.7513772247218	11.3125716563782	13.1426368897547	13.2106397682957	12.7199076984084	12.7080919400765	12.5386378714102	12.4717818795174	13.5619673530131	13.4404015271623	13.7462795379466	13.731199290027	11.0852676504364	10.8733079003069	11.1367830001119	11.0105586645678	10.8724990544947	10.8223977671072	10.4957621080099	10.5653968380549	12.0713527788462	12.1965325905798	9.92877719032793	11.4098324233959	10.4875973454959	9.53595449667406
STK19	10.8326091043203	10.7451825062333	9.68183577194538	9.781581416268	8.39989531957697	8.27058922406222	8.68040238903563	8.69478197990688	9.47263500770845	9.2966305130904	10.1045383336847	10.3000397236635	9.75920019949673	9.65002796257867	9.5340677195311	8.080699480579	8.64346928751654	8.33941205387282	8.32133322497862	8.60095342112303	8.94012982335617	8.91228821760485	8.87405932994233	8.03472157630547	9.44959317208689	9.4652960587968	9.3073606099137	9.28959432351379	9.19129756027499	9.26773760719389	9.73003585492317	9.70613530750477	9.72183771635776	9.8042409084759	9.73604822019838	8.98059522561786	7.59092034765189	7.49260946951539	7.44805375205518	7.63079143849214	7.86822743792016	7.30124831760879	9.20995770790471	9.05598031117418	8.35358849561791	8.1955328711726	8.19244888826584	9.25207473074336
STK24	13.9582739575571	14.1911217643788	14.6252041408479	14.6812638744067	14.1446476551682	14.3101193594715	14.660751175424	14.7262306001514	15.0449893941625	15.2760956027576	13.4508438255306	13.5138044792235	14.0194607799867	14.1448667327486	14.0425755001246	14.3183102887273	15.6780525380726	14.300943046855	14.9362411169309	14.3936689265467	16.1609509008745	15.2693444308328	14.2712573222782	14.420503796862	14.1604222585272	14.2186361725515	14.4312508004656	14.5115385980605	14.632190988816	14.50928796372	13.8205022717166	13.8591186752678	13.6974176175499	13.6374577164721	13.9924548083822	14.203177466071	14.3111917960128	14.4288571783963	14.4137368216445	14.5102684553418	14.4544879334218	14.6260686768618	14.0149615870179	13.6532920627364	14.3200105396813	15.048339547215	13.9386085520793	13.8897347312614
STK25	12.5653736425563	12.7279894525839	12.1929477088073	12.4001045394718	12.7663716265788	12.8408383928756	12.8878741091499	12.8447086549805	12.4044417392757	12.7676364937719	12.4612051853335	12.6700522333726	12.6700187211738	12.7340153226867	12.7060729826801	13.257528729716	13.5176137050939	12.94172845549	12.5876270348323	12.9534764537539	12.504138331318	12.3653815064097	13.0598981666033	13.2101581316791	12.3285099823573	12.3544782124547	12.3013924160169	12.3041637210193	12.1467350848604	12.1771355735915	12.382209235512	12.4557668751433	12.5825736452253	12.6367736125019	12.4061740683821	12.4980633663272	12.7796849398411	12.9224286353992	12.7336470083627	12.7338958398386	12.8361563339294	12.8607405220947	13.0035544864629	12.4685593069364	12.7744516159416	12.7498607617401	12.6132939895374	12.8925278066621
STK3	11.937820751683	11.9843098037677	12.6409132444837	12.6418249207324	11.4934707325103	11.5738969628147	12.2117880568715	12.3598798482442	11.0446606200584	11.1777376819958	11.6438109796562	11.6956760115074	11.9033175158289	12.1020224320661	11.9388378590882	11.9669940055968	11.6902386885476	12.6236353452871	10.8375508391778	12.1297900179231	12.1980581072402	11.8778917026708	12.0625121935512	11.523207616073	12.0605494313086	12.0530782410566	12.315255054659	12.4740248746673	12.4766414755089	12.5039219221431	11.8830056524134	11.9447803765138	11.6370165635879	11.6845827256791	12.0670684707053	12.1159880629484	11.471015311161	11.2507033159252	11.3181995060114	11.2712754229395	10.8468751462624	11.045559065988	10.0833190674185	10.4693227392293	11.9937903690146	12.9806579330236	12.1491754792387	12.7219116378954
STK31	6.23667100807394	6.180365088073	0	0	10.3915929615141	10.5249938688783	5.69186509549196	5.86821136818687	9.79492528879531	10.2208336309424	1.47054327083557	1.65270009014893	3.61262000942719	3.45990052475993	3.84529155216783	3.69319258865681	8.25791200115502	2.56088604732408	6.16407197307232	2.46544627128179	4.33329983463348	3.83116846253748	3.89791145363703	5.9330185211333	0	0	0.996104656896449	0	2.39501589635246	0	0	0	1.14865681093568	1.12005027165242	4.1607364954007	3.24136266796858	10.313428788325	10.2874174009932	10.4197159623239	10.1446900016932	10.0064895419238	9.93964479072224	10.682328927979	10.4235518763539	5.8350295830888	4.49769711965405	4.77730438483874	2.15190159450875
STK32A	4.75924206555156	3.75361830311215	0	0.875067705173252	0	0	9.78365024174509	9.72350573187222	0	1.12008579182408	4.22593989782239	4.18219360821572	8.9902688158937	9.01174204436549	9.01253856969356	0	2.45848057367774	1.39701793269085	4.5506758008166	3.62145926460468	0	2.25726979523837	6.1042589262383	0.689952041693545	3.06841678890498	1.68536814835489	0	2.82494467109348	2.39501589635246	0	3.58176175751251	4.36955159293761	4.79574742675165	4.30573180723493	8.95238142241941	8.81125932596682	0	0.767511546879268	0	0	0	0	0	0	0	4.10379096212431	0	0
STK32B	5.64658928340164	5.46404114210923	0	0	0	1.48546570586976	0	0	7.58559800736392	5.61816693220375	4.78497160891005	5.62190089853983	9.53455125734475	9.20578453152272	9.30508445379891	0	0	0.627160601017043	1.2386515066161	3.15626890546076	0	1.17650550111239	0	0	4.53391018845164	4.31018805588839	3.69324008059592	2.82494467109348	3.07975369085555	1.73408204616354	4.88415131192418	4.36955159293761	5.13249734919928	5.31204795609254	9.43345698560057	9.59100920702348	0	2.56469928655217	0	0	0	0	0	0	0	0	5.28068507946396	7.59253437491541
STK32C	5.18137674123527	5.38785326223085	5.60802692483905	4.99374155183277	9.78845898129599	9.74909178928415	8.1435724043308	8.23511833794738	9.46493093054726	8.23010566964692	7.4695653000323	7.59975958731801	7.87511394468681	7.31209869272721	7.73979834342563	6.9110756077021	8.75920374413597	8.9090651774332	9.29273124388207	5.71283978511522	9.92401881126516	6.50954491341281	7.97007895829186	9.77390704960547	7.42766857183731	7.12426646450144	6.67877523815761	6.55944055246131	5.99621874272675	5.9694027721628	7.49078290570164	7.42840474746257	7.80557950913879	7.48686647118065	7.95256169634102	8.08198555132781	10.0047492719274	10.1144918650254	10.0693186631627	9.92478424884686	10.1208773204615	9.64913535441913	9.68320661766714	8.47237243494103	10.2227537089718	8.12754592421551	10.3667362351835	7.21175821030352
STK33	0.82138893456772	1.09442825517263	8.69075734819882	8.58752743719536	9.20541854743428	9.20585362450614	8.82732628189712	8.56284378426744	4.31609263885609	4.61305890099121	5.18686681427102	5.52445630631198	7.15792675552861	7.29906609911663	7.23976623494638	1.13322553054543	0	8.493393742606	8.83024914714234	6.84096433519557	0	0	1.7302364823375	7.75241718837357	7.84576732799389	8.14755415049203	8.43101316293938	8.54400727678226	8.49992761388114	8.53956625073826	7.28285705245771	7.44765839695042	6.65535259737941	6.63775250969466	7.61562158102761	7.56226312019736	9.70452004061281	9.92007301798706	9.62014843451377	9.36890215002618	9.4568676112203	9.13637597666008	6.6371247395793	8.64184603619818	4.95726314388974	7.05063392091715	0.911315958130735	3.26458588573944
STK35	9.81385931451385	9.76025757674278	10.4350298768736	10.417057369205	10.8302313460818	10.8095874334378	10.8034389200523	10.7882528969835	10.7661748537301	9.73645750270752	10.5889272233285	10.4623199307796	10.8632171181137	10.596172556611	10.7042259248159	11.2462342998158	11.0767505324069	10.9918222281251	10.9842121727599	10.3128338442356	11.581050125356	10.945508008407	10.698461118255	10.7680183293822	10.4973091979294	10.5403167721128	10.5563534243681	10.5969716523377	10.6103718247768	10.4872338197512	10.5974451875755	10.5734425164013	10.648450434978	10.629459379938	10.8576818472412	11.1078329001835	10.9065585219112	10.914086707	11.1600501188561	11.0362752541895	11.1864654521512	11.2304573430249	11.4643699293201	11.0539459865831	12.2185262675089	11.4969483542513	11.074288902017	11.665316030403
STK36	9.14947189544585	9.21339217438506	9.1167939076216	9.07634751601002	10.213301084896	10.469295228531	9.3416569144348	9.23695229484214	9.82231740496789	10.2710265630337	11.6843627973583	11.6830307052313	10.4147048299739	10.6600017557807	10.5871115100236	11.1634526284499	10.1464977686735	10.7441239710155	11.0541524781521	10.2632555989779	10.4404997984506	11.1186263100545	10.1119195313226	10.3942624070102	10.1455187842288	10.2018975439027	9.55635859102631	9.84861472664542	9.33144139146422	9.20939513131151	10.7948196734917	10.663682539633	11.0670874813266	10.8889531866037	10.1758413010107	10.1614839811748	9.93962638881865	10.090529706881	10.2593751954389	10.4206570201595	10.2186235834356	10.4918542568341	9.73972265039596	11.4230265588973	9.70220363332852	8.87424954276496	10.7155249726141	10.3636084569658
STK38	12.0705901306922	12.1011272153785	12.0914650069609	11.9791327786209	11.8672858306429	11.7376035799388	12.8599358018324	12.9919724626526	12.5069438493276	11.2434607608266	12.2721527988461	12.2438116573667	11.9870361525037	12.2694335763368	11.9379440852698	11.4893032883759	12.0521819107181	11.7961148243409	11.9144044388308	12.0429614168992	11.3522929266587	11.9707355717096	12.1062089173907	11.6417422199636	11.647287039362	11.6348900589897	11.6861236168963	11.5894000902335	11.7155631075995	11.8498392658336	11.6914326920315	11.6487531040781	11.7401928791853	11.6101720113502	11.7958142588364	11.8415565831219	11.3747598748626	11.2242651702187	11.4779404097807	11.5168700634206	11.4033977453849	11.3910517704937	12.2375656347042	11.8085570010805	10.85965262707	12.2586270004646	12.2072953431497	12.1122995182947
STK38L	9.51580316618206	9.54692754445411	11.3749547647183	11.2506270382141	10.7236253821275	10.6635295962721	10.0744116924412	10.0450924853149	13.1273368463427	12.627504721641	10.0196936861487	10.0192128853911	9.92568969467944	9.95533472865865	9.98801160421253	10.7337874110939	11.7906984274941	10.0880074877573	11.7409961956072	10.0311817713919	11.123232993604	10.4685544195078	10.8301113061692	10.7163705180532	10.8089225302146	10.7301542436551	11.0941779975052	11.0832118867909	11.2096970219235	11.2195806808999	10.4524540418297	10.4112837955519	10.4291217008148	10.2818815771825	9.99137407549015	10.1106102103624	10.7178969820656	10.7228979815006	10.9322265439922	10.9015862300689	11.2358078363434	11.2450486745217	10.1681319732573	9.05598031117418	10.4448739092459	11.5800562467941	12.1045727177996	10.4976655301808
STK39	7.89037847652951	7.84754257691422	13.3283890692462	13.1264607831792	14.5084974626577	14.3793846855221	14.5513659886419	14.5863279613992	15.3260963047272	13.9936176326255	13.1033912737796	12.9267863967576	12.7498242453428	12.6717092338045	12.6531419863608	12.8092519639681	13.8680596277571	14.6326471584247	12.8849505376426	14.0713691158473	14.5256523281031	12.702201582464	12.6612378955525	13.8947398635778	13.1831216394728	13.2793022987164	13.1960063992724	13.3221377056777	13.326202327928	13.3246476918724	13.3114171750832	13.1761310919677	13.2304730730686	13.1582539572726	12.9174722426898	12.9837202168429	14.6139750167544	14.5536358771965	14.954302403737	14.9235446596292	15.2037832473747	15.2358421741882	14.3730528620093	14.2530134778836	12.3826300353948	14.5083806158233	13.4456239573168	11.645289838576
STK4	11.5120525630928	11.4992678998289	11.7007728850485	11.5323726122068	12.0323529336048	11.9497412914999	10.3305568066146	10.3485375795483	14.0644393153425	12.5335362005794	11.3956435567448	11.4491408399333	11.5217692933339	11.395207952893	11.4170968690946	13.1946393185582	11.7672289782174	11.3688639519805	12.2979423150445	12.6036383472348	12.2309459774126	11.8382196539921	11.2426525047939	11.0162958099187	11.1425261288934	11.241457225929	11.2270194446129	11.1746769134942	11.2283880567474	11.1577473737793	11.2528949800292	11.0330142972982	11.107437957329	10.9224882564527	11.427475685	11.402584797472	11.6019177303554	11.6138347664417	11.760614569399	11.7522988290534	12.2586739281928	12.2556011323824	12.8515709125382	13.1689011199195	11.7796485313401	10.894106071459	10.8930592667265	12.1422863993961
STK40	13.4730780509839	13.6920717274827	12.3373082722946	12.3495834086327	11.1136137401643	11.1375639744293	11.8954232078752	11.8971230896222	12.3463979971555	12.6094652524713	12.5343203511546	12.5074341733275	11.8652750982997	12.0127910083742	11.9981367358903	11.9413923840548	12.4580497689894	10.8002699078003	11.899590332473	11.8737554978997	12.7782450699672	11.877408516185	11.7856418573444	12.0710626432689	12.4742541652941	12.5387842431946	12.5441486009396	12.8648113293267	12.6992672824974	12.6528629377935	12.4016500354408	12.5575817015801	12.6732689103646	12.6072303569137	11.910996704922	12.2441675312868	11.6582536721031	11.5681814948904	11.2769106318	11.2923890182859	11.0326535250642	11.406278344436	12.0932071718368	12.2234939462509	12.6342755315061	11.1111923101226	11.9413094787099	11.6019879615279
STRADA	10.8518991472144	11.0205877745567	11.2205384572275	11.641862371617	9.59303778663077	9.8111139338433	11.8471982041265	11.8550880131089	9.8871647642816	10.7533759688963	10.9840999870272	11.2341911172853	11.1971195995455	11.047639456755	11.2409709462262	11.0433599481892	9.86280376565696	10.9165996063481	11.0327751839823	10.4137467757251	10.4466592816882	11.1296234863984	11.1319033956578	10.0853621194364	11.8374506358642	11.7040843268642	11.7256401479197	11.5659410075671	11.5481451021271	11.6528263464714	11.513883247426	11.506816433912	11.6873988652397	11.8020822378078	11.2437924001527	11.6813336947185	10.2754170668424	10.5156558762619	10.1410253763786	10.2218104545364	9.42382084614802	9.66006515434481	9.49902132380322	10.5136860206689	10.9805849157234	10.7093663367082	10.9949478989211	11.3102294033605
STRADB	10.1923793746752	10.1399828648362	10.0904258366973	10.3337251223864	9.57901821823691	9.66041291245938	9.18787380987275	9.15884795748511	11.4902133794151	11.1777376819958	10.7637172391	10.6900380697617	10.3975379007837	10.1411625404434	10.4782059826291	10.7633110977979	11.4066747320164	9.73301386939776	10.2373577068122	9.96987506145378	8.71142181406	9.6897488145885	8.66547588774398	9.53723425895458	10.8737927375596	10.6448604473867	10.4910533801447	10.7069888114888	10.6681667538775	10.6061374124143	10.8584496668733	11.0016039738549	11.1643942022813	11.1555764846525	10.7192346777087	10.7495741991576	9.91877169877091	10.4131223283314	9.99182059587466	9.91734162923955	9.74118289923616	10.049015908208	9.99320705077094	9.71794636501193	11.3819627994766	9.36678163195178	11.686081734756	10.2930853056024
STYK1	6.17673960352512	6.48465673441295	7.64097839522281	7.62823570060556	9.38609370014068	9.3990177966495	9.42850128827913	9.21353251777863	4.87670848359291	3.79800786072164	4.35641748435913	3.41264194175284	6.13954435244453	6.3530258920937	6.46813541211144	4.79978340957445	8.72237933681237	9.81204425742843	8.52411156912642	7.82389904022898	9.77751169222802	9.95725526751499	9.81799531850873	8.20628349840161	6.40491320941568	6.57273121407182	6.93477686808681	7.28715499108176	7.68279653690414	7.54792948159121	6.15440906383232	6.06515095294133	4.79574742675165	5.17817139212188	6.4479891372303	6.49381370933172	9.27444094269936	9.19658742423074	9.28574826708523	9.12857407075538	8.88145661588587	8.92911514956187	9.28783199667724	9.17124901188729	8.04165387304404	10.207563991652	6.77259185590607	8.498940144904
SYK	11.3189366494783	11.6008434664338	0	0.875067705173252	12.1813017659886	12.2774931739326	11.9938981121214	12.02523726585	0	1.12008579182408	0.915047498544856	1.05109901699049	9.95353535487936	9.94909108549623	10.0347421012469	11.7762117632557	13.3697098824344	8.58625292474085	15.0943525440521	13.6846815391533	12.4407499199837	11.4296715845657	11.4885234926315	12.0301893616262	2.56698118469901	6.14590309697935	3.69324008059592	4.7201572314618	5.87055438935079	4.01108447721971	1.06856120138932	3.77909538243965	7.31487410894661	0	9.91912650954415	10.0330102548424	12.2691810120362	12.3568110249594	12.1617777199036	12.0794523366835	11.924496577083	12.0590467701756	10.9452170002714	10.6786385793243	1.10861372082529	12.5357468569202	10.7350400615869	9.83692762665157
TAF1	11.0222696149331	10.9227338581903	9.76566488085108	9.51832793838358	10.5996983776621	10.2479879412341	8.72936953468151	8.63833771057758	9.35251733827061	9.39295836720434	9.33876031489659	9.11985364737502	10.4154466043188	10.3371813367701	10.4559020017201	9.97685833490904	8.96421188027769	9.98789616577217	10.7644378342964	10.2830299716215	10.357210899901	11.3752692662354	9.81428593508255	10.0041271959065	9.2096527684227	9.30267523022307	9.38022772817154	9.55574857894465	9.38757181650333	9.44915540053452	9.34324862582288	9.14384161612283	9.18676123596721	9.10078250843585	10.19905368356	10.2373051937545	10.4205111165931	10.1884273752572	10.1520286528791	10.1537670128236	10.3517562882672	10.390495479081	8.74140909473476	8.47237243494103	8.78653782399325	8.45885387546189	9.43912093670929	9.08371790728601
TAOK1	13.5630617053006	13.5571261423929	13.1147996844524	13.2622359638852	13.6994333078354	13.790215484378	13.8460283348131	13.951753886245	13.7587702490413	13.3516394382501	13.7066689244188	13.9199237665935	13.5042451167507	13.668118372494	13.5634366183195	13.4870535517056	12.7423497790336	13.5623635974387	13.5223123389611	13.4355273959394	13.3434675728681	14.3073854750458	13.7345373940595	13.0623358082797	13.120065896056	12.9510045833669	12.9011552620748	12.9268249173431	12.8577258324636	12.9783382692899	13.2285693990712	13.2695350860726	13.3277803426521	13.3324969101526	13.1722592818526	13.4288975661458	13.4613370023617	13.4909645087551	13.2599350776867	13.1265014662022	13.4351385909237	13.4815094587765	13.8800405506961	14.0420374561078	13.8552067489051	13.7001529564244	14.2286060122187	13.8890798597889
TAOK2	10.9959580466299	11.159532590419	10.8274039855198	11.0693104297237	11.7498949463448	11.8811744221665	10.9756795244374	10.9157560878887	10.9717836523325	11.0731736246129	11.689787737945	11.8380913411918	11.0667344535134	11.1555144487772	11.1975688923522	11.3740176060962	10.7004541120321	11.3988486900908	10.8556615291827	11.3990921642807	11.0464527661823	11.1194437966916	11.1949525824753	10.9605599875452	11.8020671551484	11.638906050499	11.4341082840218	11.4566842855966	11.4499625043684	11.4409814470161	11.9050515744765	11.9251681847024	12.1819506729025	12.053385658433	11.381038876524	11.5171673940623	12.4243928633194	12.5011747392939	12.5074445489617	12.4459653840863	12.516257176534	12.3929686467726	12.745163796397	12.8083558858547	11.6958840739803	10.9872000641857	12.0020483820949	11.5544579275124
TAOK3	10.6682340594982	10.7985738499442	10.0822748177476	10.0064719571353	9.90133743843085	9.94886564671818	9.76523012232497	9.77240869249947	9.24416528669444	9.66108275660342	10.4201557830263	10.2614970277658	9.51530448851002	9.38143984477109	9.25285552248493	7.96142132171194	9.89040549116395	8.24157944809446	7.73094946179195	9.08681907997849	10.4710375605584	9.12586977062267	8.04162268659106	9.20383908347798	9.85070870449993	9.7845518630428	9.42475198840052	9.83586133942958	9.69801300905266	9.76489493040378	9.90204900771471	9.75525379611484	9.95905911494939	9.83793049713661	9.17005689653924	8.84838378946837	9.53136407808628	9.25413876698277	9.46408781065381	9.15954612475002	9.20786608865247	8.7967177438545	9.28783199667724	9.64003902175895	8.69490481293257	8.88458434403563	7.77180493566474	9.23155711749196
TBCK	11.1080004017192	11.1878928063684	10.8910049599059	10.8245503736929	10.4024896506844	10.2243033343473	9.88494669461992	9.96703181993855	13.4834167880683	11.6118616097829	11.3076509274611	11.1798898355941	11.064371644707	10.9659906330473	10.85624767294	9.25331480178326	9.23108905607626	10.1611837026333	9.98104720113544	10.1421686944751	10.163892377861	10.0613205132824	10.3360672150229	10.161493425311	10.6631572145179	10.5230375187947	10.4648951117673	10.6461965957715	10.6084048782853	10.7679208308472	10.6147120936922	10.6387696443901	10.8068038213926	10.7552706008517	10.5472074020996	10.8125062510227	9.97694800638534	10.0951688289269	9.93985922481231	9.87186112242695	9.86241506218306	9.93365217122438	9.04033719096474	9.7918612892143	10.1845574276889	9.92871660519496	9.93073970885078	10.4478419924729
TBK1	11.5619558310376	11.4561971348627	11.771197914853	11.5489336795811	11.7051227951791	11.62083012632	11.2161664917359	11.0883806829406	13.5243001963173	11.7544289854031	11.4817072979229	11.3806016676988	11.1836846688619	10.9399897977187	10.975589961524	11.5201156041862	11.1052140442279	11.4536537781534	11.2030397958253	10.9881532069676	10.8294962214667	12.1916521920754	11.5982886412735	11.2265783409304	11.2874539113957	11.2033203714535	11.2896913766752	11.1721425184979	11.203195277263	11.3615649618707	11.1625469655479	11.1263296207278	11.1271977295268	11.0186556145509	10.8858495744881	11.0655440820291	11.0913165599717	10.8827678196824	11.1704589314424	11.2259478780633	11.3993558097695	11.5236275770127	11.6818898828192	11.2237955875531	11.5510634637436	11.4864694576465	11.3910057682047	12.0701670713317
TEC	9.96434876254928	9.72971839453839	8.6472167027613	8.78594842579515	8.01685788123747	7.99328170754529	7.0053450572595	7.0219001508464	6.29588818000975	6.56815249937615	0.915047498544856	1.65270009014893	8.07613370390992	7.85671674494257	7.98103043112962	8.16710022488688	7.57842892940939	8.54688559629372	7.81610986213493	7.74244632825734	6.80717241767515	7.61260482945917	8.63636003631374	8.08445966312421	8.28224499995136	8.1919649375231	8.79957115028831	8.72435539416782	8.8817597520142	9.08511622375318	7.30304745934423	7.32808261890977	6.36709050839265	6.456844978845	8.54829052579734	8.83200185229795	8.40096117725875	8.41332406200795	8.41984064261137	8.20286863815538	7.7814427949788	8.37835580430064	0	0	5.54464441682172	8.56290444595188	7.58590126730413	7.57309611268933
TEK	2.02447065214182	0	0	0	0	0	0	1.46808597054843	3.62662136887025	0	0	0	5.76429500134087	5.69299678131964	5.73542360830875	0	0	0	0	1.09135753741495	0	0.704998643710565	4.41149013376321	0	0	0	0	0	0	0	0	0	0	0	5.69089663664594	5.56033336335207	0	0	0	0	0	0	0	0	0	0	1.86484213872544	0
TESK1	9.66230749595774	9.78831260033257	11.0041484482664	11.088226192023	10.4494808019861	10.440618194981	11.3186724469857	11.3012834608402	11.4566168067176	11.5757081536565	11.1911706587736	11.2386786423909	11.2027165800913	11.1934247871769	11.1547450689848	11.9075059036501	10.9419284965018	11.4634237534006	12.2610491452386	12.3247590214521	10.2112915222387	11.7186935449809	11.2994784978595	11.4608609745808	11.2587399298954	11.490124528817	11.3634338490215	11.2606872751437	11.2842833033192	11.2754911203674	11.5095457976784	11.3378136093155	11.526484508823	11.4846338483476	11.2587826358106	11.3678492877314	10.8265495354135	11.0041596356724	11.1985913410209	11.2511175093551	11.4696618787955	11.232899502979	11.7104504249517	11.5980532169934	11.6873096822845	11.3790970180239	11.6410383497354	11.8333631547172
TESK2	9.00616953336887	8.94753011406199	4.17488417156672	4.07448736813432	7.5986310019129	7.88758549287629	7.02199094481647	7.2977355436366	4.17211464118229	3.00748147539717	8.4905726040807	8.62766391288837	9.20455170583182	9.06275374484576	9.20907421753809	7.70505569530086	9.24795289042296	8.72267154406407	7.630579452171	8.67266570859777	8.52736317158878	8.26030526003334	8.78210469414974	9.14097868188964	7.84576732799389	7.90900652508609	7.04754001676412	6.47970092179197	5.87055438935079	6.32385708740766	8.72239364448349	8.56750624682803	8.60002244043998	8.78872842529652	9.3917557420977	9.50061803040776	8.13144293972917	8.48011077978361	8.58050076986486	8.65298422967532	8.52273602952651	9.33585894139166	8.36390839263422	5.50052962866119	9.36029313597785	9.06806563234061	7.11268553946702	10.6068397389862
TEX14	5.4326539279002	5.03509441328492	7.21349805416244	7.27121392003647	4.11230806377061	4.31475396416953	4.63546367655524	4.68547181710671	4.96674546230212	3.37695597821929	2.18349433037864	2.07598546495006	7.0164636113762	6.83159225095311	6.86411535137309	4.97424910916159	5.23317264989027	6.80841758276618	6.06499624558562	3.24497577376574	5.76847618145774	5.23067575034172	6.68627874687936	5.21647673153421	6.2960809008394	6.10002835191214	6.70651878213941	6.85321208072977	6.49915081756198	6.94427952751698	5.55729695447444	6.04000057328375	4.07227388224569	4.97783775028622	7.1563607162056	6.49381370933172	3.51310609104625	3.34060534679602	3.47062272870856	3.93448243025439	2.82020642781423	3.48243678357554	0	0	3.94998240028029	2.82223266507635	2.43397462278893	10.253946355654
TGFBR1	12.3471838913729	12.4374567502093	10.6573750267758	10.4807591036967	10.9822628029044	10.9927863991386	10.4568293439348	10.6211293220844	13.1791664985713	11.0872499383904	12.0100030474678	12.1563873379118	11.8828134669645	11.6757166001536	11.6562217459685	11.527425326197	11.4969747986461	11.2970010743423	12.1579330165062	11.8329754530076	11.0603550670198	10.9288163324833	11.2821274791802	11.5192947148475	10.9521035601871	11.066149189301	10.6900398350899	10.7820401428803	10.5201384445405	10.5811571171014	11.2779757682941	11.288611837771	11.3527467076809	11.3202262989408	11.7442779506602	11.8729232991377	10.6501986031412	10.7047993833783	10.4799023579973	10.5039378417625	10.1365024749254	10.6985793594654	9.73972265039596	9.37736619992511	11.0917773862632	11.7362983166512	11.2102843393775	11.8100278465818
TGFBR2	6.45422569404208	6.2465747752961	11.9112225819236	11.8214951627726	13.0802501898838	13.0771932920245	12.753380462586	12.6568105226659	10.1690373466444	9.97720538585679	13.449473867085	13.5337657469382	12.0169137146639	12.0909589451835	12.0647475880879	10.147478430304	12.8868741917593	11.3220714033517	10.8143156685782	13.8653465633586	12.150424524863	13.0057996161342	11.8860182721873	10.808045301743	12.6517629930562	12.7554118386184	12.1438513168786	12.4322726759996	12.0565578020692	12.1348448260908	13.0433254090312	13.0505159979308	13.3623716322377	13.3048231547165	11.8926049558501	12.1444596343164	13.1569688784749	13.1853885594801	12.7430770295666	12.8049018263256	12.4816934827101	12.6796940134786	13.9264304280167	12.9197020536954	13.2238783018812	13.4764737217053	12.3416409697792	9.91877380392417
TIE1	3.88829668781659	3.75361830311215	10.9853302013264	11.1911405598247	0	0	0.803614295717857	0	2.25817316640831	1.74295387503815	4.99986881394835	5.77097137690374	7.92180381861306	8.00453355097156	8.22622693337313	4.19420903525006	0	1.89631485393478	3.8676776679315	3.48242232293192	0.731730628416148	0.704998643710565	1.11030376565515	0	10.2844742528636	10.2669185703904	10.7445839489543	10.7087386084107	11.0420357880683	11.020674244723	9.36981339617166	9.30030455738022	8.55871080036667	8.60091643987661	7.9903073058443	8.10602889496285	3.34928478824094	1.63551893522246	3.26975898354951	0	1.33093615512642	0	7.36828088379366	5.50052962866119	2.33552383418022	2.67758306056325	4.8229120261059	2.81295624199169
TLK1	13.933943095228	14.0811715039013	12.6919514210439	12.6025067896972	13.078326139391	13.1263777641838	12.7385069301725	12.8062632172092	13.4812702851	13.4506907001998	12.6644007752473	12.8174692298732	12.8514422559621	12.9629986453159	12.8818098257818	12.9655227750399	13.3518268863254	12.6148953720332	13.1240027945046	13.273474791945	12.9976978522291	13.012196122141	13.1593768901163	12.9205089980954	12.7354238450261	12.8156375541744	12.5874575132722	12.844859963148	12.7292176295033	12.7966108715424	12.856159651401	12.8183129033412	12.843468030442	12.8688235637992	13.1228949332265	13.2040995362545	13.2592402222039	13.3582181969749	13.2534574337793	13.3073937097276	13.281328166307	13.2112423791683	12.227719894943	12.2100762498582	13.4364631926382	13.3845280946149	13.4467624356176	13.0932132462097
TLK2	12.6516620241687	12.9232310498085	12.3815267282463	12.6596022379488	12.3947945064116	12.4314013611956	12.9066237783067	13.0044322137123	13.8168561401789	12.8609454059038	12.3481264345544	12.4044967671668	12.9186472423379	12.8073242338451	12.8260191724569	12.3638165399529	12.350723477372	12.7324535030363	12.6876569270116	12.0964655594085	12.3505577926899	12.9789130378508	12.6350613520373	12.0358891087374	12.5200401748381	12.2352030330345	12.504693680408	12.3947212280358	12.5007005880381	12.3676563022336	12.3619014971457	12.4456277246444	12.3335447754358	12.3162970997259	12.8451929637317	12.9826770564737	12.4142251910842	12.4530148267084	12.4181664413898	12.3904115859446	12.2352819580923	12.4726227106313	12.0823213570882	11.6185107648162	12.3733841982726	12.5823623936852	12.7059706785445	12.5785889837986
TNIK	11.8117333675278	11.8447788240448	12.05351800503	11.9695630217577	12.1959901413034	12.2476320065657	7.99971941619409	7.90378380634291	8.90586065397732	9.15531285331421	3.01525655633376	3.41264194175284	9.71288461328321	9.78468262798777	9.69507453457508	9.79305602395034	11.6823651646967	11.8737355098185	11.1526584499769	12.1306997456261	12.6220679332688	5.70159323854663	5.74766802083045	10.823262032573	11.0617185105938	11.1862702843358	11.6817623902492	11.6607391952177	11.8398013329616	11.9234110119138	10.1905289966461	10.1499313485035	9.39408697009825	9.24168746366713	9.84454208772455	9.8376159815353	12.324175041339	12.4127002737353	12.3341103964184	12.3675769187805	12.320898629811	12.3704088077329	11.9568207187903	11.894948368847	10.9698114638944	12.3344690667301	10.9634761049052	7.05243806971568
TNK1	6.68685282849122	6.68895799731576	2.69149702361348	1.41586049274274	8.65445957480748	8.59326467499449	7.05471738548341	7.14405061206754	5.05149189525342	5.87052130846243	3.01525655633376	3.25955299855035	6.96063851769806	6.89359624564088	6.87162373058363	9.02943467363697	10.2244763201947	8.80752468793542	8.89555292431188	8.24542970710331	8.68387608794495	7.71998879606399	8.65721685928095	8.67956573262981	3.97975517926808	3.1304014587246	3.69324008059592	3.71937368335928	4.25582347044954	3.51979966129404	4.12599071950568	3.18585289221217	3.42446403453605	2.50948856772281	7.21219017630249	7.38270827541037	9.02748522934342	9.02048066725973	8.83610055434822	8.88434785738119	8.50779558325222	8.79009960136571	5.08086368261162	9.92921684756741	7.74384305277908	7.51176920491607	7.91029368244694	8.89047137385926
TNK2	9.34423384994648	9.38243372804391	9.38175860519449	9.41987005268517	8.5194996833331	9.01575416778971	9.24924811940679	9.29895704998576	5.5362469138735	7.06195635505123	10.9136516520133	10.917379726702	10.1623778762041	10.4688485426723	10.3537167999781	9.9050448009499	10.4095925650625	10.173480425552	11.1938571932132	10.1862397485396	10.5796537983246	10.8308982183601	9.93619672149595	9.21579150610215	9.4697776858309	9.49661633722199	8.94349928533872	9.23963500235235	9.1567205237384	9.12473983056791	9.80627995201246	9.83052252080612	10.0007874732532	10.1628700972262	9.75653319982471	9.43162320527754	8.5165124356077	8.41034896476084	8.31604743320766	8.36484245232	8.28054895130893	8.21995693790669	9.43200206824613	10.6786385793243	7.9467979664423	8.20215862067787	9.42255149844848	9.87181717842392
TP53RK	8.2296432344527	8.25387691391617	8.06527810201814	7.98715331010102	9.72967941427501	9.65398027557391	8.77917913746455	8.47961473506716	12.6712029671839	11.2955826519004	9.30481905012844	9.44681456570586	9.19594293870689	8.99567622081423	8.89955597228503	9.61017567461795	8.70249674667802	8.63053329236165	8.8345526784851	9.85654949823052	9.47540480106467	9.49688150577254	8.52729808643265	8.97860104444105	7.53693155439971	7.83392116752358	7.68572351390119	7.53608923694093	7.53323319176242	7.51160126930278	8.23157639442243	8.18131447887885	8.26539284305873	8.32284916788072	9.18640976179815	8.62413632435319	9.19219977511414	8.66370977631341	8.54754781021791	8.71562195438928	8.89988445690456	8.95892502892814	6.6371247395793	9.27798546320782	8.00964456087683	7.87732066361045	8.4932557747753	9.49694484162261
TRIB1	0	0	1.6075966967846	0	2.82999913516942	0.926028066120608	1.31668849814071	2.65526900564655	7.856830452424	7.43895024641733	0	0	2.17315421876476	0	1.4975326349229	1.48038356993091	1.54943165658617	3.81439995626852	3.29844730245275	3.68625579744159	1.86493682419906	1.81581006461105	1.11030376565515	0.689952041693545	0	0	0	0	0	0	0	0	0	0	0	1.20229661195292	0	0.767511546879268	1.66047815708199	0	2.96725416323817	0	0	0	1.45131669785078	0.74392763824014	1.46546284425502	2.97970775255375
TRIB2	9.67995447172514	10.0078229718378	6.97606223011304	7.08876972929941	8.74628109919084	8.817043966686	10.4468470697665	10.5447050960224	2.7389364194206	2.50954280147174	11.231582977842	11.4975537197459	11.8916366232238	11.9128704018981	11.8818847786223	4.32882043939613	2.45848057367774	8.88267880141776	9.99937080327622	11.578624053633	10.1191740468092	6.62457155861148	7.33028694648799	8.34606428678696	10.1993964589469	10.1166303936975	9.2282259319563	9.19788501706663	8.31450285532155	8.36221359950428	10.8635568245844	10.6647112988491	10.9871659819202	10.9679960855899	11.658122908908	11.675033127594	8.58487348705882	8.67118588039237	8.11329853292123	8.30417578223716	8.00218760989809	9.21753560034855	9.62438604532433	9.92921684756741	2.87972709277668	12.0382025926925	7.13996957941382	7.1863969002048
TRIB3	11.0115880933802	10.6018349355118	9.71267224609408	8.98905169786857	7.99398608927251	7.41114734899822	7.57250311356193	7.52228745135364	7.856830452424	8.13091314781494	10.0110520263176	9.45785397334019	9.17856974545851	8.89316593215512	8.82803182157769	7.56659291725036	7.73886460773404	7.54022527922892	7.76742099085928	6.62657624748064	9.10324450994656	6.06963834904919	8.50905682797331	8.3514917262323	9.03100441293039	9.15345476156832	9.12920377379101	8.98912679864739	9.01839277482336	9.00571550240395	9.12811393386566	9.30559047514901	9.35171570940218	9.1312941368678	9.53180915377664	8.37837935792952	7.53957877646031	7.10068552935101	8.13564393558776	7.96782684238204	8.31871591747482	8.47229703721749	8.50101375927561	6.48450715658269	8.74825407256329	5.84993006765428	8.66586783280376	8.83442815370922
TRIM24	8.18089935672119	7.7595822484407	5.79696982435865	5.10281626119746	7.15204066484542	6.66965363464321	6.91910672859001	6.82242014076288	7.13957769139887	6.99716468170031	5.03925780115471	4.90433519272718	7.49196746896709	7.35680739507825	7.61114794096624	6.62740045751107	8.01445618877869	6.20878984371747	6.57749850538877	7.70775232499996	7.15355011259441	7.78737991648093	7.1595342986086	6.62210385158522	4.67967204545501	5.00122325125604	5.31432240840417	5.5119013133422	5.25827407221322	5.46085836670961	5.48843871754426	5.20441648647962	5.36329151576151	5.39486020396548	7.23931508329405	6.77660732886955	6.20786726585707	6.03594162634322	6.17632322267058	6.02908565172918	5.06981643806506	6.50073740372966	5.08086368261162	5.50052962866119	7.19676745271997	4.8411624009347	5.77416440987759	7.08939403880269
TRIM28	14.6814962958421	14.8104668824564	12.9956870032792	13.1415870206513	15.028890527781	15.2588436338575	14.8136660463193	14.9141893495053	14.2144092364938	14.1765527156119	14.1410685398017	14.2539174321847	14.4472428120976	14.3977033311356	14.365868227903	14.7392391185121	13.7882329741992	15.2471807637788	14.8625903591634	15.048883796321	14.3752759546279	14.1845041626965	14.1453409859665	14.4921248025889	13.5799067803238	13.4852942307968	13.1780042223033	13.3996062910454	13.3387139845591	13.0999320191217	13.7488261003903	13.8462543755978	13.8896855824323	14.0048218698974	14.7770666428242	14.1865123429101	15.1740498558051	14.9702691311945	15.5601378972793	15.4255747091729	15.1976866469557	15.2918885547912	13.6151383234625	13.6631728099104	14.7916067998779	14.6319174899548	14.7431698776662	14.5626364875503
TRIO	5.08685069191602	5.60531493343272	10.1746196715887	10.3374501336483	9.31866386858495	9.61642544973901	12.3351381098473	12.3601222515056	10.0323701292675	10.6252436581457	11.5876287504388	11.9439520228822	11.2575236072301	11.3925262912621	11.3957741701811	10.3777999174705	10.7968470221297	10.3287561193636	10.4542290932093	11.2772020701304	11.8122367697973	11.0405008384436	10.0166794934104	11.1589301260253	10.6521594347295	10.7737238365009	10.2186174899976	10.2802272963761	10.0651226314915	10.1174161012286	10.9437082827846	11.0186021531427	11.3035782900156	11.312924362365	11.2370797484426	11.019267620458	9.18765886273122	9.15453480049852	9.39011728807922	9.10630407741806	9.69312410137988	9.42826063221212	9.99320705077094	10.1134638401945	9.93134239333414	11.7320122167597	11.8041333942395	11.3924697432375
TRPM6	4.22059679114626	3.33374936602357	4.32979941788985	4.27426698999623	0.747577138444637	0.926028066120608	0.803614295717857	0	0	0	1.87061859463465	1.05109901699049	1.26545699620071	1.94791466325883	2.39370519072423	2.67144900763831	1.19199130188557	4.92619864973418	3.79886929597763	1.70553067016151	0	0.704998643710565	2.63577748100229	3.06328871096621	3.2660283971886	2.93520960861933	4.24053792570916	3.82640084877683	3.99180765717635	3.90304458275586	2.92296731266999	2.16072392170069	1.14865681093568	2.7798327571873	1.93141343477828	1.84884370075916	0.689533634631455	0	0.782747615686389	0	0	0	0	0	5.66461046362575	5.59188965820422	0	0
TRPM7	12.5076305965269	12.6404040982833	11.4223625441417	11.4239941114713	10.782090966185	10.989596868341	11.1053283407725	11.1384187288087	11.5731747093477	12.0252953040666	11.8568680875639	12.011442102791	12.0281117490656	12.1123034076396	12.0378873123421	11.8142422456421	11.4317153537265	11.6599987229247	11.3545655487265	11.5614545588572	12.5553893301605	12.7335082898341	12.3578621816462	11.3848210265062	11.1743919462842	11.1842106665375	10.9865560390509	11.0020578508706	11.1241765343522	11.1152542047892	11.3812929853165	11.2480053973147	11.4106511919606	11.3379940918616	11.7996157628938	12.0981177882416	10.4866975794761	10.3469782335253	10.369533914595	10.4701831635372	10.3281370978039	10.4357185677761	10.766343496248	10.5136860206689	11.6968894837939	10.8520674670872	10.7970575410726	11.0363098482172
TSSK1B	0	0	0.750588679335686	0	0	0	1.993447525341	2.65526900564655	12.1118583047984	11.5488337494366	4.73786537948807	5.18505600467738	5.72653805167861	5.56818942449023	5.79980791610664	1.48038356993091	2.27918485509418	4.6096636268585	1.2386515066161	1.43088288691154	3.44750637785184	7.60328466851463	1.9624666538503	4.48948167634804	3.43980446965116	4.0455803176293	2.31569048745396	3.18816212202156	1.64612324661351	2.16672070316091	3.93219617388736	4.84655014551044	5.02874238321678	4.46752849488799	4.86507110054881	5.09495170943574	0	0	0	0	0.813794985016138	0	5.08086368261162	0	5.3940891778578	2.95369169390033	0.911315958130735	5.81008594267186
TSSK2	3.45580506085288	3.1614025646026	0.750588679335686	0	2.82999913516942	1.88756940323906	1.69439233792478	1.46808597054843	10.8892838022861	9.74239980912984	2.18349433037864	1.05109901699049	2.56416284037701	3.02598754796305	1.77882194860239	1.9941144832111	0.71575226462895	1.39701793269085	1.60391370747992	2.85181782434	2.10539305733039	3.20035693763244	0.659427287661632	2.40397913975884	2.56698118469901	0	0	1.01028673189023	2.39501589635246	0	1.6756720136827	1.10911349436893	2.21760963833827	0	3.08827146940146	2.08835943140332	0	2.56469928655217	2.75771330137613	3.45979188492074	0	0	0	0	3.77823145728937	1.23232794445578	1.86484213872544	2.97970775255375
TSSK3	6.19195746884381	5.82346754308075	4.51344872575614	3.56598997057942	3.3930854437245	1.48546570586976	0.803614295717857	0	7.88018904313771	8.46385003889075	4.08247785252978	3.08826953461679	5.2290060684281	4.29116659957706	5.02719660395393	3.31486258802908	2.27918485509418	4.57712255792169	2.13732202481799	3.48242232293192	3.95734437396308	4.17103581531301	4.33070405233443	3.97430145211984	3.2660283971886	2.44160276664774	3.8001123217773	3.47808055172998	3.40389692209543	4.60091053065699	3.44308488359608	2.49275618899287	3.84677531682587	3.53130773752299	4.55546627832246	4.16299456495452	3.34928478824094	2.38238664252766	2.75771330137613	4.12375596857895	2.96725416323817	0	0	0	3.89497303419075	1.88710249594675	3.15814994147761	3.26458588573944
TSSK4	0	0	0	0.875067705173252	0	0	0	0.913242191757232	0	0	0	0	0	0	0	0	0	0	0	0	0	0.704998643710565	0	0	0	0	0	0	0	0	0	0	0	0	0	0	0	0	0	0	0	0	0	0	0	0	0	0
TSSK6	6.77032701146938	6.50283132394396	6.9202497191827	7.02552269183422	6.68433654020464	6.3416897411542	5.75296961588731	5.34863211980011	9.58706908433669	8.98198835671296	7.51218252259209	7.3759481441505	6.76964717727672	6.22105994738367	6.73834157185232	5.87980556986325	6.84970416219963	6.29134848941473	6.39139817401189	6.15190249034683	6.6735053081193	7.18916156158523	6.62830669821895	5.9616925220479	6.89743849018662	6.73159963254364	6.69271369891078	6.81473310640476	6.77644144706951	6.88870937393672	6.978388241348	6.3777531310821	6.80417902172256	6.91530143426511	6.91977207701664	6.40800129542642	6.30050422740788	6.21028014052158	5.8377296700279	5.56807244290768	5.67289864498953	3.9305042379775	0	0	7.58348346114589	4.77159140903031	6.38873137842842	6.99516612564465
TTBK1	0.82138893456772	1.09442825517263	4.67633803021626	4.27426698999623	0	0	0	2.18049551276174	0	2.17657711513051	0.915047498544856	0	0	2.58539233715405	1.4975326349229	0	0	0	2.52587470779521	0.646505726731324	1.21490807076302	0	0	0	3.06841678890498	2.44160276664774	3.89961075992285	3.01795393127236	3.54220510745686	2.99639466356237	2.92296731266999	3.51275468112752	1.14865681093568	1.74290774278437	0	0.722927973832837	0	0	0	0	0	0	0	0	0	0	0	1.44470198693371
TTBK2	10.8452972463176	10.8222867078695	11.4273763024012	11.3781649768042	9.23335401595391	9.25343515861767	8.65127430989564	8.87113964155322	11.496839818902	10.1761669051946	10.8100001586496	11.0429150912386	10.2875828688754	10.317927997968	10.3025555500894	9.67374670231036	7.7431962895483	9.92463893962039	10.1398793189061	9.99806509888328	9.62049412739314	9.50190575408124	10.1812391193523	8.91770600508258	10.7999820984805	10.8962150946295	10.9155302811123	11.0310188749286	10.9117235644936	11.0255131814319	10.8387030107472	10.6595601511454	10.6798305643675	10.7325637730414	10.1282651329993	10.2756660416842	8.97750225978021	8.96883853406423	8.69024681119758	8.78269161247472	8.78313247621712	8.18001579106664	9.79410793564198	9.64003902175895	9.92706451754041	9.45680231390704	9.67034196798053	9.04661436291001
TTK	12.5719319352465	12.5156165152361	12.738510704502	12.565465836972	12.2383680837575	12.1640874306161	12.2632321104439	12.1454304361541	11.1226271859239	11.314320500096	11.2219867593489	11.200410909478	11.5258967612222	11.4363346636164	11.4960333978364	11.1323414885151	12.3971615409205	12.4261066264267	12.7646616130076	11.7706099816788	11.0264875763038	9.88217551277443	11.9031444678024	11.3118758167098	12.0848814586905	12.0931463791034	12.3978735416312	12.3653474069895	12.4005387289933	12.5111276883461	11.6779670424014	11.7073376347224	11.5042917308708	11.5127180745796	11.554845330582	11.7398554160206	12.4530546222199	12.53929273753	12.0411952537357	12.0856315226979	11.570165635529	11.9652257061151	11.5926505728737	11.7166609720821	12.7739753111346	12.0877949263709	11.7862565033319	12.1748900737655
TTN	2.48610643050577	0	6.40845615795767	6.64756210647454	0.747577138444637	0	2.24102934593306	0.913242191757232	13.0041758009831	11.5544740164788	3.83637532933658	4.09437256776053	6.31516542762112	6.31468790270036	6.45819569856144	9.47153441895524	0.71575226462895	0	0	0	3.61243616249144	0.704998643710565	0	0	5.33647818430397	5.27335989341307	6.25908689394816	5.72054884598729	5.81705468649688	6.07275561589511	4.52022188888649	4.84655014551044	3.71926430994849	4.02290847912942	5.88659728962768	6.57480723626678	0.689533634631455	0	1.66047815708199	0	0	0	0	0	8.60135646951566	0.74392763824014	0	0.896103593494581
TWF1	8.49801155254766	8.48629039379146	10.4149768570496	10.2930617952876	11.989152918678	11.9705978025169	11.3387430632065	11.1552785323651	10.9947048457221	11.5266235646415	12.2814221194091	12.1437960176586	10.9233841705947	10.8213782614245	10.9340598214624	11.9910921718172	11.9252132498255	11.742328214683	11.9961539186245	11.8302900231169	10.9315955451691	11.8630812208912	11.9142334362879	12.0737331105663	10.6421892383835	10.6498441908158	10.0703568116502	10.0539042141585	9.85556595765133	9.85826237753197	11.0226872010758	10.9934386667162	11.1841489050386	11.3002242183262	10.3257291122699	10.260443882856	11.0856328659501	11.2097930813998	10.8774798084509	11.0987102328238	10.9004801881128	10.7926281067245	11.6230144899818	11.1413689104272	11.0871837015801	11.4300824431912	10.8344198926234	10.9225154406605
TXK	7.8668662528658	7.7595822484407	7.58566999369043	7.73940266012821	7.1171866867245	6.88270301437542	8.31546464627168	7.94055813150469	0	1.74295387503815	2.44046211971451	3.08826953461679	5.81913992448183	5.96464207519383	5.57910705903108	5.31427223087623	5.10440571872163	8.73193938678596	4.78218221535734	5.86053061876429	4.13058076817785	6.16140463753005	5.58303447040194	5.76423468652682	6.3185140786658	6.48621531349467	6.76045485549187	7.12887758050191	7.13452283502247	7.04938336125173	5.62301783801206	5.37502446227957	4.85761768836257	5.13063515324512	5.84010419691364	5.86409946454145	6.49926017065442	6.52830602089176	6.16187999116012	6.69884910464263	6.85090222849122	7.22478745551295	0	8.05868828941298	2.49198996561038	9.21124905916912	3.82897717085197	4.18750322302933
TYK2	11.6399717594929	11.6212638907973	11.7398737704742	11.785814721307	11.4873424218631	11.4833724114003	11.2884631044261	11.2388536059254	9.71923029046835	9.93458718983683	11.3395556010826	11.4234667780071	11.0429303992258	11.0001129426318	11.1396650821916	11.6824096176057	10.9896511771725	10.5710946197635	11.0747629487085	10.6216504183973	10.7815708341493	10.9133441038545	11.5464075464441	11.0834754194094	11.4912667100059	11.382863107142	11.6059907281437	11.5093378998426	11.6342812529073	11.6647651309899	11.4434373806027	11.3990565538141	11.4119405665106	11.3696908360644	10.8154983682349	10.8337453083443	11.4458840742344	11.4615594957091	11.3507983673244	11.2268083153801	11.2004708617256	11.1667430928261	10.9924991114756	10.7545422931145	10.2524621667873	10.1530364812349	10.5642887224632	11.290527963035
TYRO3	9.97977522514756	9.85172755703205	8.90719234757942	9.11157997394157	9.43219596976679	9.27245688876708	8.57436237215495	8.45440676773858	10.8820705180781	10.2927860134551	8.87497790484074	9.13368770476207	9.68485661783299	9.49722621558637	9.5840555033046	10.3430925072927	9.30620282921245	9.69371207569114	9.23855236308217	9.28549507046963	8.47475355062663	9.4778831856619	9.40101954487231	9.79098495339219	9.11670579809063	9.07855295706187	9.30055013590359	9.31508897114318	9.22506524959873	9.1691467416071	9.19986186163561	9.22419313493685	9.44031290806794	9.3546126496394	9.87368649060593	9.94624915827462	9.78688613587553	9.89581525818697	9.67203142435424	9.52535715826691	9.64750443590084	9.21753560034855	9.43200206824613	9.27798546320782	11.5004247771031	8.98597490270453	9.43361890811589	9.39361718538631
UHMK1	11.8067992834822	11.6678166960881	12.0138317719879	11.8455642733412	11.6042762182235	11.4982614513588	11.4505633843432	11.2783800868439	11.1103334606761	11.37932208751	11.0053889506791	10.8206366312176	10.9353291229815	10.7844491530553	10.9505497519276	11.6479487603323	11.0758921830378	12.2025202834902	11.1283267086315	11.7642928991866	11.44648385864	12.5132853685868	11.6146427850758	11.696347601938	11.0186954266457	10.843247476196	11.2595738723397	11.1125877264289	11.4658018163363	11.3280102949711	10.76146443882	10.6398163163053	10.535871185412	10.5672152802765	10.5151983462964	10.5949361814122	11.1158231820387	11.0247319614046	10.6480158800639	10.6073299484038	10.5279594465316	10.6772186656737	10.5931176285843	10.7910472916695	9.84236928143116	11.3621865747076	12.1589335617317	11.2989339710512
ULK1	10.2937233969699	10.4694738996027	9.12033658982383	9.3047147219631	8.36169334438649	8.34435619935933	9.49410062897945	9.47937883243984	9.46106340925541	9.02162060298937	11.0974829644161	11.0035278980813	10.6364161290575	10.7399344734521	10.7005417452506	9.09859365972373	9.1583505385004	9.2482650011182	8.36363775258246	9.85566941368742	8.79533415666655	10.2686121354063	9.7632527648327	9.11727899461264	10.2744685211744	10.3179068945861	9.93618662351236	9.94973816697689	9.87041475776028	9.55780867411362	10.6594454359316	10.6059403349394	10.9810981162424	10.8799970592386	10.479622199661	10.5493191636595	8.43200855266543	8.41332406200795	8.09440928742275	8.08634143849368	7.99791699838776	8.65093101836451	8.50101375927561	8.05868828941298	10.5812492160271	8.90096756334304	10.4661990644166	10.8750211525184
ULK2	2.27367466847267	0	6.63338770914141	6.46890724464508	5.82465599360129	5.49511466495476	5.28610090325823	5.75479087490752	0	1.12008579182408	6.64660463178989	6.05308030979101	8.39473708059752	8.16038532199758	8.41019045388633	7.94404660230332	6.02755077255397	8.45585229092253	7.29181210605533	2.96059814541938	0	8.89329479103806	8.84708306308431	3.85709098441495	6.72343215072049	6.25458715832244	5.89921973013319	6.19014289223841	6.48206497072995	6.69172695848417	6.19818929219729	6.20748732814384	6.54685759367544	6.15810932057095	8.45109403880731	8.32669903056727	4.86725680691532	5.05776321879406	4.96610645523844	5.3579386283172	5.10200673505154	6.21476679049206	5.08086368261162	0	5.57995031025662	6.81160307290036	6.53292574762241	7.76234395646353
ULK3	9.74459485404088	9.69654618474281	9.74401205869927	9.6869398059979	9.3669355470158	9.25768393664225	9.30811767171929	9.08568398529892	10.6955134702371	10.7336242418654	9.112788315497	9.2851585024342	10.0917421516111	9.85982815179213	9.87674850198479	9.84920370356338	8.81170501595357	9.8354491524523	9.52081617130407	9.95844298450454	10.1926812076106	10.2343065699818	9.26360576072043	9.46521457232484	9.25106034794281	9.34508096706419	9.37375344652256	9.6406945964856	9.4504111327873	9.63582764197879	9.21059003711676	9.17882735293844	9.19876321951239	9.06645716757383	9.5625611475174	10.167208848241	9.51936786139072	9.52422927358529	9.58133115857919	9.58696752619302	9.9523409560676	10.1737401312548	8.62621275980925	9.55768321920993	8.2883831629428	8.82787575919192	8.79734756577339	10.4933632419737
ULK4	7.02946378374996	6.97592002463339	8.17835963226867	8.13573820135382	9.18705007621725	8.91981754536503	7.50305744373192	7.36111488833524	7.83308743131311	7.61336537848089	8.82232190340503	8.8978933503911	9.16098478840319	9.16146675983494	9.13769512174279	9.59578376249477	8.02516781373814	8.49557193356328	10.2813708323332	9.26575468899929	9.42499454941987	8.85454090720385	9.19679760440818	8.84838012701521	8.20608392931053	8.30242822707199	8.15713294974256	8.07570654450583	7.82509194451967	8.00525699919505	8.43281314076086	8.32358638974377	8.72562057773064	8.44932614298004	8.97944631458794	9.03528126274088	8.74796960065073	8.98692461070871	8.76382109055293	8.67079865982746	8.72230581138926	8.9109290133548	7.85121076752172	8.79348790777677	8.8311763763772	8.57571750505284	9.19649288013791	8.17285251844889
VRK1	13.2616144677323	13.2608510247291	12.45351029553	12.3544171801106	12.8026075951951	12.6323059594179	12.41726094398	12.0407449286491	13.3483546887447	12.8924620231791	10.374686825568	9.85522508342165	11.922230025435	11.4849788986948	11.5251879709518	11.9813308260246	11.6080166369512	11.7709340696864	11.8584455862235	10.9097662381981	12.1641953552767	11.1939022351268	11.4342740466709	11.6171691006385	12.1480902630837	12.0635736069369	12.4863056716965	12.5131014083502	12.6255698989751	12.5511077673869	11.3995745166474	11.626221705026	11.1811272709008	11.2244151547047	12.3782284593447	12.0270383358856	12.9697562853999	12.8231579292199	13.3708377645786	13.2182674180129	13.0864429682387	13.1056006321496	12.5296916152962	13.2366385405939	11.7588580942568	11.968015555725	11.5696766298345	11.6147194800343
VRK2	12.6322695145745	12.537545849691	12.0325192865431	12.0231637645145	12.812854078285	12.8629689847592	11.0702454783277	11.120787436523	12.2020924192344	12.0114186245173	4.22593989782239	4.00085709672811	11.0153058723928	11.0794287807677	11.0044780684062	11.4872055529458	12.4917459819229	11.8197774556023	11.7286210453686	12.5806535860056	11.428961088593	11.3659993723311	11.7306177008092	11.9841989136955	10.0715026889352	10.3166539051126	10.6069136005639	10.743296122444	10.7480594779119	10.833771829223	9.41457645829945	9.238082291766	7.98261877847601	8.17837694916443	10.2252942285357	10.1190740864735	12.0135645258509	12.1532080820816	11.7158964260429	11.5730963843683	11.4046081211619	11.5832196064611	11.4131630601849	11.2762414637314	10.8182117294467	10.3956244226638	10.9326032449244	10.5045226159505
VRK3	11.3058816922909	11.5629090950926	10.0473424800541	10.1855709286515	10.5952728765658	10.51526746661	11.0394071328103	10.9643989065183	10.9785630647824	10.0251150456741	10.6418647693869	10.7233553055276	10.5799706512057	10.3482949254212	10.3463257391053	10.1842002065752	10.4820063124818	10.5654031739182	10.992901763772	11.014415362306	11.0410350579749	10.933007391271	10.5351068084242	10.4073503580109	9.93297715390491	9.9776721322978	9.93618662351236	9.64252662325854	9.63757232840011	9.81233383429334	10.0088565033873	9.97021385166591	10.1207633694995	10.0761318646341	10.2915825566618	10.0605157145174	9.98830696068598	9.9613126551917	10.1969932040012	10.0132199447992	10.3049892792728	10.137702497266	9.12763884254239	9.05598031117418	10.3008763725172	10.4256595743703	10.0031031586109	10.3311904376811
WEE1	12.9250273132461	13.0243981445384	11.155985413154	11.0843519926154	11.3526159607413	11.1306310133555	11.4131932526026	11.5953611067721	14.5574465649993	12.7084074161731	11.3266793026821	11.4672817367774	11.7373341484952	11.6605115214215	11.511135087234	11.7313395118334	11.7775603700875	11.5957120876438	11.4742012404904	11.385741560248	11.2074621836536	11.1868999557874	11.5230206263637	11.4415873900163	10.8431735542169	10.7534932534681	10.7579037483782	10.3911726684526	10.705449239146	10.4577022751139	10.8963198120398	10.7192023430118	10.7052938889187	10.4798118678098	11.5412863471675	11.4965273383049	10.3450374835577	10.171833687662	10.2870896898707	10.5759352751437	10.1218588661814	10.4272132313524	10.766343496248	9.71794636501193	11.7874568403977	10.6457771687038	10.4920156503536	12.2258295868695
WEE2	0	0	0	0	0	0.926028066120608	0	0	4.17211464118229	1.74295387503815	1.87061859463465	0	2.87147912908444	1.94791466325883	0.685145965441716	1.13322553054543	1.19199130188557	1.89631485393478	0	1.09135753741495	0	0	1.7302364823375	1.15475155076294	0	1.07595171432669	0	0	0	0	0	1.10911349436893	0	1.74290774278437	1.52415968142562	0	0	0	0	0	0	0	0	5.50052962866119	0	0	1.46546284425502	0.896103593494581
WNK1	13.6946735181445	13.749926108879	13.9993311724687	13.9643329477057	13.4752292179747	13.4505371683297	13.9366096776979	13.9983612365933	14.0614091219635	14.1843950289339	14.3773346564843	14.5673505259423	14.1589842255691	14.3060686261925	14.1996437177058	13.3388002865715	13.48880203377	12.7768971662429	13.9013598927762	13.8855360070891	13.774814286817	14.4544181264854	13.7266654650682	13.9090160030294	13.8778481313609	14.0424389500147	13.9373687277622	13.8977834169049	13.9541047687512	13.8743452346132	14.1085077188329	13.9997657657921	14.30090556747	14.1923100519441	14.0972506144746	14.0470471025807	13.4833494949587	13.7060913822566	13.5857487757226	13.5852916652652	13.5910520584772	13.7600992425092	13.4471146344878	13.1195185485439	14.5334391453377	13.7341964164094	13.8868696961932	13.6487290333348
WNK2	7.28499061352628	7.07642615057698	2.53040901697381	2.3702956488062	10.408988376398	10.4554904071555	8.44455239166021	8.63192760454287	7.74676766709079	6.47605635251988	0	0	9.59996208723341	9.60705253315624	9.87768099053306	11.8370120930401	12.3945822459445	9.52376768344063	10.8445023864762	6.86215290661537	10.7145214483078	10.7285286817421	9.82261867595595	11.0034245962642	3.97975517926808	3.3023041794289	4.89935008517289	2.60206653039348	5.13252058008192	5.01837367165369	3.58176175751251	3.35854317362342	3.05353590512735	1.12005027165242	9.80877339533267	9.84375713427891	10.7905681725393	11.0198603304105	10.605288402707	10.7512226558185	10.3187512935385	10.0322885410033	10.1263486764107	10.556725718035	10.5725113074131	8.46712967913627	11.2389572192993	10.5291098628267
WNK3	3.23850727080259	3.97807639784134	3.08869646772009	1.80829544770071	0.747577138444637	0.926028066120608	0	0	0	0	0	0	9.53044851049121	9.59110216940201	9.54936379760098	0	1.19199130188557	0	0.748366164982649	0	0	2.59482202859533	2.88244946336106	0	3.06841678890498	0	1.99415303412975	3.18816212202156	2.39501589635246	1.73408204616354	1.06856120138932	2.98964464823986	1.14865681093568	0	9.81929785137263	10.0543504817731	0	4.0401280308231	0.782747615686389	0	0	0	0	0	3.71611578420471	0	0	4.43728038952542
WNK4	8.90591167439329	8.93754328021776	2.96805242410059	2.93974436196542	5.90858379380306	6.15386496421748	0	0	9.01540385457182	8.98198835671296	0	1.05109901699049	8.23247441690847	7.82069246892571	8.24369159892009	4.45193678508191	9.17768219825098	5.3096519024301	3.93335312618971	6.28337767597434	6.7551820609451	6.458771635656	4.69580379860984	5.4570062574188	1.79195612747965	2.44160276664774	3.99268758254626	2.33835184260382	4.25582347044954	4.20555530935296	2.69748543821725	0	0	0	8.15129515546038	7.66756813779126	5.67938133477483	6.39016987241996	6.85230201419122	6.09088100715241	7.2316279915002	7.01377294166442	7.04853407498426	0	8.16883800060546	3.47520613094209	5.17912923769911	3.96694351777601
YES1	10.0762165432312	9.78645914355202	8.06527810201814	7.96805706482736	8.36169334438649	7.98305381318202	8.11670161202254	8.0455705875762	8.6377283404319	6.97041069813427	10.3533581194951	9.98451772734082	8.7643619127478	8.31728056079775	8.59389971335234	9.08439030762814	9.33805307568593	9.33718327598597	9.17548970624788	8.67066548984529	7.02772325908916	8.74438712754256	9.17815835147447	9.06537968469918	9.23345956477389	9.42864853916731	8.68221567934595	8.97756172000261	8.64515031390701	8.55749597703103	9.80981202647885	9.72992097038319	9.96785261393831	10.0587754911638	9.19336178547424	8.70956373821774	8.17491661540078	8.06547410929489	8.27972123538832	8.25441126065532	7.97202439838956	8.45566552993084	8.04307466354464	9.64003902175895	10.0247865658916	9.18305698854565	9.26831138331221	10.0346299163043
ZAK	12.3813964359517	12.431539062259	14.0408155352331	13.7692250239035	12.9465472978164	12.7564708465668	11.2978915609409	11.2250788958056	15.1807410671532	13.4855034589369	13.3247643807981	13.171230423716	12.1272040046696	11.9232593224708	11.9590230468872	12.5874526785093	13.1500807578165	11.7510152686791	12.5325691124804	12.4588796412047	12.8869276700598	11.4077547245231	12.4652468339329	12.8695227325508	13.1673728205438	13.261993120057	13.371307067485	13.6403750866605	13.6696327167899	13.5829339524714	13.0133862636823	13.0126366351363	12.9935389740834	12.9284608145196	11.9095902492043	11.8494624279151	12.6086379700518	12.5676101281708	12.4692809944147	12.6096079487552	12.3760322809604	12.5148783971937	12.6302791219788	12.2100762498582	11.7729899960204	12.2542500586326	12.9485392612395	10.2457849172625
ZAP70	3.23850727080259	3.8702081737119	11.9798644021211	12.4252638477932	0	0	1.31668849814071	0	0	2.77988896512253	3.64537944614284	3.41264194175284	10.5525843820257	10.7573100582408	11.0934556528906	0.675132147983432	1.83566438126079	3.92196724801103	11.5989713851765	4.1206666023869	4.23549798817285	2.98760727618012	2.88244946336106	2.56214205737094	11.9190815555851	11.8912144149942	12.4250030388448	12.2594981829211	12.4370153083907	12.4126771615773	10.850754870593	10.8934270603953	10.2518266512576	9.9551353790412	11.1891957703709	10.3968662650719	4.74071215990904	4.10044049504838	3.80397886378708	2.58529274825023	3.71427507564556	0	8.36390839263422	8.05868828941298	4.0029710935723	4.80679622904893	4.91001729883217	3.96694351777601
