# Supplementary material for: Comprehensive kinome NGS targeted expression profiling by KING-REX
Source: BMC Genomics. 2019 Apr 23;20:307. doi: 10.1186/s12864-019-5676-3 (PMC6480677; doi:10.1186/s12864-019-5676-3)
Supplement: Supplementary file 10 — Transcriptome Gene expression data. Normalized counts (Log2transformed) of transcriptome analysis in each sample, obtained using the pipeline for gene expression analysis described in M&M. (TXT 3067 kb) [file 12864_2019_5676_MOESM10_ESM.txt]

KM12	RKO	SW948	HCT116	SW480	SW1417	COLO205	COLO678	HCT15	LS180
5_8S_rRNA	0	0	0	0	0	0	0	0	0	0
5S_rRNA	0	0	0	0	0.750060523894656	0	1.00622605676141	1.297935257349	0	0
6M1-18	0	0	0	0	0	0	0	0	0	0
7M1-2	0	0	0	0	0	0	0	0	0	0
7SK	1.94912367290415	1.23122239282533	0.900808471049637	0	1.89819037280479	0.7210688386451	1.00622605676141	0	0	2.3486702707103
A1BG	2.58675235679469	2.33427497813557	0	1.78688289205768	2.1405551785972	0	0	2.42661422726555	2.79087657078838	1.01677185933238
A1BG-AS1	0	2.95201500355794	0	0	0	0.7210688386451	1.00622605676141	1.96994608446964	1.12703909961398	0
A1CF	5.40906118057117	0	8.3891867977494	0	0	1.1996287809423	9.41754857515649	0	1.12703909961398	4.98648339825818
A2M	2.74906184362254	0	0	0	2.34800016376715	2.46957859079034	1.00622605676141	1.297935257349	1.12703909961398	0
A2M-AS1	0	0	0	0	1.24106328170586	1.84543436468932	1.00622605676141	3.05203968700601	1.75197804962985	2.61280824811082
A2ML1	12.7181398650218	1.88569791346734	1.20205280895204	3.06213134928687	1.24106328170586	2.77307333760268	0	0	1.12703909961398	0
A2MP1	0	0	0	0	0	0	0	0	0	0
A3GALT2	0	0	0	0	0	1.1996287809423	0	0	0	0
A4GALT	7.48479948760314	0	3.71584593836698	7.60439856144079	5.26687970422527	6.83063677857211	4.33373472186588	7.13997764800492	4.81937729200277	8.0047631777744
A4GNT	0	0	0	0	0.750060523894656	0	0	1.297935257349	2.18659590520425	0
AA06	0	0	0	0	0	0	0	0	0	0
AAAS	11.134829930544	11.1775919697029	10.9447694921265	11.3381366978396	12.1385274328714	11.0154522729348	11.2224826207034	11.3868530583295	10.6740812728052	10.6369561350636
AACS	9.8458419946251	8.84299075668613	10.2727092717763	7.92847598148726	9.21816330185656	9.50494360789659	11.5775233551161	9.89278196416431	10.087468225418	9.51712070939712
AACSP1	0	0	0	1.78688289205768	0	2.08474941978765	0	0	0	0
AADAC	2.19432313304315	0	0	5.57176841697169	0	0	1.00622605676141	0	0	3.73125243072584
AADACL2	1.28137157747761	0	0	0	0	1.1996287809423	0	0	0	0
AADACL3	0	0	0	0	0	0	0	0	0	0
AADACL4	0	0	0	0	0	0	0	0	0	0
AADAT	8.09941942449639	10.2097505488417	8.20220911876527	9.07065785687058	8.79952424591263	8.9961757901628	7.67770032998794	8.08146728678071	8.47186208140294	8.29063107684064
AAED1	5.43314763651303	7.71346916965054	7.46779900460588	7.20985410479671	6.6999037595208	5.77656289832052	6.16199821530842	6.05841461969586	6.54472990729003	4.61693913941189
AAGAB	10.8506575657186	9.93773798330926	10.7554890503396	10.8175467997171	10.6826513306934	10.7095385119802	11.0636284704833	11.4040404278708	10.6824215106557	10.5431033702273
AAK1	9.49600003384267	10.041003454792	10.1096133533217	9.71275802009992	9.58514340825368	9.36157550793027	8.8950421971787	10.8964460997407	9.04094865052531	9.96405453620376
AAMDC	5.33429072173933	5.27554461311081	5.20887414343335	4.18227888147737	5.93083141742597	6.6927570046004	5.71262713526236	4.91529849626186	5.52343056386769	5.58723820305887
AAMP	10.7866643488374	11.6108251104634	11.9556278975489	11.0470839463135	11.5002811220165	11.6685897528012	10.8711767974901	11.1359781270603	10.6391588740881	10.9699720964486
AANAT	0	0	1.20205280895204	0	2.1405551785972	0	1.59325795312754	1.297935257349	0	0
AAR2	9.0835319263807	9.37806830717441	8.93039255102082	8.98254063542015	9.1348718108357	9.69298784881418	9.44703570883657	9.43557805837113	7.37147121305226	8.36863925978093
AARD	0	0	0	0	0	0	0	0	0	0
AARS	14.1209495005594	13.2872190429448	12.7316002990773	13.9548315150532	13.0987707820543	12.9702829664826	13.9315672191325	13.4515813735566	13.458693867213	13.5122440792819
AARS2	9.92441117078757	10.1815669000507	9.54190130205177	9.12232472339704	9.9438757241639	9.55678819298026	9.477974265334	9.58554781588824	9.91947406513862	10.1431517964539
AARSD1	8.68513692332592	9.53830473218478	9.31815258495472	9.41424232586121	9.80341945980539	8.92290221579071	9.58036513485221	9.10579148255653	8.98135812836292	9.24274865279599
AASDH	8.65473115475089	8.53763002899855	8.2543498567601	8.85853904516158	8.57803913664546	8.21272343826657	8.89198234177709	8.89208558177356	9.39314343159644	8.82117894640561
AASDHPPT	8.52346172574299	9.02940797227082	8.70314294431467	8.73121227003396	9.11726629770911	9.16048381304429	8.4553333036015	9.49219834848752	9.30406709293807	8.7056955128813
AASS	9.72787644662367	11.5907938087297	10.1481574249196	8.98254063542015	10.1186237702722	7.27909861001055	6.35212261391722	8.11980126688563	11.1825214568366	9.6663046527559
AATF	11.0853409411522	11.3513597967815	11.2414526689924	11.6401510196726	12.84916303668	11.6483331173369	11.8393676048916	12.1657419266193	10.6412996184854	10.9190299262311
AATK	0.778502784269771	1.23122239282533	4.97034383621263	1.78688289205768	4.11808734886681	4.60540553136137	1.00622605676141	6.26408419270961	0	4.98648339825818
AATK-AS1	0	0	0	0	0	0	0	2.42661422726555	0	0
AB000466	0	0	0	0	0	0	0	3.28578752997948	0	0
AB007962	4.00201343203058	4.31231775194484	1.6634721445378	2.56105004343689	3.19886509514294	2.289957467393	6.35212261391722	0	3.54311258458272	1.6072819292223
AB059369	0	0	0	0	0	0	0	0	0	0
AB062081	0	0	0	0	0	0	0	0	0	0
AB062083	0	0	0	0	0.750060523894656	0.7210688386451	0	1.297935257349	0	0
AB073649	1.65354128939806	0	2.82166613737351	0	2.83527137556752	3.33308585007816	4.76685456687107	3.05203968700601	3.21547700680843	3.02922402580181
AB074160	0	0	0	0	0	0	0	0	0	0
AB074162	0	0	0.900808471049637	0	0.750060523894656	1.55836975378187	0	0	0	0
AB074166	0	0	0	0	0	0	0	0	0	0
AB074188	0	0	0	0	0	0	0	0	0	0
AB075489	0	0	0	0	0	0.7210688386451	0	0	0	1.6072819292223
AB075492	4.12540684218088	1.88569791346734	3.97644649174192	0	2.83527137556752	3.33308585007816	2.59532438469134	3.82057791097833	2.79087657078838	3.83834908750265
AB209061	5.59135284450468	6.93415365943433	5.04802443961959	7.16128050767291	5.41256702117044	5.84325642388012	6.03460282185144	5.92622394586878	6.5629128149738	5.61762647280821
AB209185	1.65354128939806	3.38316616979384	3.20751245430191	0	1.60672181358535	3.33308585007816	2.00932903816764	1.297935257349	2.79087657078838	2.02508523405051
AB209315	0	0	0	0	0	0	0	0	0	0
AB209621	1.65354128939806	0	2.01253005783088	3.43332551905779	4.1736539260981	1.55836975378187	2.00932903816764	1.297935257349	1.75197804962985	5.35445462648958
AB231702	0	1.88569791346734	0.900808471049637	0	0	0	0	0	1.12703909961398	1.6072819292223
AB231703	0	0	0	0	0	0	0	0	0	0
AB231705	0	0	0	0	0	0	0	0	0	0
AB231710	5.65418158151643	5.62981401327572	5.64362037607487	2.56105004343689	5.74156084645862	5.36460657226668	5.2975103129917	5.66101105911575	3.6826859711497	5.31790760461231
AB231711	0.778502784269771	0	0.519598262575586	0	0	0	0	1.297935257349	0	0
AB231721	0	0	0	0	0	0	0	0	0	0
AB231722	0	0	0	0	0	0	0	0	0	0
AB231723	0	0	0	0	0	0	0	0	0	0
AB231724	0	0	0	0	0	0	0	0	0	0
AB231729	0	0	0	0	0	0	0	0	0	0
AB231731	0	0	0	0	0	0	0	0	0	0
AB231739	0	0	0	0	0	0	0	0	0	0
AB231741	0	0	0	0	0	0	0	0	0	0
AB231742	0	0	0	0	0	0	0	0	0	0
AB231761	0	0	0	0	0	0	0	0	0	0
AB231779	0	0	0	0	0	0	0	0	0	0
AB231784	0	0	0	0	0	0	0	0	0	0
AB240015	0	0	0	0	0	0	0	0	0	0
AB372727	0	0	0	0	0	0	0	0	0	0
AB429224	3.02741908964878	0	3.39756094078059	0	0	2.289957467393	4.33373472186588	0	0	3.02922402580181
AB488780	3.36450898994596	2.67595881406756	3.89470059683058	2.56105004343689	4.32856182796225	3.73548466019986	4.01165190226913	5.17034241717464	3.54311258458272	3.19960816092828
AB586698	0	0	0	0	0	0.7210688386451	0	0	0	0
ABAT	6.84223233489791	8.43463033307133	8.23163974604135	8.16857272247131	9.5209820169359	7.34961921247596	7.47996100998325	7.12497842377378	9.64006321559679	8.66626312899601
ABCA1	9.81523920538977	6.06684808311328	8.60374731825134	7.5105720031709	6.59187197848273	10.0956701832865	9.06768453959544	7.80858719764583	2.52014591229146	5.89076343988309
ABCA10	4.57840697802771	2.95201500355794	2.29337166114876	4.67281298684728	0.750060523894656	1.55836975378187	1.00622605676141	2.77295602173722	2.52014591229146	2.02508523405051
ABCA11P	8.56220170440677	8.44582526539791	7.69306244963122	8.26367135231047	7.94925875495798	1.55836975378187	7.17221017659236	7.81794410865344	7.65186215723425	6.91571460690598
ABCA12	7.37095280461064	3.55842264557746	8.38731997179891	6.2195665704763	3.39863595452041	1.1996287809423	11.8504440388263	11.5662056466198	7.88652549533259	9.22805157136304
ABCA13	3.02741908964878	0	6.796016551135	0	2.83527137556752	6.27633908105381	0	3.66336046221635	0	2.02508523405051
ABCA17P	0	0	0.519598262575586	0	0	0.7210688386451	0	0	0	0
ABCA2	9.94863397237023	11.6687053483304	10.6161863855477	11.7292804597314	10.466079317434	10.4366994967035	8.29315634814459	10.3991281857558	11.0574478422337	11.7475866837742
ABCA3	11.6019933122811	11.6918103656327	5.04802443961959	9.57120737217612	7.23849975372557	8.52100201715404	4.01165190226913	8.77205537756812	11.5010874823292	8.57242116171944
ABCA4	0	0	2.52835027175973	5.14198831523934	4.22715944910774	2.77307333760268	0	7.09450388378657	1.12703909961398	2.02508523405051
ABCA5	7.43795422816	8.02098204231241	7.75228175337983	8.14378525216044	8.63853132178764	8.97216240483275	8.78718417266773	7.63946636003729	8.85792879265946	7.40819179078085
ABCA6	1.28137157747761	0	0.900808471049637	0	0	0.7210688386451	0	2.42661422726555	2.18659590520425	0
ABCA7	7.40179425028881	7.02652553786121	6.81280485493432	9.53830076335977	7.91706038450821	7.6536080340862	8.00673027830477	8.36929822300354	8.82440607891424	8.39957328459457
ABCA8	0	0	0	0	0.750060523894656	1.1996287809423	0	0	0	0
ABCA9	0.778502784269771	0	0.519598262575586	0	0.750060523894656	0	0	0	0	0
ABCB1	3.36450898994596	3.71467677801425	14.3407719818343	8.49685670804584	9.25887563881222	9.44581075988455	3.71191307127749	7.07902176771116	14.8953948869778	10.1087995727157
ABCB10	9.74721908673601	9.59722540280373	10.4490634347441	9.01707171073431	9.07776089033579	9.54681740681173	9.70937798005794	10.2721351729899	9.64433885553322	10.1300360241859
ABCB11	3.63756346071472	0	1.20205280895204	0	0	0	3.71191307127749	1.96994608446964	0	0
ABCB4	0	0	6.61003542576351	0	8.30698557510421	5.96805083765685	0	3.66336046221635	5.73065116279498	2.3486702707103
ABCB5	0	0	0	3.06213134928687	2.1405551785972	0.7210688386451	3.01087802971788	0	1.75197804962985	0
ABCB6	9.31502714209992	9.16089772229916	10.7434992416486	8.7144762623248	10.0543915351709	6.59937162100245	9.47593220900894	5.33580906254751	5.79359974733943	8.38197799867393
ABCB7	11.0957527802617	10.6150102326421	10.1376461669106	10.4312215788416	10.9580550339644	10.752466874425	11.2815470261042	10.9633251303907	10.9656120735129	10.6897554147669
ABCB8	6.77785582122483	6.98107876273073	8.05004236895745	6.86024533565241	7.18542096454147	8.33942517084076	8.17728917792908	7.52985757071392	7.11223757175266	8.24269295963542
ABCB9	6.04650916537136	7.50451077048125	6.71497959359813	8.16857272247131	6.38379879483765	6.59937162100245	6.16199821530842	7.64998278722033	6.7649130577411	6.69123600377863
ABCC1	11.7815731881482	11.2017312021909	10.8500155012164	11.3678726686031	10.9893610696542	12.0366384569461	12.0523695820771	11.5592484786714	11.7375689419411	11.4876385224832
ABCC10	8.37282848449539	8.41767334920416	9.01140765895158	7.80743451953775	8.32243324223002	8.27444684795198	8.29315634814459	8.88319883101273	8.55596868936481	8.92506527248009
ABCC11	3.46138407884293	0	2.15977383526942	2.56105004343689	1.24106328170586	2.08474941978765	6.2976689546142	4.20985950144279	1.12703909961398	2.61280824811082
ABCC12	0	0	0	0	4.1736539260981	0	1.00622605676141	0	0	0
ABCC13	0	0	0	0	0	0	0	0	0	0
ABCC2	11.612578553364	6.37863562673262	5.64362037607487	13.1756020792967	4.98567585612425	7.37801491454269	12.6971721012505	7.80858719764583	6.14693858422613	7.69139924158803
ABCC3	9.75081713716315	3.85564913170565	9.91472676936985	9.34525352845641	10.8751118626678	10.4936063784341	12.3928841046877	12.872214226753	10.2534023102958	9.78150549186018
ABCC4	10.8104210791248	10.6025596270689	11.3518273118576	10.170954150191	10.411510267155	9.478961092887	9.90267660000691	10.8942362332581	11.25979479692	9.33250666475557
ABCC5	9.72909298904696	9.63927921771038	9.76749002252753	9.49975054039336	10.3592960601258	10.0496332294772	9.04857540656737	10.114008350595	9.52187948275836	9.12075321440145
ABCC5-AS1	0	0	0	0	0	0	0	0	0	0
ABCC6	4.06502896181766	6.30677582950728	8.45661417094074	5.90247029823696	7.38104800606742	8.04930375348881	8.84844864251298	4.42107134442826	8.91566673880096	6.05521149522614
ABCC6P1	0	0	5.41350526476576	1.78688289205768	5.13311834081263	4.97613138521128	4.53544930238403	2.77295602173722	3.80993947330353	1.6072819292223
ABCC6P2	0	0	0.519598262575586	0	3.39863595452041	0.7210688386451	0	0	2.18659590520425	1.01677185933238
ABCC8	0	0	2.15977383526942	0	6.74645638772081	3.02368668432229	2.33187692926376	0	0	1.6072819292223
ABCC9	0.778502784269771	0	1.6634721445378	0	1.89819037280479	8.49011584990893	0	0	0	1.01677185933238
ABCD1	4.62097005525829	8.91725762500926	6.10086700287992	7.32458149415025	9.08683485553333	7.73049948329063	8.81005908325731	7.8728458865676	7.07471234716959	7.34602656986841
ABCD2	0	0	0	0	0	0	0	0	0	0
ABCD3	12.3567900992295	12.0115337729546	12.4083451375667	12.4207978918812	11.8963076020486	11.9773229836224	12.8195772728622	12.3086616155393	12.6718489805222	13.0268160970439
ABCD4	9.20041353495964	9.01444763230894	7.83130590051886	8.6366645398655	9.87116070467537	8.57841367647737	9.28620097192222	9.18023404434375	9.35973102074958	8.89436698255564
ABCE1	12.0335036445789	11.8434171638222	11.6798544211484	11.6762501399665	11.4156693481194	11.086002073907	11.4626011853579	11.0689835189417	12.0663001716408	10.852713524078
ABCF1	10.7190882016062	10.7943069119152	11.7791192658169	11.3611681103534	10.9346241629631	11.4256755873091	11.3001327906704	11.5167858472798	11.4928125652853	10.6771865625291
ABCF2	11.2867229648811	12.849556874272	11.5546581143665	11.5116371098454	11.6269868530898	12.3039510320141	10.9282983350236	11.5875620941496	11.7026307931554	11.4658809507157
ABCF3	10.4971444783417	10.4731291310815	10.5379913960478	10.164807271261	10.3251965647571	10.3675765356379	10.128758175175	10.559726472261	9.89276808645595	10.0556870904329
ABCG1	2.19432313304315	0	2.15977383526942	6.17132439117239	5.29220564721211	7.40586249207315	8.38742752571954	3.28578752997948	3.6826859711497	4.67588782718936
ABCG2	11.1042160193543	6.12371935604746	9.79732074986151	6.82948836089607	4.82143141636884	1.55836975378187	7.73346591234853	9.1583018053084	7.78948573541952	2.61280824811082
ABCG4	0	3.98406434778677	0.519598262575586	4.80516540956727	1.60672181358535	0.7210688386451	0	0	0	0
ABCG5	2.40383995434149	1.23122239282533	1.45113143966302	0	1.60672181358535	1.84543436468932	1.00622605676141	0	0	0
ABCG8	0	0	2.15977383526942	0	0.750060523894656	0	0	0	0	0
ABHD1	3.26065760682489	3.55842264557746	3.66743938134061	1.78688289205768	4.82143141636884	3.58770677740906	2.33187692926376	2.77295602173722	4.03503472018133	2.3486702707103
ABHD10	8.79609433022546	9.1403725773592	9.20188360577294	12.4488940067379	9.30936513143789	8.59059780364944	9.58605631110561	9.6524521354103	9.53805480055764	10.0148856499773
ABHD11	8.84404413967085	7.85455398505246	9.56107298537344	7.86922429386563	8.74324681871329	9.6505540078811	8.07307495377459	8.17181317588184	8.86527367376281	9.73201597118716
ABHD12	11.1737702352938	11.3830081206351	11.9595594605609	9.43482261248799	11.2376858331103	12.2719648261097	11.4265775056679	11.4187210485999	9.91770896464533	10.9372156169
ABHD12B	8.04184182985963	0	0.519598262575586	0	8.95627358063981	3.93214265011229	8.22183692763817	1.297935257349	0	7.18286590687196
ABHD13	7.1489738063389	7.34623878995096	7.95745309879268	6.31146548643855	7.05833269964417	7.6536080340862	8.62341851493343	7.93436407674489	7.90089190115357	8.23781036066758
ABHD14A	5.22815830441721	4.99982592455949	3.97644649174192	4.9263896133824	5.18811983195568	3.93214265011229	3.01087802971788	5.43643686236131	5.59586200267661	5.93969199508819
ABHD14A-ACY1	5.1430990524454	6.44708531354598	4.92987657202014	0	6.79155370146333	2.9038149987205	5.5667509534243	4.51611041210912	5.44716954436485	7.07749531498998
ABHD14B	6.49854961831787	5.88140286399726	6.10086700287992	5.57176841697169	7.02094861360717	6.46816590759166	6.20208042932389	6.23643783680334	6.45021028808734	7.54887064979167
ABHD15	4.77967689927009	5.70628222994407	5.86367564954069	5.96039891649921	6.12656410984276	3.73548466019986	6.81966981342209	7.21272016209713	5.63075816963743	6.1413975523097
ABHD16A	7.96131292421709	9.0106831812456	9.6415876443325	8.69754382739526	9.00877872986465	9.40775499396716	9.48001343532443	8.67756063604988	8.79008585778628	9.41700591585248
ABHD16B	3.26065760682489	3.85564913170565	3.27368297571787	0	4.0602945485373	4.39920442479594	3.59635649159391	4.91529849626186	3.01874128675561	3.48978234820592
ABHD17A	7.91929761391175	8.1969307519604	8.05710511015934	8.66307084496472	7.58437439413346	7.11334001248244	7.32523050176008	7.7608701063649	7.11223757175266	8.09931714681584
ABHD17B	8.63669394383002	8.24898589267492	9.15876037661525	7.20985410479671	8.64591757008641	8.89369853068725	8.10513718143706	8.17909270958731	7.92217678045135	8.23291118109793
ABHD17C	10.0601372706347	7.50451077048125	9.58162681049867	7.60439856144079	6.69041022253945	8.32782653528208	9.6160358025092	8.00160125538325	7.59997490830539	9.56273691939864
ABHD2	10.0129732638676	8.61405048674801	10.597737894692	8.15623222198344	9.5658034652395	12.1097866652872	12.832403109886	9.68093485906402	8.99481480483187	11.2433995447438
ABHD3	9.21090085044565	7.43879395194534	8.06646863359167	8.39550792120405	8.51489908504034	7.89279797161677	7.5592536578432	7.54120086343908	8.3722729730262	7.87241079209529
ABHD4	7.08199739184573	5.59000424914311	6.74444664520777	6.06971295185848	6.86933813838803	6.61853854922314	8.10513718143706	6.62552497369803	7.04914207102792	6.71953138788718
ABHD5	9.20566672205057	9.46866592176325	8.04057127219153	7.36803418162015	9.22967904174684	9.59357666904936	7.65621968835095	8.05004941272824	8.50044590163706	9.1599964722805
ABHD6	7.68863767082347	7.20842699339751	6.74444664520777	6.73307589475599	9.49531461348283	7.47058215283272	5.47157576921279	6.94879309578119	6.61612568818374	8.09931714681584
ABHD8	3.36450898994596	4.49585704483841	5.10365759423113	4.67281298684728	5.88162517107687	1.84543436468932	4.25970156817803	5.43643686236131	4.87864721262475	4.20144323587829
ABI1	10.5191123825362	10.2833618110633	9.99353715506806	10.4540853631197	9.4496193696659	10.4487974010866	9.63262946488877	10.0774671607023	10.0811740401207	10.3709474020148
ABI2	8.6288941386261	8.99933053085667	8.83225788632729	9.11596665288594	9.28118251754766	8.75551479346599	7.75383453206303	8.21494939984802	9.54949856307656	7.60303305795721
ABI3	0	0	0	0	0	0	0	0	0	0
ABI3BP	2.58675235679469	1.23122239282533	0.519598262575586	5.77913036094255	0	2.08474941978765	1.00622605676141	0	1.12703909961398	1.01677185933238
ABL1	9.88019619318881	11.7203248702621	10.6808657438052	9.89832410903718	9.75300830487923	9.99933943602398	9.7706342882069	10.0359726583418	9.88375509460325	10.2848063430629
ABL2	8.6078861152994	11.4719372503975	8.79331287452491	8.85090200472604	8.19395664791941	9.72539570800373	8.50824611492752	9.86596885074252	8.68609006564651	8.22799530793197
ABLIM1	11.8940391687428	10.4102257036061	11.1729391042437	11.9499747713736	13.0425167489358	10.3781584796648	12.6206782004853	12.5269183179388	11.3311510265905	11.6517259942526
ABLIM2	4.44262132171642	3.18363726061449	7.12209664349983	7.41021628842852	5.93083141742597	7.36104464782084	2.81801176906595	5.48423552458885	5.88315435505737	7.86609638666574
ABLIM3	4.85292975468616	1.88569791346734	5.79774078401761	9.2670722440381	2.52933214748602	9.50623053096757	6.05663201247654	4.42107134442826	1.12703909961398	3.19960816092828
ABO	4.12540684218088	4.7336529490113	5.85289364956997	3.43332551905779	4.51220339151852	6.6927570046004	9.97386264504308	8.06584387227288	7.32960386112753	8.02190586209497
ABP1	0.778502784269771	0	9.28945224936666	3.43332551905779	8.04920126340982	10.5853549455812	9.26270346241454	3.82057791097833	2.18659590520425	7.45942404315717
abParts	1.28137157747761	3.38316616979384	1.84853220713382	5.90247029823696	3.65439859887566	3.93214265011229	3.01087802971788	4.20985950144279	1.12703909961398	2.61280824811082
ABR	10.7385482344017	10.8720937835712	11.6710578303124	10.7118981309711	11.2200616150882	10.6362005604644	11.7458608093448	9.18023404434375	9.91240066872488	11.7432865170507
ABRA	2.19432313304315	2.33427497813557	1.6634721445378	0	3.87157437254451	3.93214265011229	1.59325795312754	4.09139868231838	1.12703909961398	0
ABRACL	7.3072185758585	7.36994017744912	8.05004236895745	5.84211801186489	6.06911671530322	7.16640033169162	6.5514511325848	6.56012053159369	6.54472990729003	7.54096446171741
ABT1	6.16630626876664	7.99072656203625	7.43925151226378	7.9138896324177	6.86089965150249	6.84698086007565	7.43020552209196	7.29543018554418	6.26270409149887	7.242581566864
ABTB1	5.38456575255368	5.59000424914311	5.99696760624909	6.66502454334047	5.48024110073306	6.8949306724437	4.4712945050326	4.9834093407998	5.91181174199406	6.26173002246491
ABTB2	8.25615680220025	7.803250332145	7.75807215329223	7.62245323659947	7.8289529506843	8.40160259790614	8.54766738844249	7.26838363927453	6.78053617313226	7.58776445514327
AC2	1.28137157747761	0	1.20205280895204	0	3.0875472367049	0.7210688386451	1.59325795312754	1.297935257349	0	0
ACAA1	10.1160737886839	8.93325476103586	9.77892695812714	9.28984539591161	9.12257054687842	10.2247913262618	9.04306884014186	8.47362651584587	9.56311232267229	10.0570736611564
ACAA2	7.4199875263137	9.61716821592919	10.3915544128589	8.04014351650973	9.49258602515173	10.6875856189986	9.65265479230411	9.66287466797684	11.1617931967966	10.9432269264811
ACACA	12.9264296003272	12.7463802941693	13.34799792724	13.4497133106246	12.9297911582767	12.498524733524	13.4269773416872	13.4175565948887	13.41791247065	13.1317083462755
ACACB	9.55618531732188	7.97535750801138	8.37040893507469	8.99645240235538	9.04274975179369	8.61227323569978	10.3928771436662	8.82869713410917	9.25737781544286	6.09894801840225
ACAD10	8.83729096899112	7.09922660805398	8.52782510283002	8.99645240235538	8.01918050814598	8.41262521971529	8.9431373448009	8.83331841289086	8.42789559732958	8.26686112107181
ACAD11	8.5401921124716	8.89292433072607	7.68396610606244	9.103165827792	8.5309450459375	8.36234639160796	8.08384172916845	8.54297645119599	8.82816952347182	8.01050006859462
ACAD8	10.0465396481705	9.69429197375545	9.584073706834	8.61878794067692	9.72305826939931	9.43908829555613	8.62341851493343	9.34463210415445	8.87985219874641	9.20572134801061
ACAD9	11.114958407137	11.3793635542107	12.2015987216443	11.2036901125019	11.9591754955366	11.8851187444564	12.1854751386203	12.0354430758261	11.9019333502685	11.3473547329079
ACADL	0	0	0	0	3.48902274177542	0	0	5.9938327925966	1.12703909961398	0
ACADM	11.9620972217016	11.1176046315494	10.7009202806059	11.5475147565438	11.0303865303063	11.1893613890098	10.7197770924687	10.3644268367464	11.9450303720202	11.2070138423577
ACADS	8.97901424026707	8.70537800392162	8.67127754655599	7.3023543035729	6.78264631008688	6.64681978325384	10.0152283170032	8.61988405619366	8.54686201573672	9.14181570828118
ACADSB	9.2921629798478	9.32449033416154	8.15690590318743	9.52396487285093	8.94832993259609	9.43097977055624	8.53986883713142	9.47751237476884	9.57883436103045	9.25246418140154
ACADVL	12.6378329585512	12.67593072511	13.2871640543504	12.8021723834877	13.7920216046436	12.5799218938752	13.7332030927216	12.3499639083614	13.2509665365039	13.4900874705063
ACAN	0.778502784269771	1.23122239282533	0	0	0	3.73548466019986	0	0	0	2.02508523405051
ACAP1	0.778502784269771	0	0	1.78688289205768	4.37670977988518	0	1.59325795312754	0	0	1.6072819292223
ACAP2	10.3443793493311	10.6468877353338	11.2216833795282	10.4790716982571	11.0280330048629	10.7502962182131	11.5423397040739	11.3954723378999	10.6219175925321	10.588876843717
ACAP3	8.32535650155477	7.35813815558116	7.42839886704587	7.94291633036978	7.98852175750442	7.06525540050321	8.92827912362121	7.92573474433435	7.82758503878939	8.84384918467611
ACAT1	11.8080059684187	11.2741732111236	11.5798053559101	11.5951478079335	10.9999675152469	11.241291617373	10.8100799352037	12.0563471206482	12.0152165781091	11.1944684643906
ACAT2	10.0907445608888	9.50925134382653	10.5551376310043	8.32007432322544	9.38193337471967	9.46314396578689	9.28620097192222	8.32404576349461	10.5542274228386	9.74583868315749
ACBD3	9.83345244916296	9.93177841182905	9.75378984129006	10.1982955355638	9.58129610487133	10.0496332294772	10.5515758564958	10.0657328676384	10.0460564316754	9.71454923295086
ACBD4	7.0895946229974	6.53357517013435	6.97074521776034	7.74287944813983	7.25791141005635	6.5302080788659	6.83249483141471	8.08146728678071	8.28733549660781	7.36406306882677
ACBD5	12.7347386816361	11.3401542958174	11.7055523696344	10.8057440678889	10.5642017601993	11.4030555926323	11.1741817029619	11.8927506770185	12.4925622421997	12.5146401170677
ACBD6	10.2166383494483	9.8811339983693	10.3184923175239	10.1982955355638	9.88058350332227	10.2153800708949	10.7343716476667	11.0392909832824	10.5115664249285	10.0403462054137
ACBD7	6.07740386220107	4.21097767524701	5.71680338636871	0	8.03426897136264	7.31478975942996	7.9011164053292	5.70201635228209	5.93991095417098	5.93969199508819
ACCS	4.183359039396	3.98406434778677	1.6634721445378	6.12141306975409	7.30221465557267	3.66348703691614	6.12077050113384	6.12022890581414	6.30652872292292	4.11887319469064
ACCSL	0	0	0	0	0	1.1996287809423	0	0	0	0
ACD	8.62628480444633	8.99552637474878	7.36151056656555	8.54498050187629	8.03426897136264	8.07033761709044	7.56694840156664	8.24993647883782	7.9500767699106	7.73363218548623
ACE	9.35655110379405	7.44995674675728	7.92950318696732	7.3023543035729	8.4290264928188	7.00826452033489	9.62158825675012	6.26408419270961	8.48622478103137	8.29063107684064
ACE2	2.89494344844956	0	6.76184224153049	0	1.24106328170586	2.9038149987205	0	5.1106827030625	1.12703909961398	2.61280824811082
ACER1	0	0	0	0	0	0	0	0	1.12703909961398	0
ACER2	6.12253975520142	5.11650846841913	4.70853202838937	6.17132439117239	3.19886509514294	6.02662036151525	4.25970156817803	7.39881422258727	4.81937729200277	6.37279390583445
ACER3	7.80857251705156	8.31151983700893	8.8621366690966	8.52592317926672	8.67509011538643	8.4638624572036	7.69184510692678	8.57091644153317	8.27635788912434	8.17278541647056
ACHE	5.50308428107564	3.98406434778677	0	3.43332551905779	3.0875472367049	0.7210688386451	0	0	1.12703909961398	3.19960816092828
ACIN1	12.2677203149526	11.874300612013	11.6976649802696	12.0231526124186	11.8509572550823	11.8513394692321	12.0299267769557	11.8351636101824	12.0797802716968	11.7290043356967
ACLY	13.39068364621	13.1555529000268	13.0199726747291	13.0598830825438	12.7119190137776	12.6968258771587	12.8355918317256	12.5272748747612	12.8074271792431	12.8236948209919
ACMSD	0	0	1.20205280895204	0	0	0.7210688386451	3.59635649159391	0	0	0
ACN9	6.80579822670687	7.54671572973526	7.23850387068734	7.88426691150154	7.66898016207678	5.45268063453325	6.43854624692747	5.66101105911575	6.284782807977	7.58006912546328
ACO1	10.0009373448141	10.8257124729685	10.1459508838229	10.8562061193672	9.30936513143789	9.47764960222495	10.2733348104251	9.99531266138808	11.136216088973	10.3731755422254
ACO2	11.6726134773439	11.0142351237552	11.4325692441659	11.3354027875311	10.9742820212667	10.8093519021037	11.7024195867926	10.0399763352474	11.4640755862282	11.9121595085323
ACOT1	7.80857251705156	8.22968465053523	6.08252428455649	0	8.24672798160344	6.11024413422568	6.79367259629144	7.38628917408678	7.82004524459262	7.39947336984641
ACOT11	7.03555418102046	3.55842264557746	7.87725492615772	8.37435490427159	6.89436143417576	8.26839199277372	8.25555851112441	8.15714298009246	7.490242332857	7.85975422273044
ACOT12	0	0	0	0	0	0	0	0	0	0
ACOT13	6.27691396461178	6.8354604112846	7.33850710137565	8.27512973511183	6.91895809463165	6.46816590759166	7.72661196208134	6.53764311856683	7.55526280750584	7.98158472811388
ACOT2	8.34135468837836	9.15408840141922	7.5266493729745	1.78688289205768	9.3170969116603	8.08419173271561	8.82617905754051	8.43766000271494	9.24053173027334	9.71805953918293
ACOT4	0.778502784269771	0	4.09098651767242	0	7.25791141005635	3.23714098698975	7.54373994319069	5.43643686236131	5.56010079395149	0
ACOT6	0	0	0.519598262575586	0	1.24106328170586	0	0	0	0	0
ACOT7	10.3648725445112	11.2812212976376	10.2502885768658	11.1455712258007	10.6511880606784	10.2724615722026	11.329267693661	10.106392006494	9.99172327604202	10.8358488838068
ACOT8	6.20878405334367	5.41877705850815	7.02458218076912	6.26624764385918	7.0875577857896	7.34387238323936	7.02355670514487	6.99901641286415	6.07274071863268	5.55619605089159
ACOT9	9.87140860805798	9.53306563092404	9.45812095764204	10.1018535793321	10.5153026128642	10.4534748797822	9.35448096462185	9.79430306901035	9.32818651319261	9.33707956015538
ACOX1	12.2265364632314	11.4739892130433	12.1431990815943	11.4396368519901	11.6816135644881	12.2770626655606	12.2833021518173	13.0714167098531	11.9998657206409	11.7311774118308
ACOX2	3.26065760682489	5.27554461311081	6.14572872258568	6.89036026313735	4.71308789104977	4.71631656826194	3.01087802971788	2.77295602173722	4.22970359945549	6.4252758661076
ACOX3	7.57415972836007	9.10902673293858	7.96247723305213	8.05351328250488	7.92517759704437	7.95820397918284	7.83891934396472	8.33712052235539	8.62249588950421	8.19814302765967
ACOXL	3.14874664277161	0	5.29104829613174	7.86922429386563	5.83068119544659	6.09663912568649	1.00622605676141	7.0633717031366	6.95589895947919	2.61280824811082
ACP1	10.4080471954296	9.69897801512966	11.1823900373704	10.1770749502391	10.1221587786815	10.5847459673911	10.6417741693805	9.30857805193081	10.2035679785925	10.1830690758747
ACP2	7.24734654488501	6.94996555572344	6.93540882790278	7.20985410479671	7.80275844616582	7.47058215283272	7.21201353900793	7.3087656618911	7.60875341497706	6.60285950853107
ACP5	3.71819130591346	2.33427497813557	4.12723111749151	1.78688289205768	5.16088118100177	2.08474941978765	7.44698207131122	4.51611041210912	4.69299097310562	7.17266849288927
ACP6	9.73030850649366	7.66639255915585	7.7638394057329	7.16128050767291	8.32243324223002	8.52608603171313	9.38091310421391	8.59832559551422	7.527754914883	9.00770002287207
ACPL2	6.58708770773867	7.66639255915585	7.41746396384172	8.24047789942356	6.52934768042067	5.65187298902801	7.74028745479641	7.5184243832697	6.78053617313226	7.90972762667859
ACPP	4.06502896181766	0	8.04768041742891	3.43332551905779	1.24106328170586	2.9038149987205	9.77229927318012	4.60527375668325	6.81128383112824	7.03309338923007
ACPT	0	0	0	0	1.24106328170586	0	0	0	0	0
ACR	0.778502784269771	0	2.52835027175973	0	1.60672181358535	0	0	0	0	0
ACRBP	1.65354128939806	0	3.06530552933603	4.52708080888619	5.18811983195568	2.9038149987205	4.33373472186588	5.96042437616939	4.13565010772585	4.49128325243016
ACRC	7.11214918393332	4.31231775194484	5.25873810087769	5.77913036094255	6.9825699773577	6.63745417026983	6.01223203438762	5.70201635228209	7.57331427195801	5.96354774821751
ACRV1	4.70250473970327	2.33427497813557	4.47536016199634	0	5.54488244662552	4.35417599815674	5.47157576921279	5.33580906254751	2.52014591229146	3.93804200174084
ACSBG1	0.778502784269771	1.88569791346734	0.900808471049637	3.7282934732214	0.750060523894656	1.1996287809423	2.00932903816764	0	0	1.6072819292223
ACSBG2	2.74906184362254	2.67595881406756	0	0	1.89819037280479	0	2.33187692926376	1.297935257349	1.75197804962985	1.6072819292223
ACSF2	7.49054962281696	7.38164643529806	7.05312246045652	7.82313183100718	7.85468031983991	7.76960610405984	7.99537003258838	9.37347507566323	8.23159259340212	8.07762021166888
ACSF3	9.43766590689748	8.15661850599946	8.84727462650016	9.98809342896969	9.16088368757433	8.97959380076107	10.8912360741615	9.46267536578716	9.45530125969132	8.61822762102643
ACSL1	11.1751098274271	10.369654830711	10.6918735020484	8.4771485364677	10.0999215200481	8.74900679723785	9.52613603101635	9.93208979942317	9.67182585401066	10.0763470117258
ACSL3	11.8163288492305	10.7498355379542	11.5203607535531	12.0077811002386	9.90951138133154	11.1183418609409	12.2163824408701	10.2873717334554	10.7886055579571	11.2788901059338
ACSL4	10.7049373715317	11.5557015282429	9.86528762693223	10.7554994417903	11.5029952088982	10.9245266487324	10.8084580103613	9.90819586021888	11.1331769869152	10.3233434922486
ACSL5	11.1079615813099	9.04421476857669	12.7569428851237	13.0080351841734	9.95680170150144	12.7598191631342	13.0060699030268	10.3660224110744	11.8078666816042	12.404849168573
ACSL6	0	0	4.09098651767242	5.41486784272202	4.46843767054506	2.77307333760268	0	0	1.75197804962985	5.1616917319951
ACSM1	0	0	0	0	0	0	1.00622605676141	0	2.79087657078838	0
ACSM2A	0	0	0	0	0	0	0	0	0	0
ACSM2B	0	0	0	0	0	0	0	0	0	0
ACSM3	7.82686958622539	2.33427497813557	8.60856269186794	8.54498050187629	4.63605720519106	2.08474941978765	8.61972395024068	5.66101105911575	7.83508563338677	7.94010419873761
ACSM4	0	1.23122239282533	0	4.80516540956727	0	0	0	0	0	1.01677185933238
ACSM5	0	0	0	0	0	0	0	0	0	0
ACSS1	9.77339874391675	5.77890054908858	10.3728075422953	0	8.77053408243283	6.15030589884714	5.59713008750335	7.37365443384093	7.42215259422063	8.38197799867393
ACSS2	9.89977471403498	9.04789284415171	10.1253787830315	9.12865489629337	10.4681641707932	9.50107593649242	8.3522371771078	9.34786550284545	9.81524913273889	8.79814677740117
ACSS3	0	0	0	0	0	0	0	0	0	0
ACTA1	6.59778247363188	0	2.29337166114876	0	1.60672181358535	7.19221618582003	1.59325795312754	3.05203968700601	1.75197804962985	4.03128897767673
ACTA2	4.88820702578283	6.99638731041058	3.61735208882823	7.52983183551072	7.89243107057119	5.87548154678086	0	10.4390909518384	7.97744742753889	5.73315654846685
ACTB	17.9426102754353	17.5738153750475	17.7325210947716	17.1042188642716	17.4743777326066	17.6557490921482	16.9946167228804	16.528961026561	16.8999206334362	18.1608817775925
ACTBL2	0	0	2.52835027175973	0	0	4.39920442479594	0	1.297935257349	0	2.02508523405051
ACTC1	1.28137157747761	0	0	0	0	1.84543436468932	0	0	0	0
ACTG1	17.1042667898457	16.9744341196789	16.9529852699841	17.7758263094116	15.1526055668913	16.377530561517	16.9354625246571	15.4275689101775	15.6161409500714	16.9239712429759
ACTG1P4	0	0	0	0	0	0	0	0	0	0
ACTG2	0.778502784269771	0	0	0	0	1.1996287809423	0	0	0	5.31790760461231
ACTL10	0.778502784269771	1.23122239282533	2.63288983628331	2.56105004343689	1.24106328170586	3.13435795067487	1.00622605676141	3.05203968700601	2.18659590520425	2.02508523405051
ACTL6A	11.0962242649623	10.513590931252	11.5556973992838	10.2630265599355	11.6473700572073	11.4692188845183	11.7279547445938	11.3018777316724	10.9440961834164	10.6126453675955
ACTL6B	0	0	0	0	0	0	0	0	0	0
ACTL7A	1.28137157747761	0	0.900808471049637	0	0.750060523894656	0	0	1.96994608446964	2.18659590520425	0
ACTL7B	0	1.23122239282533	0	0	0	0	0	0	0	1.01677185933238
ACTL8	0.778502784269771	3.18363726061449	2.29337166114876	1.78688289205768	3.65439859887566	0	1.59325795312754	10.3975688280212	1.12703909961398	3.93804200174084
ACTL9	0	0	0	0	0	0	0	0	0	0
ACTN1	11.8002136787093	13.2551632621312	12.0459659352894	12.102477495808	13.7348677964603	13.4559082017963	13.131527206412	12.3612077719005	12.1577444727344	12.1014497762233
ACTN1-AS1	0	0	0	0	0	0	0	0	0	0
ACTN2	5.45683855269777	0	0	0	2.52933214748602	6.05503694017774	0	0	2.18659590520425	0
ACTN3	0	0	0	0	0	1.1996287809423	0	0	0	0
ACTN4	15.4515955831013	14.0952065913427	15.6270110267341	14.7038231246143	16.4215934627343	16.3715962116229	15.4550122649868	14.1902603092674	14.4122945206062	15.6920639119511
ACTR10	10.0879025539017	9.52780743466938	9.3653853908598	9.30669241304379	9.32171616805788	9.9000349875005	9.14682966573947	9.77521590968141	9.86372605435677	8.91592417745458
ACTR1A	10.5042675130753	10.9220492814692	10.2353184773343	10.777822950583	10.1978148920341	10.8735832701003	10.3589295907575	10.8123389191147	10.4651905189595	10.6276542569501
ACTR1B	9.33113964368617	8.90108111601143	10.4978938876472	8.7144762623248	10.4415307683702	9.55802970991176	9.49016627422946	8.79118412094532	9.57659881818783	10.0262569602595
ACTR2	12.3741959814261	12.4300115116253	13.2455211076778	11.9328949605093	12.4564150399321	12.8097914459578	12.615354162097	12.1694016341198	12.4230300119557	12.460919741261
ACTR3	12.1209027981856	12.1697045115805	13.0092396967366	12.1684799944349	12.3757892019012	11.4592864456146	12.1957479243796	11.5943843744477	12.2245893822803	12.0445702470377
ACTR3B	9.638769485583	9.55907292868286	9.6408043399676	8.93276504940674	9.48848344203233	9.20237207248563	8.27917173121728	9.41722623967167	9.35452126765619	8.70922740142985
ACTR3BP2	0	0	0	0	0	0	0	0	0	0
ACTR3BP5	0	0	0	0	0	0	0	0	0	0
ACTR3C	6.25004683778294	6.09556393579017	6.40388646182148	0	7.05833269964417	8.45855395849691	7.3699019235173	8.13485413266835	7.16079954902783	7.28106157767051
ACTR5	8.15840373418749	7.97535750801138	7.80077485194819	8.26367135231047	8.50951052560278	8.8477389042507	8.68835214315334	8.00978977731055	7.63477292172134	7.3729974578061
ACTR6	9.72909298904696	8.63376364509544	9.19122303776529	9.14123252104647	8.27558498820989	9.07113392886687	8.91326628482292	7.24082034190496	9.41081926676586	8.9874808184003
ACTR8	8.7173690642008	9.06976652815633	8.18511807168399	8.41635526576223	9.70667003765232	7.91234474581283	7.93123747230938	9.03934751329924	8.58739684180666	8.39080246575154
ACTRT1	0	0	0	0	0	0	0	0	0	0
ACTRT2	0	0	0	0	0	0	0	0	0	0
ACTRT3	2.58675235679469	4.40700415993045	5.06680820515208	4.52708080888619	5.2148537218167	4.25967013529551	5.05644452129981	4.76859791155599	4.62538772838038	4.11887319469064
ACVR1	9.02133699026052	9.53043892836644	9.45545062880309	9.58967955629002	9.34912535870759	9.7785519548546	8.42177990735806	8.97388669867112	8.9191997744618	9.32101060725561
ACVR1B	8.48076672891729	8.61900408657243	9.21035570323011	7.85402317655911	9.46501249343282	8.91323318941282	9.1621506975716	8.67241155974308	7.71826400606613	8.35517604300498
ACVR1C	6.03081012326574	0	7.42839886704587	5.23879751787122	3.57407899945746	3.13435795067487	0	1.96994608446964	1.75197804962985	7.04432264164377
ACVR2A	8.65984349307007	7.05604703260476	9.02227495561019	8.34203223068008	7.76707578285715	8.77058691335271	7.43861818257403	8.31746367902323	8.55142253800615	8.51707466188256
ACVR2B	7.48479948760314	8.07244877645914	8.32821662013318	9.15989571750313	8.55206576421543	8.97402384559793	6.97811066515169	8.35651313564009	8.7823469832097	7.83410302997542
ACVR2B-AS1	0	0	0.519598262575586	0	0.750060523894656	0	0	0	0	0
ACVRL1	0	0	7.25087674415507	2.56105004343689	2.34800016376715	3.80405938858015	2.33187692926376	1.96994608446964	1.75197804962985	0
ACY1	9.98574985299589	9.25618314862384	10.8732104197	9.52396487285093	9.78458167646304	10.1177283248953	9.77894006409122	10.031957839756	9.67391870489381	10.5401317570724
ACY3	1.65354128939806	0	4.32743328919004	3.97307042387043	4.0602945485373	3.02368668432229	9.04582475057784	2.42661422726555	4.13565010772585	6.01010749814162
ACYP1	8.99123367482409	6.55441107227614	7.55353434708779	7.38927939674146	8.1872224111629	7.58705613858939	8.49620657810655	6.62552497369803	7.99094046010769	7.94610350940702
ACYP2	4.34443396761773	4.31231775194484	3.20751245430191	4.52708080888619	5.10481073952177	3.50772426710059	4.18166286393193	3.82057791097833	4.03503472018133	5.49203311939985
AD_1	5.91585623063746	5.11650846841913	6.32805998796648	5.57176841697169	5.84786317755208	6.72848186914449	5.33404412151226	5.70201635228209	5.04311294722393	4.73252212174767
ADA	8.95841567032191	9.66585151728573	9.85923944590534	9.02387984154435	9.55407381842698	8.90545103789369	12.7793665256498	9.71889035497142	8.70258551620065	9.71630545370822
ADAD1	0	0	0	0	0	0	0	0	0	0
ADAD2	0	0	0	0	0	0	0	0	0	0
ADAL	7.0895946229974	0	6.109951642006	4.80516540956727	7.31462679675344	7.03704135644942	7.98965618733498	7.15482253348483	7.09983729811022	7.0217760475603
ADAM10	12.6878033586772	11.7900625974452	11.8716578624108	12.3973960842316	11.316557146246	12.3408443443475	12.7128632192968	13.5072275767422	12.640889492054	12.7653015057792
ADAM11	4.00201343203058	2.95201500355794	4.35825699318466	6.62975601014399	5.13311834081263	2.289957467393	1.59325795312754	4.42107134442826	3.38857561926162	2.02508523405051
ADAM12	0	0	0	1.78688289205768	2.96691655020524	0	2.00932903816764	2.77295602173722	0	0
ADAM15	10.0258998528295	11.0794790817136	10.7391144873784	10.2971473183522	10.4485873665986	10.0247054831526	10.1117618922546	10.6826190157738	10.4444992890096	11.1379347596199
ADAM17	9.86367531640374	10.1390937536074	10.7076683288793	10.5084950560665	10.7663609646046	10.3295528376031	10.1365355856916	10.3206654495978	10.1742987684694	9.54308075759555
ADAM18	0	0	0	0	0	0	0	0	0	0
ADAM19	4.85292975468616	1.88569791346734	1.6634721445378	11.9535448990474	11.4759671924727	12.0096694863343	10.7076461894023	9.64983469462169	2.18659590520425	10.9714435008119
ADAM1A	7.64289819142887	5.94590308482921	7.27126527606597	5.71326664127647	6.28633712767399	6.38106110843656	6.38731572326605	7.86383945568591	6.88540265693916	6.91571460690598
ADAM2	0	0	1.45113143966302	0	0	0	0	0	0	0
ADAM20	3.36450898994596	3.18363726061449	1.6634721445378	1.78688289205768	3.30220556489199	4.60540553136137	4.25970156817803	4.76859791155599	5.63075816963743	3.02922402580181
ADAM20P1	1.65354128939806	1.23122239282533	0.519598262575586	0	1.24106328170586	1.55836975378187	2.00932903816764	3.05203968700601	3.21547700680843	0
ADAM21	4.06502896181766	5.05934650903545	3.27368297571787	3.43332551905779	4.00008967000655	3.86952196560283	4.18166286393193	4.76859791155599	6.70067170542018	4.49128325243016
ADAM21P1	1.65354128939806	1.88569791346734	1.45113143966302	3.43332551905779	0.750060523894656	1.1996287809423	2.00932903816764	1.96994608446964	3.01874128675561	0
ADAM22	8.7440909951629	7.83765467145358	8.99188355686042	9.68725362884183	10.5119380648453	9.14238907078312	8.49217096806606	8.86525940155007	9.22062607437547	1.01677185933238
ADAM23	1.28137157747761	0	0	0	4.82143141636884	0.7210688386451	0	4.51611041210912	6.43053987058065	0
ADAM28	2.58675235679469	0	5.94714807700779	0	0.750060523894656	0.7210688386451	4.01165190226913	1.96994608446964	1.12703909961398	2.3486702707103
ADAM29	0	0	0	0	0	0	0	0	0	0
ADAM30	0.778502784269771	0	0	0	0	0	0	0	0	1.6072819292223
ADAM32	4.66231331789713	2.67595881406756	3.51163805542439	6.76593450346296	4.5959425094379	1.84543436468932	3.59635649159391	3.28578752997948	5.69811600209981	2.61280824811082
ADAM33	0	0	0	0	0	0	0	0	0	0
ADAM3A	0	0	0	0	0	0	0	0	0	0
ADAM5	0	0	0	0	0	0	0	0	0	0
ADAM6	0	0	0	0	0	0	0	0	0	0
ADAM7	0	0	0	0	0	0	0	0	0	0
ADAM8	3.46138407884293	2.67595881406756	2.73036345332195	4.80516540956727	3.57407899945746	3.80405938858015	8.81975266564058	5.74188830264552	4.81937729200277	1.6072819292223
ADAM9	14.8994595067251	12.5820236941386	13.433252517974	14.1965790605027	12.5830180818666	11.8131153367878	12.3363221292189	13.5564463150548	13.9481104373685	13.8114257608688
ADAMDEC1	0	0	0	0	0	0	0	0	0	0
ADAMTS1	1.28137157747761	0	1.45113143966302	0	0	0	0	0	0	0
ADAMTS10	0	0	0	7.18577172252162	3.30220556489199	0	0	0	0	0
ADAMTS12	0	0	0	0	0	7.60157797785628	4.65578658457435	0	0	2.02508523405051
ADAMTS13	6.7202930655849	7.04136179525264	7.11308839860849	8.04014351650973	7.44454532579956	6.54029391647731	7.74707689445376	8.52022820782478	8.23726480871839	6.07724548918991
ADAMTS14	0	0	0	7.54883793463793	8.07496655690898	9.36299682330501	3.01087802971788	6.05841461969586	3.21547700680843	1.01677185933238
ADAMTS15	5.30848057382693	0	0	4.52708080888619	6.65179874814822	2.62929193382399	3.01087802971788	1.96994608446964	1.75197804962985	7.46778862419807
ADAMTS16	0	2.33427497813557	1.84853220713382	4.36495631412983	4.11808734886681	4.56645588265997	0	4.9834093407998	0	0
ADAMTS17	3.26065760682489	5.46352643695499	2.63288983628331	6.26624764385918	8.26283085754562	5.67035931866932	9.32981858170763	0	4.40120070819616	7.16239848702991
ADAMTS18	0	0	0	0	0	0.7210688386451	0	1.297935257349	0	0
ADAMTS19	0	0	0.519598262575586	0	7.40446256832231	0	0	3.05203968700601	5.19073370428333	0
ADAMTS2	0	0	1.20205280895204	6.89036026313735	0	2.77307333760268	2.00932903816764	0	0	2.83598841833723
ADAMTS20	0	0	0.900808471049637	0	0	0	0	0	0	0
ADAMTS3	0	0	0	0	0	0.7210688386451	0	0	0	0
ADAMTS4	1.28137157747761	0	0	0	0	0	0	0	0	2.61280824811082
ADAMTS5	0	0	0	0	0	0	0	0	0	0
ADAMTS6	5.45683855269777	7.472026515729	2.73036345332195	4.80516540956727	3.30220556489199	0	6.76719830193709	9.52969661863787	2.79087657078838	1.6072819292223
ADAMTS7	0	0	0.900808471049637	7.3023543035729	4.37670977988518	2.289957467393	0	8.34361373370217	5.52343056386769	0
ADAMTS8	0	0	0	0	8.13918150050936	0.7210688386451	0	0	1.12703909961398	0
ADAMTS9	3.63756346071472	8.28059165682443	5.76360778004965	0	5.99393316233826	9.98094382587784	7.44698207131122	4.60527375668325	2.18659590520425	2.02508523405051
ADAMTS9-AS2	0	0	0	0	0	0	0	0	0	0
ADAMTSL1	2.74906184362254	8.32370781760607	0	0	0	0.7210688386451	0	0	0	1.01677185933238
ADAMTSL2	0	0	0.900808471049637	0	8.53625428389338	7.45467238526277	2.00932903816764	0	3.6826859711497	0
ADAMTSL3	0	0	0	0	0	0	0	0	0	1.01677185933238
ADAMTSL4	6.01493836700462	4.65865982006408	5.15722484399153	6.31146548643855	4.88938895612593	5.34172151873582	2.81801176906595	7.45985851968737	4.13565010772585	4.3536297085041
ADAMTSL5	2.19432313304315	4.31231775194484	3.76268090526083	5.32951702612294	3.0875472367049	3.66348703691614	3.9184909192868	2.77295602173722	3.80993947330353	3.73125243072584
ADAP1	10.0916906537885	8.17018146467489	9.12778835249707	7.27977929936378	8.89560188041472	10.4326442122789	10.8555545361304	9.78717494448444	9.12901334665874	10.4374037832603
ADAP2	1.65354128939806	1.23122239282533	3.76268090526083	8.42666704690591	4.22715944910774	4.10518110656161	0	8.47362651584587	7.89372658081334	2.61280824811082
ADAR	13.4782064153218	13.5412221167919	13.4494467562264	13.7948751493505	12.9220802264642	13.3927747950454	13.5501280674753	14.3588000761106	13.6009094838728	13.5433705109608
ADARB1	7.0895946229974	7.7768977260668	6.5710950641941	7.56759689918773	8.33771725414555	6.08290459580776	6.4552266418074	7.57470523737717	7.40209318212121	7.63309386993242
ADARB2	0	0	0	0	0	0	1.00622605676141	0	0	0
ADARB2-AS1	0	0	0	0	0	0	0	0	0	0
ADAT1	8.6700141403095	9.05887114098817	8.68197773934348	8.28649782811733	9.2263981992162	9.34296984387972	8.48812403765416	9.03534208852079	8.81684960892719	9.15741320556766
ADAT2	8.50653504449182	8.68189933318208	8.53290021605892	7.72627901845556	7.32693306107184	7.77815436287369	7.7672555831533	7.59661687778253	8.15574957713546	8.552897395957
ADAT3	1.28137157747761	1.23122239282533	0.519598262575586	0	0.750060523894656	1.1996287809423	0	0	1.12703909961398	2.3486702707103
ADC	4.39436279140357	4.87286926625974	1.84853220713382	5.32951702612294	3.87157437254451	4.10518110656161	3.71191307127749	4.20985950144279	5.44716954436485	4.93914220695442
ADCK1	6.60839854175723	6.28200453398994	6.86739553422857	7.64028475549715	6.44152973663824	6.2642198249845	7.17221017659236	6.49160959546989	6.50766180407269	6.55655453709109
ADCK2	8.03792037268266	9.06976652815633	9.08120201352033	6.06971295185848	8.54154405502885	8.66392579687854	7.96657178233572	8.84251679713893	8.55596868936481	7.85338405515523
ADCK3	11.389163963113	9.89345177998253	11.7241601086626	10.8214596833016	10.0882212521287	10.0948150208968	12.4705734093017	10.1625580003408	11.2223905730294	11.9666643692154
ADCK4	7.87602190222385	6.8010030746753	7.72593344814691	7.6924938896116	8.47398558089626	7.34961921247596	7.9371869490348	7.79916920398599	8.03067851454898	7.71267024705056
ADCK5	6.42838736239966	6.72951662581748	6.19778386762256	7.0321704960765	6.02447833703417	6.66537056168153	7.30696730408606	6.26408419270961	5.09401677467845	7.21303268170861
ADCY1	1.94912367290415	0	0.900808471049637	1.78688289205768	0.750060523894656	5.49478013932547	0	0	0	0
ADCY10	0	0	2.52835027175973	0	0	0	3.71191307127749	1.297935257349	1.12703909961398	0
ADCY10P1	1.28137157747761	0	1.6634721445378	0	0.750060523894656	2.08474941978765	3.33311572344086	0	2.18659590520425	0
ADCY2	0	0	0	0	0	0.7210688386451	0	0	0	1.01677185933238
ADCY3	10.3538739323891	10.4173519537246	11.436185415928	10.0560922389503	11.065236306317	10.0896733742279	5.62688269203433	10.3928806165151	10.2222794076529	9.58789598817593
ADCY4	0.778502784269771	0	2.63288983628331	0	2.83527137556752	2.9038149987205	5.65603408836725	3.82057791097833	3.92687268750011	2.61280824811082
ADCY5	0	0	0	0	0.750060523894656	0.7210688386451	1.59325795312754	6.64668373448563	0	1.01677185933238
ADCY6	9.4945700624512	9.33656968565052	9.53517271960884	9.01707171073431	9.00877872986465	9.66330036140094	9.12353865746888	10.0716119443817	9.46500262145107	10.1260779279007
ADCY7	7.88914146048434	9.17778172964058	7.61225402490585	7.75929103516474	6.94314242407485	4.35417599815674	6.58215073074372	7.85477644622543	9.21775985561414	6.84041150911187
ADCY8	0	0	0	0	0	0	0	0	0	0
ADCY9	8.72957678744933	8.68662573452714	8.60213861539412	9.05744675839667	8.78844301531288	8.35950107545287	7.33427612771022	9.00698835134451	9.2904911019918	9.10475205980089
ADCYAP1	0	0	0	0	0	0	0	0	0	0
ADCYAP1R1	0	1.23122239282533	0	0	0	0	0	0	0	0
ADD1	11.261721832491	11.1834557676043	11.0535352284446	11.7984093000546	10.7105107001925	10.6687455648164	11.1215974625493	11.4079182559196	11.6214597694931	11.3135285140241
ADD2	0	0	0	0	0.750060523894656	0	0	0	0	0
ADD3	12.0588815293615	7.6077947426316	11.7407043117302	10.3817298013136	10.5531139179343	11.1309106409407	12.3107719193628	9.41414477824713	12.0357048342384	11.3428143420305
ADGB	0	0	0	0	0	0	1.00622605676141	0	0	2.02508523405051
ADH1A	0	0	0	0	0	0.7210688386451	0	0	0	0
ADH1B	0.778502784269771	0	1.84853220713382	0	0	1.84543436468932	0	0	0	0
ADH1C	0	0	8.32821662013318	0	2.52933214748602	2.77307333760268	0	0	0	1.01677185933238
ADH4	0	0	0.900808471049637	0	0.750060523894656	0	0	0	0	0
ADH5	10.9236686461852	10.7677889205481	10.3081690730257	10.3027564718663	10.4888486554394	9.10380496203434	10.4962324975013	9.57454921196145	10.5564978741998	11.1658360224567
ADH6	0.778502784269771	0	4.63491731537518	0	0	0	1.00622605676141	0	0	2.3486702707103
ADH7	0	0	0	0	0	0	0	0	0	0
ADHFE1	0	1.88569791346734	0	3.06213134928687	0	1.55836975378187	1.59325795312754	2.42661422726555	0	0
ADI1	7.89348826730665	6.72951662581748	7.97744550297153	6.94876743001885	8.01918050814598	8.08074065635944	7.13127742267311	7.18406176870286	7.12453217003798	8.3641654661932
ADIG	0	0	0	0	0.750060523894656	0	1.00622605676141	0	0	0
ADIPOQ	0	0	0	0	0	0	0	0	0	0
ADIPOQ-AS1	0	0	0	0	0	0	0	0	0	0
ADIPOR1	9.89110593447582	9.6753941006301	10.2742253414329	10.2514712575643	9.70313392204462	10.0327650415701	9.88431739368227	10.031957839756	9.52420137552275	10.099409414164
ADIPOR2	8.99123367482409	8.44582526539791	9.24581718683595	8.24047789942356	8.75922704461251	8.81280224026403	9.10251507848931	8.15714298009246	8.05657520266926	8.35967775621726
ADIRF	8.01416511667437	6.72951662581748	6.72092134984378	9.71275802009992	8.22058358702822	9.19121357063885	2.00932903816764	8.68269140029225	3.38857561926162	8.85664543837056
ADK	11.3740789338537	11.6064669670997	11.891385221022	11.4409091730883	11.5493552219509	11.572652697531	11.6151202468074	12.3086616155393	11.9622575856824	11.4240450722489
ADM	4.88820702578283	4.40700415993045	4.26373694711932	6.59360364072663	7.43888694912106	5.38713426810771	4.71238915320158	6.44405868461152	1.75197804962985	4.27954226614342
ADM2	3.36450898994596	0	1.45113143966302	1.78688289205768	1.24106328170586	1.55836975378187	5.36967557674696	1.297935257349	3.92687268750011	3.19960816092828
ADM5	3.93611922836142	2.67595881406756	2.01253005783088	0	2.69039633041672	1.84543436468932	3.9184909192868	4.42107134442826	3.6826859711497	1.01677185933238
ADNP	11.8359406484401	11.7289423152214	11.8877584131174	11.7784188597282	11.7144777493923	12.6813860531021	11.8464979247005	11.6537221522303	11.0969795746623	10.9743818151218
ADNP2	8.93751873207975	10.0520341019435	9.40928208457596	10.0393906382722	8.62862379550897	9.20712799347361	9.01802583887457	9.61536863997339	9.96633332682419	9.38202856642756
ADO	4.23907295270046	3.55842264557746	3.51163805542439	3.43332551905779	4.46843767054506	5.06264591955099	3.9184909192868	4.09139868231838	3.54311258458272	4.49128325243016
ADORA1	0	2.33427497813557	0	3.06213134928687	3.0875472367049	3.23714098698975	0	3.66336046221635	1.12703909961398	2.83598841833723
ADORA2A	0	0	0	0	0	0	0	0	0	0
ADORA2A-AS1	0.778502784269771	0	0.519598262575586	3.06213134928687	1.24106328170586	0.7210688386451	0	2.77295602173722	0	0
ADORA2B	8.49513924295193	8.35966588620705	8.8170831942094	7.62245323659947	8.50951052560278	8.49530968204711	7.64898780825209	6.12022890581414	7.84254743387709	8.94916209775483
ADORA3	0	0	0	0	0	0	0	0	0	0
ADPGK	9.1303222168514	9.06614386731727	8.89140918529126	8.46719256248983	8.87479741621427	8.85785542224222	9.24841903426334	9.67836863244491	8.83566708782024	8.74751799741782
ADPGK-AS1	0	0	0	0	0	0	0	0	0	0
ADPRH	0	5.17149163001277	3.85202241525865	4.80516540956727	5.83068119544659	5.45268063453325	1.59325795312754	6.76750632386319	3.38857561926162	1.01677185933238
ADPRHL1	5.02127494960958	4.10197765952176	5.42810660427068	7.11101435138185	5.54488244662552	4.64333120818013	3.9184909192868	6.02648504933363	6.30652872292292	5.28041064006705
ADPRHL2	7.49054962281696	7.78573552091084	6.60361791837778	5.41486784272202	6.91080571373583	6.6745572608352	7.20216517655684	7.25466781564162	6.81128383112824	7.03309338923007
ADPRM	6.35463771366807	7.08497653029201	6.62278542972257	6.12141306975409	6.3600436555741	6.06903805474903	6.12077050113384	6.56012053159369	6.79599191484853	6.69123600377863
ADRA1A	0	0	0	0	0	0	0	0	0	0
ADRA1B	0	0	0	0	5.43547958220253	0.7210688386451	4.01165190226913	0	0	0
ADRA1D	0	0	0	1.78688289205768	0	3.13435795067487	0	0	0	0
ADRA2A	1.28137157747761	0	0	0	0	2.62929193382399	5.47157576921279	0	0	4.42409762033809
ADRA2B	0.778502784269771	0	3.39756094078059	0	0	1.55836975378187	0	0	1.75197804962985	0
ADRA2C	0	1.88569791346734	0	6.73307589475599	9.06312278164469	4.88409597564492	0	5.33580906254751	6.284782807977	5.03232034632159
ADRB1	2.40383995434149	1.88569791346734	1.6634721445378	3.06213134928687	1.60672181358535	0	0	0	1.12703909961398	1.01677185933238
ADRB2	3.02741908964878	0	0.900808471049637	4.18227888147737	1.60672181358535	7.06525540050321	2.33187692926376	3.82057791097833	0	5.20235989877995
ADRB3	0	0	0	0	0	0	0	1.297935257349	0	0
ADRBK1	11.6669116161959	10.489450276728	10.9998716983356	10.3277312335479	10.6921958929954	11.0177099822574	12.1741844031017	11.682180058899	10.7344862628864	11.5480537648621
ADRBK2	2.74906184362254	7.6854079360655	8.73578763493878	8.80421079672896	8.12162882172103	3.33308585007816	9.03199224993116	6.66753665807007	9.82658156295508	8.73717548844401
ADRM1	10.384306760738	10.9018677586647	11.3181722998286	10.8789140353314	11.2865483600223	11.2064841854541	9.82779492426395	11.0845731530048	9.42579950396359	10.3653619495539
ADSL	12.1754673066313	12.3827379996563	11.5627447511322	11.7601875275374	12.3426501728515	11.4123521339455	11.810893687698	10.9410180160612	11.8789854113085	11.6360392423715
ADSS	10.9707104356305	10.2260755666559	10.8976785591451	10.8826641802768	9.92173365639913	10.6801931222598	11.1621670340011	10.8216716075628	9.72527695387518	10.8709608956946
ADSSL1	4.48931770474162	3.85564913170565	3.56546313513186	6.26624764385918	7.27070891262698	4.91543136263088	2.59532438469134	5.43643686236131	5.52343056386769	3.83834908750265
ADTRP	0	7.4829360725361	1.84853220713382	0	0	0	0	0	1.12703909961398	1.01677185933238
ADV21S1A1N	0	0	0	0	0	0	0	0	0	0
AEBP1	5.11359380153684	5.27554461311081	5.24230753460299	5.14198831523934	6.05439018587425	4.85206484338192	5.5667509534243	5.48423552458885	4.99034713897144	4.67588782718936
AEBP2	9.94863397237023	8.29304260505004	9.95246221339813	10.2999546211344	9.38928682696379	9.08842139755389	9.32301865798598	10.123472583353	9.79616166115683	9.278849369668
AEN	8.22889662155224	9.40699595505309	8.59730171586066	8.20497324166553	8.11454751471035	8.81902933197676	8.5669813069633	9.96615308194385	7.68544507648187	8.33702739206958
AES	10.0169630261394	10.2260755666559	10.3859558856183	9.64813119396208	9.60675309695077	9.87534832560367	9.22185782675084	10.6370914495106	10.2179828753122	10.8039959995103
AF007147	0	0	0	0	0	0	0	1.297935257349	0	0
AF020763	1.65354128939806	2.95201500355794	2.29337166114876	0	0.750060523894656	0	4.18166286393193	0	1.75197804962985	1.6072819292223
AF035281	1.94912367290415	3.18363726061449	1.20205280895204	0	0	1.84543436468932	1.59325795312754	3.05203968700601	1.12703909961398	2.02508523405051
AF047486	0	0	0	1.78688289205768	0	0	0	0	0	0
AF055024	0	0	0	0	0	0	0	0	0	0
AF063596	1.65354128939806	1.23122239282533	1.6634721445378	0	2.1405551785972	1.1996287809423	1.59325795312754	1.96994608446964	3.6826859711497	1.6072819292223
AF070569	0	0	1.20205280895204	0	0	0	0	0	0	0
AF070581	0	0	0	0	0	0	0	0	0	0
AF072097	8.54848510789226	8.34777916667331	7.96748393164392	9.39336420420507	6.71870544988672	7.61117862707908	8.36553435005345	7.75113433318802	8.85424228182087	7.70561470108699
AF075036	0	0	0	0	0	0	0	0	0	0
AF075112	0	0	0	0	0	0	0	0	0	0
AF079515	4.00201343203058	2.95201500355794	3.20751245430191	2.56105004343689	3.73048138193067	3.42304594709884	3.33311572344086	3.28578752997948	1.12703909961398	2.3486702707103
AF085962	0	0	0	0	0	0	0	0	0	0
AF085995	0	0	0	0	0	0	0	0	0	0
AF086102	0	0	0	0	0	0	0	0	0	0
AF086125	0	0	0	0	0	0	0	0	0	0
AF086126	2.19432313304315	2.33427497813557	1.20205280895204	3.43332551905779	1.60672181358535	2.08474941978765	1.00622605676141	2.42661422726555	1.75197804962985	2.61280824811082
AF086132	0.778502784269771	0	0	0	0	0	0	0	0	0
AF086154	0	0	0	0	0	0	0	0	0	0
AF086165	1.94912367290415	0	0	0	0	0	0	0	0	0
AF086184	1.28137157747761	0	0	0	2.96691655020524	3.02368668432229	0	0	1.12703909961398	1.01677185933238
AF086203	0	0	0	0	0	0	0	0	0	0
AF086219	0.778502784269771	0	0.519598262575586	0	0	0	0	0	0	0
AF086258	0	0	0	0	0	0	0	0	0	0
AF086285	0	0	0	0	0	0.7210688386451	0	0	0	0
AF086288	0	0	0	0	0	0	0	0	0	0
AF086294	0	0	0	0	0	0	0	0	0	0
AF086303	0	0	0	0	0	0	0	0	0	0
AF086346	0	0	0	0	0	0	0	0	0	0
AF086351	0	0	0	0	0	0	0	0	0	0
AF086476	0	0	0	0	0	0.7210688386451	0	0	0	0
AF088041	2.58675235679469	1.23122239282533	3.06530552933603	0	2.69039633041672	2.77307333760268	1.59325795312754	1.96994608446964	1.12703909961398	1.01677185933238
AF090102	0	0	0	0	0	0	0	0	0	0
AF090939	0	0	0	0	0	0	0	0	0	0
AF116693	1.28137157747761	0	2.01253005783088	0	0	0	0	1.297935257349	1.12703909961398	1.01677185933238
AF119915	0	0	0	0	0	0	0	0	0	0
AF131837	0	0	0	0	0	0	0	0	0	0
AF143870	0	0	0	0	0	0	0	0	0	0
AF143871	0	0	0	0	0	0	0	0	1.75197804962985	0
AF157115	1.94912367290415	1.23122239282533	0.519598262575586	0	2.52933214748602	2.77307333760268	2.00932903816764	1.96994608446964	0	1.01677185933238
AF161365	0	0	0	0	0	0	0	0	0	0
AF161442	0	0	0	0	0	0	0	0	0	0
AF188711	0	0	0	0	0	0	0	0	0	0
AF198444	0	0	0	0	0.750060523894656	0.7210688386451	0	2.77295602173722	0	0
AF216583	0	0	0	0	0	0	0	0	0	0
AF258550	0	0	0	0	1.24106328170586	0	0	0	0	0
AF258560	0.778502784269771	0	1.45113143966302	0	0	0.7210688386451	2.00932903816764	0	1.12703909961398	0
AF268386	0	0	0	0	0	0	0	0	0	0
AF279775	0	0	0	0	0.750060523894656	0	0	0	0	0
AF279780	0	0	0	0	0	0	0	0	0	0
AF279782	0	0	0	0	0	0	0	0	0	0
AF289551	1.28137157747761	0	1.6634721445378	0	1.60672181358535	1.84543436468932	1.59325795312754	2.42661422726555	0	1.6072819292223
AF339801	0	0	0	0	0	0	0	0	0	0
AF339817	1.65354128939806	2.67595881406756	2.01253005783088	0	2.34800016376715	1.55836975378187	1.00622605676141	3.82057791097833	1.12703909961398	0
AF380582	0	0	0	0	0	0	0	0	0	0
AF387615	0	0	0	0	0	0	0	0	0	0
AF397448	0	0	0	0	0	0	1.59325795312754	0	0	0
AF401214	0	0	0.900808471049637	0	0	0	0	0	0	0
AF420437	5.35964722407448	4.21097767524701	6.7733238595123	5.41486784272202	4.7862132688958	3.66348703691614	6.80672976246383	5.92622394586878	6.284782807977	2.61280824811082
AF508906	0	0	0	0	0	0	0	0	0	0
AF508907	0	0	0	0	0	0	0	0	0	0
AF520419	0	0	0	0	0	0	0	0	0	0
AF520792	0	0	0.519598262575586	0	0	0	0	1.297935257349	0	0
AF520793	0	1.23122239282533	0	0	0	0	0	0	0	0
AF532840	0	0	0	0	0	0	0	0	0	0
AF548120	0	0	0	0	0	0	0	0	0	0
AFAP1	8.6801135886153	8.05061603105891	9.41936573207891	8.5637893646931	6.86933813838803	8.28047639764121	8.67417290921775	9.30857805193081	8.75096955455354	9.11543919086549
AFAP1-AS1	7.93203118183494	1.88569791346734	1.45113143966302	2.56105004343689	1.24106328170586	0.7210688386451	8.47999596042237	2.42661422726555	8.335726544618	0
AFAP1L1	0	0	0	6.79806136460884	6.12656410984276	6.0408986144274	0	0	0	0
AFAP1L2	4.66231331789713	0	2.907532932473	5.64425158648571	11.3284645472644	5.36460657226668	9.30702640804265	9.78001142609213	5.40747206190865	7.90972762667859
AFF1	10.7819829258621	10.7986795729802	10.3384367874614	11.2508793780909	10.4013629910595	10.1135124849108	11.6945383598113	10.6357693139724	10.8647849605957	11.0048781134883
AFF2	0	0	0	0	3.80275202051226	6.31209772448308	0	1.297935257349	0	0
AFF3	0.778502784269771	6.96560603115289	0	0	6.19529875237506	3.58770677740906	0	4.09139868231838	0	1.01677185933238
AFF4	11.6461318865037	10.9260519280964	10.9780206885108	10.899420234548	11.5036729335704	11.2555185757926	11.0919044265542	11.6139884809142	11.9196797489288	11.2194510681041
AFG3L1P	5.96624773331001	5.59000424914311	5.30693603002876	6.06971295185848	5.88162517107687	5.43116104404718	6.03460282185144	5.85529030606277	5.59586200267661	5.70512973523885
AFG3L2	11.9897663444677	12.5880359315412	12.6503564762942	12.0707759264944	12.8355001193806	12.1785974361984	11.6025405210571	11.9255818348297	12.5169587655732	12.6365083590135
AFM	0	0	0	0	0	0	0	0	0	0
AFMID	7.94045821406232	7.09922660805398	7.25497756657612	8.52592317926672	7.89656526609164	7.67665166010968	9.21697553452715	7.13997764800492	8.23159259340212	8.25240886204207
AFP	0	0	0	0	0	0	0	0	0	0
AFTPH	9.89761239754453	9.76303288247945	10.961490884783	9.77057132301809	9.75869732281211	10.6356126752884	10.4605328091896	9.93424247996683	10.2165478496799	10.1830690758747
AGA	8.22200032629119	9.67063069876903	7.60263188494563	8.48703627533277	8.00009527419691	8.3480633606203	10.1429848861153	10.0716119443817	8.20289209492221	8.15217345450878
AGAP1	10.6169874715033	10.0792472854705	11.5596398680994	10.7595840385227	10.8766823046311	11.4016732181687	10.9475840908261	11.0913410003917	10.6251660668391	11.5554308370784
AGAP11	6.75892228498463	5.66855469989208	5.69281917632735	8.64552045323925	8.49049047398243	8.07728130487132	1.00622605676141	7.4717634349233	6.78053617313226	7.49259526395984
AGAP2	2.58675235679469	2.95201500355794	0.519598262575586	8.30896875913974	1.60672181358535	1.55836975378187	8.05677261487052	1.96994608446964	6.0471351613621	2.61280824811082
AGAP2-AS1	4.92264223446031	6.6151719038415	3.66743938134061	5.14198831523934	5.62679831842749	4.30769677161783	1.00622605676141	4.76859791155599	3.92687268750011	3.02922402580181
AGAP3	9.05858771212256	9.7786118838182	9.66334925908145	9.0837490751436	9.32171616805788	10.0039019208097	8.50824611492752	9.71889035497142	9.20623769539897	9.67716595681135
AGAP4	10.7403592262684	10.7932116727111	9.9385065138049	10.5253855807107	8.32243324223002	10.423137315605	9.78555042714694	11.3750158859554	10.1444234301316	10.7646506158713
AGAP5	10.2702700481661	9.8687101407677	9.30733335300546	10.8116575035827	10.1604827121351	10.2372449209803	10.8758306779532	11.2552855529472	10.9698770120629	10.1114712874938
AGAP6	12.3807903741081	11.8091516118254	11.0924406271705	11.3584775384946	11.0317968048627	11.4751456896864	11.628051054254	12.1579340860834	11.6887256603407	12.009906920815
AGAP7	7.1848818320574	6.78346079303451	3.33695115792615	9.72534310666435	6.20866127155396	1.84543436468932	6.61221065002829	6.08965280237343	4.47986464794047	4.73252212174767
AGAP8	10.9247308580922	11.4003750109421	9.03544699244495	10.6970665333079	10.9951560679799	10.0741375649081	11.0396343169502	10.6238152513071	11.0662382389385	10.0584589005296
AGAP9	11.192853206467	12.0105916791844	9.07889056942984	10.1210297940809	10.4598066191139	11.3165756398128	11.7394912683917	11.2344731570663	11.5599848367385	10.3082848411609
AGBL1	0	0	0	0	0	1.1996287809423	0	0	0	0
AGBL1-AS1	0	0	0	0	0	0	0	0	0	0
AGBL2	4.53454991201065	5.27554461311081	4.38843589006217	0	6.3600436555741	4.30769677161783	6.38731572326605	5.22763268476954	4.93557794460676	3.02922402580181
AGBL3	0	2.67595881406756	0.900808471049637	1.78688289205768	2.1405551785972	2.62929193382399	3.81889629651685	3.28578752997948	3.38857561926162	1.01677185933238
AGBL4	2.19432313304315	0	1.45113143966302	0	1.24106328170586	0	0	0	0	0
AGBL5	9.00736690686078	8.61900408657243	9.10865428267821	9.52396487285093	9.323252639349	9.66099120323112	8.92827912362121	8.8562053358357	9.16219099181248	8.56073863610017
AGER	5.17201295109305	6.09556393579017	5.926728364497	6.2195665704763	5.74156084645862	5.68861176294298	5.59713008750335	5.78068787769096	7.06198385919159	6.33671434393406
AGFG1	10.4462735091619	10.2942414231065	11.0508841929243	10.2659009818951	9.79347716337937	10.6698944167749	9.95052207446916	10.1717100328273	10.3015725599445	10.678087978141
AGFG2	7.20600533831491	7.92824286771388	7.13104898940877	6.69945142625388	8.1251564835583	7.29705455330363	9.88892914472841	8.57644008946399	7.56431677276403	7.65523543542944
AGGF1	10.8069688251705	10.4703908983152	10.4730252860674	10.9663318101725	10.5988671392056	10.5998938327237	10.9170535277484	11.6220232429043	10.4022047025524	10.7638017106158
AGK	8.20810804491186	10.2849210735458	8.582692949824	9.59882770503822	9.831762659693	9.9651209916799	7.61969222610235	9.8432375158686	8.96435883116042	9.27408781601794
AGL	12.844609862355	11.5394638754746	11.6870809319845	12.0789711794134	11.3688252757848	10.911472868464	11.8563430456005	11.2732533194128	11.6902773100219	12.3088868847046
AGMAT	8.84404413967085	9.03312394255436	8.90712916121742	0	7.84187398355251	8.4744212125613	9.82458890341637	4.68924579452876	7.68544507648187	9.31870036203085
AGMO	5.1430990524454	0	4.50320878407371	0	2.69039633041672	0	0	3.05203968700601	0	3.02922402580181
AGO1	9.4598185294138	10.2942414231065	9.15437630301755	10.4388831713808	9.74271119565862	9.72429023029969	9.15195477598322	9.79193093856396	9.94569465629233	10.1194568731328
AGO2	10.5177051482204	11.4323849679723	10.1640547104574	10.164807271261	8.7906660810212	10.6107026466767	10.2591557756681	9.75343661157157	10.0890374904182	10.2476423474978
AGO3	9.06245346755993	8.9132304705569	8.56132676242523	9.52875934868108	9.31863830771571	9.08153124828146	9.42179810182852	9.36072711359963	9.70290423798459	9.20572134801061
AGO4	7.26758122562932	7.4162058572349	7.6376036676002	6.97710757382101	6.77368358145297	8.02437026414717	7.49617201818916	8.27732779544105	8.54686201573672	7.68423863793248
AGPAT1	8.87074508085517	9.78523744149018	9.25608328267553	9.38809712042312	9.28591801789676	9.770006058519	9.08921804567875	9.80139614770252	9.37524834383478	9.71103036474919
AGPAT2	8.27626914494922	9.74501984484351	9.18048310837547	8.0667602848031	8.91814551963017	8.81902933197676	9.48408314885825	7.70144488232571	6.9140158584813	8.39080246575154
AGPAT3	9.23849994429228	9.74275231884771	9.70516267962149	9.04411356385718	10.1309585891851	9.74515081019052	8.47591468460201	9.98080654165308	9.88013407254311	10.047339563767
AGPAT4	6.79654409419303	4.65865982006408	2.01253005783088	6.43919066723217	1.89819037280479	4.35417599815674	1.59325795312754	3.28578752997948	6.19436520176298	6.18263367868613
AGPAT4-IT1	1.28137157747761	1.23122239282533	0	0	0	1.84543436468932	0	0	3.01874128675561	2.3486702707103
AGPAT5	9.39077673537798	9.91375054922008	9.87464579794524	10.2485679125082	8.27240701053179	8.42356426355276	8.97818490036997	9.07490454460976	9.70085304509603	9.95366981003166
AGPAT6	10.1473500049638	10.6601651779701	10.0536254273083	9.8300464855229	10.0035495812052	8.91129158345919	9.53007786937772	9.95559444553505	10.0265348535493	9.93870360484882
AGPAT9	9.26558095653234	7.84612907232222	7.54351110181326	8.64552045323925	7.5894909459146	6.85508398629571	7.84526110989242	7.50689986489961	7.97065329088591	7.64051221308665
AGPHD1	6.84223233489791	4.80493970805077	7.21764364761043	6.51846203892899	6.29888602901204	6.1370752003153	6.91921285180733	6.46803003961752	6.58086940505152	6.89104773459997
AGPS	12.2691845770417	11.9815582444527	12.570857609326	12.120851872339	12.3689244839589	12.3334320243457	12.5169939701881	11.7157298874129	12.3198868511324	12.6933417765873
AGR2	15.6963071619056	3.38316616979384	11.3359450822801	3.97307042387043	2.83527137556752	4.39920442479594	12.8967850628043	10.2429084356584	9.85268277695084	14.2760023920961
AGR3	9.74721908673601	0	8.10559924084819	0	0	0	5.50400349659751	0	0	8.03884723979247
AGRN	10.3033153948638	9.96911315225655	10.9492053337402	10.3522809992452	12.4393362476194	10.8254220888499	9.88892914472841	12.3475430656302	11.3482881561229	12.1303879521576
AGRP	0	2.33427497813557	0	0	1.24106328170586	0	1.00622605676141	0	1.12703909961398	1.01677185933238
AGT	0	0	2.82166613737351	0	0	1.55836975378187	9.23157312184553	0	0	2.83598841833723
AGTPBP1	10.6326733710866	10.1697999148146	11.044679432913	9.97761142414763	10.1133049635991	10.4467881156049	7.31612780214923	8.28409513007145	10.6284072430812	10.0926645404126
AGTR1	0	0	0	0	0	0	0	0	0	0
AGTR2	0	0	0	0	0	1.84543436468932	0	0	0	0
AGTRAP	7.40788420328672	7.71346916965054	6.87807009503035	6.94876743001885	7.04349510815813	5.79352754407276	7.32523050176008	7.45985851968737	7.40209318212121	7.72667865904937
AGXT	0.778502784269771	0	0.900808471049637	0	0	1.55836975378187	0	0	2.52014591229146	2.61280824811082
AGXT2	0	0	0	0	0	0	0	0	0	0
AGXT2L1	0	0	0	0	1.60672181358535	0	0	5.96042437616939	4.93557794460676	0
AGXT2L2	7.06668184474487	6.78346079303451	6.55787782068883	6.97710757382101	7.17184042151406	7.32649325403125	8.07307495377459	6.94879309578119	8.01755373917702	7.30926266814522
AHCTF1	12.7344358297853	12.1823091645183	12.6982950660385	12.5637188571381	12.0326266782112	12.5634803830169	12.3187694709715	12.828904642441	12.8059966068789	12.1148268093196
AHCTF1P1	6.30328988213611	4.40700415993045	6.38155402514876	4.9263896133824	5.60675125677158	5.96805083765685	5.43840236487289	5.48423552458885	5.85391616750832	5.241913029558
AHCY	13.0631809115495	12.3518277744055	13.0121954489005	12.9295415922206	13.2501180998129	13.1767254161213	13.11980452105	12.9654168632627	11.5423376291452	12.5418829156382
AHCYL1	11.8449462683623	11.2480315790669	11.5203607535531	11.7794249877712	11.1215113848323	10.5552085253229	11.0656666637121	11.0640770074117	12.242679418839	11.6323233210502
AHCYL2	10.1151435565425	8.40051468544918	10.5522246133044	8.79627987404042	8.8105210107878	8.99800652351799	8.59735564152793	8.94855231244103	8.67359351410453	10.5811874610607
AHDC1	7.40788420328672	7.27270477385467	6.57765855291044	8.28649782811733	7.33913523954253	6.8949306724437	7.68479005354097	7.10982161779854	7.65186215723425	7.78808584059076
AHI1	9.94235408482617	10.4385219049966	10.0057566925269	10.3277312335479	8.70132310659944	9.02339581217386	12.2665656741332	9.08268849354114	9.99674808247201	9.86145119300284
AHNAK	15.6144524554383	16.3201188491715	15.2711045821473	16.2201486553764	15.7609419702944	16.6809486641988	16.0674533569893	15.5693565091126	16.8393815927467	16.2413181057913
AHNAK2	12.2934411903976	10.5516540529221	9.31127701329049	14.153575434504	11.8841273475342	13.7805387055542	8.62710364246234	11.7356149976009	10.3715851257694	12.6482855698688
AHR	12.2404665476392	5.05934650903545	11.8509798702281	10.6205313733071	9.86484447320729	11.578781998699	10.2955037835429	11.9261227402344	10.5711693472086	11.5331854810855
AHRR	2.58675235679469	3.71467677801425	4.38843589006217	5.57176841697169	7.2122044508244	4.39920442479594	4.91890349639041	6.17950313223847	5.23676463049037	4.42409762033809
AHSA1	12.5832132568417	12.9159675372549	11.9051497693841	12.4906526054164	12.2300341582224	12.1504783725424	11.5851215246912	12.030420958046	11.7021181711064	12.1506619838576
AHSA2	7.49054962281696	7.63739113823521	8.32821662013318	7.9138896324177	8.97594342585604	8.37367187008656	8.27447990504575	8.80065421501034	9.07935071995314	7.30926266814522
AHSG	0	0	0.519598262575586	1.78688289205768	0	1.1996287809423	0	0	0	0
AHSP	0	0	0	0	0	0	0	0	0	0
AICDA	0	0	0	0	0	0	0	0	0	0
AIDA	10.3049479589633	10.7097657963904	10.1754581579855	10.4840174526255	10.6033004234199	10.6875856189986	9.89199547572063	9.6366757820288	10.5587647580361	10.54804249732
AIF1	0	0	1.20205280895204	0	0	0	0	0	0	0
AIF1L	4.98914083816986	8.88060202561854	7.48186367520779	7.98538989124051	8.49867264838431	6.18928519153907	4.25970156817803	6.34397992853801	6.74911890389842	5.45884882112385
AIFM1	12.1556991216646	11.6561091987677	11.5412887188312	11.7652749397175	12.1470113822627	11.742252041392	12.16913779456	11.4032636099021	11.8689724854144	12.1343342574838
AIFM2	8.02609163805143	9.30002391765066	7.31513089960189	7.80743451953775	9.38193337471967	8.69811220098456	8.94017791726098	10.2077484034784	9.13510267390633	9.58981324939378
AIFM3	3.02741908964878	1.88569791346734	7.50270688537104	6.12141306975409	4.63605720519106	5.67035931866932	9.21941874593739	6.08965280237343	5.28137218192927	9.21071357472894
AIG1	8.19408068750396	7.3932584707252	7.58645098424963	8.10578674934091	7.7580154925724	8.20323286865419	6.89496355797625	7.3219790005696	8.59625198263678	8.56073863610017
AIM1	11.033109194845	3.85564913170565	11.7309845955636	9.25554942985326	6.41871382384329	9.52920097661601	10.5212020305466	9.45069490716113	11.045373962663	12.3161432206627
AIM1L	4.29271506994856	1.88569791346734	8.0190311985263	5.77913036094255	6.44152973663824	7.26700261036866	7.11036713345365	8.87873484316002	7.94315219234381	6.24235875551541
AIM2	0	0	0	0	0	0	0	0	0	0
AIMP1	10.6481905563024	10.1765356537633	10.5060890640876	9.18441025316122	10.1300810195847	10.4400702144929	10.7471277195726	10.6090689241493	10.2617751307233	10.4116210641985
AIMP2	8.6700141403095	8.34179887742084	9.02587927266559	9.07721831490126	9.51427158666328	8.65699021927919	8.68482037804084	8.49127902359884	8.08201522484198	8.57242116171944
AIP	8.9141770050065	8.85982804302608	9.08466225071356	8.53548330762572	9.14706907315682	9.25231121901869	9.05679604727069	9.6911543603424	8.30364686108361	8.46788391815327
AIPL1	0	0	0	0	0	0	0	0	0	0
AIRE	0	0	1.20205280895204	0	0	0	0	0	1.12703909961398	0
AIRN	0	0	0	0	0	0.7210688386451	0	0	0	0
AJ004954	0	0	0	0	0	0	0	0	0	0
AJ011378	0	0	0	0	0	0	0	0	0	0
AJ011981	0.778502784269771	1.23122239282533	0	0	0	2.46957859079034	1.00622605676141	0	1.12703909961398	1.01677185933238
AJ276246	0	0	0	0	0	0	0	0	0	0
AJ297365	0	0	0	0	0	0	0	0	0	0
AJ420422	0	0	0	0	0	0	0	0	0	0
AJ420489	0	0	0	0	0	0	0	0	0	0
AJ420595	1.28137157747761	1.88569791346734	1.20205280895204	0	0	2.08474941978765	1.00622605676141	0	1.12703909961398	1.01677185933238
AJ515158	0	0	0	0	0	0	0	0	0	0
AJ606316	0	0	0	0	0	0.7210688386451	0	0	0	0
AJ606328	0	0	0	0	0	0	0	0	0	0
AJ606330	0	0	0	0	0	0	0	0	0	0
AJ606331	0	0	0	0	0	0	0	0	0	0
AJAP1	0	0	0	0	0	0	0	1.297935257349	0	0
AJUBA	8.51784153595999	6.94996555572344	7.15757746481379	6.55652199571915	7.20555505041865	8.83345553184956	6.67051434237537	8.32404576349461	8.60943361025077	8.81791106342636
AK000154	6.29016219939529	6.69239964658907	6.44754025215943	6.01609103693336	6.79155370146333	5.85945895903673	6.4717163807426	6.74805890236847	6.99660037090962	6.55655453709109
AK000451	3.55216143990991	3.98406434778677	6.26439192871822	3.7282934732214	4.22715944910774	4.78578674654358	3.33311572344086	3.66336046221635	4.47986464794047	4.20144323587829
AK000470	8.41878803310945	8.66283734777763	10.0606706920506	9.5143278546775	5.5021116130546	8.77699850053681	5.94295986346846	7.3219790005696	8.00430846539886	5.03232034632159
AK000798	0	0	0	0	0	0	0	1.297935257349	0	0
AK000807	0	0	0	0	1.24106328170586	0	0	0	0	0
AK000840	0	0	0	0	0	0	0	0	0	0
AK000953	0	0	0.519598262575586	0	0	1.1996287809423	0	0	0	0
AK001057	0	0	0	0	1.24106328170586	0	0	0	0	0
AK001351	0	0	0	0	0	0	0	0	0	0
AK001394	0	0	0	0	1.60672181358535	0	0	0	0	0
AK001533	2.89494344844956	3.71467677801425	2.63288983628331	3.06213134928687	2.83527137556752	2.46957859079034	2.59532438469134	3.48689090170962	2.18659590520425	2.61280824811082
AK001558	0	0	0	0	0	0	0	0	0	0
AK001582	0	0	0	0	0	0	0	0	0	0
AK001928	1.65354128939806	3.18363726061449	0.519598262575586	0	1.24106328170586	1.84543436468932	1.59325795312754	0	2.18659590520425	2.02508523405051
AK001975	0	0	2.15977383526942	1.78688289205768	1.60672181358535	2.62929193382399	0	0	0	0
AK002090	0	0	0	0	0	0	0	0	0	0
AK021537	0	0	0	0	0	1.1996287809423	0	0	0	0
AK021551	0.778502784269771	0	0	0	0	0	0	0	0	0
AK021563	1.28137157747761	0	0	0	0.750060523894656	0	1.59325795312754	1.297935257349	2.18659590520425	0
AK021570	0.778502784269771	0	0.519598262575586	0	0.750060523894656	0	1.00622605676141	0	1.12703909961398	0
AK021664	0	0	0	0	2.1405551785972	2.08474941978765	0	0	0	0
AK021739	0	0	0	1.78688289205768	0	0	0	0	0	0
AK021804	0	0	0	0	0	0	0	0	0	0
AK021876	0	0	0.900808471049637	0	0	0	0	0	1.75197804962985	0
AK021888	0	0	0	0	0	0.7210688386451	1.59325795312754	0	0	0
AK021933	0	0	0.900808471049637	0	0.750060523894656	0	0	0	0	0
AK021977	0	0	0	0	0	0	0	0	0	0
AK022030	5.56978682334001	6.20503163792128	6.03562047857457	5.0382126499667	5.10481073952177	4.85206484338192	5.4044481810652	6.68809246000961	5.59586200267661	5.42488322442702
AK022382	3.26065760682489	0	2.82166613737351	0	3.39863595452041	4.39920442479594	3.59635649159391	1.297935257349	4.55446025519141	3.02922402580181
AK022787	0	0	0	0	0	0	0	0	0	0
AK022793	0	0	1.20205280895204	0	0	0	0	0	0	1.6072819292223
AK022898	0	0	0	0	0.750060523894656	0.7210688386451	0	0	0	0
AK022914	0.778502784269771	6.33112896779873	3.71584593836698	0	3.93726256647625	3.13435795067487	6.27905121627784	0	5.63075816963743	4.55547881114794
AK022915	0	0	1.6634721445378	0	0.750060523894656	1.1996287809423	0	1.297935257349	1.12703909961398	1.01677185933238
AK022993	3.26065760682489	2.67595881406756	2.907532932473	0	2.52933214748602	2.08474941978765	1.59325795312754	1.96994608446964	1.12703909961398	2.61280824811082
AK022997	0	0	0	0	0	0	0	0	0	0
AK023033	0	0	0	0	0	0	0	0	0	0
AK023040	0	1.23122239282533	0.900808471049637	0	1.24106328170586	1.55836975378187	0	0	2.18659590520425	1.01677185933238
AK023159	1.28137157747761	1.23122239282533	0	0	0.750060523894656	0.7210688386451	0	1.297935257349	0	0
AK023178	0	5.66855469989208	6.09172479515352	6.06971295185848	6.03951178153387	7.77815436287369	7.54373994319069	5.57532917035551	5.28137218192927	6.64772437039039
AK023304	0	0	0	0	0	0	0	0	0	0
AK023417	0	0	0	0	0	0	0	0	0	0
AK023457	0	0	0.519598262575586	0	0.750060523894656	0	0	1.96994608446964	0	0
AK023507	0	0	0	0	0	0	0	0	0	0
AK023515	0	0	0	0	0	0	0	0	0	0
AK023548	0	0	0	0	0	0	0	0	0	0
AK023566	2.40383995434149	2.33427497813557	1.6634721445378	0	2.34800016376715	3.50772426710059	2.33187692926376	2.77295602173722	2.18659590520425	2.61280824811082
AK023614	0	0	0	0	0	0	0	0	0	0
AK023627	2.19432313304315	1.23122239282533	1.20205280895204	1.78688289205768	1.60672181358535	0.7210688386451	2.59532438469134	1.297935257349	1.75197804962985	2.83598841833723
AK023809	0	0	0	0	0	0	0	0	0	0
AK024092	0	0	0.900808471049637	0	0.750060523894656	0.7210688386451	0	1.297935257349	1.12703909961398	0
AK024119	0	0	0	0	0	0	0	0	0	0
AK024134	0.778502784269771	0	0	0	0	0	0	0	0	0
AK024141	0	0	0	0	0	0	0	0	0	0
AK024242	0	0	0	0	0	0	0	0	0	0
AK024243	0	0	0	0	0	0	0	0	0	0
AK024248	9.87800430986968	9.26252827301489	9.11656377446509	10.5656005012578	9.41833146344522	8.65699021927919	9.89352620071071	10.0871733542622	9.82469899551683	9.21816967316632
AK024535	0	0	0	0	0	0	0	0	0	0
AK024736	0	0	0.519598262575586	0	0	0	0	0	0	0
AK024936	0	0	0.900808471049637	0	0	0.7210688386451	0	0	0	0
AK024998	0	0	0	0	0	0	0	0	0	1.6072819292223
AK025061	0	0	0	0	0	0	0	0	0	0
AK025117	0	0	0.900808471049637	0	1.89819037280479	1.1996287809423	1.00622605676141	1.297935257349	1.75197804962985	0
AK025127	1.65354128939806	2.33427497813557	1.20205280895204	7.11101435138185	0	2.08474941978765	1.59325795312754	1.96994608446964	1.75197804962985	2.61280824811082
AK025140	1.28137157747761	1.23122239282533	2.15977383526942	0	2.1405551785972	3.13435795067487	0	2.77295602173722	1.12703909961398	0
AK025288	0.778502784269771	0	0	0	0	0	1.00622605676141	0	0	0
AK025321	0	0	0	0	0	0	0	0	0	0
AK025511	2.89494344844956	3.18363726061449	3.97644649174192	2.56105004343689	3.0875472367049	2.46957859079034	5.76708373268128	3.28578752997948	1.12703909961398	3.02922402580181
AK025664	0	0	0	0	0	0	0	0	0	0
AK025726	0.778502784269771	0	0.900808471049637	0	0	1.55836975378187	0	1.297935257349	1.12703909961398	1.6072819292223
AK025793	0	0	0	0	0	0	0	0	0	0
AK025975	0	0	0	0	0	0	2.00932903816764	1.297935257349	0	0
AK026244	0	0	0	0	0	0	0	0	0	0
AK026379	0	0	0.519598262575586	0	0	0	0	0	0	2.3486702707103
AK026392	0	0	0	0	0	0	0	0	0	0
AK026502	0	0	0	0	0	0	0	0	0	1.01677185933238
AK026512	0	0	0	0	0.750060523894656	0	0	0	0	0
AK026714	1.28137157747761	0	3.80804312918505	0	0.750060523894656	1.1996287809423	0	1.297935257349	2.52014591229146	2.3486702707103
AK026736	0.778502784269771	0	0.900808471049637	0	0	2.08474941978765	0	1.297935257349	0	1.01677185933238
AK026758	0	0	0	0	0	0	1.00622605676141	1.96994608446964	1.12703909961398	1.01677185933238
AK026777	1.94912367290415	0	0	0	0	0	1.00622605676141	1.297935257349	0	1.01677185933238
AK026905	0	0	0.900808471049637	0	0	0	0	2.77295602173722	1.12703909961398	0
AK027091	0.778502784269771	1.88569791346734	0.519598262575586	0	0	0	1.00622605676141	0	0	0
AK027145	0	0	0	0	0	0	0	0	0	0
AK027190	0	0	0	0	0	0	0	0	0	0
AK027252	0	0	0	0	0	0	0	0	0	0
AK027257	0	0	0	0	0	0	0	0	0	0
AK027332	0	0	0	0	0	0	0	0	0	0
AK027541	0	0	0	0	0	1.1996287809423	1.00622605676141	0	0	0
AK027840	0	0	0	0	0	0	0	0	0	0
AK054623	0	0	0	0	0	0	0	0	0	0
AK054635	3.14874664277161	3.85564913170565	3.66743938134061	1.78688289205768	3.30220556489199	5.14426461665243	4.91890349639041	5.22763268476954	4.03503472018133	4.3536297085041
AK054708	0	0	0	0	0	0	0	0	0	0
AK054710	0	0	0	0	0	0	0	0	0	0
AK054726	0	0	0	0	0	0	0	0	0	0
AK054749	0	0	0	0	0	0	0	0	0	0
AK054753	0	0	0	0	0	0	0	0	0	0
AK054837	2.19432313304315	3.18363726061449	1.20205280895204	0	1.24106328170586	0	2.81801176906595	0	1.75197804962985	2.83598841833723
AK054845	0	0	0	0	0	0	0	0	0	0
AK054905	0	0	0	0	0	0	0	0	0	0
AK054921	0	0	0	0	0	0	0	0	0	0
AK054970	0.778502784269771	0	1.20205280895204	0	2.52933214748602	1.55836975378187	0	1.297935257349	0	1.6072819292223
AK054972	0.778502784269771	2.33427497813557	0	0	0	1.55836975378187	2.81801176906595	1.96994608446964	0	0
AK054988	0	0	0	0	0	0	0	0	0	0
AK054990	0	0	0	0	0.750060523894656	1.1996287809423	0	0	0	0
AK055017	0	0	0.519598262575586	0	0	0	0	0	0	0
AK055055	0	0	0	0	0.750060523894656	0.7210688386451	0	1.96994608446964	0	0
AK055145	0	0	0	0	0	0	0	0	0	0
AK055197	7.64289819142887	3.38316616979384	4.82344509854518	4.9263896133824	4.0602945485373	5.17047602144245	6.42167073571643	5.22763268476954	4.81937729200277	7.04432264164377
AK055250	0	0	0	0	0	0	0	0	0	0
AK055254	0	0	0	0	0	0	0	0	0	0
AK055257	3.36450898994596	2.95201500355794	3.85202241525865	0	3.73048138193067	4.4852524778146	3.81889629651685	2.42661422726555	5.66483015798671	2.02508523405051
AK055260	0	0	0	0	0	0	0	0	0	0
AK055267	0	0	0	0	0	0	0	0	0	0
AK055272	1.28137157747761	0	1.84853220713382	0	0	1.1996287809423	0	0	2.18659590520425	0
AK055323	0.778502784269771	0	0	0	0.750060523894656	0.7210688386451	0	0	0	0
AK055332	0	0	0	0	0	0	0	0	0	0
AK055351	0.778502784269771	0	0	0	0.750060523894656	0	0	0	1.12703909961398	0
AK055364	0	0	0	0	0	0.7210688386451	0	0	0	1.01677185933238
AK055368	0	0	0	0	0	0	0	0	0	0
AK055370	0	0	0	0	0	0	0	0	0	0
AK055384	1.65354128939806	0	0.900808471049637	3.43332551905779	1.89819037280479	1.55836975378187	2.33187692926376	2.42661422726555	1.12703909961398	2.02508523405051
AK055386	0	0	0	0	0	0	0	0	0	0
AK055408	0	0	0	0	0	0.7210688386451	0	0	0	0
AK055458	2.40383995434149	1.88569791346734	1.45113143966302	0	1.24106328170586	1.55836975378187	0	2.77295602173722	2.18659590520425	0
AK055459	0	0	0	0	0	0	0	0	0	0
AK055533	1.94912367290415	0	0	0	0	0	0	0	1.75197804962985	0
AK055550	0	0	0	0	0	0	0	0	0	0
AK055570	0	0	0	0	0	0	0	0	0	0
AK055601	6.46389497143821	6.03754903335432	7.13550441620163	6.31146548643855	5.10481073952177	6.18928519153907	6.81966981342209	5.96042437616939	6.09789973166014	6.58758905910995
AK055623	0	0	0	0	0	0	0	0	0	0
AK055631	0	0	0	0	0	0	0	0	0	0
AK055656	0	0	0	0	0	0	1.00622605676141	0	0	0
AK055694	0	0	0	0	1.24106328170586	0	0	0	1.12703909961398	1.01677185933238
AK055712	0	0	0	0	0	0	0	1.297935257349	0	0
AK055772	0	0	0	0	0	0	0	0	0	0
AK055785	1.28137157747761	1.88569791346734	0.900808471049637	0	0	0	1.00622605676141	0	1.12703909961398	1.01677185933238
AK055803	0	0	0	0	0	0	0	0	0	0
AK055811	0	0	0	0	0	0	0	0	0	0
AK055849	0	0	0	0	1.24106328170586	0	0	0	0	0
AK055853	0	0	0	0	2.1405551785972	0	2.00932903816764	0	1.12703909961398	0
AK055856	0	0	0	0	0	0	0	0	0	0
AK055876	0	0	0.519598262575586	0	0	0	2.00932903816764	0	0	0
AK055890	0	0	0	0	0	0	0	0	0	0
AK055910	0.778502784269771	0	0	0	0	1.84543436468932	0	1.297935257349	1.12703909961398	0
AK055918	0	0	0	0	0	0	0	0	0	0
AK055932	0	0	0	0	0	0	0	0	0	0
AK055957	0	0	0	0	0	0	0	0	0	0
AK055967	0	0	0	0	0	1.84543436468932	0	0	0	0
AK055974	0	0	0	0	0	0	0	0	0	0
AK055980	0	0	0	0	0	0	0	0	0	0
AK055981	1.28137157747761	0	0.900808471049637	0	0.750060523894656	0	0	0	1.12703909961398	0
AK056073	0.778502784269771	3.18363726061449	2.52835027175973	0	2.1405551785972	2.289957467393	3.47073181211508	3.05203968700601	0	2.02508523405051
AK056077	0	0	0	0	0	0	0	0	0	0
AK056081	0	0	0	0	0	0	1.00622605676141	0	0	0
AK056098	0.778502784269771	0	0	0	0	1.84543436468932	1.00622605676141	1.297935257349	0	0
AK056105	0	0	0	0	0	0	0	0	0	0
AK056135	0	0	0	0	0	0	0	0	0	0
AK056182	0	0	0	0	0	0	0	0	0	0
AK056196	0	0	0	0	0	0	0	0	0	0
AK056211	0	0	0	0	0	0	0	0	0	0
AK056228	0	0	0	0	1.60672181358535	3.33308585007816	0	1.297935257349	0	0
AK056246	0	0	0	0	0	0	0	0	0	1.01677185933238
AK056252	0	0	0	0	0	0	0	0	0	0
AK056253	5.86364071425144	7.43879395194534	5.41350526476576	5.0382126499667	5.48024110073306	5.84325642388012	7.18226444210833	6.56012053159369	6.0471351613621	5.78762782441814
AK056267	0	0	0	0	0	0	0	0	0	0
AK056351	0	0	0.900808471049637	0	0	0	0	0	0	0
AK056368	1.65354128939806	0	0	0	2.1405551785972	1.55836975378187	0	0	1.75197804962985	1.6072819292223
AK056396	0	0	0	0	0	0.7210688386451	0	0	0	0
AK056431	0.778502784269771	0	0	0	3.0875472367049	0	0	3.05203968700601	0	0
AK056432	0	0	0	0	0.750060523894656	0	0	0	0	0
AK056485	0	0	0	0	0	0	0	0	0	0
AK056486	0	0	0	0	0	0	0	0	0	0
AK056490	0	0	0	0	0	0	0	0	0	0
AK056505	0	0	0	0	0	0	0	0	0	0
AK056524	0	0	0	0	0	0	0	0	0	0
AK056584	0	0	0	0	0	0	0	0	0	0
AK056618	0	1.23122239282533	0	0	0	0	0	1.297935257349	1.12703909961398	1.01677185933238
AK056623	4.98914083816986	4.10197765952176	6.39648066090523	5.77913036094255	4.00008967000655	3.58770677740906	5.26002725753071	5.17034241717464	4.40120070819616	5.5244712563766
AK056625	0	0	0	0	0	0	0	0	0	1.01677185933238
AK056657	2.19432313304315	2.67595881406756	2.01253005783088	0	2.52933214748602	2.9038149987205	5.05644452129981	2.77295602173722	2.18659590520425	1.01677185933238
AK056686	0	0	0	0	0	0	0	0	0	0
AK056689	0	0	0	0	0	0	0	0	0	0
AK056780	0	0	0	0	0	0	1.00622605676141	1.297935257349	0	0
AK056817	0	0	0	0	0	1.55836975378187	0	0	0	0
AK056897	0	0	0	0	0	0	0	0	0	0
AK056973	0	0	0	0	0	0	0	0	0	1.01677185933238
AK056982	0	0	0	0	0	0	0	0	0	0
AK057177	2.19432313304315	2.95201500355794	1.6634721445378	1.78688289205768	3.39863595452041	1.55836975378187	2.59532438469134	1.96994608446964	3.01874128675561	2.02508523405051
AK057187	0	0	0	0	0	0	0	0	0	0
AK057188	0	0	1.20205280895204	0	0	0	0	0	0	0
AK057218	0	0	0	0	0	0	0	0	0	0
AK057259	3.93611922836142	0	0.900808471049637	0	0	1.84543436468932	0	0	0	3.73125243072584
AK057304	0	0	0	0	0	0	0	0	0	0
AK057316	0	0	0	0	0	0	0	0	0	0
AK057317	0	0	0	0	0	0	0	0	0	0
AK057321	2.58675235679469	3.85564913170565	3.85202241525865	4.18227888147737	2.83527137556752	3.86952196560283	1.59325795312754	2.42661422726555	2.18659590520425	3.02922402580181
AK057332	0	0	0	0	0	0	0	0	0	0
AK057379	0	0	0	0	0	0	0	0	0	0
AK057438	0	0	0	0	0	0	0	0	0	0
AK057448	0	0	0	0	0	0.7210688386451	0	0	0	0
AK057451	0	0	0	0	0	0	0	0	0	0
AK057455	0	0	0	0	0	0	0	0	0	0
AK057471	0	0	0.519598262575586	0	0	0	0	0	0	0
AK057473	0	0	0	0	0	0	0	0	0	0
AK057513	0	0	0	0	0	0	0	0	0	0
AK057515	0	0	0	0	0	0	0	0	0	0
AK057519	0	0	0	0	0	0	0	0	0	0
AK057554	0	0	0	0	0	0	0	0	0	0
AK057596	0	0	1.45113143966302	0	1.60672181358535	0	0	0	0	0
AK057604	0	2.67595881406756	2.01253005783088	0	2.96691655020524	0	1.59325795312754	2.42661422726555	2.52014591229146	3.02922402580181
AK057657	1.65354128939806	1.88569791346734	1.84853220713382	0	2.1405551785972	2.289957467393	0	1.297935257349	1.75197804962985	1.01677185933238
AK057681	1.28137157747761	0	0	0	1.24106328170586	1.1996287809423	0	1.297935257349	0	0
AK057689	0	0	0	0	0	0	0	0	1.12703909961398	0
AK057719	4.183359039396	3.85564913170565	4.80118307993382	5.14198831523934	6.19529875237506	4.7514697672025	5.33404412151226	7.44785454881645	3.80993947330353	4.89019468232641
AK057766	0.778502784269771	0	1.20205280895204	0	0	0.7210688386451	0	0	0	0
AK057873	0	0	0	0	0	0	0	0	0	0
AK057887	2.40383995434149	2.33427497813557	1.45113143966302	2.56105004343689	1.60672181358535	1.84543436468932	1.59325795312754	0	1.12703909961398	1.6072819292223
AK057897	4.00201343203058	3.55842264557746	4.09098651767242	5.49545004848776	4.71308789104977	4.25967013529551	5.14135484768265	5.78068787769096	4.47986464794047	2.02508523405051
AK057978	3.63756346071472	4.99982592455949	4.32743328919004	0	5.2148537218167	4.60540553136137	3.81889629651685	5.28273454841511	5.04311294722393	3.93804200174084
AK058136	0	0	0	0	0	0	0	0	0	0
AK058177	0	0	0	0	0	0	0	0	0	0
AK074396	1.28137157747761	0	0.900808471049637	0	0	0	0	0	0	0
AK074469	0	0	0.519598262575586	0	0	0	0	0	0	1.01677185933238
AK074476	0	0	1.20205280895204	0	0.750060523894656	0.7210688386451	0	0	1.12703909961398	0
AK074615	1.65354128939806	0	0.519598262575586	0	2.1405551785972	0	0	0	1.75197804962985	1.6072819292223
AK075019	0	1.23122239282533	0	0	1.24106328170586	0	0	0	0	0
AK075337	0	0	0	1.78688289205768	0	0	0	1.297935257349	0	0
AK090553	0	0	0	0	0	0	0	0	0	0
AK090593	0	0	0	0	0.750060523894656	0.7210688386451	0	0	0	0
AK090604	0	0	0	0	0	0	0	0	0	0
AK090674	1.28137157747761	0	1.45113143966302	0	0	0	1.00622605676141	1.297935257349	0	1.01677185933238
AK090681	0	0	0	0	0	0	0	0	0	0
AK090688	0	0	0	0	0	0	0	0	0	0
AK090700	0	0	0	0	0	0	0	0	0	0
AK090736	1.28137157747761	0	0	0	1.60672181358535	1.55836975378187	0	2.42661422726555	1.12703909961398	1.01677185933238
AK090788	0	0	0	0	0	0	0	0	0	0
AK090844	1.94912367290415	0	1.6634721445378	0	2.34800016376715	1.84543436468932	1.59325795312754	1.96994608446964	2.52014591229146	2.02508523405051
AK090854	0	0	0	0	0	0	0	0	0	0
AK090895	0	0	0	0	0	0	0	0	0	0
AK090904	0	0	1.45113143966302	0	1.24106328170586	0	0	0	0	1.01677185933238
AK090973	0	0	0	0	0	0	0	0	0	0
AK091028	0	0	0	0	0	0	0	0	0	0
AK091070	0	0	0	0	0	0	0	0	0	0
AK091102	0	0	0	0	0	0	0	0	0	0
AK091265	0	0	0	0	0	0	1.00622605676141	0	0	0
AK091275	0	0	0	0	0	0.7210688386451	0	0	0	0
AK091365	0	0	0	0	0	0	0	0	0	0
AK091593	0	0	0	0	0	0	0	0	0	0
AK091624	0.778502784269771	0	0	0	0	0.7210688386451	0	0	1.12703909961398	0
AK091688	0	0	0	0	0	0	0	0	0	0
AK091729	1.65354128939806	1.88569791346734	1.6634721445378	1.78688289205768	2.96691655020524	2.08474941978765	2.33187692926376	3.05203968700601	1.12703909961398	1.6072819292223
AK091866	0	0	0	0	0	0	0	0	0	0
AK091889	0	0	0	0	0	0	0	0	0	0
AK091906	0	0	0	0	0	0	0	0	0	0
AK091996	0	0	0	0	0	0	0	0	0	0
AK092048	0	1.88569791346734	0	0	0	0	0	0	0	0
AK092080	0	0	0	0	0	0	0	0	0	0
AK092087	0	0	0	0	0	0	0	0	0	0
AK092098	0.778502784269771	2.33427497813557	2.29337166114876	3.06213134928687	3.30220556489199	3.23714098698975	1.00622605676141	3.66336046221635	1.75197804962985	1.6072819292223
AK092135	0	0	0	0	0	0	0	0	0	0
AK092150	0.778502784269771	0	0	0	0.750060523894656	0.7210688386451	0	0	1.12703909961398	0
AK092251	0	0	0	0	0	0	0	0	0	0
AK092313	0	0	0	0	0	0	0	0	0	0
AK092331	6.18060494693172	5.94590308482921	7.26721055541955	5.14198831523934	5.79569087707267	5.27080413753281	6.58215073074372	5.89119303535594	6.96959407938276	6.1413975523097
AK092380	0	1.23122239282533	0	0	0	1.55836975378187	0	0	0	0
AK092451	0	0	0	0	0	0	0	0	0	0
AK092541	0	0	0	0	0	0	0	0	0	0
AK092589	0	0	0	0	0	0	0	0	0	0
AK092619	0	0	0	0	0	0	0	0	0	0
AK092965	2.74906184362254	1.88569791346734	1.84853220713382	0	1.89819037280479	1.1996287809423	3.33311572344086	3.66336046221635	3.01874128675561	1.6072819292223
AK093002	0	0	0	0	0	0	0	0	0	0
AK093026	2.19432313304315	2.67595881406756	2.29337166114876	0	2.34800016376715	1.55836975378187	2.33187692926376	1.297935257349	1.75197804962985	1.01677185933238
AK093107	0	0	0	0	0	0	0	0	0	0
AK093114	0	0	0	0	0	0	0	0	0	0
AK093124	0	0	0	0	0	0	0	0	0	0
AK093193	0	0	0	0	0	0	0	0	0	0
AK093203	0	0	0	0	0	0	0	0	0	0
AK093205	0	0	0	0	0	0	0	0	0	0
AK093214	0	0	0	0	0	0	0	0	0	0
AK093219	0	0	0	0	0	0	0	0	0	0
AK093256	0	0	0	0	0	0	0	0	0	0
AK093264	0	0	0	0	0	0	0	0	0	0
AK093299	0	0	0	0	0	0	0	0	0	0
AK093301	0	0	0	0	0	0	0	0	0	0
AK093356	0	0	0	0	0	0	0	0	0	1.01677185933238
AK093362	0	0	0	0	0	0.7210688386451	0	0	0	0
AK093363	0	0	0	0	0	0	0	0	0	0
AK093370	0	0	0	0	0	0	0	0	0	0
AK093381	0	0	0	0	0	0	0	0	0	0
AK093403	0	0	0	0	0	0	0	0	0	0
AK093412	0	0	0	0	0	0	0	0	0	0
AK093416	0	0	0	0	0	0	0	0	0	1.01677185933238
AK093443	0	0	0	0	0	0	0	0	0	0
AK093513	0	0	0	0	0	3.50772426710059	1.00622605676141	0	0	0
AK093519	0	0	0	0	0	0	0	0	0	0
AK093525	0	0	0	0	0	0	0	0	0	0
AK093534	4.81676820385396	4.10197765952176	4.50320878407371	1.78688289205768	4.0602945485373	5.03438029339009	3.9184909192868	4.51611041210912	3.01874128675561	3.83834908750265
AK093551	0	1.88569791346734	0	0	1.89819037280479	1.1996287809423	0	2.77295602173722	1.12703909961398	0
AK093552	0	0	0	0	0	0	1.00622605676141	0	0	0
AK093555	0	2.33427497813557	2.15977383526942	3.43332551905779	1.60672181358535	1.55836975378187	2.81801176906595	2.42661422726555	1.75197804962985	1.6072819292223
AK093600	0	0	0	0	0	0	0	0	0	0
AK093758	0	0	0	0	0	0	0	0	0	0
AK093892	0	0	0	0	0	0	0	0	0	0
AK093898	0	1.23122239282533	0	0	0	0	0	1.297935257349	0	0
AK093940	0	0	0	0	0	0	0	0	0	0
AK094117	0	0	0	0	0	0	0	0	0	0
AK094156	1.28137157747761	0	0	0	1.24106328170586	0.7210688386451	1.59325795312754	2.77295602173722	1.12703909961398	0
AK094188	0	0	0	0	0	0.7210688386451	0	0	0	0
AK094196	0	0	0	0	0	0	0	0	0	0
AK094280	0	0	0	0	0	0	0	0	0	0
AK094325	0.778502784269771	0	1.45113143966302	0	0.750060523894656	0.7210688386451	1.00622605676141	1.297935257349	0	0
AK094342	0	0	0	0	0	0	0	0	0	0
AK094343	0	0	0	0	0	0	0	0	0	0
AK094352	0	0	0	0	0	0	0	0	0	0
AK094413	0	0	0.519598262575586	0	0.750060523894656	0	0	0	0	0
AK094462	0	0	0	0	0	0	0	0	0	0
AK094480	0	0	0	0	0	0	0	0	0	0
AK094525	0	0	0	0	0	0	0	0	0	0
AK094561	0	0	0	0	0	0	0	0	0	0
AK094577	3.14874664277161	5.66855469989208	2.82166613737351	5.23879751787122	2.83527137556752	3.58770677740906	2.81801176906595	4.60527375668325	4.55446025519141	4.20144323587829
AK094599	0	0	0	0	0	0	0	0	0	0
AK094611	0	0	0	0	0	0	0	0	0	0
AK094621	0.778502784269771	0	1.45113143966302	0	0	1.55836975378187	1.00622605676141	1.297935257349	1.12703909961398	0
AK094639	0	0	0	0	0.750060523894656	0	0	1.96994608446964	0	0
AK094644	0	0	0	0	0	0	0	0	0	0
AK094674	0	0	0	0	0	0	0	0	0	0
AK094692	0	0	0	0	0	0	0	0	0	0
AK094733	0	0	0	0	0	0	0	0	0	0
AK094786	0	0	0	0	0	0	0	0	0	0
AK094818	1.94912367290415	2.95201500355794	3.455726745967	0	1.89819037280479	2.08474941978765	3.47073181211508	4.09139868231838	3.38857561926162	2.3486702707103
AK094859	1.28137157747761	0	0	0	0	0	0	0	0	0
AK094909	0	0	0	0	0	0	0	0	0	0
AK094915	0	0	0	0	0	0	0	0	0	0
AK094916	1.65354128939806	1.88569791346734	2.73036345332195	3.7282934732214	2.1405551785972	2.08474941978765	3.18097503871561	3.48689090170962	3.54311258458272	1.6072819292223
AK094929	0	0	0	0	0	0	0	0	0	0
AK094934	0	0	0	0	0	0	0	0	0	1.01677185933238
AK094945	0	0	0	0	0	0	0	0	0	0
AK094963	0	0	0	0	0	0	0	0	0	0
AK094985	0	0	0	0	0	0	2.81801176906595	0	0	0
AK094990	0.778502784269771	0	0	0	0	0	0	0	0	0
AK095045	0	0	0	0	0	0	0	0	0	0
AK095057	0	1.23122239282533	1.20205280895204	0	1.60672181358535	2.08474941978765	1.59325795312754	0	0	0
AK095081	0	0	0	0	0	0	0	0	0	0
AK095112	2.40383995434149	1.23122239282533	0.900808471049637	1.78688289205768	0	1.1996287809423	0	0	1.12703909961398	0
AK095132	0	0	0	0	0	0	0	0	0	0
AK095151	0	0	0.519598262575586	0	0	0	0	0	0	0
AK095179	3.02741908964878	1.23122239282533	1.84853220713382	0	2.1405551785972	1.55836975378187	2.00932903816764	2.42661422726555	0	0
AK095187	0	0	0	0	0	0	0	0	0	0
AK095210	0	0	0	0	0	0	0	1.297935257349	0	0
AK095221	0.778502784269771	3.18363726061449	2.63288983628331	0	2.34800016376715	0	1.59325795312754	2.42661422726555	2.52014591229146	1.6072819292223
AK095242	6.12253975520142	5.62981401327572	4.70853202838937	3.43332551905779	7.02850333034048	8.05283076263119	6.12077050113384	6.34397992853801	6.41059754528015	6.05521149522614
AK095267	0	0	0.900808471049637	0	1.60672181358535	0.7210688386451	0	1.297935257349	0	1.01677185933238
AK095285	0	0	0	0	0	0	0	0	0	0
AK095310	0	0	0	0	0	0	0	0	0	0
AK095335	0	0	0	0	0	0	0	0	0	0
AK095365	0	0	0	0	1.24106328170586	1.1996287809423	0	0	0	0
AK095366	0	0	0	0	0	1.1996287809423	0	1.297935257349	0	0
AK095439	0	0	0	0	0	0	0	1.297935257349	0	0
AK095498	0	0	0	0	0	0	0	0	0	0
AK095546	1.65354128939806	1.88569791346734	1.45113143966302	0	1.60672181358535	1.84543436468932	0	2.77295602173722	2.52014591229146	1.01677185933238
AK095583	1.94912367290415	3.18363726061449	1.45113143966302	0	2.96691655020524	3.93214265011229	0	2.42661422726555	3.38857561926162	0
AK095618	0	0	0	0	0	0	0	1.297935257349	0	0
AK095621	0	0	0	0	0.750060523894656	0	0	0	0	0
AK095633	0	0	0	0	0	0	0	0	0	0
AK095699	0	0	0	0	0	0	0	0	0	0
AK095700	4.39436279140357	2.33427497813557	2.63288983628331	4.80516540956727	4.11808734886681	3.80405938858015	4.33373472186588	4.84381205900871	3.6826859711497	3.35197845614469
AK095721	0	0	0	0	0	0	0	1.297935257349	0	0
AK095988	0	0	0	0	0	0	0	0	0	0
AK096023	0	0	0	0	0	0	0	0	0	0
AK096066	0.778502784269771	0	0	0	0.750060523894656	1.55836975378187	0	0	0	0
AK096159	0.778502784269771	1.23122239282533	1.45113143966302	0	0	1.84543436468932	0	1.297935257349	1.75197804962985	1.6072819292223
AK096219	1.94912367290415	0	0.519598262575586	0	1.24106328170586	0.7210688386451	1.59325795312754	1.297935257349	1.75197804962985	1.01677185933238
AK096230	1.28137157747761	0	1.84853220713382	0	1.60672181358535	0.7210688386451	1.00622605676141	3.28578752997948	0	1.01677185933238
AK096233	0	0	0	0	0	0	0	0	0	0
AK096249	0	0	0	0	0	0	0	0	0	0
AK096291	0	0	0	0	0	0	0	0	0	0
AK096314	3.26065760682489	0	1.45113143966302	3.97307042387043	0	0	1.00622605676141	2.42661422726555	3.54311258458272	1.01677185933238
AK096329	0	0	0	0	0	0	0	0	0	0
AK096335	0	0	0	0	0	0	0	0	0	0
AK096379	0	0	0	0	0	0	0	0	0	0
AK096395	2.89494344844956	1.88569791346734	3.13816045585629	0	4.37670977988518	3.02368668432229	4.01165190226913	3.82057791097833	4.31799894620043	2.02508523405051
AK096475	0	0	0	0	0	0.7210688386451	0	0	1.12703909961398	0
AK096499	0	0	0	0	0	0	0	0	0	0
AK096549	0	0	0	0	0	0	0	0	0	0
AK096592	0	0	0	1.78688289205768	0.750060523894656	0.7210688386451	0	0	0	0
AK096622	0	0	0	0	1.24106328170586	1.84543436468932	0	0	1.12703909961398	0
AK096718	0	0	0	0	0	0	0	0	0	0
AK096766	0	0	0	0	0	0	0	0	0	0
AK096792	0	0	0	0	0	0	0	0	0	0
AK096803	0	0	0	0	0	0	0	0	0	0
AK096834	0	0	0	0	0	0.7210688386451	0	0	0	0
AK096898	0.778502784269771	2.33427497813557	1.20205280895204	0	2.52933214748602	1.1996287809423	0	1.96994608446964	1.12703909961398	2.02508523405051
AK096932	0	0	0	1.78688289205768	0	0	0	0	0	1.01677185933238
AK096976	0	0	0	0	0	0	0	0	0	0
AK096982	7.98187046217501	9.05522098308832	7.22602396612134	4.67281298684728	7.94925875495798	8.53367861823358	8.67417290921775	7.98508344805595	8.73502116080092	7.53301470767321
AK096987	0	0	0	0	0	0	0	0	0	0
AK096995	2.19432313304315	0	0.519598262575586	0	0.750060523894656	1.84543436468932	2.00932903816764	2.42661422726555	2.52014591229146	1.6072819292223
AK097012	0	0	0	0	0	0	0	0	0	0
AK097119	3.26065760682489	4.21097767524701	3.20751245430191	0	3.19886509514294	3.13435795067487	3.33311572344086	4.3193271763546	3.54311258458272	3.19960816092828
AK097142	0	0	0	0	0	0	0	0	0	0
AK097143	0	0	0	0	0	0	0	1.297935257349	0	0
AK097161	0	0	0	0	0	0	0	0	0	0
AK097184	0	0	0	1.78688289205768	0	0	0	0	0	0
AK097190	0	0	0	0	0	0	0	0	0	0
AK097193	0	0	0.519598262575586	0	0	1.1996287809423	0	0	0	0
AK097242	0	0	0	0	0	0	0	0	0	0
AK097288	0	0	0	0	0.750060523894656	0.7210688386451	0	0	0	0
AK097289	0.778502784269771	2.33427497813557	0	1.78688289205768	1.24106328170586	2.08474941978765	1.00622605676141	1.96994608446964	1.12703909961398	0
AK097351	0	4.57955367603262	2.01253005783088	5.23879751787122	2.34800016376715	2.77307333760268	0	3.48689090170962	3.6826859711497	1.6072819292223
AK097370	3.79455060945731	3.71467677801425	3.89470059683058	0	3.48902274177542	3.80405938858015	3.18097503871561	2.77295602173722	4.03503472018133	3.35197845614469
AK097428	0	0	0	0	0	0	0	0	0	0
AK097432	6.35463771366807	6.00764260600073	7.50958823708685	8.44707209598038	3.73048138193067	6.93370632365787	0	8.53164716549453	7.54615166297124	5.81411114092166
AK097447	0	0	0	0	0	0	0	0	0	0
AK097453	0	0	0	0	0	0.7210688386451	1.00622605676141	0	0	0
AK097472	0	2.33427497813557	0	0	0	1.1996287809423	2.59532438469134	0	3.01874128675561	2.02508523405051
AK097493	0	0	0	0	0	0	0	0	0	0
AK097500	0	0	0	0	0	0	0	0	0	0
AK097527	0	0	0	0	1.89819037280479	0	0	0	0	0
AK097571	0	0	0	0	0.750060523894656	0	0	0	0	0
AK097585	0	0	0	0	0	0	0	0	0	0
AK097590	0	0	0	0	0	0	0	0	0	0
AK097618	0	2.33427497813557	0	1.78688289205768	0	0	0	0	0	0
AK097622	0	0	0	0	0	0	0	0	0	0
AK097624	0	0	0	0	0	0	0	0	0	0
AK097625	0	0	1.6634721445378	0	0	0	0	0	0	0
AK097658	3.02741908964878	2.95201500355794	1.20205280895204	0	1.89819037280479	2.46957859079034	1.59325795312754	2.42661422726555	3.54311258458272	3.02922402580181
AK097686	0	0	0	0	0	0	0	0	0	0
AK097694	0	0	0	0	0	0	0	1.297935257349	1.12703909961398	0
AK097701	0.778502784269771	0	0	0	0	0	0	0	0	0
AK097702	0	0	0	0	0	0	0	0	0	0
AK097706	0	0	0	0	0	0	0	0	0	0
AK097722	0	0	0	0	0	0	0	0	0	0
AK097759	0	0	0.519598262575586	0	0	0	0	0	0	0
AK097787	0	0	0	0	0	0	0	0	0	0
AK097791	2.19432313304315	1.23122239282533	0.900808471049637	0	1.24106328170586	0.7210688386451	0	1.96994608446964	0	0
AK097794	0.778502784269771	0	0.900808471049637	0	1.24106328170586	0	1.00622605676141	0	0	0
AK097803	4.48931770474162	4.40700415993045	5.44256164484712	3.97307042387043	1.24106328170586	4.04977605182819	0	0	4.69299097310562	2.02508523405051
AK097814	0	0	0	0	0	0	0	0	0	0
AK097816	0	0	0	0	0	0	0	0	0	0
AK097829	0	0	0	0	0	0	0	0	0	0
AK097836	0	0	0	0	0	0	0	0	0	0
AK097853	0	0	0	0	0	0	0	0	0	0
AK097866	0	0	0	0	0	0	0	0	0	0
AK097878	2.19432313304315	3.55842264557746	2.29337166114876	3.97307042387043	4.42330262051368	4.20998949596345	1.59325795312754	3.96233375188658	3.21547700680843	4.03128897767673
AK097902	0	0	0	0	0	0	0	0	0	0
AK097910	0	0	0	0	2.1405551785972	0	0	0	2.79087657078838	0
AK097921	0	0	0	0	0	0	0	0	0	0
AK097934	0	0	0	0	0	0	0	0	1.12703909961398	0
AK097952	0	0	0	0	0	0	0	0	0	0
AK097957	3.46138407884293	3.85564913170565	2.73036345332195	3.06213134928687	5.10481073952177	3.42304594709884	2.59532438469134	1.96994608446964	3.01874128675561	3.19960816092828
AK098012	0.778502784269771	0	1.20205280895204	3.06213134928687	3.0875472367049	1.84543436468932	2.81801176906595	3.28578752997948	1.75197804962985	1.6072819292223
AK098067	0.778502784269771	0	0.519598262575586	0	0.750060523894656	1.84543436468932	0	0	0	0
AK098095	2.19432313304315	3.55842264557746	3.51163805542439	3.7282934732214	3.0875472367049	4.25967013529551	2.81801176906595	3.96233375188658	2.18659590520425	1.6072819292223
AK098198	0	0	0	0	0	0	0	0	0	0
AK098263	0	0	0	0	0	0	0	0	0	0
AK098303	0	0	0	0	0	0	0	0	0	0
AK098333	0	0	0.519598262575586	0	0	0	0	0	0	0
AK098438	4.29271506994856	2.33427497813557	5.68067587211376	6.2195665704763	6.02447833703417	5.03438029339009	3.01087802971788	5.96042437616939	4.22970359945549	4.27954226614342
AK098481	0	0	0	0	0	0	0	0	0	0
AK098491	0.778502784269771	1.23122239282533	0.519598262575586	0	0	1.84543436468932	1.59325795312754	0	2.18659590520425	1.01677185933238
AK098548	0	0	0	0	0	0	0	0	0	0
AK098560	0	0	0	0	0	0	0	0	0	0
AK098570	0	0	0	0	0	0	0	0	0	0
AK098656	0	0	0	0	0	0	0	0	0	0
AK098665	0	0	0	0	0	0	0	0	0	0
AK098705	0	0	0	0	0	0	0	0	0	0
AK098727	0	2.33427497813557	0	0	0.750060523894656	1.1996287809423	1.59325795312754	0	0	1.6072819292223
AK098763	0	0	0	0	0	0	0	0	0	0
AK098769	0	0	0	0	0	0	0	0	0	0
AK098783	0	0	0	0	0	1.84543436468932	0	1.297935257349	0	0
AK1	9.03910201478969	11.3513597967815	9.74434050579418	9.80259622999871	9.72072846027885	9.46314396578689	10.1365355856916	9.71889035497142	9.79616166115683	11.0701957329796
AK122764	0	0	0	0	0	0.7210688386451	0	1.297935257349	0	0
AK123067	0	0	0	0	0	0.7210688386451	0	0	0	0
AK123141	1.94912367290415	0	0.519598262575586	0	1.24106328170586	0	0	0	0	0
AK123177	1.65354128939806	2.33427497813557	1.20205280895204	0	0.750060523894656	1.55836975378187	2.59532438469134	3.05203968700601	1.75197804962985	1.6072819292223
AK123181	1.28137157747761	0	0.519598262575586	0	0.750060523894656	0	1.00622605676141	1.297935257349	0	1.01677185933238
AK123263	0	0	0	0	0	0	0	0	0	0
AK123292	0	0	0	0	0	0	0	0	0	0
AK123298	0	0	0	0	0	0	1.00622605676141	0	0	0
AK123300	1.65354128939806	1.88569791346734	2.15977383526942	0	0	3.42304594709884	1.00622605676141	3.28578752997948	1.75197804962985	0
AK123314	1.28137157747761	2.67595881406756	0.519598262575586	0	0.750060523894656	1.55836975378187	1.00622605676141	0	1.12703909961398	0
AK123332	1.94912367290415	1.88569791346734	2.15977383526942	0	2.34800016376715	2.46957859079034	3.18097503871561	3.28578752997948	3.38857561926162	1.6072819292223
AK123393	0	0	0	0	0	1.55836975378187	0	0	0	0
AK123416	0	0	0	0	0	0	0	0	0	0
AK123440	0	0	0	0	0	0	0	0	0	0
AK123450	0	0	0	0	0.750060523894656	0	0	0	0	1.01677185933238
AK123459	1.28137157747761	0	2.52835027175973	0	1.60672181358535	0	2.33187692926376	0	1.75197804962985	2.02508523405051
AK123543	0	0	0	0	0	0	0	0	0	0
AK123582	0	0	0	0	0	0	0	0	0	0
AK123584	0	0	0	0	0.750060523894656	1.1996287809423	0	1.297935257349	1.12703909961398	0
AK123617	1.28137157747761	0	0.900808471049637	0	1.24106328170586	1.84543436468932	0	0	0	0
AK123632	0	0	0	0	0	0	0	0	0	0
AK123654	3.14874664277161	1.88569791346734	3.85202241525865	0	3.93726256647625	4.56645588265997	6.75377671547617	1.96994608446964	4.22970359945549	3.02922402580181
AK123675	0	0	0	0	0	0	0	0	0	0
AK123758	0	0	0	0	0	0	0	0	0	0
AK123771	0	1.23122239282533	0	3.43332551905779	2.1405551785972	0	3.71191307127749	3.96233375188658	4.03503472018133	3.19960816092828
AK123816	0	0	0	0	0	0	0	0	0	0
AK123826	0	1.23122239282533	0	0	0.750060523894656	0	0	1.297935257349	1.75197804962985	1.01677185933238
AK123834	0	0	0	0	0	0	0	0	0	0
AK123868	0	0	0	0	0	0	0	0	0	0
AK123872	3.46138407884293	3.18363726061449	3.76268090526083	0	3.80275202051226	4.04977605182819	4.81933835695891	4.42107134442826	3.6826859711497	2.61280824811082
AK123878	0	0	0	0	0	0	0	0	0	0
AK123889	0	0	0	0	0	0	0	0	0	0
AK123891	0	0	0	0	0	0.7210688386451	1.00622605676141	0	0	0
AK123934	0	0	0	0	0	0	0	0	0	0
AK123947	0	0	0	0	0	0	0	0	0	0
AK123976	0	0	0	0	0	0	0	0	0	0
AK123998	2.19432313304315	0	3.06530552933603	0	2.52933214748602	2.46957859079034	2.00932903816764	2.42661422726555	1.75197804962985	2.83598841833723
AK124056	0	0	0	0	0	0	0	0	0	0
AK124066	0	0	0	0	0	0	0	0	0	0
AK124121	0	0	0	0	0	0	0	0	0	0
AK124130	3.79455060945731	4.80493970805077	4.82344509854518	5.57176841697169	5.2148537218167	4.97613138521128	6.36982647853955	6.23643783680334	5.48580389120252	4.27954226614342
AK124131	0	0	0	0	0	0	0	0	0	0
AK124179	0	0	0	0	0	0	0	0	0	0
AK124194	0	0	0	0	0	0	0	0	0	0
AK124197	0.778502784269771	0	0	0	1.24106328170586	0	0	0	0	0
AK124226	0	0	0	0	0	0	0	0	0	0
AK124233	6.58708770773867	5.22445600838965	7.15318978962587	5.71326664127647	6.38379879483765	6.36979371536085	7.47996100998325	7.07902176771116	6.74911890389842	6.71953138788718
AK124262	0	0	0	0	0	0	0	0	0	0
AK124272	0	0	0	0	0	0	0	0	0	0
AK124308	0	0	0	0	0	0	0	0	0	0
AK124326	1.65354128939806	0	0.900808471049637	0	0.750060523894656	1.55836975378187	0	0	1.12703909961398	2.02508523405051
AK124327	0	0	0	0	0	0	0	0	0	0
AK124399	0	0	0	0	0	0	0	0	0	1.01677185933238
AK124433	0.778502784269771	0	0.519598262575586	0	0.750060523894656	1.1996287809423	2.00932903816764	1.96994608446964	1.12703909961398	0
AK124439	0	0	0.519598262575586	0	3.0875472367049	0	0	1.297935257349	2.18659590520425	0
AK124465	0	0	0	0	0	0.7210688386451	2.00932903816764	2.42661422726555	1.75197804962985	0
AK124484	0	0	0	0	0	0	0	0	0	0
AK124523	2.40383995434149	4.65865982006408	5.20887414343335	0	4.67508660529144	5.31846758696164	1.59325795312754	5.22763268476954	4.99034713897144	4.11887319469064
AK124578	0	0	0	0	0	0	0	0	0	0
AK124673	0	0	0	0	0	0	0	0	0	0
AK124680	0	0	0	0	1.24106328170586	0.7210688386451	0	1.297935257349	0	0
AK124682	0	0	0	0	0	0	0	0	0	0
AK124806	0	0	0	0	0	0	0	0	0	0
AK124820	0	0	0	0	0	0	0	0	0	0
AK124832	0	0	0	0	0	0	0	0	0	0
AK124857	0	0	0	0	0	0	0	0	0	0
AK124930	1.94912367290415	1.23122239282533	0.900808471049637	3.43332551905779	1.89819037280479	0.7210688386451	1.00622605676141	2.77295602173722	1.75197804962985	2.3486702707103
AK124939	0	0	0	0	0	0	0	0	0	0
AK124950	0	0	0	0	0	0	0	0	0	0
AK124970	4.12540684218088	3.71467677801425	3.61735208882823	0	4.27875136095681	4.60540553136137	4.76685456687107	4.3193271763546	4.03503472018133	4.03128897767673
AK124973	1.28137157747761	5.54906472500903	1.6634721445378	4.18227888147737	3.0875472367049	2.9038149987205	2.81801176906595	2.77295602173722	3.21547700680843	2.02508523405051
AK125001	0	0	0	0	0	0	0	0	0	0
AK125040	0	0	0	0	0	0	0	0	0	0
AK125051	0	0	1.20205280895204	0	0	0.7210688386451	1.00622605676141	1.297935257349	0	1.01677185933238
AK125078	0	0	0	0	0	0	0	0	0	0
AK125128	0	0	1.20205280895204	0	0	0	0	0	0	0
AK125157	0	0	0	0	0	0.7210688386451	0	0	0	1.01677185933238
AK125212	5.08347250353984	5.27554461311081	3.71584593836698	0	2.69039633041672	0.7210688386451	3.9184909192868	3.05203968700601	2.18659590520425	3.83834908750265
AK125237	1.65354128939806	0	0	0	0	0	2.00932903816764	0	0	0
AK125257	0	0	0	0	0	0	0	0	0	0
AK125288	0	0	0	0	0	0	0	0	0	1.01677185933238
AK125301	0	0	0	0	0	2.08474941978765	1.59325795312754	1.297935257349	2.18659590520425	0
AK125311	0	0	0	0	0	0	0	0	0	0
AK125333	0	0	0	0	0	0	0	0	0	0
AK125397	2.19432313304315	0	0.519598262575586	0	0	0	1.00622605676141	0	0	0
AK125412	2.89494344844956	2.33427497813557	3.66743938134061	0	2.34800016376715	3.02368668432229	3.18097503871561	2.42661422726555	1.12703909961398	1.6072819292223
AK125437	0	0	0	0	1.24106328170586	0	0	0	0	0
AK125463	1.65354128939806	0	1.6634721445378	0	2.69039633041672	2.08474941978765	0	3.48689090170962	1.12703909961398	1.6072819292223
AK125489	0	0	0	0	0.750060523894656	0	0	0	0	1.01677185933238
AK125500	4.00201343203058	4.10197765952176	3.13816045585629	3.06213134928687	4.22715944910774	3.66348703691614	2.33187692926376	3.96233375188658	4.03503472018133	4.42409762033809
AK125516	1.65354128939806	0	0	0	0.750060523894656	0	0	0	0	1.01677185933238
AK125532	0	0	0	0	0	0	0	0	0	0
AK125558	4.06502896181766	0	0	0	0	4.88409597564492	0	0	0	0
AK125594	0	0	0	0	0	0	1.00622605676141	0	0	0
AK125598	5.20035873656391	5.66855469989208	5.35357566978717	3.06213134928687	5.34156157014143	3.02368668432229	4.40415351924921	5.17034241717464	4.81937729200277	5.03232034632159
AK125599	0	0	0	0	0	0	0	0	0	0
AK125676	0	0	0	0	0	0	0	0	0	0
AK125684	3.02741908964878	1.88569791346734	1.45113143966302	0	2.52933214748602	3.58770677740906	1.00622605676141	4.60527375668325	2.52014591229146	2.61280824811082
AK125686	0	0	0	0	0	0.7210688386451	0	0	0	0
AK125699	2.58675235679469	2.33427497813557	0.900808471049637	0	2.69039633041672	1.55836975378187	2.00932903816764	3.48689090170962	2.18659590520425	2.61280824811082
AK125701	1.65354128939806	2.67595881406756	1.45113143966302	2.56105004343689	1.60672181358535	2.46957859079034	1.00622605676141	1.297935257349	2.52014591229146	1.6072819292223
AK125726	4.92264223446031	5.11650846841913	3.89470059683058	0	4.63605720519106	3.73548466019986	5.09952427275897	5.8184712539231	4.31799894620043	3.48978234820592
AK125727	0	0	0	0	0.750060523894656	0.7210688386451	0	0	0	0
AK125737	0	0	0	2.56105004343689	1.89819037280479	0	1.00622605676141	0	0	1.01677185933238
AK125749	0	0	0	0	0	0	0	0	0	0
AK125759	0	0	0	0	0	0	0	0	0	0
AK125769	0	0	0	0	0	0	1.00622605676141	0	0	0
AK125821	0	0	0	0	0	0	0	0	0	0
AK125858	0	0	0	0	0	0	0	0	0	0
AK125860	0	0	0	0	0.750060523894656	0	0	0	0	0
AK125871	0	0	0.519598262575586	0	0	1.1996287809423	0	0	0	0
AK125955	0	0	0	0	0	0	0	0	0	0
AK125960	0	0	0	0	1.24106328170586	0	0	1.96994608446964	0	0
AK125994	0	0	0	0	0	0	0	0	0	0
AK126042	0	0	0	0	0	0	0	0	0	0
AK126075	0	0	0	0	0	0	0	0	0	0
AK126080	0	0	0	0	0	0	0	0	0	0
AK126180	1.65354128939806	2.95201500355794	2.01253005783088	0	0.750060523894656	0	0	1.96994608446964	2.18659590520425	1.6072819292223
AK126213	0	0	0	1.78688289205768	0	0	0	0	0	0
AK126225	1.65354128939806	1.23122239282533	2.52835027175973	1.78688289205768	1.24106328170586	2.46957859079034	1.59325795312754	1.96994608446964	1.12703909961398	0
AK126251	1.94912367290415	2.67595881406756	1.84853220713382	0	0.750060523894656	1.55836975378187	2.00932903816764	3.28578752997948	1.12703909961398	1.6072819292223
AK126253	0	0	0	0	0	0	0	0	0	0
AK126266	0.778502784269771	0	0	0	0	0	0	1.297935257349	0	0
AK126278	2.58675235679469	1.88569791346734	3.27368297571787	0	1.89819037280479	2.46957859079034	1.59325795312754	3.66336046221635	2.18659590520425	2.61280824811082
AK126286	1.94912367290415	1.88569791346734	2.41563969846683	2.56105004343689	4.27875136095681	2.62929193382399	1.00622605676141	6.53764311856683	1.12703909961398	2.61280824811082
AK126307	0	0	0	0	0	0	0	0	0	0
AK126318	2.19432313304315	0	2.01253005783088	0	2.1405551785972	1.84543436468932	1.59325795312754	2.77295602173722	0	0
AK126334	0	0	0	0	0	0	0	0	0	0
AK126351	1.65354128939806	0	0.519598262575586	0	1.24106328170586	0	0	0	2.18659590520425	1.01677185933238
AK126380	0	0	0.519598262575586	0	0	0	0	1.96994608446964	0	0
AK126532	10.0009373448141	10.2486246277907	9.7193302079822	9.93490481112159	9.4705695209466	9.76463905200012	9.39394976226273	9.78717494448444	9.66131581588204	10.1548549005625
AK126539	0	0	0	1.78688289205768	0.750060523894656	0.7210688386451	2.81801176906595	0	1.12703909961398	0
AK126616	0	0	0	0	0	0	0	0	0	0
AK126635	0	0	0	0	0	0	0	0	0	1.01677185933238
AK126693	1.28137157747761	0	0.900808471049637	3.43332551905779	0	2.08474941978765	1.00622605676141	2.42661422726555	2.18659590520425	1.6072819292223
AK126717	0	0	0	0	0	0	0	0	0	0
AK126744	0	0	0	0	0	0	0	0	0	0
AK126852	0.778502784269771	2.67595881406756	1.45113143966302	0	1.24106328170586	1.55836975378187	0	1.297935257349	1.12703909961398	0
AK127026	0.778502784269771	0	0	0	1.24106328170586	0	0	0	0	0
AK127048	0.778502784269771	1.23122239282533	0.900808471049637	1.78688289205768	0	0	2.81801176906595	1.96994608446964	1.12703909961398	0
AK127087	0	3.18363726061449	3.33695115792615	3.43332551905779	1.60672181358535	1.84543436468932	2.59532438469134	3.05203968700601	1.12703909961398	1.6072819292223
AK127120	0	0	0.519598262575586	0	0	0	0	0	0	0
AK127124	4.74160676638984	0	4.19709792974955	4.18227888147737	4.7862132688958	4.7514697672025	1.59325795312754	3.66336046221635	4.55446025519141	4.49128325243016
AK127179	0	0	0	0	0	0	0	0	0	0
AK127183	0	0	0	0	0	1.1996287809423	0	0	0	0
AK127190	0.778502784269771	0	0.900808471049637	0	0.750060523894656	0	0	0	0	0
AK127191	0	0	0	0	0	0	0	0	0	0
AK127224	0	1.88569791346734	0	0	0	0	0	0	0	2.3486702707103
AK127270	0	0	0	0	0	0	0	0	0	0
AK127309	0	1.23122239282533	0	0	0	0	0	0	0	0
AK127339	2.19432313304315	1.88569791346734	2.01253005783088	0	1.89819037280479	0.7210688386451	1.00622605676141	1.297935257349	1.75197804962985	1.01677185933238
AK127378	0	0	0	0	0	0	0	0	0	1.01677185933238
AK127380	0	0	0	0	0	0	0	0	0	0
AK127400	0	0	0	0	2.83527137556752	1.1996287809423	0	0	0	0
AK127443	1.28137157747761	2.67595881406756	1.6634721445378	0	2.1405551785972	0.7210688386451	1.00622605676141	2.77295602173722	0	1.01677185933238
AK127472	0	0	0	0	0	0	0	0	0	0
AK127555	1.28137157747761	4.40700415993045	3.89470059683058	0	3.0875472367049	3.13435795067487	0	3.05203968700601	2.52014591229146	4.20144323587829
AK127557	0	0	0	0	0	0	0	0	0	0
AK127609	0	0	0	0	0.750060523894656	1.1996287809423	0	0	0	0
AK127697	0	0	0	0	0	0	0	0	0	0
AK127787	0	0	0	0	0	0	0	0	0	0
AK127846	0	0	0	0	0.750060523894656	0	0	0	0	0
AK127888	0	0	0	0	0	0	0	0	0	0
AK127919	0	0	0	0	0	0	0	0	0	0
AK127963	0	0	0	0	0	0	0	0	0	0
AK127966	0	0	0	0	0	0	0	0	0	0
AK127969	0	0	0	0	0	0	0	0	0	0
AK127974	1.28137157747761	0	0	0	0	0	0	0	0	0
AK128013	0	0	0	0	0	0	0	0	0	0
AK128059	0	0	0	0	0	0	0	0	0	0
AK128153	0.778502784269771	0	0.519598262575586	0	2.1405551785972	1.55836975378187	1.00622605676141	1.297935257349	1.75197804962985	1.01677185933238
AK128202	0	0	0	0	0	0	0	0	0	0
AK128216	2.19432313304315	2.67595881406756	2.15977383526942	0	0.750060523894656	1.55836975378187	3.59635649159391	0	2.52014591229146	3.48978234820592
AK128252	4.183359039396	1.23122239282533	3.56546313513186	0	2.83527137556752	2.9038149987205	2.81801176906595	2.77295602173722	3.38857561926162	2.02508523405051
AK128346	0	0	0	0	0	0	0	0	0	0
AK128361	0	0	0	1.78688289205768	0	0	0	0	0	0
AK128400	0.778502784269771	0	0	1.78688289205768	0	0	0	0	1.12703909961398	0
AK128414	0	0	0	0	0	0	0	0	0	0
AK128439	0	1.88569791346734	1.45113143966302	1.78688289205768	0.750060523894656	1.55836975378187	1.00622605676141	1.96994608446964	0	1.01677185933238
AK128486	0	0	0	0	0	0	0	0	0	0
AK128525	0	0	0.519598262575586	0	0	0	0	0	0	0
AK128534	0	0	0	0	0	0	0	1.297935257349	0	0
AK128559	0	0	0.519598262575586	0	0	0	0	0	0	0
AK128563	0.778502784269771	0	0.519598262575586	0	1.24106328170586	3.58770677740906	1.59325795312754	4.3193271763546	3.21547700680843	1.6072819292223
AK128569	0	0	0	0	0	0	0	0	0	0
AK128593	2.58675235679469	0	1.6634721445378	0	1.24106328170586	1.84543436468932	0	0	0	2.61280824811082
AK128619	2.74906184362254	3.18363726061449	1.84853220713382	0	2.83527137556752	2.9038149987205	2.00932903816764	2.77295602173722	2.79087657078838	2.61280824811082
AK128652	0	0	0	0	0	0	0	0	0	0
AK128656	2.74906184362254	3.18363726061449	2.41563969846683	0	0.750060523894656	2.62929193382399	3.01087802971788	1.297935257349	4.13565010772585	2.02508523405051
AK128673	0	1.23122239282533	1.6634721445378	0	0.750060523894656	0.7210688386451	0	0	1.75197804962985	0
AK128697	0	0	0.519598262575586	0	0.750060523894656	0.7210688386451	0	1.297935257349	0	0
AK128707	0.778502784269771	5.11650846841913	0.900808471049637	4.52708080888619	1.60672181358535	3.42304594709884	2.00932903816764	0	0	2.02508523405051
AK128708	0	0	0.519598262575586	0	0.750060523894656	0.7210688386451	0	0	0	1.6072819292223
AK128734	3.14874664277161	2.95201500355794	2.41563969846683	0	2.1405551785972	2.46957859079034	3.47073181211508	3.28578752997948	2.18659590520425	3.35197845614469
AK128777	2.58675235679469	0	2.01253005783088	0	1.89819037280479	2.08474941978765	1.59325795312754	2.42661422726555	1.75197804962985	2.02508523405051
AK128833	2.89494344844956	0	4.19709792974955	0	4.63605720519106	3.99215795716368	3.71191307127749	5.89119303535594	4.22970359945549	3.48978234820592
AK128837	0	0	0	0	0	0	0	0	0	0
AK128880	0	0	0	0	0	0	0	0	0	0
AK129567	0	0	0	0	0	0	2.00932903816764	0	0	0
AK129672	0	0	0.519598262575586	2.56105004343689	0.750060523894656	0	1.59325795312754	0	0	0
AK129879	0	0	0	0	0	0	0	0	0	0
AK129926	0	0	0	0	0	0	0	0	0	0
AK129935	0	0	0	0	0	0	0	0	0	0
AK130076	0.778502784269771	0	0	0	0	0	0	0	0	0
AK130110	0	0	0	0	0	0	0	0	0	0
AK130294	0.778502784269771	0	0.900808471049637	0	0.750060523894656	0	0	0	0	1.6072819292223
AK130329	0	0	0	0	0	0	0	0	0	0
AK130400	0	0	0	0	0	0	0	0	0	0
AK130481	3.26065760682489	2.33427497813557	2.29337166114876	0	3.93726256647625	3.58770677740906	3.9184909192868	2.77295602173722	3.6826859711497	2.83598841833723
AK130486	0	0	0.900808471049637	0	0.750060523894656	1.1996287809423	0	0	0	1.01677185933238
AK130759	2.58675235679469	2.67595881406756	2.29337166114876	1.78688289205768	2.83527137556752	3.23714098698975	3.47073181211508	2.42661422726555	2.79087657078838	2.83598841833723
AK130765	0	0	0	0	0	0	0	0	0	0
AK130824	0.778502784269771	2.33427497813557	0.519598262575586	1.78688289205768	1.24106328170586	0	1.59325795312754	1.297935257349	0	1.6072819292223
AK130852	0	0	0	0	0	0	0	0	0	0
AK130904	0	0	0	0	0	0	0	0	0	0
AK130911	0	0	0	0	0	0	0	0	0	0
AK131020	0	0	1.45113143966302	0	1.60672181358535	0.7210688386451	1.00622605676141	0	1.12703909961398	1.6072819292223
AK131021	0	0	0	0	0	0	0	0	0	0
AK131224	0	0	0	0	0	0	0	0	0	0
AK131325	0	0	0	0	0	0	0	0	0	0
AK131337	10.8772375058884	0	10.8725433247488	0	2.1405551785972	9.62826879711479	7.56694840156664	1.297935257349	1.12703909961398	4.61693913941189
AK131347	0	0	0	0	0	0	0	0	0	0
AK131516	0	0	0	0	0	0	0	0	0	0
AK131520	0	0	0	0	0	0	0	0	1.12703909961398	0
AK172755	0	1.23122239282533	0.519598262575586	0	0	0	0	0	2.18659590520425	2.02508523405051
AK2	13.8125899416261	13.7885209249635	13.7056965924148	13.980431418657	13.32459585058	12.7229354516255	13.8210870744182	13.5432848460224	13.4924370643674	13.5330694715596
AK289390	1.65354128939806	0	1.20205280895204	0	1.24106328170586	0.7210688386451	0	1.297935257349	0	0
AK291164	4.85292975468616	5.11650846841913	2.73036345332195	0	4.98567585612425	6.40333528826671	3.81889629651685	5.1106827030625	0	5.11984383336048
AK291611	0	0	0	0	0.750060523894656	0	0	1.297935257349	0	0
AK291701	0	0	0	0	2.34800016376715	0	0	0	0	0
AK293020	0	0	0	0	0	0	0	0	0	0
AK293147	0	0	0	0	0	0	0	0	0	0
AK294004	3.71819130591346	0	0	4.18227888147737	6.37197011809823	2.9038149987205	2.33187692926376	0	2.52014591229146	1.6072819292223
AK294743	2.19432313304315	2.95201500355794	0.900808471049637	0	1.89819037280479	1.84543436468932	2.33187692926376	1.96994608446964	0	2.83598841833723
AK294819	0	0	0	0	0	1.1996287809423	0	0	0	1.6072819292223
AK294973	0	0	0	0	0	0	0	0	0	0
AK295617	0	0	0	0	0	0	0	0	0	0
AK295707	0	0	0	0	0.750060523894656	0.7210688386451	1.59325795312754	1.297935257349	2.18659590520425	0
AK296065	3.26065760682489	2.95201500355794	1.20205280895204	0	1.89819037280479	2.77307333760268	3.33311572344086	2.77295602173722	3.6826859711497	2.61280824811082
AK296146	0	0	0	0	0	0	0	0	0	0
AK296148	0	0	0	0	0	0	0	0	0	0
AK296276	0	0	0	0	0	0	0	0	0	0
AK296947	0	1.88569791346734	1.20205280895204	1.78688289205768	0.750060523894656	1.55836975378187	1.00622605676141	3.05203968700601	0	1.6072819292223
AK297683	0	0	4.47536016199634	0	0	0	0	0	0	0
AK297919	2.19432313304315	0	2.907532932473	3.43332551905779	2.34800016376715	3.13435795067487	1.59325795312754	2.77295602173722	2.18659590520425	1.01677185933238
AK298056	0	0	0	4.80516540956727	0	0	0	0	0	0
AK298119	0	0	0	0	0	0	0	0	0	0
AK298300	0	0	0	0	0	0	0	0	0	0
AK298596	0	0	0.519598262575586	0	0	0.7210688386451	0	0	0	0
AK299432	1.28137157747761	1.88569791346734	0.900808471049637	0	1.89819037280479	1.84543436468932	1.00622605676141	1.297935257349	0	1.01677185933238
AK299452	1.94912367290415	1.23122239282533	1.45113143966302	0	2.69039633041672	2.08474941978765	2.33187692926376	0	1.12703909961398	1.6072819292223
AK299501	1.65354128939806	2.33427497813557	0.900808471049637	0	0.750060523894656	1.1996287809423	1.00622605676141	1.96994608446964	0	1.6072819292223
AK3	9.83005493428886	9.43816043417514	10.2882990235951	9.36146934024184	10.1784208920408	10.0905315888757	9.34779656278675	10.2446441435083	10.6896798757987	10.3393866259477
AK300387	5.96624773331001	0	0	0	5.7778722466098	1.1996287809423	1.00622605676141	0	1.12703909961398	1.01677185933238
AK300656	3.79455060945731	4.10197765952176	3.89470059683058	3.06213134928687	3.93726256647625	3.99215795716368	2.33187692926376	2.77295602173722	2.52014591229146	3.02922402580181
AK300962	2.19432313304315	5.11650846841913	3.27368297571787	0	0	3.13435795067487	0	0	0	0
AK301093	0.778502784269771	0	0	0	0	0	1.59325795312754	0	0	0
AK301549	0	0	2.15977383526942	0	0	0	1.00622605676141	0	0	1.6072819292223
AK301666	0	0	0	0	0.750060523894656	0	0	0	0	0
AK301968	4.57840697802771	5.66855469989208	2.73036345332195	8.26367135231047	0	3.93214265011229	4.71238915320158	5.85529030606277	4.47986464794047	3.35197845614469
AK302092	6.77785582122483	8.71928396212809	9.33180619982667	4.36495631412983	7.90889724256073	7.76100689303803	6.93118634560057	9.73873224900442	7.85735624333697	9.13657884272262
AK302306	0	0	0	0	0	0	1.00622605676141	0	0	0
AK302451	0	0	0	0	2.1405551785972	0	0	0	0	0
AK302511	10.7511776960872	8.94513727117524	9.91083339008494	10.8845356035222	4.27875136095681	5.45268063453325	8.09452874740516	5.33580906254751	10.6044677700735	10.0134579134258
AK302545	0	0	0	0	0	0	3.81889629651685	0	0	0
AK302694	0	0	0	0	0	0	5.43840236487289	0	0	0
AK302879	0	0	0.900808471049637	0	1.89819037280479	0	0	0	0	0
AK303207	0.778502784269771	0	0	0	0.750060523894656	0	1.00622605676141	0	1.12703909961398	0
AK303572	9.18276346509445	9.25300009070484	8.69863360976214	7.75929103516474	7.97294454567603	8.89369853068725	9.16722176354719	9.18023404434375	10.047671368751	8.35967775621726
AK303607	0	0	0	0	0	0	0	0	0	0
AK304483	0	2.67595881406756	0	0	6.52934768042067	0	0	0	0	0
AK304759	0	0	0.519598262575586	0	1.24106328170586	0	1.00622605676141	1.297935257349	1.75197804962985	0
AK304826	10.0982959887895	10.0428477628015	9.59301032021497	9.76245277392186	10.0972298680819	9.65983523666289	9.86572154013201	10.3660224110744	9.68017910295849	9.95515792676732
AK307150	1.94912367290415	1.88569791346734	1.84853220713382	3.06213134928687	1.24106328170586	2.289957467393	1.59325795312754	1.297935257349	1.75197804962985	1.6072819292223
AK307172	0	0	0	0	0	0	0	0	0	0
AK307192	2.19432313304315	0	1.20205280895204	0	1.89819037280479	1.84543436468932	3.9184909192868	1.297935257349	1.12703909961398	1.01677185933238
AK307207	0	0	0	0	0	0	0	0	0	0
AK307233	6.29016219939529	6.37863562673262	5.10365759423113	1.78688289205768	6.19529875237506	5.90700256387132	6.07832988176709	5.22763268476954	5.56010079395149	5.6765476483876
AK307246	0	0	0	0	0	0	0	0	0	0
AK307275	1.94912367290415	0	2.98857490114113	5.41486784272202	4.11808734886681	3.93214265011229	3.33311572344086	5.61880610390614	2.52014591229146	4.03128897767673
AK307870	9.83797005859361	9.58967519749718	9.31717236432829	6.39785940555881	9.51964242554514	9.9117361980483	9.90267660000691	10.5955311063481	9.99340015683179	9.76971425898767
AK308309	2.40383995434149	0	0	7.32458149415025	0	0	0	1.96994608446964	0	0
AK308439	3.46138407884293	4.40700415993045	4.99015961613596	6.47937074741252	3.39863595452041	3.02368668432229	1.00622605676141	3.66336046221635	2.79087657078838	0
AK308544	1.65354128939806	1.23122239282533	2.98857490114113	2.56105004343689	3.39863595452041	2.08474941978765	1.59325795312754	2.42661422726555	2.18659590520425	2.83598841833723
AK308561	0	0	0	0	0	0	0	0	0	0
AK308605	0	0	0	0	0	0	0	0	0	0
AK308652	0	0	0	0	0	0.7210688386451	0	0	0	0
AK308704	0	0	0	0	0	1.1996287809423	0	0	0	0
AK308867	7.83140782366237	5.27554461311081	7.10402355227308	7.52983183551072	7.20555505041865	7.68576702992268	7.03469800054525	6.68809246000961	7.38175092410379	6.4252758661076
AK308944	0	0	0	0	0	0	0	0	0	0
AK308965	0	0	1.6634721445378	2.56105004343689	1.24106328170586	2.289957467393	0	0	1.75197804962985	1.6072819292223
AK309109	0	0	0	0	0	0	0	0	0	0
AK309215	2.19432313304315	3.38316616979384	2.15977383526942	0	2.52933214748602	3.02368668432229	2.33187692926376	1.96994608446964	2.18659590520425	1.6072819292223
AK309255	7.91502799276593	8.61405048674801	7.599410190715	4.18227888147737	7.76707578285715	7.67665166010968	9.3184675041948	8.91406587801761	8.50984936195703	7.85338405515523
AK309441	0	0	0	4.52708080888619	0	0	1.59325795312754	0	0	0
AK309476	0	0	0	0	0	0	0	0	0	0
AK309533	0	0	2.41563969846683	0	2.1405551785972	3.58770677740906	2.00932903816764	0	2.18659590520425	0
AK309717	0	0	0	0	0	0	0	0	0	0
AK309744	0	0	0	0	1.24106328170586	0	0	0	0	0
AK309896	0	0	0.519598262575586	1.78688289205768	0	0	0	0	0	0
AK309922	0	0	4.65987524991672	0	4.71308789104977	5.14426461665243	0	6.34397992853801	3.01874128675561	0
AK309988	0.778502784269771	0	0	0	0	0	0	0	0	1.01677185933238
AK310013	0	0	0	0	0	0	0	0	0	0
AK310030	0	0	0	0	0.750060523894656	0	0	0	0	0
AK310041	3.02741908964878	3.85564913170565	1.20205280895204	5.49545004848776	4.11808734886681	1.84543436468932	5.5667509534243	4.60527375668325	5.85391616750832	0
AK310046	0	0	0.519598262575586	0	0.750060523894656	0	0	1.96994608446964	0	0
AK310094	0	0	1.84853220713382	8.15623222198344	0	2.62929193382399	0	3.05203968700601	2.79087657078838	0
AK310146	0	0	0	0	0	0	0	1.297935257349	0	0
AK310226	0.778502784269771	1.23122239282533	1.45113143966302	0	1.60672181358535	1.1996287809423	0	0	0	2.02508523405051
AK310228	9.44360661174511	8.89700848801891	8.57122741413831	8.66307084496472	5.2148537218167	8.49530968204711	6.14153162310866	6.12022890581414	10.058925593008	6.24235875551541
AK310237	0	0	0	0	0	0	0	0	0	1.01677185933238
AK310239	1.28137157747761	1.23122239282533	0.519598262575586	0	0.750060523894656	0	0	1.297935257349	0	1.01677185933238
AK310350	0	0	0	0	0	0	0	0	0	0
AK310441	0.778502784269771	0	0	0	0	0	0	0	0	0
AK310471	0	0	0	0	0	0	0	0	0	0
AK310472	0	0	0	0	0	0	0	0	0	0
AK310493	1.28137157747761	2.67595881406756	2.01253005783088	0	2.34800016376715	0	0	0	0	0
AK310526	3.02741908964878	0	1.6634721445378	0	0	0	0	0	0	1.01677185933238
AK310634	7.46156698658785	5.94590308482921	8.22538352864441	4.52708080888619	6.48610679851961	7.78240957319592	8.99254043834144	8.01793208459246	6.9140158584813	8.29063107684064
AK310665	3.02741908964878	1.23122239282533	2.01253005783088	4.80516540956727	5.29220564721211	1.84543436468932	4.65578658457435	5.66101105911575	4.40120070819616	0
AK310751	8.47497739101643	6.65430246551797	8.42055873173308	0	7.70242531324827	6.97890198210573	8.91929018029786	8.64638685591022	7.47111381368047	6.4423539981445
AK310794	0	0	0	0	0	0	0	0	0	0
AK310876	0	0	0	0	0	0.7210688386451	0	0	0	0
AK311005	2.40383995434149	2.67595881406756	2.41563969846683	3.7282934732214	4.46843767054506	5.36460657226668	3.71191307127749	3.82057791097833	3.92687268750011	1.6072819292223
AK311108	0	0	0	0	0	0	0	0	0	0
AK311113	0	0	0	0	0	0.7210688386451	0	0	0	0
AK311120	2.89494344844956	0	0	0	0	0	1.00622605676141	0	0	1.6072819292223
AK311131	0	0	0.519598262575586	0	0	0.7210688386451	0	0	0	0
AK311167	3.26065760682489	5.05934650903545	3.93615245193884	1.78688289205768	4.63605720519106	5.14426461665243	4.65578658457435	5.8184712539231	3.6826859711497	3.93804200174084
AK311212	0	0	0	0	0	0	0	0	0	0
AK311213	0	0	0	0	0	0.7210688386451	0	0	0	0
AK311257	0	0	0	0	0	0.7210688386451	0	0	1.12703909961398	0
AK311282	0	0	0	0	0	0.7210688386451	0	0	0	0
AK311291	0	0	0	0	0	0	0	0	0	0
AK311342	0	0	0	0	0	0	0	0	0	0
AK311356	0	0	0	0	0	0.7210688386451	0	0	0	0
AK311374	0	4.21097767524701	0	0	4.11808734886681	0	3.33311572344086	0	0	3.02922402580181
AK311380	0	0	0	0	0	0	0	0	0	0
AK311383	0	0	0.519598262575586	0	0	0	0	0	0	0
AK311445	0	0	0	0	0	0	0	0	0	0
AK311458	0	0	0	0	0	0	0	0	0	0
AK311497	4.00201343203058	5.88140286399726	4.09098651767242	5.57176841697169	4.00008967000655	7.68576702992268	8.00106133719719	14.6057569124511	7.5369826123494	7.34602656986841
AK311558	0	0	0	0	0	0	0	0	0	0
AK311573	0	0	0	0	0	0	0	0	0	0
AK311578	0	0	0	0	0	0.7210688386451	0	0	0	0
AK311660	4.77967689927009	4.31231775194484	3.51163805542439	5.84211801186489	3.93726256647625	4.94610058734655	5.14135484768265	5.38700013173132	4.62538772838038	3.61556348945375
AK313893	0	0	0	0	0.750060523894656	0	0	0	0	0
AK316092	6.34197107024223	5.84803811651151	5.56652573339853	3.7282934732214	5.89821442999143	5.93784958723724	6.2976689546142	5.33580906254751	6.54472990729003	5.07674570776828
AK316321	0	0	0	0	0	0	0	0	0	0
AK4	8.94172240468633	8.94513727117524	8.27872349278344	8.72286853433512	8.86849712127469	7.20495292171795	5.53571833426611	5.61880610390614	8.80544017128635	8.72675829956128
AK5	0	0	0	0	4.32856182796225	4.10518110656161	0	0	0	0
AK7	7.94045821406232	5.91401340505957	4.09098651767242	5.64425158648571	6.45280379351975	2.62929193382399	6.27905121627784	3.48689090170962	6.5629128149738	4.20144323587829
AK8	1.65354128939806	4.21097767524701	3.455726745967	3.7282934732214	4.46843767054506	3.13435795067487	3.01087802971788	4.60527375668325	4.87864721262475	1.6072819292223
AK9	5.86364071425144	6.51243393353635	6.69700607139485	6.66502454334047	6.63209845115841	5.57546370860318	7.57460232231926	6.31783657110232	7.6261517890569	7.35507300558644
AKAP1	11.3787373035753	10.3172822208345	11.6882186583216	11.0183947511011	10.6957588869275	10.5564514018025	11.8954471527512	10.9420881173908	10.2035679785925	11.5593499056634
AKAP10	8.96875171786972	8.89700848801891	8.7136102344007	8.64552045323925	9.42978754677725	8.8375509455947	9.08654386887303	9.04732515506896	9.13510267390633	8.61822762102643
AKAP11	10.7117224794162	10.841692369041	11.8758247070676	10.3737577402204	11.1866882261372	10.8635768217884	12.2995580706251	11.5310793747724	11.1316550317579	10.8463121233306
AKAP12	7.95716602950615	10.0702331392244	6.97572335467896	15.2338115493619	12.108991282047	12.7795107723722	3.47073181211508	8.30420872982904	9.84341503008938	7.19299174798738
AKAP13	11.2225249892728	10.4635224921408	11.5330805719913	11.1961753390602	10.2697004468976	11.491157491753	11.7339481603262	11.9315206694648	11.0781394755083	11.3077158215355
AKAP14	1.28137157747761	0	0	0	0	0	2.59532438469134	0	1.12703909961398	0
AKAP17A	8.09565159031706	8.85563710775817	9.0614356766964	9.10958043777683	8.66785209503174	8.46915149450062	8.96950250790737	9.03132551231828	8.54686201573672	7.82761833038841
AKAP2	5.63354120051965	9.42972757558143	7.89838183281491	8.98951328754849	7.27070891262698	4.15853685230361	8.24600393309646	6.64668373448563	7.32960386112753	7.90357480010334
AKAP3	3.26065760682489	3.55842264557746	2.01253005783088	5.0382126499667	1.60672181358535	1.84543436468932	1.00622605676141	1.96994608446964	3.54311258458272	4.42409762033809
AKAP4	3.79455060945731	0	0.519598262575586	0	0	0	3.01087802971788	0	0	0
AKAP5	5.02127494960958	5.46352643695499	4.86696433969636	0	5.07593656996469	4.52642543078919	4.65578658457435	4.60527375668325	6.48876436899049	4.89019468232641
AKAP6	5.56978682334001	3.38316616979384	3.51163805542439	5.77913036094255	5.2148537218167	6.42527079296417	7.20216517655684	4.76859791155599	6.46961611293927	2.61280824811082
AKAP7	6.37964217103961	6.09556393579017	5.48507757506224	5.23879751787122	6.0836944391164	5.06264591955099	0	6.02648504933363	6.34906125073997	5.84011705790375
AKAP8	9.8458419946251	9.69663689704268	9.54190130205177	9.5143278546775	8.82360743117172	9.459162438974	9.57465141897295	9.36711517505067	9.25178428179609	9.67716595681135
AKAP8L	10.4410863465097	9.61469038827952	10.0856373986339	11.0285856201976	9.3078137905324	9.78492831944213	9.96951495475443	9.98288779590574	10.1307750074074	9.40834075740217
AKAP9	12.5798457762233	11.9805963650105	12.3302103386578	12.1144872931969	13.2554595670208	13.0283159381809	12.2427435007715	12.7076715582115	13.102907576638	12.4781011542388
AKIP1	7.17777136991598	7.66639255915585	7.70210179896659	7.32458149415025	7.49449618089523	7.08605963666081	7.34326539124287	7.33507241857186	7.2644326218904	7.10992234387547
AKIRIN1	8.97081007080459	8.74216678165648	7.95996735296744	9.05744675839667	7.64951466982898	8.46915149450062	8.18730823208845	8.48541882076606	8.76674357135347	8.64059675498393
AKIRIN2	7.40788420328672	6.63486984905788	8.45304890669927	8.28649782811733	8.70839554160903	8.43712245048117	7.19224912324513	6.86099536440124	8.13158777106312	7.92803021196943
AKNA	7.16344444027542	7.85455398505246	9.24787625853577	8.24047789942356	7.09477248198413	6.82239477439763	10.9245597958677	8.36291984187171	7.85735624333697	8.30470730814959
AKNAD1	0	2.33427497813557	2.907532932473	0	6.16819658356656	4.4852524778146	0	6.49160959546989	3.92687268750011	2.83598841833723
AKR1A1	11.0589777762127	10.3637647208503	9.55609618640556	10.00539595331	9.8795395597597	9.46843563296184	10.7266635132899	10.031957839756	11.2584007838557	10.7449982924298
AKR1B1	1.28137157747761	3.18363726061449	4.80118307993382	10.5325642774605	2.52933214748602	9.89709479565662	6.71274611157311	5.9938327925966	3.54311258458272	12.0777372924862
AKR1B10	7.78536994707295	1.23122239282533	8.18081348536155	3.43332551905779	2.1405551785972	1.55836975378187	10.6643662813831	6.20825132611955	5.85391616750832	9.83744512143782
AKR1B15	2.74906184362254	0	2.52835027175973	0	0.750060523894656	4.25967013529551	5.09952427275897	4.09139868231838	0	0
AKR1C1	6.01493836700462	2.33427497813557	8.98696096560354	6.06971295185848	4.37670977988518	5.40931559539708	13.1774880189505	8.19354250215984	4.40120070819616	10.4245700190404
AKR1C2	3.79455060945731	1.23122239282533	9.45188248443479	0	6.55049162608242	1.84543436468932	12.9479571936111	7.8364778165079	3.6826859711497	9.40616631127646
AKR1C3	8.71491507457831	2.33427497813557	11.9158733896378	5.57176841697169	2.96691655020524	11.3195067992928	13.701002579987	9.52969661863787	6.71700220781198	11.141860503519
AKR1C4	0.778502784269771	0	5.88500088126538	0	0	6.72848186914449	7.012328700398	0	0	3.61556348945375
AKR1C6P	0	0	0	0	0	0	0	0	0	0
AKR1CL1	0	0	0	0	0	0	2.81801176906595	0	0	0
AKR1D1	0	0	0	0	0	0	0	0	0	1.6072819292223
AKR1E2	1.28137157747761	1.88569791346734	5.17464753968061	6.17132439117239	7.2896947998862	0	0	8.71309860533981	1.75197804962985	6.49240790677646
AKR7A2	11.2121221372513	10.836385379417	10.8136399954011	11.3678726686031	11.2567063899016	10.8458967757899	11.1647047663732	11.1508640115891	10.9319056305507	11.2895461881295
AKR7A2P1	6.55451933491385	6.09556393579017	5.04802443961959	1.78688289205768	6.32366104389052	5.31846758696164	2.33187692926376	5.43643686236131	6.50766180407269	5.86566248264963
AKR7A3	8.33816921198041	8.1291039676118	9.17183322557874	6.59360364072663	4.88938895612593	5.89132814028588	10.2567789955061	5.43643686236131	5.40747206190865	9.05565538896303
AKR7L	5.61260122990863	6.53357517013435	6.2062800038125	2.56105004343689	3.65439859887566	4.64333120818013	7.5592536578432	4.84381205900871	4.69299097310562	6.4423539981445
AKT1	11.034093835933	11.1367279381152	10.8825175046203	11.2260023893971	11.4342736391779	10.9931377137411	10.1025264290874	10.9842540562566	10.9143099023667	11.5136247595363
AKT1S1	6.40422062975713	5.94590308482921	6.14572872258568	6.55652199571915	6.64198222584208	6.86314185410096	5.43840236487289	5.38700013173132	5.48580389120252	6.40799314468904
AKT2	11.5172130249766	11.6287413235916	12.6810639112067	11.6533827189553	11.9201100639968	11.2420642395464	12.163756359501	11.848921762819	11.4488785892587	11.9514603102071
AKT3	4.29271506994856	8.05061603105891	1.20205280895204	0	8.68707336668892	1.84543436468932	0	8.71309860533981	6.19436520176298	1.6072819292223
AKTIP	8.01815158879511	7.66639255915585	7.33463727647087	8.66307084496472	8.03801655872912	8.84976789096189	7.87655840487129	8.91406587801761	8.61380085729697	8.60311982484196
AL049415	0	0	0	0	0	0	0	0	0	0
AL049935	0.778502784269771	0	0.519598262575586	0	0	0.7210688386451	0	1.297935257349	0	0
AL049948	3.02741908964878	1.23122239282533	3.455726745967	0	1.60672181358535	3.02368668432229	2.59532438469134	3.96233375188658	3.38857561926162	2.3486702707103
AL050000	1.28137157747761	0	0	3.06213134928687	0.750060523894656	0.7210688386451	0	1.297935257349	1.12703909961398	0
AL050085	0.778502784269771	1.23122239282533	0.519598262575586	0	2.1405551785972	0	1.59325795312754	0	0	0
AL050132	0	0	0	0	0	0	0	0	0	0
AL050141	0	0	0	0	0	0	2.59532438469134	0	0	0
AL109706	0	0	0	0	0	0	0	0	0	0
AL109718	0	0	0	0	0	0	0	0	0	0
AL109792	0	0	0	0	0	0	0	0	0	0
AL110171	0	0	0	0	0	0	0	0	0	0
AL110181	0.778502784269771	0	0	0	0	0.7210688386451	0	0	0	0
AL117485	0	4.99982592455949	0	1.78688289205768	0	0	0	0	0	0
AL122050	0	0	0	0	0	0	0	0	0	0
AL133568	0	0	0	0	0	0	0	0	0	0
AL137445	0	0	0	0	0	0	0	0	0	0
AL137522	0	0	0.519598262575586	0	1.60672181358535	1.55836975378187	1.59325795312754	2.42661422726555	1.12703909961398	0
AL137535	0	0	0.900808471049637	0	0.750060523894656	1.55836975378187	1.59325795312754	1.297935257349	0	0
AL137551	0	0	0	0	0	0	0	0	0	0
AL137655	6.78723021783796	5.41877705850815	5.69281917632735	0	4.42330262051368	4.04977605182819	7.12086016170785	7.44785454881645	4.13565010772585	6.28084463110107
AL137752	2.19432313304315	2.33427497813557	2.52835027175973	0	1.60672181358535	3.02368668432229	1.59325795312754	2.77295602173722	3.21547700680843	1.6072819292223
AL157440	3.02741908964878	2.95201500355794	2.29337166114876	6.35530904785022	5.18811983195568	2.08474941978765	0	3.82057791097833	3.80993947330353	3.83834908750265
AL162052	0	0	0	0	0	0	0	0	0	0
AL355711	0	0	0	3.06213134928687	0	1.1996287809423	0	0	0	0
AL355732	0	0	0	0	0	0	0	0	0	0
AL357213	2.19432313304315	4.99982592455949	3.97644649174192	3.43332551905779	3.48902274177542	3.13435795067487	2.81801176906595	4.3193271763546	4.62538772838038	4.27954226614342
AL360260	0	0	1.20205280895204	0	0	1.1996287809423	0	1.297935257349	1.75197804962985	0
AL389983	1.65354128939806	1.23122239282533	3.33695115792615	0	2.83527137556752	3.33308585007816	4.18166286393193	3.96233375188658	2.18659590520425	3.35197845614469
AL390170	0	0	0	0	0	0	0	0	0	0
AL831889	3.36450898994596	3.71467677801425	3.80804312918505	0	3.57407899945746	3.50772426710059	2.81801176906595	3.66336046221635	5.40747206190865	3.48978234820592
AL831948	0.778502784269771	0	1.6634721445378	0	3.57407899945746	0.7210688386451	1.00622605676141	1.297935257349	0	0
AL831977	0.778502784269771	1.88569791346734	0.900808471049637	0	1.60672181358535	2.46957859079034	0	2.42661422726555	2.18659590520425	0
AL832007	0	0	0.900808471049637	0	0	0.7210688386451	1.00622605676141	3.82057791097833	2.79087657078838	1.6072819292223
AL832096	0	0	0	0	0	0	0	0	0	0
AL832163	0	0	0	0	0	0	0	0	0	0
AL832184	0	0	0	0	0	0	0	0	0	0
AL832212	2.58675235679469	0	2.52835027175973	0	1.89819037280479	3.33308585007816	2.00932903816764	1.297935257349	1.12703909961398	1.01677185933238
AL832252	0	0	0	0	0	0	0	0	0	0
AL832378	0.778502784269771	0	0.519598262575586	0	0	0	0	0	0	0
AL832384	3.26065760682489	3.18363726061449	4.63491731537518	3.43332551905779	4.22715944910774	5.31846758696164	2.59532438469134	4.84381205900871	4.62538772838038	3.83834908750265
AL832439	1.28137157747761	0	1.84853220713382	1.78688289205768	0	0	1.00622605676141	0	1.12703909961398	1.01677185933238
AL832447	0	0	0	0	0	0	0	0	0	0
AL832593	0.778502784269771	3.55842264557746	1.20205280895204	0	0	1.84543436468932	2.00932903816764	2.77295602173722	1.12703909961398	2.3486702707103
AL832615	0	0	0	0	0	0	0	0	0	0
AL832737	0	0	0	0	0	0	0	0	0	0
AL832797	0	6.57495033419116	0	0	0	0	0	0	0	0
AL832891	2.40383995434149	8.53763002899855	2.907532932473	6.31146548643855	3.30220556489199	4.15853685230361	2.59532438469134	3.28578752997948	3.38857561926162	3.19960816092828
AL832909	0	0	0.900808471049637	0	1.60672181358535	1.1996287809423	0	1.297935257349	0	0
AL832937	0	0	0	0	0	0	0	0	0	0
AL833139	0	0	0	0	0	0	0	0	0	0
AL833150	0.778502784269771	0	0	0	0.750060523894656	1.1996287809423	0	0	0	1.01677185933238
AL833181	0	0	0.900808471049637	0	0	0	0	0	0	0
AL833346	1.28137157747761	0	1.6634721445378	0	0.750060523894656	2.9038149987205	2.00932903816764	2.42661422726555	2.18659590520425	2.02508523405051
AL833455	0.778502784269771	1.88569791346734	1.84853220713382	0	2.34800016376715	2.08474941978765	0	0	1.12703909961398	0
AL833634	0	0	0	0	0	0	0	0	0	0
AL953854.2-002	0.778502784269771	0	0.519598262575586	1.78688289205768	1.24106328170586	0	0	0	0	0
ALAD	8.6700141403095	8.42334785122395	9.42483634133097	6.89036026313735	7.8461554056002	8.64301822965943	9.12092740348178	8.12734733210867	8.73902481806345	8.68432065597582
ALAS1	10.2736088526628	10.4244431763929	10.120891926742	9.92038364353062	10.1750212475719	9.80702624396971	9.62158825675012	11.1545616068346	9.84341503008938	9.64617736956442
ALAS2	0.778502784269771	0	0	1.78688289205768	0.750060523894656	0	1.00622605676141	1.297935257349	0	1.01677185933238
ALB	2.19432313304315	0	1.45113143966302	0	0.750060523894656	2.9038149987205	0	0	3.21547700680843	0
ALCAM	11.8636216593846	10.2373941514905	11.257637475341	10.7349011698191	5.24110121824545	9.92237957010212	11.736082646145	10.3612303843503	10.2961480953381	13.0768870721186
ALDH16A1	7.60098657447614	8.24258079401702	6.89918515458846	7.79156453219996	8.83657621332748	8.51077992253783	8.14166419046489	7.95994663713216	7.17268886359662	8.81463576147929
ALDH18A1	13.2193693951042	13.430056956394	13.1917179903283	12.6635500756032	12.250367125862	12.8209525057115	12.6431455712293	12.85981038273	13.0746717642849	12.8029775143109
ALDH1A1	13.1678170506677	4.40700415993045	14.40572739608	1.78688289205768	3.39863595452041	5.95302923979229	13.5957422200841	3.66336046221635	4.03503472018133	10.1931934961001
ALDH1A2	0	0	0	0	1.24106328170586	4.15853685230361	1.59325795312754	0	0	0
ALDH1A3	9.8889305762441	4.99982592455949	6.13686728576595	11.8003931934593	12.3399962309304	9.57775004041872	2.33187692926376	13.9818107764779	7.13672287889183	6.8659517664933
ALDH1B1	8.86853878032514	9.37221251676123	9.06260592937731	8.41635526576223	8.30075989508821	7.86096160317099	8.33431479178278	8.05004941272824	9.81335170965622	10.271728425488
ALDH1L1	0	0	1.45113143966302	0	6.24802190276978	6.01219938401077	2.00932903816764	8.04208686262614	9.04094865052531	9.3864473923333
ALDH1L1-AS1	0	0	0	0	0	0	0	0	0	0
ALDH1L1-AS2	0	0	0	0	0	0	0	0	0	0
ALDH1L2	6.9379265046353	1.88569791346734	5.3838516295503	5.77913036094255	4.85581028815554	2.77307333760268	2.33187692926376	1.96994608446964	5.19073370428333	0
ALDH2	11.5876459804948	10.1899135148784	11.3325535289066	7.83866018385183	9.34307927098236	10.7702512553827	11.3792892614999	7.70144488232571	10.6477028581388	11.2293242230935
ALDH3A1	8.43080060288457	1.23122239282533	8.34754804245158	0	8.09309262740962	4.20998949596345	11.5727540974478	12.0369463084239	10.6164871611974	7.91585432398753
ALDH3A2	12.3132466869372	10.513590931252	12.3589526142964	11.5779029721134	11.058794597027	9.50494360789659	12.5469693421036	12.1744186213914	12.5648299526663	12.3271034217199
ALDH3B1	5.93284971838241	2.33427497813557	5.24230753460299	5.71326664127647	6.12656410984276	6.85508398629571	4.33373472186588	7.55245566403894	6.9140158584813	6.63292389947734
ALDH3B2	0	0	1.84853220713382	0	0	3.58770677740906	4.96622251814338	7.21272016209713	1.12703909961398	1.01677185933238
ALDH4A1	8.38831158533868	7.73187794788094	7.59618128598751	7.0321704960765	7.61981494830213	7.14673069032258	9.95199197540752	7.52985757071392	7.82758503878939	8.66262434221367
ALDH5A1	7.49627693072674	9.46041000807535	9.00898154697415	8.5637893646931	9.22146290351133	8.64301822965943	9.26507051026267	9.6445855235755	10.1216037941572	6.91571460690598
ALDH6A1	9.97860726809728	8.82595464440815	10.2054339060382	8.79627987404042	9.59789415556634	8.69133942021206	8.97240244840072	7.7896893249259	10.5428212576579	10.188140167254
ALDH7A1	11.7507591140673	11.9009823913908	11.0970167051655	12.3762709372782	12.2404397746728	11.5824471188316	11.9893443585646	12.0223490281823	11.8938756924899	10.8382702216927
ALDH8A1	2.89494344844956	0	1.6634721445378	5.0382126499667	0	0.7210688386451	5.43840236487289	1.96994608446964	1.75197804962985	3.19960816092828
ALDH9A1	10.458793798966	10.5477627346316	10.3623919740931	9.79067004158753	9.97744053155524	9.67364607764967	10.4779830150641	10.3866058745558	10.7284576276809	10.1444568393866
ALDOA	14.7789036125176	14.9060451110855	14.4781979304589	14.5493066141862	14.4740117824395	14.0975319474739	14.710586929515	14.3602017536245	14.3631251165045	14.6064642240373
ALDOB	1.28137157747761	0	4.4179964056527	0	0	2.289957467393	3.18097503871561	0	0	5.39009865027986
ALDOC	7.46156698658785	7.84612907232222	8.48656837445776	8.79627987404042	5.26687970422527	6.11024413422568	8.56313915292217	6.93165579981921	4.13565010772585	8.46788391815327
ALG1	11.3995158073786	11.2520230089331	10.1343108482972	10.863815207308	10.9937094991815	10.6983223517258	11.187969561658	10.7526006363923	10.4371250678741	11.169686673426
ALG10	9.21437974931784	9.36927568428935	9.28845232658317	8.19294149389602	10.0441791457746	9.199192726019	9.49823741329222	9.6911543603424	9.65285230767949	9.18049775654784
ALG10B	3.63756346071472	6.53357517013435	6.44754025215943	7.08520888100309	8.43187785810194	8.32491224760642	7.8578616185435	3.48689090170962	7.31894438580172	6.95194172325732
ALG11	0.778502784269771	0	1.45113143966302	3.43332551905779	1.24106328170586	0.7210688386451	2.33187692926376	1.96994608446964	0	2.02508523405051
ALG12	9.71565426588224	7.79451950583956	9.30337888302365	9.09025040525746	9.38928682696379	8.36518610720919	9.81169309585845	8.28409513007145	9.36232885933589	9.11809864934166
ALG13	8.80765633998679	8.71466351982655	7.27530863277737	9.17220505413498	8.96810763997061	8.93633090039499	8.82296943983106	8.46173702805024	9.76900769792017	8.88190240177592
ALG14	7.12699201542736	6.91816654303441	8.44768443570003	7.25684542299318	6.82664329241546	7.05825344889016	8.19725818672956	7.24082034190496	7.45172825997431	8.35967775621726
ALG1L	4.85292975468616	2.33427497813557	7.60584640081131	0	7.8159151481548	5.06264591955099	5.94295986346846	7.95146942194654	9.46982894779751	7.28106157767051
ALG1L2	3.36450898994596	0	2.29337166114876	0	2.1405551785972	1.84543436468932	4.71238915320158	0	2.18659590520425	0
ALG1L9P	3.55216143990991	2.33427497813557	4.01564564180285	1.78688289205768	5.54488244662552	4.52642543078919	5.18200665360527	4.42107134442826	4.55446025519141	4.03128897767673
ALG2	10.2157707705855	10.8480350946339	11.0017031858607	10.1982955355638	10.2941941157749	10.9788399809338	11.1760696427354	10.1309995199866	10.047671368751	10.3082848411609
ALG3	9.72177829915245	9.84987141744695	10.2107217893909	9.70853847606469	10.2161248597542	9.55305721893122	10.7102542693464	10.475022249322	8.72294309033213	9.65536095890307
ALG5	10.1308765038244	9.57700304535599	10.777036649815	8.86613587099928	10.6808546740951	9.26453050228444	12.2370274564271	10.5968906190193	10.0984174027669	10.0431476180411
ALG6	9.48452037885027	9.45210657734913	9.5267176198702	9.01023129971359	9.39514272128387	9.43233436014676	10.1261563598675	9.11720570483618	9.35190931918071	8.90672479379498
ALG8	11.2371351283759	11.4046842634797	11.6137322228792	10.2043016677557	11.1399376069423	11.34274412079	11.2762763482032	11.9092596455209	10.4110143548546	10.6323126928084
ALG9	9.80258287427598	10.1798917667476	10.4610941079012	9.68725362884183	10.5092407654684	10.9143839329289	10.3874554749792	10.8831358389943	10.337663721494	10.2681410493327
ALK	0	0	0	0	9.25405038745414	3.02368668432229	1.00622605676141	0	0	0
ALKBH1	7.33305111006379	7.51517832432117	6.66654346587537	7.56759689918773	7.51076939531152	7.05121734831872	7.38739025919772	6.64668373448563	7.37147121305226	7.18286590687196
ALKBH2	8.00615897305854	7.6854079360655	6.99546588547509	7.88426691150154	7.07301924406789	6.95648112756834	7.59732342168333	7.92573474433435	6.94207258852236	8.03884723979247
ALKBH3	6.94631927128534	9.00690888182682	8.2191000630853	8.35288711762129	9.05943992935557	8.34231031808258	8.3522371771078	8.47953471676946	8.46220689073157	8.03884723979247
ALKBH4	5.17201295109305	5.22445600838965	4.26373694711932	5.0382126499667	5.5021116130546	4.20998949596345	4.18166286393193	5.1106827030625	4.13565010772585	4.3536297085041
ALKBH5	9.21264134850377	9.36927568428935	9.38141752823973	8.55441558519007	9.86695295774014	9.03056857661528	9.73350988978981	9.10960626615446	8.81684960892719	9.23541882733659
ALKBH6	7.31372020281621	7.23448276071579	7.78100411059567	6.66502454334047	6.86089965150249	6.52005123477188	7.012328700398	7.25466781564162	6.98316041670026	6.69123600377863
ALKBH7	5.22815830441721	4.87286926625974	5.60558796578035	4.9263896133824	4.92220382565695	4.60540553136137	5.76708373268128	4.09139868231838	5.59586200267661	5.55619605089159
ALKBH8	7.44389374832224	7.84612907232222	7.51643692195557	7.34647142622427	7.64951466982898	7.88094150988151	7.73346591234853	7.89069180775814	7.87201458820344	7.74743949472038
ALLC	0	0	0.519598262575586	0	0.750060523894656	0.7210688386451	0	0	0	0
ALMS1	11.8544535422126	12.0213887919781	12.3332438101687	11.8962626085616	12.0939933084768	12.2402204165515	11.1904623491209	12.130034255475	11.7310507557159	11.6942280667143
ALMS1P	0	0	0.519598262575586	0	1.24106328170586	2.62929193382399	0	0	0	0
ALOX12	1.28137157747761	3.18363726061449	0	0	0.750060523894656	1.1996287809423	2.00932903816764	0	1.12703909961398	2.61280824811082
ALOX12B	0	5.05934650903545	2.15977383526942	3.7282934732214	6.89436143417576	1.84543436468932	4.25970156817803	3.48689090170962	3.92687268750011	0
ALOX12P2	0	0	0	0	0	0	0	0	0	0
ALOX15	2.19432313304315	0	0.519598262575586	0	0	2.08474941978765	2.59532438469134	3.82057791097833	2.52014591229146	0
ALOX15B	0	0	0.519598262575586	0	0	0	0	0	0	1.6072819292223
ALOX15P1	0	0	0	0	0	0	0	0	0	0
ALOX5	7.62732366969703	0	7.51301664348129	4.18227888147737	0	3.23714098698975	1.00622605676141	4.91529849626186	3.21547700680843	6.98728138953028
ALOX5AP	0	1.23122239282533	0.900808471049637	0	4.27875136095681	1.55836975378187	3.18097503871561	5.92622394586878	0	1.6072819292223
ALOXE3	4.39436279140357	6.28200453398994	5.7048611217241	6.2195665704763	5.31709466231889	3.02368668432229	2.33187692926376	5.04844906088082	6.61612568818374	3.61556348945375
ALPI	0	0	3.20751245430191	0	3.30220556489199	0	0	0	0	0
ALPK1	7.59566096440047	7.58772102671933	8.36472758334622	8.6366645398655	4.37670977988518	3.80405938858015	8.90114250731576	7.8995326635021	7.45172825997431	7.64789260614969
ALPK2	0.778502784269771	0	0.900808471049637	3.7282934732214	5.45803393265703	7.08605963666081	0	0	0	0
ALPK3	1.94912367290415	2.33427497813557	4.4469633738562	3.97307042387043	0.750060523894656	4.25967013529551	4.01165190226913	6.05841461969586	3.01874128675561	4.27954226614342
ALPL	0	0	0	0	1.60672181358535	0	0	0	1.12703909961398	0
ALPP	3.36450898994596	2.67595881406756	4.53053000329355	0	7.24499936979272	11.0691208751929	2.59532438469134	12.0394482206271	2.79087657078838	3.61556348945375
ALPPL2	0	0	3.61735208882823	0	3.73048138193067	7.16640033169162	1.00622605676141	6.93165579981921	0	1.6072819292223
ALS2	10.5729505878098	11.0559279331935	11.3644558451242	11.3340338871319	11.3636081953269	11.4509568557119	13.1999307615017	10.5527379132875	11.0930747915978	10.6681412933313
ALS2CL	6.15186445532769	6.94996555572344	7.806374225649	7.25684542299318	7.10195127804829	8.93442015268574	6.12077050113384	9.64721249645184	7.34018515530599	7.78139047802669
ALS2CR11	0.778502784269771	2.67595881406756	2.63288983628331	0	1.24106328170586	1.84543436468932	1.59325795312754	3.05203968700601	1.75197804962985	2.02508523405051
ALS2CR12	4.48931770474162	1.88569791346734	4.4469633738562	3.7282934732214	4.63605720519106	4.04977605182819	3.18097503871561	3.05203968700601	3.54311258458272	0
ALS2CR8	6.04650916537136	5.46352643695499	7.52325324866161	6.89036026313735	7.8159151481548	7.72608813839603	7.60481829211835	7.04755000628694	8.19708283860193	6.49240790677646
ALX1	0	0	0	0	0	0	0	0	0	0
ALX3	2.40383995434149	1.88569791346734	1.6634721445378	0	2.52933214748602	1.55836975378187	1.59325795312754	2.77295602173722	1.12703909961398	2.3486702707103
ALX4	0.778502784269771	0	0.900808471049637	0	2.34800016376715	0	0	0	0	1.01677185933238
ALYREF	10.2270088038823	9.8286468792783	10.2528540012956	10.2132642415835	10.2268361560246	9.69975291350731	10.2472325237878	9.5910158332581	9.45042600493246	9.80149749461291
AMACR	7.73781439094552	6.06684808311328	10.8219566487168	6.12141306975409	7.34519784391334	7.85693220168534	8.9372124065108	6.70835948853451	6.85621046257337	7.83410302997542
AMBN	0	0	1.6634721445378	0	0	0	0	0	0	0
AMBP	1.65354128939806	0	2.15977383526942	0	0.750060523894656	0.7210688386451	3.01087802971788	1.297935257349	3.80993947330353	1.01677185933238
AMBRA1	9.26893061795968	10.2534110554938	9.78956736252825	10.1678839844681	10.0225894730742	9.70087734655901	9.8341856711129	10.2704322458376	10.0492845001047	9.92053677966535
AMD1	10.9916423786942	10.9838363143957	11.2124871899814	10.3870201400236	10.6007687865353	9.97258865300578	10.765634941071	10.2924150364226	10.9466950968744	11.2883660583908
AMDHD1	5.89866018854722	4.10197765952176	0	5.64425158648571	5.26687970422527	0	2.33187692926376	0	3.38857561926162	0
AMDHD2	5.84580696209185	6.8354604112846	5.33819604690332	7.0321704960765	6.11241529016322	5.22151203292854	6.84520684364717	6.58225310875907	6.12262750874064	6.1413975523097
AMELX	2.89494344844956	0	2.29337166114876	0	0	0	0	0	0	1.01677185933238
AMELY	0	0	0	0	0	0	0	0	0	0
AMER1	8.04575265682754	8.57889071156096	7.69909497112721	7.72627901845556	8.24023616613555	8.04576810060264	7.73346591234853	1.297935257349	8.24291481000877	8.34613025539088
AMER2	0	0	0	0	0	0	0	0	0	0
AMER3	0	0	0	0	0	4.10518110656161	0	0	0	0
AMFR	10.49428538797	10.9847960368271	10.4739051642261	10.324977514682	10.3874765261958	10.9899215565493	10.2978176652938	10.6554752396717	11.0018849728327	10.5627592260337
AMH	5.86364071425144	1.88569791346734	5.35357566978717	5.49545004848776	6.34801777701993	4.97613138521128	6.31604949193906	7.0633717031366	5.88315435505737	2.3486702707103
AMHR2	0	0	0	4.36495631412983	0	0	0	0	2.52014591229146	0
AMICA1	1.65354128939806	0	4.01564564180285	0	1.24106328170586	2.9038149987205	4.18166286393193	0	0	2.3486702707103
AMIGO1	3.63756346071472	6.42462767607591	4.80118307993382	0	4.37670977988518	3.58770677740906	3.81889629651685	5.17034241717464	4.62538772838038	4.73252212174767
AMIGO2	6.07740386220107	1.88569791346734	6.45468916927586	1.78688289205768	3.73048138193067	6.90276962562588	8.74710593759804	8.83331841289086	2.79087657078838	5.1616917319951
AMIGO3	5.80946416175003	4.40700415993045	4.47536016199634	5.14198831523934	5.5021116130546	5.82686985342938	5.74011236153472	5.33580906254751	4.81937729200277	4.55547881114794
AMMECR1	7.60629259770776	6.30677582950728	6.27250579849183	6.82948836089607	7.43320629237914	6.78046331308088	7.23151084440799	6.08965280237343	7.11223757175266	7.51698256244402
AMMECR1L	8.11811238912424	9.32751966690928	8.52443174833035	9.38809712042312	8.77278489456926	8.90545103789369	8.4636011227429	8.71309860533981	8.73502116080092	8.81463576147929
AMN	5.20035873656391	0	5.76360778004965	0	1.60672181358535	2.289957467393	6.01223203438762	0	4.55446025519141	4.49128325243016
AMN1	7.96544793321537	5.7430482483392	7.86120420283589	9.11596665288594	6.0836944391164	7.76100689303803	5.79356011035664	7.41123146759498	8.01755373917702	7.99900338304428
AMOT	1.28137157747761	6.15133580112171	5.98714038096081	8.25212123399007	7.92921914072919	7.50703652962586	8.84844864251298	9.92777477810366	7.57331427195801	8.9816514704819
AMOTL1	1.65354128939806	4.40700415993045	5.1217352419032	10.2773417398601	2.69039633041672	10.0291885730179	0	10.7180341142219	0	2.61280824811082
AMOTL2	7.17062568952551	8.50053281147319	7.6154471963346	7.9138896324177	9.01639727543093	9.8603309859009	6.80672976246383	10.5652930469512	8.35150279633102	8.06113065334772
AMPD1	4.12540684218088	0	0	0	0	4.64333120818013	0	0	0	1.01677185933238
AMPD2	9.24191300146647	10.3769838113003	9.08466225071356	9.77864444173521	8.52026759273067	8.80445741933189	8.81005908325731	8.77686139360089	9.30406709293807	9.28359525969561
AMPD3	4.183359039396	8.14292682918033	6.86202848891331	9.2085151837779	10.0460413288893	8.02795868248017	8.64901889469869	8.83331841289086	8.74699895403538	8.0047631777744
AMPH	0	0	0	0	0	0	0	0	0	0
AMT	5.86364071425144	5.59000424914311	5.15722484399153	7.05893340878156	6.20866127155396	6.16341636282059	7.16208535000365	6.80563195705991	6.82641535856082	5.11984383336048
AMTN	0	0	0	0	0	0	0	0	0	0
AMY1A	0	0	2.29337166114876	0	0	0	0	1.96994608446964	0	1.6072819292223
AMY2A	0	0	0	0	0	0	2.33187692926376	0	0	0
AMY2B	9.41969559160576	7.99072656203625	8.8661635222129	6.73307589475599	0	4.44286988712334	9.97096564113249	9.16930960190123	7.20777999205691	8.564643332045
AMZ1	0	0	0	0	0.750060523894656	0.7210688386451	0	0	0	0
AMZ2	9.02925957560418	10.0036133492742	9.29244786618896	11.4673719491339	10.0235349034142	9.72096870559039	9.74033122479169	10.8775534484261	10.0764353145855	8.7914980513063
AMZ2P1	5.65418158151643	5.11650846841913	5.64362037607487	7.58611507368788	5.79569087707267	4.52642543078919	5.76708373268128	6.66753665807007	6.14693858422613	5.11984383336048
ANAPC1	13.5056182163837	13.2479863960251	13.9598374282996	12.5954860125588	13.5795294400027	13.4449609419114	12.8779636729374	12.976687595718	13.2597018635282	13.5079412927839
ANAPC10	8.22889662155224	8.06520784398803	8.16564547753495	7.72627901845556	8.30075989508821	7.98798646140035	8.48406572318217	8.24300661223436	8.20867805306914	8.13651889636471
ANAPC11	6.45215593606938	7.46103383263874	7.49579255368546	6.59360364072663	7.43320629237914	6.95648112756834	8.27447990504575	7.78014674178827	7.11223757175266	7.06652229026565
ANAPC13	7.36470460059358	8.58396630344158	8.75473609103138	7.3023543035729	8.02296744375925	8.3480633606203	8.57081325583554	8.60914509449089	7.58225600503853	8.30936902971902
ANAPC15	9.10992119823549	8.81736055020944	9.5207694275705	9.8759220286636	9.31091480596647	9.23378602302578	9.34556152871047	9.93208979942317	8.56050056009817	8.86616869131589
ANAPC16	8.0101675985569	6.93415365943433	7.59618128598751	7.13636633915516	8.28822735345278	7.69933299805981	8.24600393309646	8.97388669867112	8.35150279633102	7.78139047802669
ANAPC1P1	0.778502784269771	2.95201500355794	2.63288983628331	0	3.80275202051226	1.1996287809423	0	0	0	1.6072819292223
ANAPC2	8.71491507457831	9.84353677774459	8.68502041713767	8.62775392896711	9.01449640745109	8.34231031808258	9.17227506716718	8.59832559551422	8.4377823731505	9.10743127369294
ANAPC4	10.3593837196305	9.57445520301161	9.66026048197453	9.77461352937402	9.66970538584967	9.1055041651137	9.74033122479169	9.3861113799186	10.1787271848761	9.73894388183478
ANAPC5	11.2246828405525	11.0430854812293	11.3029037358979	10.664761607503	11.0439617797269	11.0480691344292	11.4491324388565	11.4461338217482	11.1178846983226	11.5922390317252
ANAPC7	11.1937346728345	10.0846288621491	10.7547652248793	10.6182838624142	10.5386372742943	10.4101340699021	10.8719534875231	11.1218817213578	10.8956004677586	10.8390764320878
ANG	7.54682457136745	5.11650846841913	7.23019594095861	6.35530904785022	4.75011384043454	3.50772426710059	7.64898780825209	3.96233375188658	7.28648510215427	7.19299174798738
ANGEL1	8.24259109713901	8.37145546793018	7.65942500689232	7.56759689918773	8.53625428389338	7.88094150988151	8.07307495377459	7.96837433140021	8.29823020479556	7.98741434517333
ANGEL2	8.34453314672477	9.42972757558143	8.87950576434268	8.24047789942356	8.7682797532173	8.74028354829165	8.26505022785813	8.52594898428755	8.08201522484198	8.69504767009255
ANGPT1	1.94912367290415	0	0	1.78688289205768	0	0.7210688386451	0	2.42661422726555	1.12703909961398	3.73125243072584
ANGPT2	3.36450898994596	4.10197765952176	3.27368297571787	5.77913036094255	2.83527137556752	2.9038149987205	4.0991602525095	3.28578752997948	2.52014591229146	2.83598841833723
ANGPT4	0	0	0	0	0	0	1.59325795312754	0	0	1.01677185933238
ANGPTL1	3.63756346071472	2.95201500355794	3.33695115792615	0	1.89819037280479	4.20998949596345	3.71191307127749	3.05203968700601	3.21547700680843	3.02922402580181
ANGPTL2	0	1.23122239282533	1.6634721445378	0	1.24106328170586	0	3.47073181211508	3.28578752997948	1.75197804962985	1.01677185933238
ANGPTL3	3.26065760682489	3.98406434778677	2.907532932473	0	1.89819037280479	3.23714098698975	3.47073181211508	4.20985950144279	3.01874128675561	1.6072819292223
ANGPTL4	2.74906184362254	8.9132304705569	2.41563969846683	6.06971295185848	4.63605720519106	1.55836975378187	1.00622605676141	5.66101105911575	4.47986464794047	1.6072819292223
ANGPTL5	0	0	0	0	0	0	0	0	0	0
ANGPTL6	2.19432313304315	2.95201500355794	2.01253005783088	0	1.60672181358535	0	2.00932903816764	1.96994608446964	2.18659590520425	1.6072819292223
ANGPTL7	1.94912367290415	2.95201500355794	1.20205280895204	0	2.69039633041672	1.84543436468932	2.00932903816764	2.77295602173722	2.52014591229146	2.61280824811082
ANHX	0	0	0	0	0	0	0	0	0	0
ANK1	8.37904167889712	0	5.30693603002876	6.31146548643855	7.10195127804829	3.42304594709884	0	10.3660224110744	2.18659590520425	4.20144323587829
ANK2	7.69860803132339	7.803250332145	6.72683873523481	7.79156453219996	9.49258602515173	3.33308585007816	3.01087802971788	7.82724072423811	8.17951338522074	0
ANK3	10.8772375058884	0	10.1786997985478	9.70006218301208	8.51758583602258	10.5263227936901	9.48611370859416	11.1443703281863	11.152067182415	10.4896819280119
ANKAR	4.85292975468616	5.84803811651151	5.75204826450417	1.78688289205768	5.97841458442004	5.81029501890375	5.53571833426611	5.70201635228209	5.82407314926179	4.98648339825818
ANKDD1A	0.778502784269771	3.85564913170565	1.45113143966302	6.01609103693336	3.65439859887566	3.02368668432229	1.00622605676141	4.68924579452876	3.38857561926162	2.3486702707103
ANKDD1B	1.28137157747761	0	3.76268090526083	0	0.750060523894656	0	0	1.297935257349	2.18659590520425	0
ANKEF1	7.87602190222385	4.57955367603262	8.54801930760451	8.60068704835639	7.68340884060188	7.41136808052463	9.44911904913625	7.36090806354743	8.11319709991149	8.5993180257526
ANKFN1	1.28137157747761	2.33427497813557	0.900808471049637	4.52708080888619	0.750060523894656	0.7210688386451	6.56688258852169	1.96994608446964	1.75197804962985	0
ANKFY1	10.1877291323763	10.3127034054327	10.1309678010006	9.41424232586121	10.3682547641962	9.4511662684822	9.97241487025379	10.2806197871224	10.4358923581034	10.208248140983
ANKH	9.49313867229341	10.0702331392244	12.6522038659005	10.7978215927428	10.6493517657716	12.4406379522535	10.6679484128836	11.2638695461351	10.2687155522642	11.5361714216064
ANKHD1	11.8809642757642	11.4082655008924	11.5515357599857	12.189069487285	11.7241055420923	12.6254890204082	12.2978251004254	11.599819065187	11.282603646865	11.5261941588755
ANKHD1-EIF4EBP3	10.3912394826084	10.5555349035574	9.98492147681152	10.3468614841203	11.1494963259792	10.7999380158867	10.6598760731455	10.7279950622743	11.5913265639013	10.2764977597094
ANKIB1	10.0812493507663	10.5095954364525	10.8762085356443	10.0954044443821	11.5067187609254	11.0262571992277	10.5112660163305	10.830944311362	10.8784612411755	10.3908778541913
ANKK1	1.94912367290415	0	0.519598262575586	1.78688289205768	0	0	2.00932903816764	2.77295602173722	1.12703909961398	0
ANKLE1	0.778502784269771	1.23122239282533	1.20205280895204	6.62975601014399	1.24106328170586	0.7210688386451	2.33187692926376	3.28578752997948	3.54311258458272	1.01677185933238
ANKLE2	11.0824882589066	10.6456746137891	10.299757717502	10.4131846943142	10.3374133771443	10.0636866294215	10.7223633538732	10.9335049994187	10.3389832462284	10.1664638328068
ANKMY1	7.82231702794657	6.44708531354598	7.78951048305919	8.38497018098966	7.78056041659933	8.07381363847093	8.01800176822186	8.97806617899994	7.57331427195801	7.46778862419807
ANKMY2	8.68262744231961	8.20354129154776	8.34370242501008	9.28984539591161	8.92220678318762	7.82015201864584	7.49617201818916	8.91842203519339	8.79393978327451	8.01621423693918
ANKRA2	8.05742192892293	6.93415365943433	7.15318978962587	6.31146548643855	6.73726525915329	6.58969181247855	8.0458011393	8.88764904898738	7.30820556542221	7.53301470767321
ANKRD1	0	2.67595881406756	2.15977383526942	0	10.9153978379864	10.7594990362353	0	12.6002646467809	3.21547700680843	2.61280824811082
ANKRD10	10.0039557512491	7.72270292055109	10.0810250259589	9.90202420149461	9.42407087632074	9.28266753967738	11.279792272119	10.1196943373444	9.66763102215859	10.0333187820743
ANKRD11	13.3128007015806	12.9267447378909	12.5958275118434	14.3868351837696	12.8129839730297	13.2248112835927	13.2633146264706	13.3114206899722	13.2308499725282	13.2174479277549
ANKRD12	9.08543296631807	9.76526878043289	9.71561537894873	10.2572604777797	9.6733242891725	10.7605778713949	9.43867213195518	10.0198459094551	10.1904702671028	9.92661784149033
ANKRD13A	10.0630344475611	10.6087983610636	9.79732074986151	8.60068704835639	8.58317816591242	8.80654815405279	9.62711942334099	9.75343661157157	9.40074532282636	8.49678195340591
ANKRD13B	8.04965291106294	8.50053281147319	8.00205259838635	8.33109505163768	7.91706038450821	7.77815436287369	6.58215073074372	8.33712052235539	7.77395975767196	8.47619973401349
ANKRD13C	10.0069678557571	8.96861265663193	8.80454770908869	9.59426088171882	9.37750324511337	9.84515568157424	8.88584309266259	8.94428632218314	9.97314779008821	9.92358051458878
ANKRD13D	6.44032059744336	7.86292998428406	7.39905290386526	7.80743451953775	7.51076939531152	7.24866630250901	7.88273720672643	8.64112510214803	7.31894438580172	7.39947336984641
ANKRD16	5.80946416175003	6.3550778324117	6.31240444524345	5.0382126499667	6.0836944391164	6.65612498897427	6.36982647853955	7.07902176771116	5.76246875440416	6.37279390583445
ANKRD17	12.9179199815081	13.2858569527947	12.826276256632	13.6656171964995	12.1996146164728	12.4182531599956	13.141868002313	12.8764185517935	13.4397546655594	13.3002805441082
ANKRD18A	10.0611036428681	10.0373077505049	1.6634721445378	10.2221714800595	9.1366206031759	8.31319586821574	10.2352099096198	8.88764904898738	9.85268277695084	9.05009561881942
ANKRD18B	0.778502784269771	1.23122239282533	0	0	0	3.66348703691614	0	1.96994608446964	0	0
ANKRD18DP	0	1.88569791346734	0	0	0	0	0	0	0	0
ANKRD19P	2.89494344844956	3.55842264557746	2.01253005783088	9.30669241304379	2.69039633041672	3.13435795067487	1.59325795312754	4.3193271763546	2.18659590520425	0
ANKRD2	0	0	0	0	0	1.55836975378187	0	2.77295602173722	1.12703909961398	0
ANKRD20A11P	0	0	0	0	0	0	0	1.297935257349	0	0
ANKRD20A12P	0.778502784269771	4.57955367603262	1.45113143966302	1.78688289205768	4.27875136095681	2.46957859079034	2.81801176906595	6.70835948853451	3.21547700680843	2.83598841833723
ANKRD20A19P	0	0	0	0	3.39863595452041	0	0	0	0	0
ANKRD20A3	0	7.63739113823521	4.50320878407371	9.63039698964808	9.01068714130716	7.51728508807076	8.01800176822186	6.84277594256122	8.53309330765912	9.02763976958434
ANKRD20A4	1.28137157747761	0	0	9.10958043777683	8.01157668479601	4.44286988712334	3.9184909192868	7.37365443384093	6.7649130577411	3.73125243072584
ANKRD20A5P	7.54682457136745	5.66855469989208	8.03342692178151	5.0382126499667	6.57133015959496	8.39605954424445	7.53592007525957	7.81794410865344	5.73065116279498	7.90972762667859
ANKRD20A8P	1.65354128939806	1.88569791346734	2.41563969846683	0	1.89819037280479	4.30769677161783	3.33311572344086	3.28578752997948	1.75197804962985	0
ANKRD20A9P	1.28137157747761	6.53357517013435	0.519598262575586	0	3.39863595452041	3.80405938858015	1.59325795312754	0	0	1.6072819292223
ANKRD22	8.63669394383002	0	8.15251618198941	5.71326664127647	1.24106328170586	5.96805083765685	8.74031663494081	6.76750632386319	7.59997490830539	9.03891138500799
ANKRD23	4.88820702578283	5.17149163001277	4.90920916187402	5.0382126499667	6.24802190276978	5.17047602144245	4.53544930238403	5.38700013173132	5.66483015798671	5.31790760461231
ANKRD24	3.46138407884293	0	2.98857490114113	5.23879751787122	3.80275202051226	3.86952196560283	3.71191307127749	5.22763268476954	5.09401677467845	0
ANKRD26	9.33113964368617	9.97105162818758	9.60189191735907	10.4716211305667	10.6651892060122	10.8600581034531	9.43025978697645	10.8099962831969	10.1728196037915	9.73201597118716
ANKRD26P1	0	0	0	0	0	0.7210688386451	0	0	0	0
ANKRD26P3	0	0	0	0	0	0	0	0	0	0
ANKRD27	11.2990629149282	10.6505209914721	11.5759176840052	10.6428159854257	10.3274951111617	10.1575856385291	10.8205782326131	10.2738360924121	11.0883750583728	10.8138720028094
ANKRD28	11.3775741205337	10.4867428758251	10.9980378827989	10.5349492603873	11.4721633138032	11.4037462834652	10.2579678750429	10.9041540840147	11.0397047178027	11.1385897925527
ANKRD29	3.02741908964878	0	4.70853202838937	3.97307042387043	4.51220339151852	2.62929193382399	0	0	5.99451897037513	0
ANKRD30A	0	0	1.20205280895204	0	0	2.77307333760268	0	0	0	0
ANKRD30B	0	0	0.519598262575586	0	0	0	0	0	1.75197804962985	3.48978234820592
ANKRD30BL	0	0	0	0	0	0	0	0	0	0
ANKRD30BP2	0	0	0	0	0	0	0	0	0	0
ANKRD30BP3	0	0	0	0	0	0	0	0	0	0
ANKRD31	3.36450898994596	5.91401340505957	3.13816045585629	3.7282934732214	4.75011384043454	0.7210688386451	2.59532438469134	3.48689090170962	2.79087657078838	4.83952797513543
ANKRD32	9.05858771212256	9.54872620096687	8.46194560153442	8.6366645398655	9.34610548210737	9.0323562094479	9.32528886224561	9.37029862993535	9.46016009512223	8.96697421142778
ANKRD33	0	1.23122239282533	0	0	0	0.7210688386451	0	0	0	0
ANKRD33B	0	2.95201500355794	0.900808471049637	4.18227888147737	1.60672181358535	0.7210688386451	0	0	1.12703909961398	0
ANKRD34A	1.28137157747761	3.98406434778677	0	1.78688289205768	2.1405551785972	0.7210688386451	2.00932903816764	3.28578752997948	3.38857561926162	0
ANKRD34B	0	0	0	0	0	0	0	0	0	0
ANKRD34C	0	0	0	0	0	0	0	0	0	0
ANKRD35	0.778502784269771	0	0	0	0	0	1.59325795312754	3.82057791097833	0	0
ANKRD36	11.8880612147818	12.433881930703	12.5304074360759	11.6087967828291	12.3106696835176	11.9325557490892	12.2529160270785	11.2501105338096	12.1415779451954	11.2440084111613
ANKRD36B	11.2532909066816	10.5975491422344	11.4634646592242	10.164807271261	9.60169750774346	9.87435201828109	11.8633901616938	9.5937420898208	10.5336309485514	10.2293101698438
ANKRD36BP1	8.88391249453787	8.94513727117524	9.83547470872768	8.28649782811733	8.1251564835583	9.016187208054	9.9622395610251	9.57178640936836	8.58294880559478	9.07220728846209
ANKRD36BP2	0	0	2.52835027175973	0	1.24106328170586	0.7210688386451	0	0	0	0
ANKRD36C	8.57308185178986	8.51654856448183	8.94442657938133	4.36495631412983	7.8799569232956	7.67207228624182	8.60485034501518	6.49160959546989	8.89428487934759	7.54096446171741
ANKRD37	4.57840697802771	4.10197765952176	3.39756094078059	4.67281298684728	6.91895809463165	5.09036838352927	4.33373472186588	3.48689090170962	5.79359974733943	4.3536297085041
ANKRD39	6.22266985791451	7.56736405851127	6.67268766195914	5.49545004848776	6.99804415995723	6.25199789889404	5.96642210803528	6.60405127094954	6.54472990729003	7.20304701393787
ANKRD40	8.88827506085975	9.37221251676123	9.3152099228151	10.1617239825835	9.5448843674358	9.37008247195707	9.29317623924063	9.77281216059051	9.10439571799466	9.26691588904414
ANKRD42	6.77785582122483	8.07244877645914	6.48991184658429	7.25684542299318	7.97294454567603	7.87298272055368	6.2976689546142	8.34361373370217	7.16079954902783	7.22294970813727
ANKRD44	7.01175960825971	8.19028978288874	7.8745921758373	7.00490171532422	4.37670977988518	4.39920442479594	5.59713008750335	6.23643783680334	6.52631490427126	7.74743949472038
ANKRD45	0	0	0	0	0.750060523894656	0	0	0	1.12703909961398	0
ANKRD46	7.12699201542736	7.75005478667323	6.99055552304717	6.94876743001885	6.69041022253945	7.62071580933589	6.24107908091786	6.31783657110232	6.92811242638548	7.61814175804408
ANKRD49	6.68060099664009	6.55441107227614	7.39534232852825	5.14198831523934	6.82664329241546	7.49671464669762	7.44698207131122	8.40077386613791	7.08732951673365	6.16216294048609
ANKRD50	8.47207398676201	10.6087983610636	8.28475310017734	9.92402766090047	8.06398058405566	8.28047639764121	8.15703988476609	7.54120086343908	9.54035082653135	9.08585694018446
ANKRD52	10.1262669498974	11.649467061514	10.1056449291505	9.91306787938476	10.4646877395094	10.2671576580407	9.59360979032267	10.8572760750736	9.85452920345698	10.5898351412878
ANKRD53	0	1.23122239282533	1.45113143966302	0	2.52933214748602	0	0	0	1.75197804962985	0
ANKRD54	6.7202930655849	7.2600762843289	6.0732647226802	6.91985940143373	6.67123365344764	6.02662036151525	6.91921285180733	6.08965280237343	6.94207258852236	6.45923232796147
ANKRD55	0	0	0	0	0.750060523894656	0	2.00932903816764	0	0	0
ANKRD6	1.94912367290415	1.23122239282533	2.98857490114113	7.79156453219996	4.32856182796225	1.1996287809423	0	4.20985950144279	1.12703909961398	2.02508523405051
ANKRD61	4.23907295270046	3.38316616979384	3.89470059683058	5.49545004848776	5.34156157014143	5.11756816753972	4.4712945050326	5.85529030606277	4.87864721262475	4.67588782718936
ANKRD62	0	0	0	4.80516540956727	3.19886509514294	0	0	0	2.18659590520425	0
ANKRD62P1-PARP4P3	1.28137157747761	0	0	0	0	0	0	0	0	2.02508523405051
ANKRD63	0	0	0	0	0	0	0	0	0	0
ANKRD65	0	0	0	0	0	0	0	1.96994608446964	0	0
ANKRD66	0	0	0	0	0	0	0	0	0	0
ANKRD7	0	0	0	0	0	0	0	0	0	0
ANKRD9	1.65354128939806	1.88569791346734	1.84853220713382	0	2.34800016376715	1.55836975378187	1.59325795312754	2.77295602173722	0	2.02508523405051
ANKS1A	9.25379551366885	9.70364888496183	10.6355819615838	10.2915162714751	9.19485233901496	9.91755140548268	9.46978864002665	10.2271923723659	9.87104155488922	10.3985548321847
ANKS1B	1.65354128939806	1.23122239282533	3.97644649174192	1.78688289205768	1.89819037280479	1.55836975378187	1.00622605676141	4.51611041210912	4.62538772838038	0
ANKS3	6.63978593262622	6.65430246551797	6.02605391308077	5.64425158648571	6.18181130899791	6.64681978325384	6.76719830193709	5.66101105911575	6.32795172044133	6.69123600377863
ANKS4B	8.16561005558593	1.23122239282533	7.88785705209072	0	0	4.78578674654358	8.77726850899476	0	0	7.90972762667859
ANKS6	8.7173690642008	8.73761916151607	9.94803638974708	8.55441558519007	8.72243724152939	9.05890825190302	8.60485034501518	7.74133241322937	8.17360902920543	7.99900338304428
ANKUB1	0.778502784269771	0	0	0	0	0	0	0	0	0
ANKZF1	8.79377076734664	8.44582526539791	9.12218697975502	8.89612935641677	8.76376049946252	8.80654815405279	8.5669813069633	8.20784900203308	8.71889449159046	8.63689256889551
ANLN	12.677442731991	12.0011367502199	12.3879505749485	11.9983061308517	12.821570684692	12.4858602351022	11.2418398952976	10.5955311063481	11.48448991157	11.3692867895743
ANO1	10.8360529785029	2.33427497813557	6.5445383669815	10.6428159854257	12.4574648496129	12.9646768776555	11.3972044832392	8.9009179266537	4.31799894620043	11.3914401261574
ANO10	8.2323324464575	9.04421476857669	9.63609556159128	8.76411287116845	9.41689303548125	10.0425548581737	8.32072536113363	8.78165145260813	9.90707276914682	9.77814639040799
ANO2	0	0	2.907532932473	0	2.1405551785972	3.33308585007816	0	3.28578752997948	0	0
ANO3	0	0	0	0	0	0	0	0	0	0
ANO4	2.74906184362254	0	0.900808471049637	7.5105720031709	7.21882334460794	5.57546370860318	0	0	1.12703909961398	3.73125243072584
ANO5	1.28137157747761	0	0.519598262575586	6.73307589475599	0	1.55836975378187	0	0	0	2.61280824811082
ANO6	11.5012808622714	11.8237067589676	12.2095443326108	11.6730054733271	11.5798829460896	11.4137243186137	11.2424406449181	12.851006829207	4.03503472018133	11.9274021621972
ANO7	0	3.18363726061449	2.41563969846683	0	1.60672181358535	2.289957467393	0	1.96994608446964	1.12703909961398	4.93914220695442
ANO8	7.76178810686122	6.23114824684858	6.91482108574197	7.58611507368788	5.86484293446169	6.85508398629571	5.74011236153472	8.31746367902323	8.01755373917702	8.28117003872263
ANO9	6.96295973682209	0	8.71807307161848	8.80421079672896	8.47398558089626	8.04222376150165	9.90115555813195	8.20784900203308	8.95406226903841	8.73023906019578
ANP32A	13.7355410892765	13.0275160237519	13.1581037780382	13.6522231464116	13.1079368377412	13.2388138532784	13.5578715068148	13.3008235688388	13.2251524299949	13.2316390256115
ANP32A-IT1	0.778502784269771	0	0	0	0	0	1.00622605676141	0	1.12703909961398	0
ANP32AP1	0	1.23122239282533	1.45113143966302	0	0	2.62929193382399	1.00622605676141	1.297935257349	2.18659590520425	2.61280824811082
ANP32B	13.0312372935302	13.0901701096326	13.2692830577565	13.069374781171	12.942843373839	12.837789430793	12.9132905502331	11.6962012383342	12.5369308094679	12.7357351916427
ANP32C	0	0	0	0	0	0	1.00622605676141	0	0	0
ANP32D	0	0	0	0	0	0	0	0	0	0
ANP32E	11.5509687531582	11.2083198323676	11.3127728998639	11.5974316232743	10.7504599995771	10.4176765427718	11.0704112796747	10.9664838901493	11.3469771183598	11.1061382069574
ANPEP	3.36450898994596	1.23122239282533	2.98857490114113	0	1.89819037280479	6.6836858314784	0	2.42661422726555	1.75197804962985	1.01677185933238
ANTXR1	3.36450898994596	0	1.20205280895204	11.7581475288508	9.6054908595665	3.58770677740906	2.33187692926376	0	1.75197804962985	0
ANTXR2	7.63772534324407	11.5097674519948	6.42587846297808	5.41486784272202	2.69039633041672	7.82840680885869	8.47182183039702	6.46803003961752	5.88315435505737	10.1664638328068
ANXA1	12.4653431008133	9.21096827623671	12.373288683141	12.9533630142711	7.2896947998862	12.7568488597686	10.8889357256276	13.541873842967	10.9977137506539	12.3036396308607
ANXA10	5.61260122990863	0	1.6634721445378	6.35530904785022	1.24106328170586	0	3.33311572344086	0	2.79087657078838	1.6072819292223
ANXA11	11.993061386641	10.3429578740416	11.3601792939124	10.8826641802768	10.4165572658105	11.4705380580991	10.937231499323	11.8844248050908	11.5852236537007	11.5371653633595
ANXA13	5.59135284450468	0	5.13958916858243	0	0.750060523894656	0.7210688386451	8.21205562250183	0	0	6.26173002246491
ANXA2	15.2752145825014	14.4610133542823	13.4649081410009	14.5500437430582	15.6720738937689	15.8108692047463	14.75872927748	15.475565050327	13.7923536685474	15.0889290218095
ANXA2P1	4.9562746450771	2.33427497813557	3.39756094078059	2.56105004343689	4.00008967000655	3.93214265011229	5.14135484768265	2.42661422726555	2.52014591229146	4.49128325243016
ANXA2P2	7.31372020281621	6.23114824684858	5.44256164484712	6.31146548643855	7.72119438322382	7.92008989955811	6.84520684364717	7.33507241857186	6.30652872292292	7.26194986231646
ANXA2P3	0	0	0	0	0	0.7210688386451	0	0	0	0
ANXA2R	1.28137157747761	3.38316616979384	0	0	2.1405551785972	2.9038149987205	2.81801176906595	3.82057791097833	1.12703909961398	2.83598841833723
ANXA3	11.5765376497611	3.18363726061449	10.8091150433015	10.4765924484889	11.6207528346992	11.6911143124272	10.7739694656272	8.76723329783974	10.3283931006548	10.2848063430629
ANXA4	10.9789151700995	9.47140742737955	12.2019970432183	10.192264294473	9.36562262470404	11.4549610611986	12.800938043844	10.9194475960255	10.4915343103744	11.4664028197634
ANXA5	13.5542160323845	13.9125998497669	11.4053857342019	13.0020139251031	11.7839123800035	12.4170563342906	10.8843239956517	11.6602393268135	11.8671444635105	11.3382596166958
ANXA6	3.14874664277161	11.4132643452142	9.04849985374468	12.2700414620447	13.3864419444092	12.1964457462068	7.95488957168765	8.75754051523545	11.1883895242429	4.11887319469064
ANXA7	11.4446460378676	11.1453372544553	11.0010929483221	10.9908618316932	11.1113202101952	11.1267332024037	10.7300944361827	11.67769004534	11.4192438419745	11.4034810025978
ANXA8	0.778502784269771	0	0.900808471049637	0	4.63605720519106	4.56645588265997	0	9.47751237476884	4.13565010772585	1.01677185933238
ANXA8L2	0	0	0.519598262575586	0	6.23502064651793	3.66348703691614	0	9.10960626615446	3.6826859711497	1.01677185933238
ANXA9	3.55216143990991	1.88569791346734	7.25087674415507	6.55652199571915	4.92220382565695	7.55756644296897	6.90713915305761	8.75754051523545	7.99094046010769	6.4423539981445
AOAH	0.778502784269771	0	9.20718449409331	0	1.24106328170586	6.1764087578441	7.26027147630379	0	0	5.78762782441814
AOAH-IT1	0	0	0	0	0	0	0	0	0	0
AOC2	6.49854961831787	5.5069294404469	4.97034383621263	5.32951702612294	4.42330262051368	5.27080413753281	4.76685456687107	5.85529030606277	5.44716954436485	6.1413975523097
AOC3	5.08347250353984	2.95201500355794	2.29337166114876	5.41486784272202	1.89819037280479	3.23714098698975	2.81801176906595	2.77295602173722	3.21547700680843	3.61556348945375
AOC4	1.28137157747761	0	0	0	0	0.7210688386451	1.00622605676141	0	0	0
AOX1	1.28137157747761	10.0720404798293	3.93615245193884	0	4.11808734886681	3.50772426710059	2.00932903816764	1.297935257349	0	2.3486702707103
AOX2P	0	0	0	0	0	0	0	0	0	0
AP1AR	8.18701552942063	7.01153512200797	7.64699611398023	8.15623222198344	6.6999037595208	7.2425020427284	7.58221585097287	7.03155287084135	7.94315219234381	8.08307511304873
AP1B1	11.2264068007725	11.1193536264748	11.0684664364241	11.3091689374812	10.8336685421381	11.3563662460989	11.4413044244465	10.6800557858001	10.8838956576269	10.9581465226087
AP1B1P1	0	0	0	0	0	0	0	0	0	0
AP1G1	11.5228356589662	11.5743110621715	11.1740223496749	11.5510539329326	10.9874242192497	11.4355036123828	11.5694062113121	11.3781819738225	11.4898456974974	11.3787435544164
AP1G2	9.37065077593914	8.14292682918033	9.10184003250345	8.9255119589165	9.1557186966268	9.47107420580439	10.2897027906435	9.79430306901035	9.69055310612815	10.2524918402858
AP1M1	8.73926913217981	8.48433726540219	8.83636888680269	7.82313183100718	9.24597226415361	9.1621175912618	8.75048864500874	9.14720937278462	8.62682383258717	8.25724238581422
AP1M2	10.7660700233093	2.67595881406756	10.1180805387954	10.0224934219299	8.08948558646501	9.88922486286848	10.2931861846858	9.84094455882957	10.7010126062742	10.4202666016026
AP1S1	9.54102644539221	10.8019503933481	10.1727512157361	9.87967994897774	10.2268361560246	9.94153225205815	9.1287470290946	10.3190188859641	10.1383733994599	10.3336773935886
AP1S2	8.75368664102292	9.96133309674976	8.88348449386629	9.71696525894127	10.7669256275934	11.7077099928398	8.08384172916845	8.36291984187171	7.58225600503853	7.84698563554443
AP1S3	8.53463684636537	3.38316616979384	8.57287093715302	10.5956140560232	6.59187197848273	9.20395912213547	7.11036713345365	7.1695162241152	7.60875341497706	8.99906932444898
AP2A1	9.77693217084497	10.415929516951	10.2569492152291	10.763657103477	10.8561319960258	11.1124387455416	10.6076748439405	10.4053488166059	10.3651234223129	10.6211070723573
AP2A2	10.4080471954296	9.44932811295432	10.3165316718903	10.8975680323007	9.51157865064281	9.88031956771338	9.96806280818598	9.55789247200973	9.84898281935937	10.1509644046964
AP2B1	13.0071201234293	12.7537183311294	13.1593349621338	12.7892440668071	12.7841262563446	12.4747279481013	13.0030596728449	13.3167933344946	13.1127767025764	13.4749954052392
AP2M1	11.7786387317382	12.1320825668179	12.0788695255297	11.9957112118502	12.00752114218	11.9130401753273	12.183912255008	11.7775817732874	11.2087418141086	11.580716526451
AP2S1	10.2235602619361	10.369654830711	9.63137136400395	9.64813119396208	10.0423145559086	9.86334698539182	10.1170128763899	9.08268849354114	9.74332730990034	10.1221089425256
AP3B1	12.5215377368044	11.5144272333832	11.9475741326069	12.6948157069174	11.2401279981421	11.3387767488338	12.8488685797209	12.5725472011224	12.3292121169805	11.5510091219151
AP3B2	0	0	2.82166613737351	6.31146548643855	7.85892396086469	10.4825339322677	2.33187692926376	2.77295602173722	3.01874128675561	1.01677185933238
AP3D1	12.3000050620122	10.9819149521013	12.1397379873598	12.6365975054977	11.4790720141311	11.8528576849469	11.2255243681044	12.2258501029198	12.0674946717339	11.9659264134587
AP3M1	10.261048292871	10.7677889205481	10.5692035067305	10.2830282752282	10.2520620607279	10.696632381318	10.6768650215355	10.8685764494058	10.8528264000619	10.5251811795743
AP3M2	8.18346993308104	7.92023863718898	8.23993938946489	8.50661074472541	8.04175443646824	8.16463366612034	7.41323158722125	8.36929822300354	8.4377823731505	8.08850946684344
AP3S1	9.62576509115892	9.32751966690928	9.53432943600197	11.4421803731079	9.62928653900203	9.33285112728848	9.52218339295747	8.63584408760775	9.78458677304631	9.71805953918293
AP3S2	9.11365199660499	8.99552637474878	9.62979318750112	7.47126339031027	9.25405038745414	9.96324802098735	9.62895844310769	9.42948668697418	8.49098074739217	9.31870036203085
AP4B1	9.10243053270238	10.0684235316278	8.54467317563005	8.13122995984519	9.39514272128387	9.17188159661509	8.5669813069633	8.17909270958731	9.28502473186251	9.03891138500799
AP4B1-AS1	1.94912367290415	2.67595881406756	1.45113143966302	0	1.89819037280479	1.84543436468932	1.00622605676141	1.297935257349	2.52014591229146	1.01677185933238
AP4E1	9.72544027992272	10.0917732123963	8.95328676482918	8.96141817364259	9.49121979331214	9.97165730649801	9.65986835986303	10.1366190629894	9.43323169319722	9.26211472022387
AP4M1	9.19161549144022	10.2973348734936	10.5257393379727	8.9471627447174	10.261709721655	10.4018606943341	9.84530180823687	10.6184703738318	9.52651953740549	9.78986918639257
AP4S1	6.18060494693172	5.46352643695499	4.97034383621263	5.32951702612294	6.92706466678966	6.52005123477188	5.53571833426611	5.48423552458885	6.58086940505152	5.81411114092166
AP5B1	5.33429072173933	7.12731132917881	6.2805742900948	6.91985940143373	6.40716911435817	6.2642198249845	4.4712945050326	5.89119303535594	6.14693858422613	6.96381805729742
AP5M1	9.76393374355989	8.8000172356387	9.15107948282153	8.86613587099928	8.67989536666297	9.37008247195707	10.0878930431965	8.0892160020655	9.36232885933589	10.1805268301268
AP5S1	5.17201295109305	5.32488577605104	5.20887414343335	4.67281298684728	5.64657062832033	4.64333120818013	6.31604949193906	5.17034241717464	4.62538772838038	5.61762647280821
AP5Z1	7.38953667609612	7.97535750801138	7.71704264911885	7.27977929936378	8.23371500681222	8.04576810060264	7.67770032998794	8.35007785161402	6.79599191484853	6.71953138788718
APAF1	10.9536393583625	10.2357826373458	11.077177852008	9.0507955640221	9.82743824676541	10.0211089538945	9.9087447816156	9.23714047273824	10.8153965310174	9.15741320556766
APBA1	2.40383995434149	0	4.16258742090529	1.78688289205768	1.89819037280479	2.289957467393	1.59325795312754	3.82057791097833	3.01874128675561	0
APBA2	0	0	0	3.7282934732214	3.19886509514294	0	1.00622605676141	5.96042437616939	1.12703909961398	0
APBA3	6.8149933769505	6.51243393353635	6.43313525805798	7.77551802771036	7.36919666107821	6.1370752003153	6.12077050113384	6.34397992853801	7.99094046010769	7.242581566864
APBB1	0	8.34777916667331	3.13816045585629	7.89915430069015	7.33913523954253	4.85206484338192	2.59532438469134	5.74188830264552	5.91181174199406	0
APBB1IP	0	0	0	0	0	0	0	0	0	1.6072819292223
APBB2	10.363306438548	8.76469231271779	8.00692405056291	10.7055603932793	10.2528685012188	10.6824717738244	9.36334559494363	8.53732292923196	11.6736397101216	11.3853817916602
APBB3	7.53574382120851	6.93415365943433	6.16328996078447	7.54883793463793	7.10909452948995	7.74801120142922	6.79367259629144	7.60744915087205	8.17951338522074	6.05521149522614
APC	11.6967535412888	12.2437316357321	11.4275821615247	11.98528460867	11.8332732257227	11.4047817001066	11.4891672228101	11.3002095727001	12.174471151773	11.7667803786829
APC2	3.02741908964878	4.40700415993045	2.82166613737351	3.7282934732214	3.80275202051226	2.77307333760268	1.59325795312754	1.96994608446964	4.13565010772585	4.03128897767673
APCDD1	5.02127494960958	0	7.01009748456546	5.41486784272202	14.0399221080756	12.9376271232846	2.59532438469134	9.71639081994127	10.6219175925321	8.54896073593917
APCDD1L	0.778502784269771	0	0	0	0.750060523894656	2.289957467393	0	1.96994608446964	1.12703909961398	0
APCDD1L-AS1	0	0	0	0	0	0	0	0	0	0
APCS	0	0	0	0	0	0	0	0	0	0
APEH	11.929131250211	11.8042670800051	11.7339257560074	11.9374092885359	12.0547616035089	12.0069446526978	11.5132629703293	11.5620353731223	11.6626160764361	12.4424706271407
APEX1	12.151168323667	12.4516921633233	11.476693797871	13.1439221596422	11.5827722109533	12.1735438843723	11.9390888112623	12.1030201264911	12.351938186984	12.2699563469554
APEX2	8.04575265682754	8.37145546793018	6.99546588547509	8.0667602848031	8.99727494157493	9.23533890738426	7.97237760437372	8.38197100412057	7.47111381368047	8.15735411870855
APH1A	9.95488664270817	10.3725908922569	10.6551081847228	9.14748045090921	9.59535300560609	9.91367720612579	10.376550627955	10.9118211050803	10.1061876782011	10.3552533162399
APH1B	4.88820702578283	6.28200453398994	3.97644649174192	4.80516540956727	3.57407899945746	3.93214265011229	2.81801176906595	5.33580906254751	5.69811600209981	2.02508523405051
API5	11.4692428368582	11.7243527509907	11.8069683016959	11.3257930955762	11.5271949264275	11.5484964623503	10.8043952028069	11.043285474685	11.5348724597759	11.7794357640516
APIP	8.28622114083323	8.2166721888464	9.21877833936936	8.48703627533277	9.0538979630099	8.93059104851649	8.26505022785813	7.12497842377378	8.94369169144541	9.19316467666839
APITD1	6.53239132319128	6.93415365943433	6.38155402514876	7.23354108000096	7.33304705087794	6.78046331308088	7.69184510692678	7.04755000628694	6.70067170542018	6.01010749814162
APITD1-CORT	4.06502896181766	3.71467677801425	3.66743938134061	4.18227888147737	3.0875472367049	3.23714098698975	5.05644452129981	4.09139868231838	2.79087657078838	4.93914220695442
APLF	5.33429072173933	5.37259509371132	7.30329920908615	5.23879751787122	6.93512594213898	6.59937162100245	3.18097503871561	5.78068787769096	6.32795172044133	4.11887319469064
APLN	4.183359039396	5.54906472500903	3.27368297571787	0	5.29220564721211	3.66348703691614	0	0	4.03503472018133	3.73125243072584
APLNR	0	0	0	0	0	0	0	0	0	0
APLP1	2.19432313304315	8.70537800392162	4.26373694711932	8.84322432166543	6.55049162608242	6.36979371536085	0	8.50871814733608	5.73065116279498	2.02508523405051
APLP2	12.8625969027712	12.7449648441684	13.4310455067319	12.9209051455398	13.1657092863846	13.5460250674508	13.6086141170444	14.2032609964277	13.5959512171912	12.7471621509252
APMAP	10.8728413839975	10.7910186967506	10.9708706265962	10.5181709848263	11.0730199100609	11.1712218624095	10.1416973304007	10.701699440319	9.72527695387518	10.1154696055191
APOA1	0	0	1.6634721445378	0	1.60672181358535	0	1.00622605676141	1.297935257349	0	2.02508523405051
APOA1BP	9.69712463005081	10.0575179588352	10.5371497588845	10.5515346488102	9.85744041530862	10.3346326470056	9.76060382339622	11.4324925432536	10.1231363841296	10.4490686112425
APOA2	0	1.23122239282533	0	0	0	0	0	0	0	0
APOA4	0	0	0	0	0	0.7210688386451	0	0	0	0
APOA5	0	0	0	0	1.24106328170586	0.7210688386451	0	1.297935257349	0	0
APOB	0	0	0	0	0	0	0	0	2.18659590520425	0
APOBEC1	1.65354128939806	0	6.39648066090523	0	0	1.84543436468932	8.06222722181236	1.96994608446964	0	3.35197845614469
APOBEC2	3.55216143990991	1.88569791346734	3.455726745967	3.7282934732214	2.34800016376715	0.7210688386451	6.24107908091786	2.42661422726555	2.18659590520425	2.83598841833723
APOBEC3A	0	0	0	0	0	0	0	0	0	0
APOBEC3A_B	0	0	0	0	0.750060523894656	0.7210688386451	0	0	0	0
APOBEC3B	8.25952839069918	10.5542424462755	9.72081346541509	8.05351328250488	11.5174965866121	10.2663983617285	7.78715592524941	9.26477349541298	9.39060054036237	8.23781036066758
APOBEC3C	4.62097005525829	8.83875055129963	6.62278542972257	8.81209835903865	10.4365705320941	9.54681740681173	7.98965618733498	10.0774671607023	8.07569715192618	8.34613025539088
APOBEC3D	0	1.23122239282533	0.519598262575586	3.7282934732214	5.66607561587381	4.64333120818013	1.59325795312754	5.28273454841511	3.01874128675561	2.3486702707103
APOBEC3F	5.25543230829684	6.86911392974764	5.91640909380231	8.68041029957602	9.51830158914211	8.96469253111744	6.56688258852169	9.5882844151411	8.60505310276318	5.03232034632159
APOBEC3G	0.778502784269771	0	1.84853220713382	1.78688289205768	10.2712932946065	1.1996287809423	1.00622605676141	10.1789900856784	3.6826859711497	0
APOBEC3H	0	0	0	4.18227888147737	4.5959425094379	1.1996287809423	0	4.68924579452876	1.12703909961398	1.01677185933238
APOBEC4	2.19432313304315	3.38316616979384	0.519598262575586	0	1.24106328170586	1.1996287809423	2.59532438469134	4.60527375668325	1.12703909961398	1.01677185933238
APOBR	0.778502784269771	0	3.13816045585629	0	0	3.13435795067487	1.00622605676141	1.96994608446964	1.12703909961398	6.47591547664009
APOC1	3.93611922836142	6.93415365943433	3.33695115792615	0	7.36919666107821	2.46957859079034	4.91890349639041	0	6.07274071863268	1.01677185933238
APOC1P1	0	0	0	0	0.750060523894656	0	0	0	1.12703909961398	2.3486702707103
APOC2	0.778502784269771	0	0	0	1.60672181358535	2.08474941978765	1.59325795312754	0	1.12703909961398	0
APOC3	0	0	0	0	0	0	0	0	0	0
APOC4-APOC2	0	0	0	0	1.60672181358535	4.20998949596345	4.65578658457435	0	0	0
APOD	1.28137157747761	0	0	4.18227888147737	3.30220556489199	3.23714098698975	5.26002725753071	3.05203968700601	1.12703909961398	1.01677185933238
APOE	1.94912367290415	0	3.455726745967	3.7282934732214	8.60607991837652	4.10518110656161	2.33187692926376	2.42661422726555	2.79087657078838	0
APOF	0	0	1.20205280895204	0	1.60672181358535	1.1996287809423	0	0	1.12703909961398	1.01677185933238
APOH	3.86707070137665	0	1.45113143966302	1.78688289205768	0	0	3.81889629651685	0	0	0
APOL1	6.46389497143821	1.23122239282533	2.82166613737351	0	5.86484293446169	1.55836975378187	6.2976689546142	3.28578752997948	6.26270409149887	5.81411114092166
APOL2	7.39567848116134	7.20842699339751	6.6479522973146	6.17132439117239	7.60977760125908	6.82239477439763	7.92526335912447	5.89119303535594	8.28185713405183	7.29052332476371
APOL3	2.40383995434149	0	0.519598262575586	0	5.88162517107687	0	1.59325795312754	0	3.21547700680843	1.01677185933238
APOL4	0	0	1.45113143966302	0	0	0	0	0	1.12703909961398	1.01677185933238
APOL5	0	0	0	0	0	0	0	0	1.75197804962985	0
APOL6	7.82686958622539	5.27554461311081	7.38789242401986	3.43332551905779	7.27070891262698	6.46816590759166	9.09721096301507	7.5184243832697	7.55526280750584	7.69852448010284
APOLD1	1.28137157747761	0	0.519598262575586	0	2.52933214748602	2.9038149987205	3.71191307127749	0	1.75197804962985	2.61280824811082
APOM	4.183359039396	3.38316616979384	3.06530552933603	4.18227888147737	4.00008967000655	4.35417599815674	6.22171152660404	5.28273454841511	3.54311258458272	4.73252212174767
APOO	9.14680201234794	8.90108111601143	8.79331287452491	8.02664869014572	9.02397580043161	9.08670194277115	8.99254043834144	8.77205537756812	9.05707391847948	8.30470730814959
APOOL	8.44863397248229	8.57889071156096	8.14811306331111	8.84322432166543	8.93432242510668	9.1799680903668	8.88891598283993	8.58194266963503	8.61380085729697	9.26211472022387
APOPT1	7.6634060807079	6.9020002795499	6.66037299073354	6.62975601014399	7.9412762810946	7.84070110393465	6.75377671547617	7.49528254470106	7.58225600503853	7.49259526395984
APP	14.580890799206	14.2563815721371	14.3828967578733	14.648454819268	14.0278995634879	14.5837888282741	14.9992891740344	14.7649532413888	14.9637599476865	14.6840648989937
APPBP2	8.83954554006401	8.66283734777763	9.25608328267553	9.52396487285093	9.37898146702414	9.05890825190302	9.18232888203738	9.37664454303127	9.77486958345178	8.94617191352894
APPL1	10.824717206965	10.3828203064338	10.5371497588845	10.4312215788416	10.8124917168471	10.4647717308676	10.0485871895745	9.85918697772399	10.868444663993	10.3620002688533
APPL2	10.3268086452716	8.8888285786704	9.96753421001292	9.77461352937402	8.5651109006699	9.68505496934993	8.83576528844831	8.18633569663658	9.47463918218972	9.36421666215112
APRT	11.249056895535	10.2786738865536	10.7136402106878	10.9232849388366	11.057410480709	10.8145554174128	11.5597977897769	10.739119531854	10.91342445729	10.8796069815175
APTX	10.5951370460937	10.7487059986162	10.9297771909916	10.2456587128445	10.3343688590303	10.1899790471343	10.3354704621569	10.5625124444021	10.4591356073423	10.3742883232063
AQP1	2.19432313304315	1.23122239282533	3.455726745967	3.7282934732214	2.83527137556752	2.9038149987205	10.8165494616322	4.51611041210912	3.54311258458272	3.02922402580181
AQP10	0	0	0.519598262575586	0	0	0	0	0	0	0
AQP11	2.40383995434149	3.18363726061449	3.85202241525865	0	3.19886509514294	3.73548466019986	4.01165190226913	2.77295602173722	1.12703909961398	4.61693913941189
AQP12A	0	0	0.900808471049637	0	2.69039633041672	0.7210688386451	1.00622605676141	0	0	0
AQP12B	0	0	0.900808471049637	0	2.52933214748602	0.7210688386451	0	0	0	0
AQP2	0	0	0	0	0	0	0	0	0	1.01677185933238
AQP3	8.54296174436181	0	7.38415299551884	7.23354108000096	3.19886509514294	7.12678916276532	9.38309407778737	5.22763268476954	8.00430846539886	10.3776215255306
AQP4	1.28137157747761	0	0	3.43332551905779	0	6.30027638311003	0	0	1.12703909961398	0
AQP4-AS1	0	0	0	0	0	0	0	0	0	0
AQP5	5.08347250353984	0	2.82166613737351	0	1.60672181358535	1.1996287809423	3.18097503871561	0	1.12703909961398	2.83598841833723
AQP6	1.28137157747761	0	0.900808471049637	0	1.24106328170586	2.08474941978765	0	0	0	1.01677185933238
AQP7	0.778502784269771	0	3.39756094078059	0	0	0	4.65578658457435	0	3.21547700680843	1.6072819292223
AQP7P1	1.28137157747761	0	0	0	0	2.46957859079034	2.00932903816764	0	0	1.01677185933238
AQP7P3	0	0	0	0	0	0	0	0	0	0
AQP8	0	0	0	0	0	0	0	1.297935257349	0	0
AQP9	0	0	0	0	0	0	0	0	0	0
AQPEP	0	1.88569791346734	0.900808471049637	5.23879751787122	2.1405551785972	0	3.71191307127749	3.05203968700601	3.54311258458272	2.02508523405051
AQR	11.4109314060543	11.132403936871	10.831255932631	11.1518004345542	10.6493517657716	11.5239288617583	11.6289702635762	11.6615392363113	11.3158196882302	11.3541386386351
AR	1.28137157747761	0	0	0	3.87157437254451	0	0	0	0	0
ARAF	9.37997458010816	9.16429036839499	8.9329543677392	8.83550556108233	10.2736792735888	9.49071116590772	10.1051711711315	10.492657791343	9.31751652168474	9.72505463169301
ARAP1	9.21090085044565	9.79402445032781	9.9036681239454	10.019090099646	9.63424653183666	8.75117939289879	10.0320041691597	11.3860669279528	9.82658156295508	9.77982691878006
ARAP2	8.79377076734664	8.93722648193062	9.12218697975502	8.98951328754849	8.38262114167584	10.5841367320358	8.60110786007601	10.2236765414248	9.50786909996576	9.80480272585566
ARAP3	5.71438795999936	8.92127356930426	7.45359586812715	8.6366645398655	9.24110358924605	5.00554979477771	7.80678549544935	8.91406587801761	6.2175063840572	6.61797001674727
ARC	0	1.23122239282533	0.900808471049637	0	1.60672181358535	3.58770677740906	0	0	0	0
ARCN1	11.5495922663087	11.5989650976142	11.5385578554744	11.3175049613936	11.6412236838049	11.9775549638833	11.5607615167153	12.0972679097341	11.8347733344125	11.0825032919752
AREG	11.8774026713901	6.3550778324117	14.0759778753962	14.9670913925096	6.62214649625332	12.9772600814122	11.625289907024	7.8364778165079	11.0421371225966	13.2596091911842
AREL1	10.1965508357709	10.4826722241009	9.82033399237529	10.5444499593441	10.3228943503925	10.3009188713001	9.69364870219625	9.98911360437782	10.0508958297702	10.0333187820743
ARF1	9.88566137631763	9.92779164333042	10.1651446447779	10.0726027013856	9.31863830771571	9.88329411134087	10.5172358327385	9.86822240898639	9.60100130524666	9.99765884414925
ARF3	10.0129732638676	10.5555349035574	10.5159476566694	10.2132642415835	10.5306792644444	10.165752433818	10.3410906666944	10.6502465885509	9.89993815704274	9.69508837359531
ARF4	11.4873292209866	10.716714415595	10.6797222017665	9.95997037966479	11.4221364805863	11.184546438899	10.4164933655125	10.6890072371291	11.1498133753763	11.1457755939872
ARF5	9.4598185294138	9.65141824090929	9.83821057564577	10.5349492603873	9.53165420346871	10.0982326332534	9.01802583887457	9.81079966220289	9.48182459502866	9.36645521371929
ARF6	10.02985407512	9.44654428723031	9.20082108685103	9.52396487285093	9.30314973362042	9.90784632996056	9.9147875464541	9.42643132938951	9.39060054036237	9.4720953250142
ARFGAP1	10.1956710888854	10.3637647208503	10.1276169891195	9.32885337793111	9.97939082268098	10.5269569335894	9.98682765146836	10.4853358295268	9.58552027975632	9.60126361625681
ARFGAP2	9.7058014182597	9.59471305550871	9.8497804746248	9.3775049112274	9.93485864146747	10.1024932950546	9.90267660000691	9.44466716197682	9.34667119275715	9.47001494602117
ARFGAP3	9.27893318989221	9.35152802484347	8.65585256262542	8.45716740507236	9.21319970629716	9.06066113301739	9.31390194779877	8.40077386613791	9.2904911019918	8.99328670703608
ARFGEF1	10.870086989736	11.5250219821411	11.6529136558379	10.3870201400236	10.4764735857864	11.2378096880206	11.530582497474	11.0767993933954	11.4683022150848	11.2476562233049
ARFGEF2	13.3643064541435	12.9731823511838	13.523343033149	12.2657400597215	13.1137194280891	14.1535293043253	13.977216676865	13.8004697255695	12.2737149803145	13.1760926095861
ARFIP1	8.90559459118346	8.07965354787695	9.14887740977504	8.93276504940674	8.43187785810194	8.523546263922	9.28153198706852	8.60374548758991	8.86160590738158	8.90364525065229
ARFIP2	9.14132963694264	7.69482245622237	8.81291678968548	8.67176662203038	8.62862379550897	8.44251024841691	8.77726850899476	8.17909270958731	8.59625198263678	8.74407872609886
ARFRP1	8.93541229364531	8.90514227961332	9.0754164446846	8.68041029957602	9.52766137932877	9.98464176056613	9.26743368082634	10.0379758856383	7.9842097182298	8.46370796597681
ARG1	1.94912367290415	1.23122239282533	0	3.7282934732214	0	0.7210688386451	1.00622605676141	1.297935257349	0	0
ARG2	9.73516036096342	9.19114809443654	8.65585256262542	6.12141306975409	9.85637958400708	7.42775989533598	7.05672574892838	7.26838363927453	8.93324602657142	9.16771863449777
ARGFX	0	0	0	0	0	0	0	0	0	0
ARGFXP2	2.19432313304315	2.95201500355794	3.51163805542439	3.7282934732214	3.30220556489199	3.50772426710059	3.71191307127749	4.20985950144279	3.38857561926162	2.02508523405051
ARGLU1	10.3904708232894	10.5645498288098	11.3506302147371	10.5795305388691	10.8250181846351	9.93485769733798	12.3452986929422	11.5074185327501	10.7394909528289	10.5627592260337
ARHGAP1	9.72055557038431	9.7198788587343	9.98800441462177	9.9984998250407	10.3051209171884	10.1219318812488	9.86883754221097	9.70886612598217	9.14116640731005	9.85029805059095
ARHGAP10	9.96834183999464	9.55907292868286	9.02707871340311	10.00539595331	9.24110358924605	8.70709339839227	5.91910974070537	9.02729772242537	9.73131886710143	9.50497975739714
ARHGAP11A	12.0828694380111	12.0938980356479	11.6758452387871	11.7240642900323	11.9365160711138	12.1840354625087	11.9238141359322	10.8697016337902	11.994851779874	12.0937014416604
ARHGAP11B	10.2777715215285	10.2211974284364	9.73922664991827	9.38281073675038	9.95779122700064	10.1714418073344	10.8125094086698	9.53821338585136	9.40074532282636	9.69330611794066
ARHGAP12	11.2332821146041	10.2097505488417	10.2070223071039	11.9319903973346	10.5366518833867	12.4216672012942	10.6011319617217	11.9141757212306	10.8601972374998	11.0445622604302
ARHGAP15	0	0	0	0	0	0	0	0	0	0
ARHGAP17	9.85590034841591	9.89549455742274	9.57917575703031	10.4235190812351	9.51830158914211	9.7287070676931	9.53597050610032	9.29188717384305	9.94915500337774	9.42776468467253
ARHGAP18	11.2549810379911	8.69603233695336	11.2652811718482	12.2671752859289	8.11099378423352	9.51520699194578	9.81331138982372	8.86525940155007	9.22348661007589	9.90522103030433
ARHGAP19	5.05270888369806	4.65865982006408	5.15722484399153	4.18227888147737	4.55468042949612	5.03438029339009	5.36967557674696	5.17034241717464	5.28137218192927	4.42409762033809
ARHGAP19-SLIT1	9.04887776104569	9.19114809443654	9.1598543165543	10.0954044443821	8.68945811890877	9.12238702260768	9.43867213195518	8.77686139360089	8.90144743423723	8.6698927610618
ARHGAP20	0	0	0	0	0	0.7210688386451	0	4.20985950144279	2.52014591229146	0
ARHGAP21	12.086908009389	11.2859009652369	10.986060925115	10.813623274725	10.243972765165	11.6063461552758	10.3971998564384	10.6009614871346	11.1736743591035	11.9488484059702
ARHGAP22	1.65354128939806	9.20109222202717	0	6.62975601014399	0	0.7210688386451	0	4.3193271763546	2.79087657078838	0
ARHGAP23	1.65354128939806	3.18363726061449	5.48507757506224	8.9471627447174	10.4028169789323	8.9998349366757	8.42601700695764	12.6171121176248	7.79718651280392	8.53310578934202
ARHGAP24	6.69062685991629	2.33427497813557	6.87274268729703	6.69945142625388	0	3.99215795716368	1.00622605676141	5.43643686236131	5.56010079395149	6.63292389947734
ARHGAP25	3.14874664277161	0	3.06530552933603	0	2.52933214748602	0	0	0	1.12703909961398	1.01677185933238
[truncated: 26,518 more rows]
