# Supplementary material for: Comprehensive kinome NGS targeted expression profiling by KING-REX
Source: BMC Genomics. 2019 Apr 23;20:307. doi: 10.1186/s12864-019-5676-3 (PMC6480677; doi:10.1186/s12864-019-5676-3)
Supplement: Supplementary file 11 — KING-REX ASSAY IN and ASSAY OUT expression data. KING-REX Normalized counts (Log2transformed) for each ASSAY IN and ASSAY OUT for the 319 kinases in each analyzed sample, obtained using the pipeline for kinase fusion event detection described in M&M. (TXT 460 kb) [file 12864_2019_5676_MOESM11_ESM.txt]

K562_A_IN	K562_A_OUT	K562_B_IN	K562_B_OUT	KARPAS299_A_IN	KARPAS299_A_OUT	KARPAS299_B_IN	KARPAS299_B_OUT	KM12_A_IN	KM12_A_OUT	KM12_B_IN	KM12_B_OUT	LC2AD_A_IN	LC2AD_A_OUT	LC2AD_B_IN	LC2AD_B_OUT	NCIH716_A_IN	NCIH716_A_OUT	NCIH716_B_IN	NCIH716_B_OUT	U118MG_A_IN	U118MG_A_OUT	U118MG_B_IN	U118MG_B_OUT	UHRR_A_IN	UHRR_A_OUT	UHRR_B_IN	UHRR_B_OUT	UHRR_C_IN	UHRR_C_OUT	RKO_A_IN	RKO_A_OUT	SW948_A_IN	SW948_A_OUT	HCT116_A_IN	HCT116_A_OUT	SW480_A_IN	SW480_A_OUT	SW1417_A_IN	SW1417_A_OUT	COLO205_A_IN	COLO205_A_OUT	COLO678_A_IN	COLO678_A_OUT	HCT15_A_IN	HCT15_A_OUT	LS180_A_IN	LS180_A_OUT	KU50_A_IN	KU50_A_OUT
AAK1	12.0739897877287	12.6294789962974	11.6269232088837	12.802676427038	12.8939230173338	13.0468688583113	12.4946561362331	12.6585813945989	11.3668087224429	11.9353464287966	10.9768069316348	10.8533709709466	11.6250749733304	11.7218260227841	11.4266882432421	10.312727223343	11.3115203335809	13.4344944972354	11.6657982314593	9.21919075696497	12.1821550178854	13.6211406847477	11.5244989878311	12.7038650096265	11.3652312829733	12.0828217322233	11.2932745456328	11.326159410521	11.3876835178934	10.4622053506231	11.8148778853535	11.3858033541466	11.8144458950757	11.1839026512911	11.3919641009921	11.359079236104	11.4007519614823	11.6702450584632	10.9849897760708	9.97899655107197	10.79021576924	10.9658981119171	12.819843439034	11.5831354063389	10.9269496263675	10.8156792075727	11.5997646094939	11.149215030945	12.7983389374787
AATK	0	0.368594916101268	0	0.877367499360896	0	0	0.789955484095485	0	0	0	0	0	0	2.38473145774828	0	2.13434666023486	0	0	0	0	0	0	0	0	3.06507265830207	2.59226025327959	3.43736769574227	2.44466830340964	3.17370411271661	3.3216897292398	0	1.97654555671949	3.76790240071837	3.77565975571282	0	3.84074519084727	2.34560094914882	2.66935520463731	3.84890626706924	3.46806818562505	0	0	5.04814400005436	4.4941675452373	1.63953960612103	3.01238935352132	2.9555711242299	2.94781376923544	0
ABL1	12.7545110175205	12.4772505291774	12.9015315526259	12.6828704433132	10.7445632342383	10.585896202613	10.7992804671614	10.7486678052379	10.6968890079133	10.7938340775536	10.9322156231777	10.8978420821888	10.3346233036294	10.4422134962465	10.4267934502111	10.4347211928818	9.71725066967536	10.6760523672443	10.1360266732681	10.4316766844286	11.598413548016	11.5737986716339	11.5828223295656	11.6192548850813	11.2143907301672	11.4895687993389	11.486730757452	11.486802930858	11.5581186363022	11.5489790045266	12.7183788011648	12.6506571994345	11.6085131165882	11.4675109687817	10.9693115385696	10.4485414540338	10.69218121067	10.5852458634643	11.1691233227904	10.8860865547751	10.8849753317873	10.664578908498	11.033819785646	10.7789336002733	11.0740100811788	10.7781312134911	11.1807690890721	11.1806969156661	11.1565951850335
ABL2	3.75063095393211	3.26848519307636	2.57612569119498	3.21896050358927	3.70641744723881	3.29345659448224	2.21571138064907	3.06096064264698	2.25709291332841	2.4654508608745	2.56243492720256	2.16797149480814	1.57336357843294	2.91771697293544	3.03443132112509	2.76954533307427	3.7256444846534	4.46864748003687	3.54020927412362	3.42359165897893	3.34477782354656	4.06560481008197	3.44904607822137	3.73258281909394	2.85507141144557	3.75507542530514	3.06605269678948	3.56750576253056	4.04838765594369	3.69752293594219	5.9729025260045	5.55711031054438	1.40402671196431	2.76217035784899	3.18305162980414	2.98226772925655	2.34560094914882	2.36973786305382	3.43281816267425	3.47376091462355	2.6502692168908	2.6261323029858	3.65213754592222	3.68285048335828	2.0612563296305	2.78311039875649	2.74798682222128	2.08051503076311	2.0944492244951
ACVR1	10.9589028981086	10.7862302119823	10.9171727437908	10.786342434864	10.8519612969052	10.8854951015877	10.696552933019	10.6213567665844	9.87809354032972	9.41206722312533	9.53520296636069	9.34372478684537	9.89995667559812	9.90889219806947	10.0011767819449	9.80372435838715	12.5380449578912	11.4072191569819	10.7349535744833	10.4708273028108	11.8894490401541	11.3518507927891	11.5589056557326	11.0029971319806	10.1724036046194	9.76569431019908	9.81592555811311	9.80699003564175	9.94162029611967	9.79870525444899	10.1868747080562	9.71088009009976	9.65871279928967	9.71987147402397	9.9841309648925	9.56081808495241	9.86847772253254	9.66499398046495	9.97243135094107	10.1589616872028	8.90192786456476	8.99537744883295	9.35378569402682	9.46640290611327	9.49990194667035	9.37344693351844	9.80917923455924	9.56122887550358	10.4908382426105
ACVR2B	12.2749655305546	12.1095669328321	12.0075920609406	12.0035153847105	10.4222117959338	10.2146848811499	10.3874602973139	10.035641290647	7.91693852006948	7.73282359782031	8.01468726202728	7.80316531704883	9.34234271450458	9.43733535206303	9.25461666076387	9.51277432348056	8.39789116723995	8.5382760363023	8.70944666660366	8.12353511974096	7.1518909266932	7.2664636520801	7.48848105749341	7.38824856032382	10.9717086077807	10.8396580541814	11.0784360451276	10.8763422538366	11.0817321975962	10.9238970193923	9.41130018129754	9.32529196442372	9.13268488619084	9.36449130189362	10.7985675212544	10.1811373451936	9.78223602072383	9.67778125592962	10.3911785061338	10.3694167582222	8.76277948839606	8.37869084885076	9.58082625763782	9.4001660694054	10.2515930441462	10.0169147993745	9.08658822383107	9.09066490006124	8.69794029644532
ADCK2	9.11399131133975	9.21821556978632	8.9406955442308	8.50579708801797	8.83300901456665	7.14421139440469	8.7148881941326	9.5974597672734	8.60869129890407	7.14421139440469	8.62045097275151	8.18128119512081	9.4011474993077	8.09538088958965	9.08875660922742	9.28233605744295	8.7137203426876	7.14421139440469	9.29103535179487	10.3414910834803	9.19211339242572	8.73592339555597	9.06585382703221	8.85145728842058	9.08457549319681	8.50576201553656	9.04520637098828	9.71995401396036	8.86997497700954	9.04487612778996	9.62350731967561	9.51928306122904	9.65577116847562	9.91116584663584	8.67828098290059	9.61488873171349	9.21753968323016	8.46000088405298	9.31725719966233	9.51146392005195	8.8642998018894	9.44478311220666	9.70694322571492	9.0569275453193	9.35010928768848	7.88810360253781	8.50295192395788	8.7801802961418	9.06100076030206
ADCK4	4.65696658947633	4.49728703244853	3.6906480157539	4.44138290584279	3.95091364505879	3.93145629870748	4.64718190116418	3.62357309107632	4.71159500035454	4.31946472473006	3.97463158436618	4.48602885134321	4.37571884429593	4.32376053549041	4.64255224258299	4.18651876544593	3.88340114100824	3.8863949880657	3.86131068501538	3.48391877655196	5.31934636889346	4.40639232038746	4.77906336127417	4.54169940998538	3.6249288857851	3.89200008745955	3.51697534829239	4.00047798679507	4.46348947660173	4.27512680376566	4.01624592820474	3.98549341713881	4.88447382734691	4.76208097219227	5.40672685571593	4.63066284841506	5.44549312719686	5.03715804360951	4.36442433080798	4.36143048375052	4.86534984728171	4.53131442802014	5.02502381755609	4.51304053274096	5.5871705827081	5.24088180382364	4.3752040258276	4.85225135869965	3.92340916778351
ADCK5	7.80224105536386	8.12725297058028	7.89632428377109	8.65430940814433	8.71381843382612	8.5030406599092	8.739704169982	7.96721814723596	8.28068893345119	8.7983120714729	8.3217363801761	7.71566304149752	8.86422748070098	9.13617976347542	8.70807344385678	8.28931503734572	7.80852227052826	9.43737583609898	7.93429872793175	8.36912030479788	7.68345339001072	8.27905059124192	7.17847492479126	7.92249260697426	7.29356203660137	7.32847513420285	7.55798081343506	7.16002570966813	7.90207846394339	8.17787364455923	9.22648565792237	9.39291279145691	8.58724986634476	8.36188176437554	9.17460475633761	8.70893109235991	8.19002049374655	7.26022435694923	9.19182587579516	9.21190721223686	9.43301102592083	9.73374723382386	8.58863456714277	8.52117191412319	7.85553731267172	7.50761818121274	9.24822503857431	8.81076665654258	8.74635526876117
ADRBK1	10.0742987002989	10.5789878386202	9.90228969837411	10.5729002295877	11.6316335919474	11.7136907574666	11.4793344799487	11.7365827204913	10.3993391816596	10.6315099095049	10.4473255613864	10.7354584782596	9.91676667328537	9.6844054029538	9.60189886779989	10.0136414753595	9.57991852777134	8.94326775678495	9.79978548397409	9.60396000056421	8.2408147975046	8.89779970944797	8.36292136272138	8.72532375779301	9.34314326247485	9.36674612539163	9.35512615700616	9.67960678936476	9.48906777514372	9.54579966098472	9.22909487753846	9.52138112765333	9.69163871594678	9.95146944621323	9.49148468573516	9.34460062961424	9.77264815332694	9.38121576489324	9.98570140893868	10.0792293306175	11.3611428598146	11.4099594785562	10.7245854585782	10.7009825956614	9.70489196786258	9.79710451927042	10.329194565934	10.4738386969365	11.578348964518
ADRBK2	11.3333047666226	8.63397131205709	11.3617142868138	11.1472154053519	11.7469282658795	9.46291885502364	11.8981087521477	10.1145421074482	2.73777522539277	8.63397131205709	3.54001684730921	8.63397131205709	9.40675827725535	9.58514080724205	9.43535519918427	9.72750777843514	4.3835183344723	8.63397131205709	4.41279887920763	8.63397131205709	3.95445395388778	8.63397131205709	3.74430893010264	9.72664176236215	10.870070251913	9.46973864245445	10.7599507618459	10.0420994302632	10.9323968426976	10.5346360454424	9.15006695337969	8.63397131205709	10.3283770038926	8.63397131205709	10.7358495805755	10.7738597911961	9.80027926760964	8.63397131205709	5.25296190581034	8.63397131205709	11.0476890721404	10.6840284340271	8.46738034104481	8.63397131205709	11.4596466326875	10.5210096417244	10.5143937190029	9.90019298723627	10.8353416729243
AKT1	12.2108942213106	12.2554263264538	12.1372325551507	12.2537127228488	12.8989408306169	12.807576283315	12.8629101984995	12.8529278780987	12.5155476469578	12.6793040128644	12.5499248807391	12.5704437837503	13.4550473111618	13.6941501218205	13.6995366217151	13.7149821013589	15.4603648808066	14.3929620954676	14.288314760578	14.3241086881708	12.3041011575147	12.1841019526634	12.1565672934375	12.1293807558679	11.9252024603236	12.0415027511115	12.1698574777617	12.1798397981625	11.9372026115295	12.0832338281359	12.3322159027274	12.4956814396675	11.8736664569214	11.9514278923359	12.5417448083443	12.1802871337751	12.4144247608476	12.4883669340066	12.1734886408295	12.2301822085521	11.3067409089842	11.2293014474844	12.214582342426	12.0951859385607	12.1251443012583	12.09741884458	12.4740004551221	12.5324661844662	12.6454503385542
AKT3	5.99985066038579	4.11605959938684	6.1594622224345	5.60345546756523	9.91666103210933	9.33888648195386	10.1755476306826	9.22577373154501	4.64048945309732	6.02281702116882	5.27129963441562	5.14635446034759	5.45328196225528	5.40629195611535	5.20813178945599	5.30020032569343	11.3287709075495	13.2698889453415	11.4613953271372	11.9492280455611	11.911056119607	11.980952461355	11.8341302883328	11.9228355345595	11.1767327326572	11.1725420356993	11.056123501037	11.126045072487	11.2085144621145	10.9834068685688	9.89562888155696	9.76680896501205	3.58206769870575	4.42083398398422	5.74240246498196	5.25330629809885	10.6732399688082	10.5128805344496	3.28798566430082	2.37671066339637	3.10828234471333	4.83581652183464	10.1303775226785	11.0083021286117	7.68433122027392	8.09899329177984	3.5104534538731	3.34347468427112	11.5249080995225
ALK	0.758929839157168	0	0.994704412204954	2.04940397627524	12.8299207224854	0	12.9135441989086	0	0	0	0	0	2.10208553959626	2.50263526581912	2.06935454568941	1.09353646637805	0	2.43130022083684	1.96348766382476	0	9.352318414719	9.67721159322264	9.07914637098934	9.66735050750724	6.4362108610474	6.84293963570715	6.30469066087208	6.87776608180299	6.29881748209193	6.87268976200724	0	0	1.0687358666226	1.96471189432617	1.00739841894497	0	8.36865436067326	8.53860379580681	4.46891475151798	1.25491165947966	0	0	0.609753192307462	0	0.612509119293519	0.743892208133129	0.603880670142135	0.767785314274108	12.1862872482329
ALPK1	6.63368338471502	7.58137092743011	6.70373625544979	7.53102341040703	11.2879385976564	11.4595083998342	11.1708237332573	11.2046810238694	5.83476290002817	5.80090560941607	5.86415588631526	6.25231517243871	7.3254899606748	7.66005225222842	7.27849313439514	7.38680072496509	5.7682471040334	5.70108153913236	5.97424128416202	6.27990675137234	8.13118362768256	7.93236011744642	7.60334016344984	7.96756454437416	6.8588680591953	6.81494233063802	7.10259074835957	7.02717626040701	6.86219520862407	7.2126925568244	6.67025238768622	6.5921377916116	7.5682318048899	8.05866165409351	7.53431532048498	7.78122018968215	3.28520794735675	3.6119975516147	4.40010199621073	4.81757866915899	8.18626991326954	8.63426745562548	7.18635679187299	7.38670531286817	6.50645778735611	7.03053226635109	6.4732358180502	7.22233918624383	10.6113582979342
ALPK2	1.25366850438937	1.68011176280192	0	1.68011176280192	6.94658889859928	1.68011176280192	6.71767668174453	3.87583176675066	0.70491218699428	1.68011176280192	0	1.68011176280192	0	1.68011176280192	1.37767589527912	1.68011176280192	3.54849511144079	1.68011176280192	0.975761403837817	1.68011176280192	7.7868017449356	5.27434670786589	7.16191198733032	4.64286548160304	8.06602565538332	6.62602986782671	7.93291161974754	6.73546171330814	7.74906485415556	6.10663750710367	0	1.68011176280192	1.67590134832904	1.68011176280192	0	3.62099256175589	5.32471950845429	3.373466152292	5.67316576744025	4.39074771071725	0	1.68011176280192	2.05519175508531	1.68011176280192	0	3.56715009246925	0.603880670142135	1.68011176280192	7.49020500446309
ALPK3	4.13862097254401	3.5943706350865	5.03410611917775	6.10761472838137	1.77010817763633	3.5943706350865	1.6722276884766	3.5943706350865	2.86798627441741	3.5943706350865	3.32138504757031	4.63144043580263	4.99805915049601	3.5943706350865	5.41145512115968	5.30274765357201	2.48179428391731	3.5943706350865	1.55255302426575	3.5943706350865	2.97631457201226	3.5943706350865	3.21219299412094	3.5943706350865	6.71058974352347	7.43651510654559	7.35631907369117	7.42537709461039	7.04861276822571	6.6849011034116	1.0596119579903	3.5943706350865	7.18322534461353	4.38166673678724	5.24318615878693	3.5943706350865	1.4592938651771	3.5943706350865	6.41048719954176	3.5943706350865	6.18078657402054	3.5943706350865	7.59630393572602	6.14010497549021	6.69501524450358	4.8266480690516	6.14268065628829	3.5943706350865	1.66921757838182
AMHR2	10.1779386454689	3.53378832490758	10.3303602900068	4.39610344264408	1.14103881116408	1.88285934934921	0	1.88285934934921	2.05319032664743	1.88285934934921	0	1.88285934934921	4.77327720039526	1.88285934934921	4.77479527979095	1.88285934934921	3.7256444846534	1.88285934934921	3.41505400095394	1.88285934934921	1.71804846236479	1.88285934934921	1.40790547858463	1.88285934934921	6.60533382512699	1.88285934934921	6.50345351750457	1.88285934934921	6.50404979012785	1.88285934934921	0	1.88285934934921	0	1.88285934934921	4.22341851627165	1.88285934934921	2.77240470965719	1.88285934934921	0	1.88285934934921	0	1.88285934934921	1.36624912078035	1.88285934934921	3.77547025541203	1.88285934934921	0	1.88285934934921	0
ARAF	12.0139224594938	12.1330328533428	12.078179998248	12.177245361723	11.7326910094979	11.7860980631658	11.7389037361934	11.6995681919207	11.7737707602641	11.7103812241185	11.7713363590071	11.6481304174999	12.2630507941872	12.4187577402781	12.1932141833405	12.3537920835489	11.92776783612	13.4164364728069	12.1043548644136	12.4251371509752	11.2890655018003	11.5063732776264	11.1763411489103	11.3773252969254	11.5338549080151	11.5522869225329	11.5121486206503	11.4148659520392	11.5655373455121	11.4463869066218	11.2917353169434	11.2592178778237	11.2470526231738	10.9661338737312	11.2104326159059	10.8272320164788	12.48202431034	12.5118497145973	11.8362560741834	11.7152155631547	12.3137864781361	12.2756275709765	12.5367690308304	12.5779365098071	11.5960440584078	11.6787035933326	11.6545262523041	11.7307248142865	11.9774937802759
ATM	9.19630881466908	9.45911381400634	8.87510820327395	9.48636090944255	8.09497427992564	8.21163419738765	8.18562080138256	8.3761390556735	9.17050469689046	9.02712652250916	9.02780617243273	9.08808118064107	10.3492662275023	10.3197219270948	10.1147269133482	10.3401595641681	10.0272590256423	10.8017752871441	9.42285386216814	9.8324326466309	10.8877965274917	10.7726795776796	10.7051122946836	11.0255406490064	10.4246776048165	10.7199466154251	10.6023481571029	10.7898528028121	10.2616351798174	10.7677590874997	9.7820558574058	9.70227447626112	8.61376616173857	8.59542139930379	8.87736490381319	8.97653605696455	10.2387854612775	10.0482582154922	9.78273929864707	10.0383547787906	9.94143712759188	10.091524118612	10.1881089202214	10.4130087181674	9.88757198926326	9.90591675169804	8.51734970859979	8.92468272476014	9.52530930064497
ATR	10.0853719583617	10.6603870113731	9.69330565760871	10.3331765918215	9.93098373146985	9.63883381209337	9.94744051815187	10.1824708406067	10.287423895382	10.1963881843836	10.3109389972469	10.1285321639608	10.3702379119509	10.416174872488	10.4048477029416	9.67980091227453	11.6183314339875	9.39425149249192	10.1248287995578	9.80957735883583	10.0994845285351	9.82063820139618	9.82647501407735	9.78613432512221	10.0066152373445	10.0022235093506	9.67009846363952	10.249054189548	9.53465140223032	10.0415153627072	9.84974159781122	10.3555144489577	9.86381491012106	11.087038731519	9.78540617331422	9.78979790130805	10.3187030388733	10.7899186370258	10.0835757287023	10.346238542652	9.61340971114995	11.3022754505444	9.75954355691311	10.7196956332531	10.153169781234	10.5095659204342	9.92941168946217	10.0257740780916	10.5819024394862
AURKA	12.3318633436514	12.2901483592627	12.3717451430567	12.1264121089043	12.7343942592558	12.6527477192179	12.6895462431834	12.5221725408432	12.9078359743444	12.3260674332527	12.5962005796035	12.3023465052227	11.5154152887747	11.2934165569114	11.4977904485681	11.1189093132139	13.6404396270448	11.7023523749916	12.6963699930219	12.4106531911622	10.8901194184313	10.4183307050264	10.5442869342221	10.3033907823154	11.6109169784135	11.426570356779	11.401788066699	11.4381468038942	11.5549961754305	11.5496235341786	12.2258471953516	12.0065741911042	12.3387363968912	12.362219806441	11.5336530797595	11.268861988032	12.729811363307	12.7351840045589	12.9373304676396	12.9960995754683	12.4913408305403	12.4110131872117	10.4600165603866	10.6169542221251	11.1309217914259	11.2823546357978	11.6355598599933	11.7535367367747	12.3190300777298
AXL	9.04571322640358	9.43000002270177	9.13406637328684	9.66212337126419	0.680503345534523	0.828582897822766	1.29750969720666	0.828582897822766	6.67859755737628	4.90904434485754	6.18922942779074	2.88383642308126	10.1940640094258	10.2050889703333	10.3851519153661	10.5757880885047	3.34650807933955	2.50525499019276	0	0.828582897822766	15.6557752351104	15.8156170993292	15.6387823272243	15.8539600833242	12.6226657130685	12.7441003261541	12.8484612907194	12.9241319316761	12.7225689855282	12.9776720586968	15.1160620452826	15.2123805514847	7.26271171115508	7.28965995586949	10.9141083258811	10.9030833649736	12.2576133457304	12.5493411092248	12.5434155458271	12.7190801835222	6.02060347466097	0.828582897822766	5.33806278984733	4.71862726790591	5.64930462465474	2.4250713484305	8.28946326224293	8.12310434484619	14.6634572469963
BLK	0	0	0	0	7.22172158787859	8.44955584934935	7.03886170676774	8.54474412691143	0	0	0	0	0	0	0.847393373805803	0	0	0	0	0	4.90715682643375	5.86791968791701	4.19864520879861	5.87693193048643	6.49179003189569	7.92315079445405	6.13844428394157	8.11911022639637	6.36175104579808	7.86652115772999	0	0	0	0	0	0	0	0	1.02252239221107	0	0	0	0.609753192307462	0.758126825465377	0	0	0.603880670142135	0	6.40847740122645
BMPR1A	0	0.719299742801276	1.57789738859026	0.719299742801276	0.680503345534523	0.719299742801276	0	0.719299742801276	1.53113755027372	0.719299742801276	0	0.719299742801276	2.30799815570256	0.719299742801276	0	0.719299742801276	0	0.719299742801276	0.975761403837817	0.719299742801276	0	0.719299742801276	0.869285692997183	0.719299742801276	0	0.719299742801276	0.691146129983931	0.719299742801276	1.00212696803738	0.719299742801276	1.39317246431117	0.719299742801276	0.631148335913609	0.719299742801276	1.59481865204033	0.719299742801276	1.11536065765591	0.719299742801276	1.34891307830225	0.719299742801276	0	0.719299742801276	2.51953766541791	0.719299742801276	1.3711394668351	0.719299742801276	1.84759438622237	0.719299742801276	1.66921757838182
BMPR1B	1.62138597410517	0.991270565282915	0	0.991270565282915	6.37446642012977	5.88494307783334	6.44334956724595	5.59282955445567	1.81564993108747	1.83596549162725	1.78806719022836	2.02834036599904	7.93489317463741	7.35249889725821	8.03975839068977	7.52811858295722	9.48462785186397	9.68481524649347	9.35632341652861	8.71069410115361	3.10986799689595	2.99886153734052	4.06250220292464	3.12813556620238	3.24835400915934	4.00263285740333	3.8600137571228	1.86071796286831	3.52744362254317	3.82944924742907	0	0.991270565282915	3.82488340923302	2.28503756490111	1.59481865204033	0.991270565282915	1.11536065765591	0.991270565282915	0.600016428006159	0.991270565282915	0	1.82744186869155	2.97048109340268	3.14717074147728	1.04112516681759	1.73516277341604	0	1.75905587955702	6.54948245085071
BMPR2	5.09707452971361	5.38397953632873	4.98972208256717	5.46705332563894	6.05948879723553	5.84977482060124	5.92551838705791	5.57084775670782	4.35976071909186	4.60555200181038	4.62745223112903	4.46845357400347	6.86127738244868	6.84745638918432	6.38063346884318	6.96604602780712	8.2963244835764	9.64918603942625	7.4982689755506	7.70327418163113	7.52507335074864	7.72930474300603	7.45488310417705	7.62458494877861	6.66296232261459	6.65027243382842	6.77034753329737	6.65722220849963	6.7524041697728	6.54566307481212	5.22212532626674	5.28266650657433	6.64072955247653	6.51910322175004	6.34549354932698	5.855771680368	7.0341256306236	7.07988548183854	7.23915496920422	7.25184485799039	5.88401871930705	5.75967441743416	9.15647744978984	9.04689087328304	6.79460460177139	6.46668962892397	6.2450977546411	6.18263212579567	6.33244572946182
BMX	11.510460374831	5.15017574405025	11.4817469563944	5.00050621312731	0	0.809384141159252	0	0.809384141159252	2.05319032664743	0.809384141159252	2.09469507806695	0.809384141159252	0	0.809384141159252	1.76457607637329	0.809384141159252	3.11156486855353	2.48605623352924	3.27800107885546	4.80780578924799	1.33720138730061	0.809384141159252	0.869285692997183	0.809384141159252	8.17756228967346	3.50841210982118	8.5061835936899	3.38512676071492	7.78886640067268	3.64756282330541	0	0.809384141159252	0.631148335913609	0.809384141159252	3.53704362473754	2.94927262029825	0	0.809384141159252	0	0.809384141159252	0.665781254184089	2.17149591639856	2.05519175508531	0.809384141159252	0	0.809384141159252	3.04914072810906	0.809384141159252	2.68953434487786
BRAF	10.5337022099262	10.6893341980554	10.6627049118394	10.6709869685359	9.96008270317967	9.87489994927123	9.73678357556989	9.62360151226097	8.61334075451502	8.66676380301502	8.72731847944224	8.36230692407991	9.5352589103056	9.5005186744612	9.46991237480751	9.30284862601355	9.49993821790112	9.83852136565588	10.1593850025557	10.3358327882168	9.84671399152652	9.26465566661966	9.77021774274321	9.24461446663024	9.78723582511114	9.57122247683981	9.91843366411981	9.65920698451927	9.82681694832078	9.5378548147056	10.2492579121521	9.92839963651698	9.47288352309654	9.37007837309288	9.64773579436621	9.05741778715563	9.02099528503112	8.89046090926543	9.86562660920052	9.41183130388357	8.96761797909239	9.02382603294117	9.51804210658307	9.69498673665945	9.56380816487037	9.24107488123768	8.84380439031482	8.70138165123142	9.45309572745429
BRSK1	9.27901263991614	9.26111233629418	9.05010518967208	9.42199539614285	8.9641442498157	8.95143436862472	9.05256356156919	8.98179233068866	3.54976434965881	1.82679321675251	2.56243492720256	1.72773990864854	4.99805915049601	4.73546101472805	5.11138110413035	5.20032776818041	7.9219896129433	7.33387354698175	8.20865895574215	7.73399276317122	8.53309195101551	8.70286978043866	8.63605882038159	8.77083005959497	8.32255354201567	8.19847693653392	8.44389506581057	8.34967938334768	8.38794238908597	8.3060455505637	8.85468754011855	8.7044371840794	2.27547824567011	2.61923308353784	9.14658987680462	8.92779594587011	6.8049919156925	6.32747679045506	6.15258502047456	6.33679563516444	1.46429258823781	0	5.22086664084025	5.23357652203124	6.5800845507842	6.69375793099636	1.84759438622237	0.299448652243222	9.01613882973262
BRSK2	3.41836383377435	2.39569962630937	2.31344579894122	2.51948604735394	1.77010817763633	0	0	0	2.86798627441741	3.34866458852795	3.81613221826077	3.29494155083767	1.8618111093684	3.50320131612849	1.76457607637329	1.27659766344491	10.920193430393	9.66937812377155	10.4207854950724	10.3238046736921	4.62424196630538	4.14827050318641	5.19182330728896	4.74054804008866	6.80137228900626	7.03810931778457	6.81039667534288	7.06506641160092	7.01544515646733	6.94459682834469	9.52926331280576	9.24208757697748	3.3687060557564	5.56344400785839	8.81562606696658	8.04453022037554	6.4288440064407	6.10844844984771	3.28798566430082	5.1713106260927	2.17586396588629	2.15063995769988	6.44730962446021	6.30937652108499	6.1352063414217	6.09026111688756	1.02828503185576	0.774441902143766	3.57314461440649
BUB1	13.3598301026919	13.5262465757375	13.0728698689422	13.3158179809514	13.5461904109487	13.3562792734954	13.1710386924093	13.3050139363103	13.1768195148957	12.9823187633792	12.8056533598448	13.245374412612	11.4229228889435	12.0360777394787	11.2790650537837	11.2620083988328	12.4732007042324	12.1791678377827	12.7022414050153	12.0179005169151	11.5188378900048	11.4723162320778	11.1722120959624	11.1723748357291	12.4988521229796	12.0553439587077	12.5045965425573	12.2276708214634	12.3008794355038	13.0310372584603	12.8267868128921	12.6019422795478	12.8553186194505	12.7770137845323	12.7532714746405	12.7531087348737	12.9404642003315	12.7745313692038	13.0407252582751	12.7120089935917	12.226974748377	12.416730053677	10.5976228748239	10.1082756625055	11.9595236470021	12.5540932077917	12.3870723818393	12.6524370766339	12.8073634910368
BUB1B	11.410544297613	11.9337902272218	11.1748888115714	11.4750499562906	11.2181170194655	11.1086835915371	11.1305775736831	11.1452106710479	11.3273815765209	11.2806657952787	11.1714833761911	11.155557400071	10.6476170277436	11.2141026219282	10.6076365684422	10.863671752904	11.2312336667746	11.5510417210953	11.4897992769595	11.4074861869761	9.77185144007953	10.3008396081857	9.52029363827555	10.1014406858405	10.4761084432453	10.6320298920003	10.4909347790343	10.1559024954809	10.4056605453098	10.5718950774794	11.2486651237488	11.6059417929456	10.1164990472827	10.5800660138428	11.1466095078471	11.1319764104822	10.6393504787631	10.9501787290031	10.5071696570144	10.917861412892	10.722230085827	10.8503215343669	9.85276779994555	10.4555254092365	10.5603302234658	10.9879270005656	10.9511938809946	11.3436843944543	10.6163766615699
C9orf96	2.70882271155894	1.20106706916269	3.16049714229257	1.20106706916269	3.32775668222678	5.55225190810575	3.57716493904007	4.86085954066843	2.05319032664743	2.04576199550702	2.09469507806695	1.20106706916269	2.10208553959626	1.20106706916269	1.37767589527912	2.29460353554075	0	5.02699306573026	3.54020927412362	3.54763760526403	3.72387060487536	4.37998440562678	2.36002458118462	2.90831296317859	3.86834048423268	5.1200742707351	4.5313418105955	4.1300444392332	4.17393997880592	3.73319472040167	1.66391002915478	1.20106706916269	2.57026269692296	1.98836317086343	2.91969050969069	3.81245658065829	4.56964824812027	1.20106706916269	2.20480955606138	2.45597872864236	3.53053129283279	4.21323402645593	3.23510973105333	3.7468014095664	3.15926419989469	2.43334450312779	1.62255397168131	1.20106706916269	2.68953434487786
CAMKV	4.44407378385167	5.79647123446954	4.69023858239975	5.49027775653227	0	0.828947542966558	0	0	1.53113755027372	0	2.56243492720256	1.03706980071612	0.730017437071112	0	1.37767589527912	2.13812466303827	8.11729864860574	8.65475087317836	8.53243902576745	9.64969636629063	1.33720138730061	1.00506508334277	0	0	6.71837699623543	7.88534143845205	6.93880335322291	8.16555619288904	6.83076189479897	7.89993159984825	0	0	3.76790240071837	4.4143677717764	0.589898993226228	0	6.01287687593967	6.81639350730223	4.50212820642865	4.30144806653725	1.74231176112784	1.36211177523931	1.36624912078035	0	0.612509119293519	0	0.603880670142135	0	1.66921757838182
CASK	0.758929839157168	4.10504501639428	4.31184980135333	3.91313160345863	7.68592334271954	7.52586205873151	7.28125754450685	7.45609602270147	7.58896804319912	7.72213429024051	7.65955758729087	7.73477921488293	7.74862371567758	7.66555880209624	7.80213315468001	7.66176492751599	7.40216201815561	8.39020367807071	7.4827588505862	7.75697375935621	6.82280187976078	6.96171255765486	6.65875051683066	6.78947643896601	6.44562402396866	6.77557828717306	6.74577330160873	6.67324035157924	6.86219520862407	6.6965507211012	5.80117744091408	5.45269447600035	8.53910827664615	8.27270527782383	6.49841079339492	6.66550837333679	6.41904401956891	6.29857085551404	7.30179872351154	7.15652404360431	8.42897270741305	8.4223557826586	8.32082250173412	7.95346047217878	7.29974952410477	7.11534172171334	8.86003424290074	8.63958705224262	6.75275675651054
CDC42BPA	12.9437296367991	13.273344883249	12.990094883076	13.308889664185	12.254756826719	12.3828806806871	12.2581431220061	12.3592966172376	12.1361627390018	12.0697363341311	12.1518544404565	12.1505970700871	9.60647017801318	9.91205896640475	9.5703961253273	9.83424188726893	12.8493545408058	11.7921379532634	12.9491761725064	12.7314642248482	11.9455266403947	12.0036043158687	12.0028856746936	12.1200593391355	11.1876429248451	11.5348492391071	11.5751087692753	11.4878981241723	11.3105956825539	11.5146107828881	11.2576382440726	11.1432434816612	11.4758146586085	11.6187237879417	11.3868023760905	11.4150968500139	11.0398449833441	11.1609468983453	12.4998895093723	12.7270590846451	13.4577679290096	13.6407681410251	13.8992262082649	13.9004835786343	11.556056122001	11.7025045534404	11.9769230563867	12.180531706356	11.757109745294
CDC42BPB	10.0696596402083	10.0217538733456	9.70364751061993	10.0546701540226	9.88666363079366	9.50065555438469	9.65695634352708	9.60485325132044	11.4238345021504	11.3020507900809	11.2793766775161	11.4249613165473	12.309654640077	12.2950499897722	12.1033062742098	12.4008379379564	10.374886046146	9.78749388202086	10.9686369981976	10.1820724935188	10.9097144280811	10.7811902256884	10.7079674078833	10.9323483693713	10.6269763397402	10.6137100479205	10.5989221770328	10.7590948358226	10.8501305330864	10.788219403551	10.720412389236	10.5243210145334	10.2203634771589	10.1543412415941	11.3857133399315	11.0309848155651	10.8293742574394	10.7710311979485	11.2599096909188	11.0382466913907	10.1001612921403	10.11342758396	10.9221049838941	10.6465486480119	11.9096219706162	11.7567889052331	11.3268832189036	11.2197320594222	9.47315151742392
CDC42BPG	5.20930575590572	5.3306311365463	4.44930493396719	4.86139834336701	0	0	0.789955484095485	0.697922127680429	5.61127431665253	5.98926285358767	5.98084370260427	6.3236413006973	6.26201591255224	6.18505209722472	6.26544588529519	6.2946195703212	0	0	1.55255302426575	1.01553626264124	0	0	0	0	4.45769902681909	3.35893229532367	2.83706662295815	3.42827043355995	3.7043639823415	4.05745715022365	0	0	5.19660012120547	5.623878713561	5.42380448319016	5.64230528048139	5.16971453946378	5.14054085443777	5.17272352532474	5.6638544332958	4.92226239050425	5.21533909034932	6.47316488907019	6.54158745546972	6.42887051513559	6.17912986592662	5.99764685879719	5.85769370402693	1.06364810846241
CDK12	8.43640012163788	8.18242562549379	8.20374429294536	8.31108617321274	7.85319071630422	7.31065814194499	7.28800316654637	7.42133718711355	8.76520755623098	8.39209987926884	8.62045097275151	8.54077560240803	8.04692566034641	7.94666054203981	8.07010911047339	8.11000385187647	7.78871209078849	6.81999213213451	7.16089794332944	7.30069165447901	7.62328910657195	7.31637349139418	7.24288822175307	7.35853998227757	7.63540629149865	7.77292270650387	8.00025220702238	7.96035746561931	8.13609263334604	7.99327069535585	9.1067413849374	8.70448720273786	8.53484512995192	8.27763039655654	7.82526531719945	7.42931748826638	8.56139027237289	8.30624630260625	8.9257191880862	8.45151941212256	8.99606435021196	8.56309461316696	9.59855362273851	9.15587522897776	8.39374535367593	8.06048114486508	8.46100551564235	8.27370687379389	6.76726839451846
CDK13	11.4514161220159	11.7165408888102	11.5691801233882	11.6386573183263	11.0633803428788	11.0211763071715	11.1035872623663	10.9551409047518	11.6211210612647	11.4359622204987	11.6517529061296	11.3523390891742	11.0680469890126	11.2903227296557	11.259914477444	11.2817589814008	11.3776618117058	12.3067823642468	11.8314706071363	12.2222216339006	11.6985573302132	11.8021060785005	11.8577830992722	11.7746051295523	11.4013559234246	11.6893907058883	11.8125077677022	11.7791266814986	11.5177302290035	11.7420505149599	10.2453967273792	10.3131344474462	11.8210257212179	11.6806986382044	10.7494600937751	10.458020716793	11.6575114164485	11.6633140491855	11.7097988350035	11.8577697647926	11.2564452622106	11.0954238968233	11.4600431880997	11.5920377835126	11.4776859719722	11.4718833392351	11.1736445328091	11.1027287307619	11.2317694281903
CDK14	4.73404249966972	3.46077412548477	4.69023858239975	4.36054205458702	0	0.0504858861523765	0	0.0504858861523765	2.86798627441741	1.81077277484274	3.19824219450559	2.10573941141087	9.61981712102674	10.1618722035864	9.58698332233356	9.79769107683429	9.61970744657097	9.68362585514256	9.77771186242129	9.56701061852405	10.3754575702344	11.0442995486062	10.3441151728077	10.7028036587235	9.90280102837802	10.0565470427976	10.0379487470854	9.95281456873212	9.91638725584275	9.98972626984612	1.39317246431117	0.814267954136512	2.27547824567011	3.62186575501425	8.71169123388121	8.69717956267971	3.59474803012208	3.36319625050246	2.03365309429876	0.0504858861523765	5.3940304317393	4.96008230692107	8.70776122023163	8.57163645383714	6.20926627307542	5.70160110286474	4.83538622774637	4.60414920418474	9.36520046968984
CDK16	12.6327386803043	12.7214072849277	12.7440696194898	12.7037389578325	12.7771377254091	12.7205142879503	13.0495180321113	12.8377529474541	12.7966162312956	12.878865106327	12.8409788997206	12.6968134630452	13.5641215679295	13.7154592222326	13.6338384275733	13.6068126148349	13.4088258398878	12.8988814725662	13.6744532586906	13.4399528144447	12.6945244185252	12.217815748283	12.448816382896	12.2980543050986	12.7732447755826	12.8781388471405	12.8019152644276	12.6561133186088	12.852384103928	12.8638120287872	12.870476551271	13.0020686894235	13.4630778423896	13.0726630837187	12.7571716557251	12.3771284553843	13.2336403580947	13.1587604065301	13.0136298213635	12.9717343079077	12.4985226581313	12.4603233776878	13.161329908908	13.0348638310826	12.6405939735941	12.629166048735	12.6467212492218	12.591690505287	12.3683508862227
CDK17	9.60945344550154	9.26225612438691	9.34695755365439	9.30798987802576	9.04208635672191	8.79362855408675	8.7689306379137	8.66043486208573	8.95299067510456	8.69291201408167	8.75489256723707	8.37720456336279	8.5307930240701	8.38552581399105	8.39867123692275	8.1123958405234	11.5037690131897	9.84916758967241	9.5304895499483	9.34832685920408	9.91902069612144	9.64496601397121	9.66248375879878	9.43646863102279	8.78794287643549	8.65761945316451	8.59599308392362	8.62629751889565	8.49809448003011	8.83492096494375	10.3963784585616	10.6376136960365	7.84453925925813	7.93422310837764	8.31162860746601	8.46537055653604	8.38887769203773	8.6599230223577	8.83086851167306	9.35337523268062	7.73664965973626	7.9696349201675	7.03834328551647	7.18775856726546	8.31686301429037	8.57797674863819	7.69960756502649	7.76656554576147	8.87252167036538
CDK19	9.90546687663999	9.82864172640847	9.77239961185465	9.85740405651091	9.5429075624104	9.53192965166931	9.42571501368049	9.28323036074915	9.2472956355036	8.5145175490225	8.97015735592027	9.09749654585094	10.093283117465	10.2232943284413	10.0268253459716	10.5920487314484	10.2734099406096	10.1973746600296	9.94126146928439	9.63241945690366	11.0383278718424	10.7649500722401	10.5664801250496	10.7289155408562	10.283526038027	10.531476213964	10.3768753077204	10.3878532184615	10.3760242457989	10.7545269666434	9.09820339270101	9.46084001878243	9.98204641097025	10.1514015165069	10.2320986618873	10.3115359379793	10.0293010350313	10.1191248245654	9.33695001224119	9.70241002964192	8.67649761405513	9.17082509308436	8.78548657939401	8.81881098788496	10.328973096194	10.6163613480717	9.76934721776948	10.0360037153163	10.6203788217822
CDK4	13.5636129147882	13.503610762418	13.5975294583896	13.6558654275349	13.1271655153633	13.153176770725	13.0918153137017	13.2024023096895	13.6472319033447	13.6113555539912	13.6173649346232	13.5913536792616	13.3892602738675	13.4807305532852	13.3181163843084	13.651110334185	13.5397766824126	12.244404028564	14.1604122796291	11.8527036345873	14.0251006667535	14.1227599921518	13.8594991049269	14.0044680171673	13.1957462793797	13.0142749394406	13.2394778470022	13.126545876643	13.0577520023203	13.4591045508978	14.1753084769426	14.770239675088	14.1702535980101	14.643617344217	13.6397817854907	13.8831214869909	14.0564353629869	14.5721501287352	13.7065845944049	14.2447377761281	13.0496744980949	13.7052595443845	13.8650505061019	14.5456854423965	13.5352098941846	14.0502990374493	13.5827041271461	14.1348718007057	13.7207865847738
CDK6	12.8809034270973	12.6540055025602	12.7705455983411	12.7780151554838	10.3745397452908	6.17559139617716	10.2577383658564	6.32814825385479	12.5658868419893	12.1430474189231	12.4084259651182	12.3099250898281	10.8444382230784	10.7303568460165	10.8505476001649	10.8664752573606	12.0694513657929	10.1901922888427	11.8257190440743	10.2653720175649	11.1803316547057	10.7456262985129	10.8078258511691	10.8750579461793	12.1498532201719	12.0405224064672	12.1627203046398	12.1674592049501	12.1661690440727	12.3813853797377	10.808533837977	10.8408539847051	12.3448373560403	12.2226528153985	11.2528591492671	10.7355383322713	11.2657892625417	11.1816043511682	10.6598403305453	10.7375902264007	11.3742694045607	11.217965693676	10.4951423621714	10.6456070696386	11.0257824904636	11.0592177420381	11.9365517226149	11.9318128223046	10.1688875368604
CDKL2	1.25366850438937	2.81153373386928	2.57612569119498	2.81153373386928	0	2.81153373386928	0	2.81153373386928	3.76563116027478	2.81153373386928	3.32138504757031	2.81153373386928	4.01338723707508	2.81153373386928	3.50972281601696	2.81153373386928	2.48179428391731	2.81153373386928	2.54433560347701	2.81153373386928	0	2.81153373386928	0.869285692997183	2.81153373386928	2.85507141144557	2.81153373386928	1.79004747195331	2.81153373386928	2.810999235394	2.81153373386928	2.90808751191233	3.57531580185341	3.87969913281206	3.59882983557001	5.31816804801422	3.46034884287341	5.78769000216193	3.61450660477333	3.89964097977324	2.81153373386928	0	2.81153373386928	5.37510394623053	4.06406232325292	7.2454676342179	5.14728195972883	0	2.81153373386928	1.06364810846241
CDKL5	3.75063095393211	2.93279880705254	4.15990585042595	4.00091261320178	0	0	0	0	8.14598490942807	8.68660873788843	8.40763160771245	8.8414651924028	7.87138371087404	8.27839767529876	8.00427153299313	8.22427131926566	7.11454950618741	7.04850149695706	7.45122921651724	7.38160359832615	8.17756284885112	7.97500447926936	8.18172561366959	8.16718089882956	8.11699219370892	8.1930228082309	8.49393917698584	8.27455365531803	8.27570009633295	8.34578269207993	7.68231975128676	7.32745949652506	5.55762368428856	5.71085801218759	7.3410970868988	7.62173398579189	8.44548878081016	8.27752231791632	7.85185699872042	7.79181220825204	7.39847144752899	7.4947249111062	7.75226178833693	7.3795128946193	7.07484514275999	7.22017619272302	7.51104023076405	7.43128957124773	7.1349080241694
CHUK	9.91066411795971	9.97346552767967	9.68810679703342	10.0400843440863	8.57479392043288	8.58635985411053	7.97603856984587	8.22778495977792	10.8568874438721	10.6443776939518	10.3006854085983	10.5633778737286	9.67781590690434	9.56947569045714	9.67565821272818	9.67234079193055	11.6935011075677	11.0255101036547	9.8818968970356	9.92866986576293	8.88484704384601	8.67967118190902	8.37374948907187	8.73933079299525	9.17223643475882	9.05657717558744	8.84188329719072	9.27659655401015	8.84186946033701	9.03851511405944	9.98478891690332	10.1151001104994	9.41374943239379	9.58315180230525	10.3788826048132	10.3554793388274	9.15101190536727	9.27910850868271	9.91347405872123	10.2504482630148	9.68607546887297	9.89612167253492	9.8779875226397	10.2212699741652	9.62306918673969	9.64874664216673	9.80666936073122	9.97508738801573	8.01284592906792
CIT	8.04466328812983	8.77448817812795	7.717360003273	7.94613725758765	8.65463645028853	8.25882832092005	8.42781122971697	8.04506621855844	7.54096772294555	7.92406842349205	7.44610743852188	7.54669770081596	7.40613474680115	7.70372579412403	6.787861558398	7.0237775359119	6.79522175222762	3.15513233438446	7.0910126073952	7.02504905070978	8.42830413026391	9.04771702168217	7.97445897878733	8.28361259122574	7.46998012984214	7.28284217105454	7.41464403666103	8.0189093239491	7.43885449736208	7.3319796504889	7.03479343396198	7.41412873262643	7.16678870353214	7.51953635444512	7.1021139585605	7.32797174630931	7.93887382450737	8.0994147174242	7.98703415635447	8.8829085267167	7.8436483759448	8.4581820473658	6.44730962446021	6.57171613285208	7.61984514950441	7.56388734993526	6.84994687878847	6.49633567659872	8.3238727119579
CLK1	11.2804853005432	11.0042944547069	10.8341008701581	11.3772130322558	11.6822534358971	11.3110824086876	11.5067014207015	11.5730232346908	11.4549276562039	11.0704757049649	11.2364981469424	11.4406716379904	11.5866619540553	11.3883243335787	11.4949966550409	11.4923131816011	13.7712763124233	12.0966255887437	12.9435220260883	12.7338431320433	12.1769324235031	11.9308372598442	12.1283388250803	12.1023046597827	12.2818367430783	11.8527929299516	12.2388017653782	12.284756232931	12.0607181831786	11.9358645325366	11.8267700587685	11.7636274035344	11.7858056141631	12.1856720996807	11.8448740833809	11.4710038482078	12.0354991173472	12.1689520204889	12.3057561109241	12.4566578655859	12.3466447297972	12.3554267052307	11.1645322762798	11.3226860871313	12.4618272695558	12.5221024858835	11.8839491272227	11.8866326006626	11.9022387479159
CLK2	10.9130254782289	11.0200865350743	10.6458207763276	10.8988934542063	9.60897974432683	9.6882711829296	9.45897322577664	9.48699477339921	10.4326041332868	10.3158237715404	10.3081497834413	10.4348118321009	9.9197129176007	9.72377766015142	9.93203868100804	9.95326958229911	13.3173735876135	13.0547268736154	11.7176517903947	11.4987561939327	10.1184307605446	10.0090571259278	10.0386579746093	9.73470252286887	10.5764567217117	10.5842040992009	10.3183601740435	10.4517397313434	10.3040278403989	10.4684174424311	10.003198281884	10.0000965597361	9.92942885051558	9.84478895113504	10.7375579333326	10.3827661293675	9.90842655594551	10.0522325304641	9.95229455737703	9.99418012885294	10.7020571784487	10.8168441207088	11.4739826350908	11.5950041214259	10.451738280665	10.5543517081076	9.95834385459876	9.93308171701907	9.8506836798269
CLK3	10.1063610374784	9.99445844217952	9.81435979694297	8.9447029704134	11.2466671403196	9.77365051337996	11.0775431409185	11.1404229743621	9.88098841269049	8.9447029704134	9.89131899025548	10.9999564956719	9.1466659134086	10.8708231121917	9.03481789710595	8.9447029704134	9.83541504447224	10.6213750627834	10.4638831084843	11.9100679281932	10.2058755313506	11.7607300359462	9.89697634169301	10.0373734207185	10.5434114655826	10.6907655459185	10.797797393701	10.3528310886195	10.6009037314984	8.9447029704134	9.35388213589529	11.5018806753248	9.85015471938123	9.73199907211414	10.5558458512405	8.9447029704134	9.80874794064119	9.74767584131746	10.3202056244795	8.9447029704134	10.7445924650866	10.6914103253655	10.322777057366	11.4904373108171	10.6070670615191	11.6222118350604	10.2568780785024	10.8747272443934	10.7383197488979
CSF1R	0	3.23965769748627	1.57789738859026	3.23965769748627	12.42743381903	11.331019823592	12.4336071307233	11.063754005341	3.69720261672069	3.23965769748627	3.63804552317172	3.23965769748627	3.52838956049017	3.23965769748627	4.39102382901528	3.23965769748627	1.33836119413326	3.23965769748627	2.2829484305037	3.23965769748627	3.23209884802356	3.23965769748627	3.0773838274307	3.23965769748627	3.86834048423268	3.23965769748627	2.40652571959144	3.23965769748627	3.95817324744099	3.23965769748627	0	3.23965769748627	1.0687358666226	3.23965769748627	2.91969050969069	3.88847280649041	0	3.23965769748627	4.50212820642865	4.49456935696593	0	3.23965769748627	0	3.23965769748627	2.23340088506647	3.23965769748627	1.35580419109808	3.23965769748627	11.5461018538893
CSNK2A2	12.7707503999947	13.9626473487021	12.7888748141648	13.9464726816456	11.7293657409802	12.0928735524276	11.7557297085023	12.1734951908959	12.0425226659474	12.0822806917085	11.8873788937722	12.0337632049698	11.5475156048628	11.5880066913442	11.6704485188171	11.7652971455913	12.4473722941508	12.5084880896858	11.6106739773134	11.2351858921782	10.5538034777867	11.4036839663115	10.4052017973712	11.3563871744137	11.4483518125468	12.2021132461025	11.6481991070703	12.1749438458325	11.4160250225548	11.9901728457954	12.6999226601893	12.4097688546413	11.4357906397368	11.2766545456059	11.7612691384607	12.0546478824974	11.660373796779	11.7785358921098	11.6294119160267	12.0618446592863	11.1205560358679	11.2325855885872	11.5614470276009	11.377978394799	11.5989989431375	11.429699744868	11.8900870646847	11.8168340269511	11.3766315652048
DAPK1	9.65475985627483	10.2193024772161	9.63325881663953	10.1814934029124	0	1.10344336342079	0.789955484095485	2.15650758347262	9.61149765834187	9.64080215482352	9.41590715450011	9.52500297611011	9.09373384490944	9.22788575747758	9.03481789710595	9.31348546794308	8.64376539980392	11.019982137884	9.42691188200702	9.95564925329995	7.75146579867712	8.12376804927312	7.97919363960332	7.920892123405	8.87412481922969	9.00511975064048	8.73357426866569	8.85902190714975	8.63905117691978	8.94329933760123	9.25621049924283	9.28398526246602	9.1688996360833	9.10310214963753	6.63666182796127	6.0840223268892	1.11536065765591	1.07746869135829	3.62598863880919	3.59821387558601	3.10828234471333	2.97430092485081	3.23510973105333	4.29317017799952	7.77072641812873	7.80209084772024	1.02828503185576	1.91046472219135	7.20053752061331
DCLK1	0	0.104283938090814	0	0.104283938090814	0	0.104283938090814	0.789955484095485	0.104283938090814	1.81564993108747	0.104283938090814	0.86222497814271	0.104283938090814	1.8618111093684	2.34726968646364	3.16871768335825	3.59044279414381	0	0.104283938090814	0	0.104283938090814	6.00796236671468	6.18033516255742	5.53828056838028	5.98121586857725	8.74665393448005	8.92780499377113	9.09144911755111	8.85866276886836	9.06898564329789	9.0757653396411	0	0.104283938090814	1.0687358666226	0.104283938090814	2.18141731802214	1.53918693970232	9.60124509987378	9.20323469201131	10.5877008981583	10.1834973689239	1.74231176112784	2.1543410600608	7.12243985269713	6.73602327932072	1.04112516681759	0.848176146223943	0.603880670142135	0.104283938090814	5.16537856180424
DCLK2	0	0	0	0	0	0	0	0	0	0	0	0	0	0	0	0	4.27378965310578	8.42124385338181	4.2016510803046	6.92741645818171	4.94339815963464	7.56120777471299	4.86343199216031	7.33995807313957	3.6249288857851	5.73776654845911	3.79762306396139	5.78600402222426	3.25173145454329	5.71537179406967	2.41615963739868	5.41189113100406	0	0	2.59727220461432	4.58079294729687	0	0.819850853159652	0	0	0	0	2.64615834275479	5.32490654680603	1.3711394668351	3.8888701757247	0	0	4.64296876389018
DCLK3	0	0	0	0	0	0	0	0	0	0	0	0	0	0	0	0	0	0	0	0	0	0	0	0	0	0	0	0	0.586380827777095	0	0	0	0	0	0	0	0	0	0	0	0	0	0	0	0	0	0	0	0
DDR1	10.8446144815725	10.8054739356547	10.6077815916004	10.5690461274451	9.22175419405859	9.40626562824855	9.5374969923948	9.75653498244424	10.90271277208	10.8580499179386	11.0420511729256	10.882076289735	12.8957698204775	13.3179962900739	12.9398729191776	13.4574397151628	9.58279727364819	8.60585316927769	9.99827952269076	9.46039188569458	10.356263746994	10.2721843718109	10.3265741373845	10.3760572261219	11.2950397892844	11.2408434224938	11.6804325630063	11.528714013152	11.5314819932455	12.2970331394711	9.65003642555279	10.6124633672618	12.5639902828758	13.5664485887859	12.9119408569517	13.5050466636277	12.1308902739274	12.9292828092341	13.1568887341314	14.5632212324685	12.3639213574718	13.5755808917181	13.0305854518458	14.1646947993509	12.5778257708412	13.5679579513079	12.1510809036532	13.0199362957774	10.1743423935759
DDR2	3.32179155641726	4.30584839027079	3.31238199675009	4.50716940714995	2.20670353207721	3.04449561035175	2.21571138064907	2.69146156531837	2.59463538620948	1.56052820000372	2.09469507806695	0.943444775265616	0.730017437071112	1.32925569486846	0.847393373805803	1.25215483964154	3.7256444846534	2.26078196638729	2.76555027735653	3.00422891950698	9.98679086511337	10.6184710265025	9.83041067857391	10.7069308714739	7.44673016057094	7.91268539656954	7.30678002220668	8.07437356174578	7.45955383953672	8.052214139783	3.42751731737165	2.68840436755988	2.57026269692296	2.30928384234456	2.59727220461432	1.87499827674451	1.73681406463653	0	1.34891307830225	1.00026625542322	2.50878789562631	2.32721379877204	2.64615834275479	1.98061071269118	2.76936461534911	2.66248330311002	2.04222227439546	2.29329794408054	8.95406681260628
DMPK	8.87542076887285	8.80573672386106	8.88422945134071	8.38157450488768	10.2783993758836	9.57809595787937	10.3174781024036	9.97088010753734	8.37405640722845	7.71933521218489	8.45210756169645	7.84621782930961	7.87138371087404	7.40201800295784	7.93528518179112	7.28425430251666	8.4302175933852	4.32007942534833	8.08056921879682	5.5601164357363	10.106493700103	9.82182101515815	10.0855169843444	9.66504821116669	9.01039764104543	8.38152052703193	9.09631691306706	9.05537696318973	8.97722214407599	9.30902921141499	6.76679252307431	7.43732494127641	8.00107452654481	8.73444719712472	9.22052747322929	9.19752912197371	8.56361591717318	8.76973276574505	9.68307926699439	9.99009579057427	8.28992312233243	8.31292147358801	9.38249353641673	9.55421826864398	9.69203438026543	9.4100734345184	9.40798549683915	9.46698091213108	9.72807936430626
DSTYK	10.2403645726723	10.1379268165103	10.1416835153002	9.76370873869139	9.01545100083896	9.29655607629861	8.91552972744516	9.0510483151099	8.77768792551763	8.38291753477428	8.67631679891575	8.25076554867972	8.48113177994352	7.56364079574285	8.24752250619113	7.5343747314962	10.5050247332981	8.37749771614257	9.25952607359223	8.9409812333359	10.2030756489485	9.79586701277952	10.0007418204162	9.71477678720317	9.51505857716269	9.68779455248022	9.55576598252029	9.70331859752388	9.43155748409744	9.84906686205283	9.16649492676986	8.91616355819356	8.14507523082343	8.04068969882586	8.80099545911407	8.72280674920818	9.81343136709781	9.65207445301739	9.05304173464174	8.91871928646779	8.75692442836804	8.91850829974557	9.35957314447391	9.42273287003454	8.95130662520774	9.19802499975292	8.4904955600075	8.19087061626311	9.22242069366047
DYRK1A	12.7683189579196	12.6084014772829	12.6323452032267	12.5130804723124	12.3961586630626	11.6669052826807	12.2694779403755	11.7578154569382	12.0763818672027	11.815605893185	11.9846241758603	11.6595251761791	12.2591790937469	11.9665471048328	12.3111278959373	11.3554293421919	11.8991834474663	12.740224349858	12.1100446865585	12.1365683270686	11.9737272603334	10.9553565656117	11.8239674428262	10.6480601476239	12.173237408708	12.3741308915792	12.3722199966878	12.5728151816052	12.2742531988813	12.3889038709311	11.8046372230862	12.0645898761557	11.6996430666646	11.4674077054452	12.088562531898	12.0789370043322	12.5130176752095	12.4478292611335	12.5201709758661	11.7536496570667	12.2476508502829	12.3973028472658	12.0958270059437	12.1054525335094	12.2591357548382	12.7505564360417	12.2202926286987	12.4140854080539	11.976323210372
DYRK1B	8.3954652613417	8.59016492006784	8.48926462079758	8.82777458659526	8.0232581013931	8.46921659681271	8.51951280364305	8.61281394888311	7.94302861256019	7.1908216761507	7.95887413877027	7.28399532839922	9.47911167700372	9.57518038852194	9.44365849166179	9.6091022132295	7.61960240515258	7.91196251135372	8.17044399580424	8.59016492006784	9.99436800497784	10.3212562075514	9.78516513349393	10.2183836851581	8.81543184702927	8.91976677247503	9.00262717448105	9.25496872355751	9.18290833138375	9.23203459823611	8.02027126860939	7.15008752082059	8.51333836064068	8.66878552397904	8.54610086474032	7.97202638349075	8.25205543399208	8.53138572397284	7.54030974334411	7.53394757727147	7.71667876906358	6.97424547745888	9.6849853817294	9.69134754780205	8.63356948206514	8.26942292668918	7.31776296851819	6.81479490837344	9.88102477617642
EEF2K	8.29729418171286	8.49211250368287	8.607801915409	8.21692217396454	7.77197981438136	7.57647768533091	7.83576359725966	7.19455626919646	7.10559282619971	7.38744274465927	7.4729212708171	7.17365471412886	6.87753160324694	7.17041907471673	6.92702317623861	6.97186820572346	7.82806410987772	7.36094902290233	7.63083126916336	7.80225731051232	7.63441634166374	7.5566979251408	7.39236172368854	7.276582285475	7.47917620944662	7.24761438387166	7.33451144847878	7.37278590289827	7.58542922190708	7.24002192673884	7.63194450278471	7.34706000437532	6.29242136672623	6.19121048006594	7.18958315141981	7.08731604355215	6.92756326461948	6.95523184231371	6.87720245919743	6.77400517051785	7.64663232038561	7.61896374269138	6.61926118608499	6.42793950569376	7.08612107122135	6.64585602786344	7.03286989129969	6.92503814152938	7.45478168413063
EGFR	0.758929839157168	0	0.994704412204954	0	1.14103881116408	0	0.789955484095485	0	7.91317254744313	7.68945025835654	8.14960758167736	7.81657002108983	9.69167122574273	9.69307653814815	9.76052687369807	9.58025276236414	9.16550925446962	9.60568341854197	9.7275983434244	9.83213418537455	10.1134689829775	10.1965883540283	10.1287726520189	10.3160362024706	8.59629235014629	8.55927623189302	8.57056548335736	8.64847115419258	8.74739229337811	8.69017219065156	7.64763275908346	7.67400423514951	9.01365613728064	9.27722372549893	9.49047189828933	9.33953274240993	9.71173748866719	9.88670008682118	9.87278664167402	10.0497862712789	8.2515735517112	8.32667620010813	9.66829486098743	9.70050886321568	9.16975382482221	9.20883673729666	9.05732712914026	9.44144767310132	9.34115167900945
EIF2AK1	10.2938505270786	10.6755092234682	10.1135201693051	10.7996778800911	9.16077523061307	9.27226352998758	9.19036025459028	9.30847865338592	9.21401005948067	9.39368366352564	9.27446389866847	9.42184710392254	10.0518087563846	9.9802918990587	10.1105610376809	10.100688985157	9.41526236437219	9.50900873366594	9.60222215043012	8.90095482892352	9.36740231502218	9.53728267856025	9.32769718178075	9.46654289185216	9.36190802786376	9.26177104158904	9.34015645492477	9.36153408000094	9.42736053214906	9.41420503207657	8.86311113207836	8.49539654222531	9.70877055137467	9.39264278029439	9.67295240041137	9.39584176375416	10.2056787524488	9.7733918655424	10.2289162442949	9.88784853884556	9.30778112367965	9.06222375516194	9.81198280041069	9.50863100226656	10.6537588844306	10.1992026170906	9.54479402515152	9.33860822317365	9.29181698710165
EIF2AK2	11.7732411782205	12.0338273356535	11.7517744189555	12.0043196292139	12.5222720335223	12.5573353180301	12.486248555518	12.6217004348881	12.5580702601565	12.4058073288052	12.495183611043	12.6845994739597	11.9571049090886	12.0693564005276	11.9482499226425	12.1929443628474	12.6379599409707	12.2650082438445	12.7007757906716	12.8766867492859	11.887125068714	11.796917709874	11.6695940159552	12.008913734582	11.7612519074237	11.845324336272	11.9816484775509	12.1554050117682	11.8134148274491	11.9235522029102	12.882646135237	12.8941669290686	12.957993354716	12.9464725608844	12.1649791431185	12.1434000728216	13.0050425848874	12.9825236623469	12.7461067379095	12.9170071536412	12.156450451068	12.2581537510006	12.1505964281408	12.3417713012877	13.0466143395009	13.1786983151396	12.1573328107825	12.3918896528898	12.0711170268681
EIF2AK3	9.00935424626103	8.08561401096288	8.89630209719807	8.33939831476491	9.58766690512454	9.37035339176853	9.23816695878381	9.29120252110514	9.52777640449769	8.59324188061757	9.2591408497056	8.58196894566668	8.75189353607192	10.0978254960544	8.47194539092872	8.52622418861821	11.0754189109831	10.8812882089532	10.1691080597267	10.3803754755749	9.95718618802084	9.90415062569951	9.48410963308019	10.1750385280518	9.49593133613142	9.94344530298684	9.37795988513078	9.10647985869518	9.35628773557702	9.70942201477855	8.25601143203422	9.09690089067069	9.3879826168088	9.55839011384166	8.47619688122321	9.11970064922432	9.10743691777668	10.2393321625076	9.09718373866946	9.81286670614804	9.12287805647136	10.1035825145497	8.60041331909952	8.9427992045728	8.85406936190528	8.98257461804706	8.53160522509952	9.51386834770591	9.93985726417672
EIF2AK4	4.80720863034515	5.2138014205749	4.07747847881773	5.13423298183581	5.04190169443028	5.28282499425276	5.01560049817891	5.13137449106168	4.01087744882696	3.85651729478503	3.06359909765292	3.6672079307862	3.75643875527458	4.37715415161273	3.78533652879025	4.33438307273275	2.48179428391731	3.87343431257512	3.12654852970519	4.43446801832279	5.01325890191546	5.51495663888487	4.82186432226719	5.27711124456442	4.21509391606472	4.65076524971025	4.49248125514608	4.55901067521856	4.8114541279658	4.45146365458084	5.30360410207413	5.14248120961958	3.82488340923302	4.00810816302184	5.01430014745481	4.64221492406892	4.94230507007903	4.5976389158426	4.74344448526	4.46744109706251	4.17043680672127	3.58889481402119	5.35670224361062	5.28719592083413	5.61857207672701	5.0493570894529	4.3752040258276	4.03163743268399	5.70707980337919
EPHA1	0.758929839157168	2.23011654466109	0	1.18036107289497	1.14103881116408	1.18036107289497	1.29750969720666	1.18036107289497	9.77915021581857	8.84679654637174	9.50304250653881	9.23056860929484	9.9830531318053	9.35744545465805	10.1188807944059	9.44857319037544	0	1.18036107289497	0	1.18036107289497	0	1.18036107289497	0	1.18036107289497	8.14036734852392	7.06485275739105	7.67105748705211	7.53865836507225	7.89601663622116	7.53171790271952	1.39317246431117	3.10322261399069	10.4288638813327	10.2026549734892	9.84921405767299	8.92916271396185	8.12820831223234	8.1243947327752	9.68940118698187	9.81785363047154	8.03642915105209	8.11035453175456	9.93878641112717	9.83618753207712	9.3134002413212	8.83415407755081	11.4014102899449	11.010455231297	0
EPHA10	0	0	0	0	3.70641744723881	3.00284186165733	3.38919155802522	3.02685501162493	3.83096050942209	4.63252500193163	4.36654271552128	4.4320320849339	1.57336357843294	1.62543481460313	2.06935454568941	2.32438123468679	5.5024113308088	6.50991788348879	4.7078367604823	5.44618381489265	0.818280890920571	0	0	0	1.70815001126077	1.87994121065163	2.83706662295815	1.851109328562	2.32532974019202	1.70960650081697	1.0596119579903	0.820113035319485	5.41645450734702	5.24981550765748	5.37195290825447	4.53071740950142	5.02215799867233	4.72848578252376	5.4186770592002	4.78003302823094	1.46429258823781	1.27434412268994	5.64148319587579	5.64179967100431	5.3458468946813	5.43634822570433	4.63869716784496	4.63838069271644	1.06364810846241
EPHA2	0	0.121515639858153	0	0.882914560703871	0	0	0	0	8.70984246790058	8.34686208220257	8.63239331882795	8.45219617324092	8.76287269863291	8.54396688932589	8.76218918726486	8.76227144616524	7.32173400067574	5.58149376573524	6.03930257698218	6.28947610374251	6.6250199865884	6.69800540190143	6.34332869546647	6.84123730306953	6.35860920058572	6.28162927909446	6.73748798321583	6.44240313661265	6.7115693187158	6.58265724666252	8.19058307464977	8.62611715376547	6.61672704051616	6.20647068321151	7.64404154815817	7.44553625125127	7.68861767209727	7.85421933322895	8.4347363409429	8.77319726734179	6.38691826916122	6.39695431154997	9.40617436251901	9.76638737266177	7.15734168439051	7.44575087869162	8.28946326224293	8.28938100334255	5.33082981712045
EPHA3	0	0	0	0	0	0	0	0	0	0.0036671680610274	0	0	0	1.35233457067035	0	0	8.15647190291642	11.8175795267882	7.27334747759306	10.1183503991496	6.10714424557912	8.37114915418289	5.73025321204941	8.35421357812574	4.98231423481208	6.98498956129894	4.41147149335494	6.75739645945711	5.02648801051611	6.82369193769364	0	0	0.631148335913609	1.39668398469231	0	0	0	0	0	0	0	2.21400452235621	1.0370280985719	1.33688896097943	0	0	0	0	5.40694448827469
EPHA4	0	0	0	0	0	0	0	0	3.29581649311199	2.81860640432239	3.19824219450559	2.90746425765242	2.30799815570256	2.14636602072528	2.3208415540873	1.95028510921583	7.52698196917053	7.50004259958223	6.71974909272671	6.93289361803295	4.21381250069367	4.61232508952896	4.49157822180768	4.44526942207116	4.5652411446572	4.6969571704657	3.73241178894768	4.76874892720792	4.09146394520551	4.7981012643457	0	0	0	0	1.81791251428611	0.361071276947817	4.70484817056634	4.49326532933796	3.50012343456007	4.00208824211955	4.92226239050425	5.35101638812722	1.0370280985719	1.30138163300861	0	0	3.91021236172563	3.89114850380844	3.92340916778351
EPHA5	0	0	0	0	0	0	0	0	0	0.00264430203648014	0	0	0	1.40093512406498	0	0	0	0.834621468062142	0	2.35522906476774	9.12269425413476	10.1938886570231	8.76503097951303	10.3758480152361	5.82149809217105	6.88663748379753	5.89199604123705	7.10885495801384	6.21364681062013	7.04960062190705	0	0	1.0687358666226	1.9249038279233	0	0	0	0	0	0	0	0	0	0.41047796507579	0	0	0.603880670142135	2.03055875811622	7.78935420184938
EPHA6	0	0	0	0	0	0	0	0	0	0	0	0	1.57336357843294	1.51948084525069	1.37767589527912	2.13812466303827	0	0	0	0	0	0	0	2.46747183865074	2.85507141144557	5.78533133941412	2.83706662295815	5.37577574182896	3.25173145454329	5.61006246863453	0	0	0	0	0	0	0	0	0	0	0	0	0.609753192307462	0	0	0	0	0	0
EPHA7	0	0	0	0	0	0	0	0	0	0	0	0	0	3.494138135961	0	3.62522948695743	0	0	0	0	0.818280890920571	5.36741864719659	0.869285692997183	5.90447412460934	2.85507141144557	8.07782237619293	3.06605269678948	8.11050247260317	3.09121420103759	7.91226369692566	0	0	0	1.66789693851156	0.589898993226228	1.09474948465859	0	0	0	0	0	0	0	1.25252858938364	0	0	0	0	0
EPHA8	0	0	0	0	0.680503345534523	0	0	0	0	0	0	0	0	0	0	0	0	0	0	0	0	0	0	0	1.09336265142867	2.69902796866193	0.691146129983931	2.57574261955567	0.586380827777095	2.53212765123898	0	0	0	0	2.01108344919245	3.41331777456334	0	1.31578948964829	0	0	0	2.51395442783152	1.0370280985719	3.10504537303941	0	0	0	0	0
EPHB1	0	0	0	0	0	0	0	0	0	0	0	0	1.21245620822376	6.90677274361496	0.847393373805803	6.62097592644537	0	0	0	0	0	3.20222194722047	0	1.75900764999564	0	0.768807021993985	0	0.822200226212196	0	1.37346174674974	0	0	1.0687358666226	6.14074076093908	0	0.457647448100431	0	0.338533936137218	2.03365309429876	7.24724277447787	0	3.15132030462636	0	0	0	0	0.603880670142135	0.658713348226044	0
EPHB2	1.62138597410517	4.77539413876728	4.07747847881773	2.37466065537489	0.680503345534523	2.37466065537489	1.6722276884766	3.29708353080206	10.9041364435761	11.1544870361169	10.9709404559832	11.0770479126408	12.0456285209283	12.3995023080271	12.1171289172828	12.7005443489556	4.67006004513481	7.93338224618361	4.41279887920763	5.77168613463683	10.1899372000216	10.5293957358264	10.1572538682115	10.2400864316556	8.92548607348936	9.51911790281153	9.34015645492477	9.23199295935761	8.98723599113127	9.42151067128597	10.2114930353347	10.6188164873372	12.8730521239567	12.8367285160862	10.8680607090236	10.5377750155289	10.3278975876152	10.5468448348555	11.1238296394363	11.0321063547151	15.1981663850544	15.0196817422372	10.7019856900363	10.5950684726775	11.2447257399872	11.437187391992	13.9176425326289	14.1257089527078	9.14951688195808
EPHB3	0.758929839157168	2.12639999577193	0	2.12639999577193	5.5109528461123	5.87295183022473	5.79899877567843	5.97734280012119	9.4097918435484	9.65660672222085	9.60504524648723	9.5390201991339	10.1285140845296	10.217204982921	10.0235056273725	9.9142320264921	8.66021253377631	8.60011978465997	8.83691011363583	7.07896701090914	7.26360459988358	7.13619749855169	6.95637004221138	7.10745243004273	7.91834399602307	7.97204152180057	7.95451857203172	7.53062699588088	7.8684187324896	8.15420696476607	4.06379428056074	3.75578364160364	9.44929343668601	9.57327661015717	8.36565329818831	8.45737412425811	8.19863851975434	7.63993988924649	9.06281386831152	8.48591647205951	12.0397326529281	12.2678488803817	7.42584020086739	7.58123986794634	9.18162911254965	9.2555356036673	13.3912018153018	12.1461538081921	7.1349080241694
EPHB4	11.9861279750664	12.3786762000548	12.2438296425972	12.3498452218771	5.89389089774906	6.01410141268785	6.55941077721278	5.90267065433462	12.5198877074695	12.635063862446	12.6373388465134	12.5803315484111	11.7185506399718	11.9108381481977	11.7532791019019	12.072288265845	9.94238987524823	10.0679457223511	10.2342368718555	9.00469605903046	12.1273363423212	11.7845468681864	12.006948618278	11.9340215328078	11.4121993104135	11.2205377695068	11.5889903230449	11.4314534953987	11.5412250420879	11.3414183028591	12.161054944391	12.0734869403149	12.6566597852423	12.1610018704463	11.7915991386297	11.6043258626272	12.1318280370928	11.9443139809222	10.7324849572364	10.583159549163	12.4542825252775	12.0393799687823	12.277685606743	12.194153137724	11.6615788207273	11.5014400955583	12.6084459630762	12.4249273661324	10.5093009284401
ERBB2	9.02093532768237	8.7137516344465	9.0768717326324	8.66854871099228	7.43772598175282	8.160418556778	8.08075257724763	8.14922219165328	11.7836016159198	11.7934786467436	11.8861325648471	12.1038756587253	13.3555691659983	13.697398002465	13.4913212176707	13.7523854580605	7.47834207344022	8.24272529588245	8.29111208837008	8.79848796240871	11.0922847390022	11.017832661318	11.3631628104757	11.3826429090058	10.81892543174	11.1122182963522	11.119264493453	11.297084153719	10.9975409641924	11.2339166652857	11.620396844304	11.5055168811893	11.9484915300283	11.9386144992045	11.6805345996828	11.700673524224	11.2864857504238	11.47901414009	12.4649139668702	12.8553460381703	13.3406461405213	13.5558360268521	13.7300516230452	13.7670112169956	12.4515105196132	12.5707582918316	12.7880794891493	12.7373307580129	10.4156818915542
ERBB3	8.25868657268342	8.40215692807545	8.48527384209389	8.48085162401672	7.35516327722468	7.51253324581203	7.58498903313671	7.67220705710435	11.0333549299786	11.0304508427311	11.2977718946645	11.0901783058951	11.090881045259	11.2001423308324	11.1535869477648	11.1564910350123	9.04125361027746	9.99328313742808	9.22031588364138	9.18445993097745	4.02379399168474	3.12315885606059	3.91216022417065	3.84670180129272	10.3725795590873	10.5835840102133	10.6945794601795	10.5958379611981	10.5429219044992	10.578815361753	6.97387117882809	7.02077089570133	11.131461990033	10.9968459061177	9.59027909267305	9.2203345006452	9.86847772253254	9.86471256583379	12.0564393147203	11.9220203976345	11.7688686946746	11.6354748565835	9.89641810255258	9.88782212256579	11.5229887997226	11.3393408736093	11.7896609430407	11.8264857374339	7.00623749381078
ERBB4	0	0	0	0.71581712493094	0.680503345534523	1.66415735568601	1.29750969720666	0	0	0	0	0	0	0.185893993906391	0	1.82632556721819	12.6348425868778	12.5837428950287	11.752426727905	12.8260834007748	5.47600265287013	6.71540626765919	4.38143546308419	6.7583469400048	3.06507265830207	5.50935278436285	4.5313418105955	5.76916460544948	4.04838765594369	5.47016979358527	0	0	0	0.334310087167262	2.47151844464174	2.07973092321904	0	0	0	0	3.29225270407254	2.65925519689539	0	0.286473873309554	0	0	0	0	3.92340916778351
ERN1	10.4114408674636	10.6723856825209	10.5139382597003	10.5816420621203	8.58841164903202	7.78679691800751	8.64304281328444	7.54992946710651	8.21184602917476	8.09520765988264	8.16613240295064	7.90430017972761	9.19934179409603	9.14659161926362	9.28635624994837	9.19164956325377	9.63087702430858	11.6427291027821	9.69768082027715	9.98873894227703	7.29198964554206	7.29924261028178	6.70521457109949	6.65933580403915	10.4738100268662	10.3292294519018	10.6131437305015	10.3209156495483	10.5209328569013	10.3537994736541	8.25345048450077	8.44570856731163	8.35791785059227	8.12992703175011	8.72725108764905	8.47739752609427	9.07191653075244	8.88004835999328	8.66113528148643	8.29844206895308	8.91074410929764	8.50956379348287	8.9011091544795	8.98321593471844	9.22944803955907	8.92614074317352	8.08372159884186	7.99565193793831	8.157573760684
ERN2	0	0	0	0	0	0	0	0	4.35976071909186	5.77093232610568	4.5286758062682	5.83743656070896	2.79242482152434	5.65956913690694	4.08618447298167	5.74289808363494	0	3.17866451314912	1.55255302426575	3.69595492820194	0	0	0	0	1.09336265142867	0	0	0.0948595822235188	0.586380827777095	0	0	0	4.21424243671877	5.96451226907969	0.589898993226228	0	0.66288526232232	0	1.02252239221107	0.0145320561786466	5.414011226308	7.57120324431059	1.36624912078035	0	2.23340088506647	4.02949213348782	4.30105855001622	6.1186718292789	0
FES	5.96829597893191	5.03518967977609	6.09806810813583	4.63194465317108	10.2486908182993	11.2916696633832	10.2925370888447	11.0652582454821	1.53113755027372	2.3312273585315	1.78806719022836	1.48653243218717	1.57336357843294	4.56847100979668	2.06935454568941	3.95533981670446	3.34650807933955	1.48653243218717	3.27800107885546	3.8331029682885	2.97631457201226	2.49159751552994	3.0773838274307	1.48653243218717	7.46998012984214	7.68034672718141	7.43014996844896	8.25910631958405	7.44716990658201	7.65806256611637	2.79992437960308	1.48653243218717	2.43038653691731	2.2738285338879	9.05639037912874	1.48653243218717	4.85777198471611	3.72637739439889	4.46891475151798	5.73634405281879	2.6502692168908	3.53658955415715	2.51953766541791	1.48653243218717	4.03020921286727	4.30868958997891	3.574801732081	1.48653243218717	10.6173782429482
FGFR1	2.98592824760338	5.98194713839713	2.57612569119498	5.98194713839713	0	5.98194713839713	0	5.98194713839713	2.05319032664743	5.98194713839713	0	5.98194713839713	6.03449296554961	5.98194713839713	5.92940131124465	5.98194713839713	3.34650807933955	5.98194713839713	4.34579215006975	5.98194713839713	12.90384509913	12.7863846634599	12.6281403985057	12.4073951274016	12.082059851599	11.4721687555584	12.1127476007662	11.4946797236765	12.2651694737377	11.5089097665638	11.751180177237	11.6012892148424	3.87969913281206	5.98194713839713	11.0878896585197	10.6497733319143	10.778066157636	9.83039149738056	9.87516544422779	9.30566519352891	1.11959141076397	5.98194713839713	9.57387302377915	9.30197138304058	9.82164229337955	9.05603571796894	4.44572443608489	5.98194713839713	12.6442223911123
FGFR2	0	0	0	0	2.00485878991886	3.16817970800467	0	0	4.93603180568106	5.54350731625378	3.81613221826077	5.26510222276408	3.89062586711899	5.13055787478107	4.21594547194198	4.73121167841048	14.99180594991	14.3410122948776	13.6167814484079	14.6692943048808	5.17440503577673	0	4.90383545836957	0	5.15291712879174	4.92007697224947	5.04253119914261	4.82029108199567	5.27092709336187	4.3167104385786	4.39649244577839	3.76997869356862	0.631148335913609	0.588570619281781	5.22381554099506	5.90094245468733	4.25403615625429	3.79167143389499	4.43491860838743	5.51005322170659	5.17734489481309	4.67267528411459	3.31353148510685	3.62243078086104	3.71864299692251	3.72427578282023	4.88698673842671	5.62170032856015	4.7045863356393
FGFR3	10.9763574122456	10.745169853718	10.9580614221326	9.02077816594705	0	7.65919247233377	1.96941187463711	7.65919247233377	6.39516562857511	7.65919247233377	6.42719260860534	7.65919247233377	9.3540065957491	9.58531261411204	9.33537349500384	8.75272893871182	7.42800491380615	7.65919247233377	8.56226058478429	7.65919247233377	0.818280890920571	7.65919247233377	0	7.65919247233377	10.5011522630046	9.40525504783882	10.8899219472676	9.45864825205704	10.6152728882965	8.4106244796327	9.08097431080557	7.65919247233377	9.1213564914919	8.4464885740345	10.5917061425366	9.97393531630535	5.89055810335095	7.65919247233377	8.03887940331101	8.41899826644077	9.47997299268126	7.65919247233377	6.03777249063118	7.65919247233377	8.22038208200852	7.65919247233377	9.37108945503884	7.65919247233377	2.91480594562544
FGFR4	8.72776910218015	9.17099379584442	8.7838291668637	9.2371137841704	6.44602346577045	6.58826629622499	6.55941077721278	6.86274385557819	11.1064968350482	10.8476799765612	10.9466353472406	10.8738595725299	6.31071160891965	6.22052283447502	6.20420902101546	6.43858019702217	5.68496157676795	6.80146494695473	6.67949813059453	6.58077449017968	1.71804846236479	0.925997613389808	2.57544528323437	1.05527164225167	8.99765521168048	8.89667521939106	8.72521839072634	9.21814654110638	8.96858317506991	9.2136263039756	7.84764888242487	8.04781002565739	11.0921083344297	11.2198295955616	10.301305095932	9.50334991968025	7.86500219929973	7.94709961032971	10.7945424454922	10.6218345132425	11.3556649235045	11.4929258407198	5.91737896518086	6.57780560934	6.25993122944189	6.4193811719365	9.46002218625821	9.68333520592571	5.87728159095755
FGR	0	0	0	0	2.20670353207721	3.82767810134629	2.60955352314288	2.67169500525049	1.17638079240367	0	0	0	2.10208553959626	0	0.847393373805803	1.09353646637805	8.37814181645102	2.43130022083684	7.3692519082671	3.7288362212598	2.66519381090597	2.81602706553277	2.36002458118462	1.70724589401589	5.15291712879174	6.22442180269839	5.75094539198187	5.75289923345905	5.73209117141349	5.95019324897425	0.624976220936728	0	0	0	0.589898993226228	0	1.11536065765591	1.31578948964829	0.600016428006159	0.759805794107002	0.665781254184089	0.836171303408637	1.0370280985719	1.91271615091461	0	0	1.35580419109808	1.26622167517918	2.91480594562544
FLT1	3.41836383377435	2.07400417538164	2.99071992595868	3.91906082259202	2.20670353207721	0	3.48623754258247	0	3.29581649311199	4.38523247363649	3.89755746720245	3.6522124179668	0	0	1.37767589527912	0	0	0	0	0	0	0	0	0	6.07300418160406	3.99198120884752	5.78350327111537	4.32338076660227	6.01541225186346	4.17684731610444	0	0	0.631148335913609	1.2937669996182	0	0	0.66288526232232	1.31578948964829	3.43281816267425	3.59600517244281	0	0	0.609753192307462	0	3.39512965177832	3.47512609709673	0	0	1.66921757838182
FLT3	0	0	0	0	2.81290649093474	2.03757761429857	2.60955352314288	0.922422875427163	0	1.37393763559987	0	1.03706980071612	1.21245620822376	3.81436078279943	0.847393373805803	3.48615885605299	0	0	0	0	0	0	0	0	1.09336265142867	3.3809611416037	2.02603102968918	3.44937063734237	1.00212696803738	3.20187783114757	0	0	0.631148335913609	0	2.82001479308163	4.12668538424838	0	0	0	0	0	0	3.31353148510685	5.43192002889403	0.612509119293519	1.88703832966733	0	0	0
FLT4	2.3655271996644	4.41504199169977	2.79826483519958	4.52202088107445	0	0	0	0	0	0	0	0	0	0.951169495184964	0	1.7083770184855	0	0	0	0	0	0	0	0	1.70815001126077	0.835767330397366	1.79004747195331	3.91249376491419	1.81039248876395	3.65751092078411	0	0	1.40402671196431	0	0.589898993226228	0	0	0	0	0	0	0	0	0.758126825465377	0	0	0	0	0
FRK	6.30783910860903	6.44888303936809	6.27492806298378	6.26618640455707	1.48959250530008	1.84492374879123	0.789955484095485	1.43947946968399	11.0106251277712	11.0193667861979	11.0103699523576	11.2057216860035	10.879664783995	10.9639427990548	11.0654042620178	11.2701676077532	11.3965999068015	11.925628532568	11.3867968218825	11.8505878810506	5.3734773659518	5.05920929647543	5.05500342712802	5.68868150916675	8.03829631533994	8.2114617582174	8.1482234211718	8.58075840759755	8.17416106824825	8.53678493062164	2.55573485559645	3.07714041101723	10.5740837966135	10.6699571319404	8.03707042642407	7.78759740079824	4.73675723695944	4.27553054260632	6.74471502958667	6.45891289179982	10.6021842881106	10.5206978420024	8.96324356091595	9.20156732034873	8.25576318790016	8.49850962823568	0.603880670142135	0	4.57860163240993
FYN	7.41445311105237	7.56719133177635	7.02289361011102	7.68799344744996	6.69291256192154	6.45776799885035	6.65643762337595	6.51552804929222	7.09897759314609	7.12981468694473	7.09551716561959	7.18843627382075	0.730017437071112	3.07741755320359	2.06935454568941	3.11076895203298	7.32173400067574	6.20459842565471	7.36079203984627	6.40353693148457	8.02948891975737	8.23950978062343	7.97445897878733	8.29702668004961	6.98042199823873	6.6574098766741	6.71234265139352	6.88182974981536	6.70464970949314	6.77381856988674	5.63797784455228	5.66115185550613	4.12630542089093	4.14040131201109	4.76910264407491	4.71403485245241	7.64724303058539	7.52929782475734	5.31034146435628	5.55789399384049	6.56724638654388	6.29255837894875	6.744855653894	6.76837949812323	6.50645778735611	6.50802361169348	3.29815760250247	3.5304956591438	8.37214124097405
GAK	11.746168853003	11.7197703960121	11.7592302080727	12.1667999523504	11.175144068736	11.3080348392747	11.1934556187329	11.2842671076162	13.385466332535	12.8340786350656	13.2033980660625	13.1901939192325	12.488298340393	12.1512754923502	12.5031133580032	12.2733503319972	11.3551082030395	10.4438137181059	11.0412438393281	11.0331355790767	10.8625863475366	11.084408345518	10.7570384022582	11.2801916097828	11.2541073160492	11.2236597921844	11.1953436001052	11.3432755320196	11.1872639801667	11.5136660433501	12.1646372286208	11.9397608031962	11.6021602211128	11.6138003691556	12.1236068835009	11.7511231083421	11.4833055023029	11.3528436749618	10.8901647082013	11.0522547089865	12.2850867227517	12.4338970274174	11.4835547247012	11.8208304027379	11.8028271481583	11.8910589451691	12.4123300894341	12.0766025954288	10.9964480028514
GRK4	1.25366850438937	3.25304251152745	0.994704412204954	2.2835512825575	1.48959250530008	0.435226854535153	0.789955484095485	1.37176061773493	1.53113755027372	2.47976229266984	0	0	3.25739822321829	0.943051360857276	3.60756232328085	1.66424048965278	3.34650807933955	2.73377724331992	0	3.21056773706542	5.54838162009841	4.10225553079425	4.98139849132331	3.62842612597695	3.92327737936518	3.64598371750924	3.43736769574227	3.29431336986647	3.58885954986033	3.68901539855111	0	1.25724331739586	1.67590134832904	1.86745654607933	3.01292244060768	2.25952307212201	3.1013467729664	2.39105047187036	3.03918640669748	2.59393777097769	0	0.446772967436571	1.36624912078035	2.65585807509594	5.87410448615281	4.64777632217692	1.62255397168131	2.61205246460919	5.12087110748307
GRK5	5.70667924065824	6.37836385398865	5.60431648529256	4.30435967860701	7.46750820623857	7.96495007465268	7.47696592207857	7.48349812669729	9.60450889948571	9.0732957677146	9.32684811590402	9.23308795371554	8.3533068530436	7.67374147017915	8.57833831141025	8.28086483463161	13.0423486894732	12.5000382373574	11.4519676475661	11.0119326409714	11.2978402185805	11.2569047002207	11.5777584727575	11.1967406472778	9.36439165662923	9.39020304359494	9.13310084417423	9.12656863955552	9.14251507257678	9.62475014531903	8.51098725964795	8.66487900366547	6.88804450659288	7.3502165034218	8.87736490381319	8.43104506285539	8.35072336898572	7.81856987992311	9.63616387422488	10.2747619132734	9.31311109392919	9.28744132593088	6.84065955336664	5.92442040326087	7.57252529564293	8.02073400015114	9.80499368241572	9.9934096990015	10.074312469294
GRK6	12.1905277552574	12.6419490099949	12.2130916172543	12.7676808190029	11.0049209960999	11.0784590419268	11.0833714902872	11.0205108989819	11.8172395987659	11.8041245379325	11.7194466656154	11.788897669553	12.517763773756	12.4458061782815	12.5031133580032	12.6774950805643	11.2799397763507	11.8383432162192	10.6850005286159	10.8064433641802	9.54889418295874	9.82674002023139	9.62218696144982	9.65080378852699	11.1369763317527	11.1283680103239	11.1508032799155	11.3777074436051	11.1085200058073	11.1371796900313	11.327786510375	11.2294021368934	10.9671649532704	11.134766820146	11.7729780665926	11.5634901139182	12.1530453043282	12.0372605882331	11.5736260981834	11.5316166594382	11.3537265574281	11.2772689499582	10.4776863611645	10.6431035164042	11.2215857804254	11.1047458025917	11.393069259456	11.4236248562228	10.9786311534888
GUCY2C	0.758929839157168	0.373182150711655	0	0.0838388687665781	0	0	0	0	2.25709291332841	2.00835576813186	1.78806719022836	3.18437824370889	0	0	0	0	4.75418555229702	8.88964238298858	4.59695259869892	7.32150044111146	0	0	0	0	0.647870684413503	1.02209283867632	0	0.521708954876561	1.58779776183173	1.0729704754141	0	0	7.47340320448024	9.97050899760608	0	0	0	0	2.20480955606138	5.01954401136081	0	0.0843649503925987	0	0	1.04112516681759	2.64525444039247	5.76922459108097	8.53441739551654	0
GUCY2D	3.41836383377435	0.631674055914014	3.79750473630482	0.631674055914014	1.14103881116408	0.631674055914014	0	0.631674055914014	0.70491218699428	0.631674055914014	0	0.631674055914014	0	0.631674055914014	0	0.631674055914014	6.21673967224328	0.631674055914014	4.2016510803046	0.631674055914014	0	0.631674055914014	0	0.631674055914014	3.33194346348704	0.631674055914014	2.40652571959144	0.631674055914014	2.810999235394	0.631674055914014	0	0.631674055914014	0	0.631674055914014	2.01108344919245	0.631674055914014	3.52336430568519	0.631674055914014	0	0.631674055914014	0.665781254184089	0.631674055914014	1.63412507709261	0.631674055914014	0	0.631674055914014	0	0.631674055914014	0
GUCY2F	2.98592824760338	0	0.994704412204954	2.04940397627524	0.680503345534523	0	2.21571138064907	0.922422875427163	0	0	0	0	0	0	1.76457607637329	0	0	0	0	0	2.48021898930798	0	1.40790547858463	0	3.55706993754277	2.86363097525834	4.23437904981971	3.55465253612863	3.9108584028391	2.83817868214616	0	0	0	0	2.33374742196745	1.70996102165035	0.66288526232232	0	0	1.91573148445851	0.665781254184089	1.36211177523931	0.609753192307462	1.25252858938364	0	0	0	0	0
HCK	1.9141586669673	2.11149037918999	1.57789738859026	2.11149037918999	13.2273058242729	12.1140712265089	13.3269664004147	12.0903478808687	0.70491218699428	2.11149037918999	1.78806719022836	2.11149037918999	2.30799815570256	2.11149037918999	0	2.11149037918999	3.7256444846534	2.11149037918999	3.27800107885546	3.35152738957797	0	2.11149037918999	0	2.11149037918999	7.65582612799357	6.10347158803752	7.66670056231686	6.97526736875463	7.70119787533043	6.53801612349175	0	2.11149037918999	1.0687358666226	2.11149037918999	2.82001479308163	2.11149037918999	0.66288526232232	2.11149037918999	4.95012131906886	4.47874290483726	0	2.11149037918999	0.609753192307462	2.11149037918999	0	2.11149037918999	0.603880670142135	2.11149037918999	12.730066830729
HIPK1	12.9629944900491	13.2180588136367	12.8039732588985	13.1829521974785	12.004146647214	11.584744643179	11.7471882823506	11.4784903870773	13.3812981873246	13.3919385321407	13.3058726798963	13.3119241066893	11.9544735706929	12.1250416089413	11.7924892032846	12.2989492489203	12.1463825824745	14.3430049739723	12.3794778029301	12.805527907085	12.2440756970491	12.2350736935097	11.9465835492922	12.2828163668441	12.6396816143098	12.7725045382263	12.7954444450004	12.7933991898323	12.7495043286564	12.648487636379	11.9507058014416	11.8703899655321	11.6549202872679	11.358575179888	12.2416197445546	11.8080620242811	12.3794778029301	12.2151471450533	11.8188553467204	11.476232801959	12.1618148700175	11.7894441047505	12.2789077246832	11.9723780579693	12.6051489742057	12.4226361775083	12.3396823087545	12.3417275639226	11.8075647446429
HIPK2	12.2971614471169	12.3123643851393	12.2971614471169	12.4683772453353	13.7995898571436	13.9505450727637	13.9344279795679	13.8397989341249	11.919801651589	11.7660298883254	11.9793739999595	11.7868893898877	13.1142646362216	13.3444383660739	13.3351762813397	13.074401794632	13.7369595995395	12.5810319547899	13.2870619828545	12.7604085650164	13.515086752225	13.4998838142026	13.6522234186393	13.2509801663859	12.6242209330656	12.8036381701234	12.8719520102006	12.6293186783562	12.7532815703558	12.8196498720169	13.2585537927163	12.8813746054277	11.3262749498334	11.2818987076031	12.8140386523559	12.7000331189128	11.9462025390204	11.895754464803	10.1629512121238	9.87548773484939	12.560619298038	12.4105656843303	12.4100407009796	12.361095332901	11.1397417190691	11.0283693584573	12.7511373957166	12.6689834218453	13.7372351015135
HIPK3	10.0137615754442	10.2723344885512	10.265522308473	10.4381071979379	11.7682734211837	11.4993000751774	11.8655017039414	11.6243610708698	11.3657757880159	11.4768042332582	11.5617259647782	11.5372919576354	11.9460690573824	12.1739452800487	12.0837824705529	12.1209620976096	11.8670723376966	12.2105703913786	11.8807496390472	11.7832775877437	11.118277154553	10.9605452574147	11.2594557203611	11.159411402905	10.9773984947855	11.095798713014	11.2726369541003	11.2876972183984	11.2273457196538	11.183067348974	10.9701070646771	10.955046800379	12.1601461751226	11.9691776059509	11.6008904063189	11.1448082042851	11.187857269832	11.1433024143445	11.6946146383082	11.5998844725429	11.2926451126135	11.1685314700991	11.1734309100326	11.0696696745445	12.183232259927	12.0400935206035	11.7955797662935	11.695511744302	11.4070678504187
HIPK4	2.15742357217709	1.05297474033748	1.57789738859026	2.41456043395077	1.48959250530008	1.05297474033748	1.96941187463711	1.97539761576464	2.05319032664743	1.05297474033748	0.86222497814271	1.05297474033748	0.730017437071112	2.97909488211575	0.847393373805803	2.14651120671553	0	1.05297474033748	0.975761403837817	1.05297474033748	2.01906648406828	1.05297474033748	2.10669432673762	3.52044657898822	3.24835400915934	2.41452536146936	1.79004747195331	1.05297474033748	1.81039248876395	1.80440674763641	3.10275817403392	1.81675680832162	1.90457521886182	1.05297474033748	4.53768247721248	3.79256356873034	1.96946514878879	1.85594761124153	1.61491489454612	1.81278053444448	0	1.05297474033748	0	1.81110156580286	1.3711394668351	2.28525217430258	0	2.6889436420746	2.42245941017843
ICK	8.68957789527494	9.04672472108308	8.72750651506552	8.97340159258483	9.83809160394759	9.80124328332427	10.0171006650561	9.88668475839247	12.003650061037	12.0010376855522	11.9705810241945	11.9589008372026	10.24819575281	10.3162744565366	10.2898134799643	10.2915914220159	10.1661731668313	10.3253097474259	10.2179355130493	10.636844232405	10.1410376802231	10.1392597381714	10.0454460246666	10.1582511085848	9.80196894347056	9.68037585213709	9.85857102726994	9.67536619102665	9.70208205201555	9.75599425822771	9.23559735548592	9.41866932470152	9.58846168667525	9.75771819612439	9.67829908910242	9.63289299602028	8.89409650887406	9.00255317449825	8.30665005035784	8.64631119919551	12.3067901298277	12.5626119600808	8.58863456714277	8.79889499098474	9.55165814992034	9.68559621122256	10.8237652926975	10.9561422976969	10.2079757665825
IGF1R	7.1866302284783	7.33154516396766	6.92021394304589	7.49064481494019	9.5487241422135	9.77620860556039	9.70689168543666	9.59638899997807	10.3871735204138	10.3190992028359	10.4532288437705	10.4044034692088	10.6410863473093	10.5115113735799	10.6238034366462	10.8274875837886	9.86172686646969	7.57005497399793	9.52671302958983	7.32544576294348	8.51514440652831	8.5023397575015	8.55275158475127	8.63700802699468	11.0385494918222	11.0624550984207	11.1406286067375	11.2505064786553	11.1058963233917	11.1987705598436	8.84451387470595	8.87104465554854	10.2871511669948	10.460492488605	8.34114283316568	8.16169114243542	9.57831374941781	9.5188510302236	8.61633554446002	8.75937973346036	11.6736680184431	11.7407352518295	9.27390700250193	9.33099324370421	9.09915850056363	9.21437832611607	9.96661179871742	10.0293548983401	9.35322618348749
IKBKE	7.3668438514819	7.91493547705137	7.57440728204229	7.57998435374041	8.58615093520355	8.48335019057766	8.80934679106902	8.39270190472802	8.25116000913887	8.35126758868692	8.36532315368002	8.08561606892469	9.76230576708915	9.53906526943704	9.80374216325892	9.67292683791335	4.4854879248751	6.27568362239728	4.81080338742874	4.74943562134465	7.5546608378557	7.61749804698582	7.80347219548265	7.36310378321146	8.57071062452802	8.60382510493715	8.41041003127114	8.22068817825195	8.37927745140256	8.12862763187195	8.2483149110347	7.97690230604677	10.1593617174662	9.85858886466398	7.66214427927991	7.17117403847418	10.2006823133447	10.1951052416466	9.39114470061939	8.98724394242474	9.76598457804394	9.44895171251038	9.80096593361731	9.54687115971698	8.81901798113005	8.86256076049932	8.54170217938092	8.57375685556762	8.45962718758076
ILK	10.6631327833245	10.7707697618212	10.4539426020035	10.4476418481024	11.0002591520703	11.0248195619971	10.8863137200647	10.5848167554316	10.5859491278087	10.3030717316859	10.3789723362092	10.0907652213889	10.94811904492	11.0136815977603	11.0194834281518	11.1893670901739	12.4809370702853	13.060679145919	11.0064144125822	10.944423935387	11.9365645727032	11.9091152980535	11.860993220256	11.6974172005353	10.3897491246775	10.5582093780282	10.2980808399457	10.2943952168664	10.2264383899391	10.2301240130184	11.3682945543607	11.1712846762182	10.4623593712283	10.3243545805183	10.4975567862968	10.2934357949141	10.9220583078549	10.8148991911548	10.8700306625686	10.9507372154684	10.3192790632132	10.5469513788305	9.03877123352699	9.00031516674905	10.431989234325	10.3113970265991	10.9782105615224	10.9445554515024	11.2252144451711
INSR	5.52341354406576	5.52532734990272	5.19913048404717	4.92648615401606	2.93162389218593	2.87535918548555	2.60955352314288	3.48234231092667	8.95482362990119	8.69547262021374	9.11763092060834	9.32165711789956	9.77646042962145	10.0590026013402	9.92612478197779	9.92421097614083	7.01575726556584	5.37187405840322	6.60981237599887	6.03897530724365	8.34270017942181	8.18514883420707	8.63905376947185	8.36777631093556	9.15799119512474	9.30650665352836	9.35783131117887	9.2731447987816	9.23906119110353	9.57608159536886	9.2853352425815	8.73327536138398	9.78074392127009	9.69345865496558	9.80427614381011	9.41933681470213	9.04508855844027	9.07332955052048	9.49068488161799	9.695783185408	9.22678708056952	9.07444450530008	8.81779718104101	8.74448527602096	9.9178635570475	10.0501528016521	9.95078620182588	9.68870735483607	7.2633109272117
INSRR	5.68742880077782	5.79647123446954	5.03410611917775	6.06450208792435	7.72754332805656	7.24431117916325	7.58498903313671	7.3251940531895	0	0	0	0	0	0	0	0	4.02559511794473	4.03371163083547	3.7620112552326	3.86991671632531	4.71089009509213	4.33153659864278	4.49157822180768	3.97497861437512	1.43325954703477	1.36155062113188	2.70732403531641	2.9289773700705	2.17323226482129	1.24301459365817	0	0	0	0	0	1.09474948465859	0	0	1.02252239221107	0	0	0	1.63412507709261	0	0	0	0	1.26622167517918	7.27351266009455
IRAK1	11.3861253980623	11.971288302355	11.4125091031132	12.1544955312112	10.0106889328663	9.78163336114408	10.3232361511128	9.81158572630531	11.0819668871093	11.5581974835309	11.3995485215497	11.3118628655986	12.0925098769558	11.7870722559935	12.1277317853864	11.913240500604	10.6711247179489	10.6009410081851	11.2554795933919	10.157636206502	9.56788093591026	9.64496123066194	9.64023574589587	9.55922802299534	10.5613823245588	10.814271789773	10.8805465418623	10.1962101023217	10.7657995923234	10.786097875794	11.7703402213637	11.551487085479	10.5457620697182	10.4039261726395	9.49754652493415	9.47426040209991	11.973660283802	11.5045664184167	11.8540525220849	11.6596019438403	11.5951719988037	11.5748737153331	11.1205606519031	10.6429092952982	10.4303312121499	10.2624653009808	11.2063839551439	10.7897201551291	9.04023866871721
IRAK2	6.34517009900726	6.64225761015261	6.19898658935248	6.82294475545394	7.54404667813559	7.48997766547085	7.45315575326202	7.3291777179503	5.9122731404556	5.67337522160507	5.64588553994397	5.39679043551879	7.82604049685572	8.19896687652162	7.81754939031446	8.23133782812242	4.15502309566863	5.2803790397976	2.95731141332061	2.74233732703072	8.71966357792133	8.9884468492083	8.27709008901932	8.7408420439626	7.45607515876273	7.58570096235131	7.40421338120945	7.50534316279045	7.38792968068845	7.50591463222358	5.80117744091408	6.51543354767029	7.24716093026114	7.33158240931015	6.29069401461716	5.99404194355123	5.59224504851018	5.67159511161591	8.855172184084	8.8827313330057	7.17666831040246	7.14910916148075	7.04410482843677	7.19963516070885	7.70276184230082	7.73294175135074	7.36401844926516	7.71065392501221	7.85875552450945
ITK	0	0	0	0	4.78234295024762	0	5.16964498433177	0	0	0	0	0	0	0	0	0	0	0	0	0	1.71804846236479	0	0	0	7.23505145860249	5.18254426428348	7.19625358557831	4.59424775738202	7.3171070646601	4.59918338376143	0	0	0	0	0	0	0	0	1.34891307830225	0	0	0	0	0	0	0	1.62255397168131	0	3.57314461440649
JAK1	12.3759319551071	12.4377025642911	12.4056610075691	12.5336277654249	13.7157304418851	13.5159184545363	13.8454838009724	13.595451077243	11.1459406617126	11.0118791220996	11.2684172375575	11.1168853111195	12.3764070372455	12.2921864022851	12.3228787739639	12.2996077211698	11.4281548617184	11.3051832498638	11.4766462860653	11.7469206271273	12.7851469447413	12.5748630985074	12.6152712896712	12.6628800359652	11.9392230036008	11.8724921051247	11.8597925918021	12.0089682503352	12.0112770405596	11.9170787758988	11.9110393496726	11.9777574771414	12.3908226198518	12.268062514134	11.8494236283251	11.6429816938285	11.609577947342	11.6365386856217	12.0347917221286	12.0580627749227	12.5557094023308	12.5824027569058	11.7366656928379	11.8031563349259	12.0902201013566	11.9606424027653	12.3095669714197	12.4739515151279	13.5542639143564
JAK2	11.5579378519416	11.2775690282987	11.1872248464398	11.6119536071611	10.7133122174286	10.6611094592076	10.5954941278229	10.3836854884187	9.03151560549037	8.76176717792059	9.02327809724227	8.81590390186587	7.63848225894407	7.22028000089279	7.29327110064787	6.86678564917026	10.0377873234532	7.39850027193074	8.09594256218073	7.31035573866195	8.7300743665048	8.6133974872572	8.7119754566455	7.7598277703281	9.79738098577404	9.96199688773549	9.39122458879209	9.17154232831475	9.45132795007901	9.81439344754038	8.99006293879565	8.74176116851753	7.80259974855861	8.37125121690672	8.69420337564442	8.08451213482068	8.20435540249069	8.25655816071162	8.28056678133298	8.14757220142436	8.13602814557897	8.23950176386771	8.12814390900546	8.22013614703391	8.40729420391764	8.82230126409943	8.85031825735017	8.74336129653066	9.99021178389352
JAK3	3.21828810913347	1.45448690603468	1.99204931113742	1.45448690603468	13.596336010737	14.9011434399041	13.742812980776	14.7633072793321	3.29581649311199	2.82842454163455	3.63804552317172	2.4915567067508	5.13956261636997	3.6974726544075	5.74820122271255	1.45448690603468	7.14603202765774	1.45448690603468	6.25551870354982	5.45290855412341	1.71804846236479	4.27051397156745	3.21219299412094	3.16173280005057	9.43461766219479	10.5710208484792	9.37929185721076	10.4914696484869	9.33291913104597	10.6989654192309	7.59196085793263	1.45448690603468	1.40402671196431	1.45448690603468	8.52053024846893	2.10330201503881	6.31719885276485	1.45448690603468	5.43596768557719	6.11350913162838	1.11959141076397	2.29065820944331	6.29134063132122	3.07454763068853	0.612509119293519	2.68676433999977	3.29815760250247	1.45448690603468	13.3308451091341
KALRN	2.3655271996644	4.298589498839	2.99071992595868	2.99321534833229	3.56664212877131	3.66920726901757	3.48623754258247	3.1122004501101	7.52131131528071	6.73710524733559	7.24300735428271	6.95088832025547	2.48815865416972	5.34694224059331	1.37767589527912	5.117788510772	3.88340114100824	1.631629654719	2.95731141332061	1.631629654719	4.90715682643375	3.63922062677661	4.38143546308419	3.76849465563847	4.41999328442491	4.89959487763085	4.0856547471547	4.39477366456812	4.78545616294014	4.83350748586657	0.624976220936728	2.39541172270314	5.21803023322865	5.36923278712472	2.18141731802214	2.72637913937759	4.82845657113608	5.68808699966532	5.46993940557012	5.98292969839689	8.02022639701889	7.51702434697635	1.63412507709261	1.631629654719	1.04112516681759	1.631629654719	5.07670214592274	4.19688029531329	4.51122804607351
KDR	0.758929839157168	0	1.99204931113742	1.36158569361329	0	0	0	1.48057079539109	0	0	0	0	9.37562541325128	9.76801704175905	9.34604369178697	9.94605169393795	0	0	0	0	0	1.00506508334277	2.57544528323437	1.09267045030506	6.4362108610474	6.99269795157901	6.49364771045882	6.82612851595506	6.09165122496383	6.72205389502597	0	0	0	0	3.26114010695166	3.41331777456334	1.11536065765591	0	0	0	0	0	0	0	0.612509119293519	0	0	0	1.06364810846241
KIT	6.29517765429576	6.22745619969196	6.54409145765692	6.35305743206138	0	0	0.789955484095485	0	1.81564993108747	1.93882861714465	0	0	6.27434479282285	6.27931742743062	6.69074721404599	6.08744102271509	6.77522681635775	5.68693260600128	5.34460957562554	4.69705960742061	11.8707515964501	11.8698710087411	11.8087539171577	11.9510347641358	8.29937780389456	8.46128810652959	8.47163388909847	8.66210170765373	8.23545786058549	8.50729319826016	0	0	6.01481244496064	5.76608659794708	2.33374742196745	1.5637303377596	3.28520794735675	3.47129389778906	10.6140505713196	10.8498130539803	6.34590225024642	1.9234212566076	1.0370280985719	0.87537812818927	4.53695248919901	4.5302967791134	8.07262226389038	8.69761447637364	10.1784200435168
KSR1	11.3935688076367	10.1710826194728	11.1327772367922	10.4973416636431	11.4675425794828	10.4830366883626	11.4149256858404	11.7139207247474	7.15745027191706	6.91385599357008	6.48101934274277	6.91385599357008	8.90047202447467	6.91385599357008	8.81946188313446	6.91385599357008	8.01870105918159	6.91385599357008	7.80930393775331	6.91385599357008	6.78335730381405	6.91385599357008	6.53558894872635	6.91385599357008	8.48657290161195	8.27540661470196	8.60285080374529	9.02082464712613	8.52583969478264	8.15687058722825	6.91675100260094	8.54323963940178	7.48228621646598	8.20762299318828	8.58267647312589	6.91385599357008	5.81783688459403	6.91385599357008	7.0443546833261	6.91385599357008	7.1708085772212	7.75002729697872	7.91202194002518	9.06975616976444	7.31420595819982	6.91385599357008	7.08351100776573	7.68164130784419	10.1675205939352
KSR2	1.25366850438937	0	0	0	0	0	0	0	6.16118409362083	7.18267404718267	6.810265684821	7.02024011200191	2.92345183664167	3.11902449743375	2.06935454568941	2.96382657303739	0	0	0	0	1.71804846236479	0	0.869285692997183	0	4.17037518766804	4.67113548548762	3.97724111274215	4.8282732073014	4.36159574350103	4.6049397526955	0	0	2.10191350063679	2.29476274661813	8.56161428857342	8.17184657743817	7.82102698629102	7.63093186217912	7.66286007664257	7.09434788908797	5.05543394774394	5.50812010201026	7.37645893718063	7.504221479837	7.25549019518444	7.51301013347131	6.71369346117327	6.91994114715863	1.06364810846241
LATS1	9.70468320225532	9.51684397562646	9.27249476198123	9.57262525948234	8.21395536136306	7.64475342493256	8.14903672752498	7.79010319596944	8.74839732276717	8.11149630910335	8.55607842384851	8.25643561542201	8.60099658921779	8.52943275509434	8.3605896003477	8.59617418735182	8.69255476312179	7.74095951267326	8.72271187021877	8.36536037694365	8.86608947264161	8.39442619161611	8.28475974261369	8.40949074961284	8.7934827320539	8.59968261603495	8.58217907001071	8.75204162858171	8.76412919673964	8.79176004134801	8.48284020717503	8.56333560147913	8.57484523950614	8.39145021480281	8.4904512744577	8.13884885997034	8.28480105061914	8.2229483222773	8.59147535033759	8.41753983487759	8.07772395412375	8.13181949807434	8.43266204536851	8.42446914186369	8.9727280927454	8.83480314702049	8.42872544475839	8.41587322396082	7.81052737934905
LATS2	8.57640570835516	9.28673923581507	8.82546297326667	8.96264608477988	11.0899511072256	11.1945311062281	11.4548145081159	11.3818778754799	9.62767429574203	9.67819896778414	9.79499423174243	9.77273004884022	10.2699081030675	10.5032291412635	10.4217585959999	10.555137443112	3.34650807933955	4.19447281285163	4.53814167526562	5.16019807127674	10.9849935295893	10.839355427956	11.0936124613853	10.8434316694881	10.3964387987871	10.5766622515148	10.7221346185532	10.7422274620729	10.6207969451397	10.7695848167075	10.6631953207968	10.692316709805	10.3827604208422	10.5662182349902	9.71431388456418	9.69422104104449	10.7208828413316	10.7501266264539	10.8929064037655	11.0052154294991	8.0071318856892	8.57712612575668	10.7494838834895	10.8294258895744	10.5506966402745	10.6660872798153	9.52559047108639	9.44597285004645	11.4554770036641
LCK	2.70882271155894	4.55873782789213	3.44978877230189	3.50898235612601	2.93162389218593	3.50898235612601	3.6626997347096	3.50898235612601	9.44151269579559	9.13976585968244	9.65126444732164	9.53523775816906	5.67406779334241	3.50898235612601	5.43829614537124	3.50898235612601	0	3.50898235612601	0.975761403837817	3.50898235612601	0	3.50898235612601	0.869285692997183	3.50898235612601	11.6090855705562	10.4927623242835	11.6197439110607	10.7833848646835	11.5821502533151	10.6214329311694	1.66391002915478	4.27276442411014	6.53370580240116	6.42211721522805	3.53704362473754	4.15779746513014	8.49297243219429	6.92595769447485	4.82445692160619	4.26878815023301	14.8864683147574	13.9686887568268	3.65213754592222	5.12904308077986	3.77547025541203	3.50898235612601	9.04460267163087	8.59749455690534	4.82044744409658
LIMK1	9.77931528911616	10.0602045288114	9.85513400005934	9.98188962302937	10.6400108834063	10.8538201012529	10.8371429692476	10.8475439940299	10.0353429594566	9.91681620478436	9.97810765872006	10.0635174491241	11.2330694749393	11.605852218141	11.2947554484766	11.3919919877921	9.21087432058907	8.98338793725464	9.57139162077385	9.92372995213207	11.3728397021992	11.3674179489659	11.2526280200329	11.5307667275184	10.3357177565563	10.5921337373715	10.306506889204	10.7330690441175	10.3997817892437	10.7080212169973	10.7936282204664	10.7610448747261	11.3822200355099	11.2729206519914	11.4394449408374	11.2727628215332	11.8407253806981	11.8946732485055	10.6524630147631	10.8827608613745	9.66121339695709	9.66663515019037	10.8964574568346	10.9045234930936	10.5987260324339	10.64140782293	10.8781682718011	10.8613565016241	11.4277691758672
LMTK2	10.9748695580212	11.3175149641085	11.1063877872619	11.304896837959	10.9810295381544	10.9245795377012	10.9198168227694	10.6406438768951	11.6245796662465	11.5325521863646	11.4602715250626	11.4762085210643	11.6998196733813	11.93086647849	11.7612732745223	11.7593871690752	11.9158313001255	12.3753496856283	11.6752107697265	11.7906270247322	10.4283598440697	10.1312818110967	10.2315568290997	10.1764793703631	11.1164954419931	11.1169345129641	11.2400169472799	11.1369604541965	11.2209948796679	11.1474624216783	11.7276164636933	11.5434974189277	12.0501914494082	11.7209589075967	10.8472455226078	10.47854978637	12.2095669063307	11.9407356777088	12.5873603679568	12.5869212969859	12.4816104911019	12.2960814733769	11.7424356807538	11.5711576252746	11.2603635392826	10.954756202711	11.3620661487818	11.1795208498146	10.5125346636009
LMTK3	8.08935025704063	6.74403604526727	7.8159847166251	6.74403604526727	1.14103881116408	6.74403604526727	2.42603032547614	6.74403604526727	5.88176691989729	6.74403604526727	5.36015863272421	6.74403604526727	8.39624582139234	6.74403604526727	7.89225231558689	6.74403604526727	1.33836119413326	6.74403604526727	1.96348766382476	6.74403604526727	4.02379399168474	6.74403604526727	4.19864520879861	6.74403604526727	6.75669496749596	6.74403604526727	6.6781189201978	6.74403604526727	6.7789991009762	6.74403604526727	3.75170625787803	6.74403604526727	6.52513474301585	6.74403604526727	8.48028395658951	6.74403604526727	7.67220992757669	6.74403604526727	7.55621004289959	6.74403604526727	6.69522477773025	6.74403604526727	6.49856493469754	6.74403604526727	6.73137712303857	6.74403604526727	6.98038631350913	6.74403604526727	4.82044744409658
LRRK1	2.15742357217709	5.09660856755521	3.44978877230189	5.08019184420682	9.22901737041032	9.00330283165444	9.37592826393733	8.74628926844827	9.96705635618054	10.0762771297075	10.285639790149	10.0986621995672	8.91235397711134	8.59490687423238	9.06311756302576	8.98485019670568	0	0	0	2.41154696498009	0.818280890920571	3.15595880257414	1.40790547858463	3.61532655346331	9.31260254124567	9.29782478782549	9.61123321393826	9.50881666199775	9.59763643311735	9.44349376909665	9.63830589622488	9.65308364964506	10.3066616130121	10.0051414041693	9.26503339714709	8.93904445771948	10.5149085517011	10.0211404276319	10.5168507092229	10.2754512472483	9.48352291779506	9.36227190463543	9.60441466642834	9.51573705405966	9.61725143264576	9.47511313611928	10.1487329800918	10.0627551484193	8.52513267511457
LRRK2	4.80720863034515	5.43905044477998	4.07747847881773	6.04417305257384	0.680503345534523	0	0	0	0	0.664389527380821	0	0	4.58814912972523	5.36623497007612	4.68799352789532	5.61229794399814	0	0	0	1.05973161142447	8.68797271811868	9.43342043955233	8.23019567618494	9.31432470179979	5.48051563529616	6.13222559818978	5.37717008547071	5.88916129844069	5.15387835469564	5.72123291851195	0	0	4.33684787435108	4.8291754870817	0.589898993226228	0	0	0	0	0	0	0	3.76807367726527	4.47477525004305	0.612509119293519	0.56358680916962	1.02828503185576	1.74971887501651	6.90488052854101
LTK	7.55915263971918	8.08048667253356	7.6041534934853	8.31624067532271	5.21575351069616	5.44921168180992	5.10998611147377	5.01518693064187	0.70491218699428	0.523848235385348	0	0.716223109757139	3.68435472303847	3.49351409184045	3.03443132112509	3.75601242231533	9.42170795347219	9.40503962634605	9.78405314909406	9.62623679466416	6.02497345202134	5.52197896750396	5.05500342712802	5.55608523952745	5.10619676579074	5.11809576369387	5.09535679297451	5.24322432820635	4.78545616294014	5.46034451782464	9.47423906722821	9.40994635273917	1.40402671196431	2.44610776127217	7.90344038124085	7.69177573808672	5.66037800980429	5.50829111705831	2.94570877433619	3.57302546753426	7.27826670516474	7.20867431930437	2.51953766541791	1.59186945995563	4.46966713817726	4.5202308362631	6.67017516059852	6.98011757930209	5.29121162693509
LYN	12.0153705985493	11.9838168544223	12.0037611311892	11.9189176649203	12.1988894931624	12.1976904759923	12.1161101619153	12.1006516845872	11.2879375847557	11.2633960958309	11.0347583667361	11.2127711287866	11.7800978213322	11.672436574595	11.9450366301643	11.5491650326344	8.96827803378569	8.42709518029408	6.95149706585983	6.49805783323936	1.71804846236479	4.60116918372651	1.40790547858463	4.60116918372651	9.71706694915658	9.68701254871444	9.45071881636217	9.14515992517911	9.3705665879946	9.11660510472406	11.278885770457	11.1743824824282	11.2375747678922	11.3520170927728	10.3805235977966	10.190154698662	9.36136215664119	9.09917014294814	9.08900933624524	9.22004979609355	10.2410449624553	10.7958894861419	9.40057122608714	9.60603889453775	10.2032205765818	10.0442895807572	10.0734775456337	10.2094010501005	10.3581269913455
MAP2K2	13.4372302731647	13.6573087382022	13.4883640638477	13.732527772752	12.9727270340758	12.7787606964227	13.1971431019059	13.1422761993937	13.3427079665774	13.3630355518538	13.6256968096259	13.6418809117588	13.5003603495321	13.6091589815289	13.7667640744346	13.7505799723017	12.4870964314825	11.2110908758846	13.2807696481939	12.4175362325944	13.6151032650218	13.5028732408991	13.798775997186	13.6138456258957	13.1053756200917	13.0256578917761	13.4516365416561	13.4050557173021	13.2151499574907	13.5306610635818	13.0989466199559	13.134184997087	13.1761602970383	13.3278465453219	13.6203531752314	13.3857194517086	12.8647595843399	12.8924927084165	13.2839942005238	13.6611661454041	12.84320374488	13.2276161048247	13.538179431921	13.6953271318069	13.4383112640901	13.5268371135043	13.168215083631	13.3092848768389	13.6665400461961
MAP2K5	8.5894278124197	8.7117265016493	8.44474687597343	8.83926189533636	8.15721476979735	7.97996560734674	7.73074945929053	8.08930144598336	7.39739302595081	7.24495767298874	7.14637445387937	7.33729216404767	6.96379682267078	7.39540853794729	6.62217121990441	7.25977344995518	9.47536303049711	8.4559877500386	8.70944666660366	8.78083140603703	8.30140968238086	7.81944138497821	7.89149725388317	8.17623581221959	8.19720009982802	8.24134711686057	7.95808847749861	8.43385479750942	8.11014390667608	8.26648037366795	6.57501366516201	6.93312197085679	7.2314406996585	7.18729368262595	7.07534502694405	7.00594730601755	7.10307290726842	7.64121935662363	7.07226726868084	7.55890812411554	7.8583061178107	8.06887697694503	7.94626956926202	8.54250629015285	7.28514676272937	7.78955429857275	7.3224558264525	7.61741424977302	8.78608977806247
MAP2K6	0	0	0	0	0	0	0	0	6.38432535266195	4.78986178102549	5.88427110421015	5.29062104248229	5.31690198811014	5.63344515841644	4.89592772307703	5.78194291765779	9.83782695670713	5.83824313733777	8.09083629479855	6.51541252370862	2.48021898930798	2.38202949712126	2.10669432673762	2.24797275144316	6.22286270188624	6.67271830361956	5.90684984428546	6.91735905506886	6.25212246793521	6.7274088774954	0	0	6.74774554194271	4.84600207202278	1.00739841894497	0.712879060303326	2.50232206884207	2.3469909930798	7.51205544400952	3.01942436105111	7.62536612242566	6.57455100988179	4.90351541064512	5.637042772604	0.612509119293519	0	7.17975349779451	7.70348880995272	0
MAP3K1	9.82076380195245	9.75130896966723	8.75096508562245	9.58078047486175	7.99626956282209	8.21289921058401	7.85406218741129	7.93595843687157	9.68952541637822	9.31630877344796	9.78432950208279	9.56435700259209	10.5110324440511	11.0670363836291	10.5503508630701	10.4986864663299	8.25360736423578	8.85652247506096	8.58785817129692	8.45894965936527	6.28713358135994	7.11302981140141	6.89756020783454	5.95587454259054	10.4680479147507	10.8361808883367	10.6571839771239	10.53485546237	10.5453445715538	10.8592232969618	8.76583475875011	8.41050419287264	9.36174721920943	9.80383077296758	9.60345465637668	9.43143303575736	11.1660513315299	11.5631795543664	9.77511690319355	9.88012420989502	10.7849508115514	10.806730805105	2.64615834275479	12.6441872341867	10.1498152844952	10.4596315536286	9.61628621056681	9.76464517544255	6.64687026506236
MAP3K10	7.09463764760307	6.07505091180145	7.34700625564124	6.61537376729653	7.53469850336999	7.15387606590499	7.67007458490572	7.33603773289815	7.59837939643123	6.56726669157898	7.34812845830439	7.00285260772261	6.9484910506305	6.4732519914985	7.14636500193404	6.79590699583399	7.17684218315664	4.7363463310561	6.08110186846137	4.7126113268142	7.68345339001072	7.21432958848984	8.00263663667627	7.212526794355	7.27255899579699	6.2490369454045	7.43528179752753	7.02454301968236	7.41785383899316	7.40848647760607	6.96763503321563	7.02951928364853	8.0041616807503	8.30714811264763	6.82198290112719	7.02500160200133	7.30280452763234	7.52478924789487	7.69553128094293	7.95418994971958	6.88612851743253	7.33254989915593	7.62349600102552	7.79410556302028	8.11147593547385	8.15199183940296	6.53922781769307	6.54859517908016	7.46371938823242
MAP3K11	6.28240409529201	6.24946393304325	6.58941194444497	6.56129415489042	6.91090492857622	7.70008580022302	7.52914409486577	7.65295683414585	6.80591148411517	8.48581105425571	7.39794955488279	7.58049948470011	7.99572435029579	7.92231349948633	8.42574893136018	9.17621361730173	3.34650807933955	5.19970846127714	5.53710676358142	7.09659711078999	6.85169332245921	7.79310291516961	6.93703191398986	7.3365734621966	6.58843669816585	7.71290519520656	7.23796542222898	6.9991642410004	8.01266294318968	7.89296210307007	7.95241720778241	7.75688616618855	9.18938655754951	8.85659261100972	8.06998632284894	8.6879457141561	8.12519777011588	7.99828593039582	9.34039748140132	7.35879293943444	8.86973569959063	8.4684969070226	7.76627200790285	6.81976918593099	8.12520577538914	8.15332356494369	8.38677237150626	8.0723178437012	9.19316242570966
MAP3K12	6.49662694477305	6.96363946816681	7.03386411208638	7.00609353767485	9.00533458336929	8.43220222596987	9.24338233101981	8.81004867722984	4.01087744882696	4.59104630165664	4.04779609934198	4.06127486739634	3.52838956049017	3.97607018105029	3.29156210636261	3.30826906860205	6.87254041826441	8.56087110814443	7.739236169412	8.38024263789601	10.7526338879843	10.5352550026218	10.9049548357335	10.8378139823562	8.35038299314302	8.42751197420942	8.67186824018521	8.47936065936028	8.52190861167871	8.47139985711925	9.20940972554648	8.77786050782313	3.76790240071837	3.10158780858221	9.02315920031216	9.03886198506073	7.65978048721766	7.76900806215778	5.59835067355165	5.30352374765844	1.97531309092392	1.87216733451904	6.56419014822953	6.05032048639182	7.14121545184947	7.12773668379511	3.29815760250247	3.26002455647689	10.3044126434647
MAP3K13	4.08077725031233	3.57954837519465	4.44930493396719	4.94113406880794	8.71174606980117	8.92280833183261	8.92204919871104	8.5124011279517	7.42938465512243	7.90876087795606	7.63602425480041	7.34769742409303	10.600657172866	10.6407670947472	10.6054178918495	10.6049316182127	9.66930328538226	10.2213884040788	9.53237410943338	9.82581441772165	8.18514980689339	8.4472942888297	7.87634856533639	7.83678153098825	8.35538571931541	8.05137079798486	8.26811077511245	8.17379613257667	8.38794238908597	8.65876533871413	5.39937930818297	5.50240991629037	9.20154050564586	9.67764003150382	7.75615745949241	6.91384195433039	7.00821382793078	6.99652371354349	7.81598659956794	8.15713842765284	8.26263498635332	8.56263002251852	6.49856493469754	6.99613217366227	8.84081667471513	8.83156398402358	8.20303723947509	8.08938827859706	8.74635526876117
MAP3K14	8.08567875771749	8.12532436455487	7.88425182435118	8.34524281181358	10.8674030524957	10.5259856129266	10.9725872340406	10.7903265347516	8.40119659462868	8.48542350906171	8.65890754808749	8.74881632271728	9.21061267703637	9.36620259497373	9.40165572696663	9.39266827328912	7.41514133045568	7.22893705915469	7.60956625449949	7.83130907484318	9.8550614945808	9.49840683403916	9.49406834175066	9.44503605641056	8.78238166610287	9.03002862368819	9.17358371982033	8.98472973770297	9.0224427974798	8.94431876734946	8.36204099148213	8.23948556187891	9.02129494140221	9.12642667578212	8.51257030800458	8.59516282733057	9.48511001565797	9.49245352825702	9.09310232703551	8.99332607088756	8.66403733085282	8.74921835517477	9.48241563902733	9.45700788319295	8.63548951558647	8.86050738543325	7.6217901862075	7.61444667360846	11.0633901109384
MAP3K15	3.5088752638148	0	4.23787723508857	2.51324409329486	0	0	0	0	0	0	0	0	1.21245620822376	2.91343045591851	1.76457607637329	0	0	0	0	0	0	0	0	0	6.4362108610474	6.354646552179	6.30469066087208	6.40127651677124	6.37052156915091	6.37530985342156	0	0	0	0	5.72872488896771	5.63916490863793	4.67221735619473	4.97876292627871	0	1.62283105508786	0	0.836171303408637	0.609753192307462	2.36394464937389	4.16392625223382	3.71637432154413	0	0.767785314274108	0
MAP3K19	0	0	0	0	0	0	0	0	0	0	0	0	0	2.24298574837283	0	0	0	0	0	0	0	0	0	0	0	0	0	0	0	0	0	0	0	0	0	0	0	0	0	0	0	0	0	0	0	0	0	0	0
MAP3K2	10.4121739648661	10.9910933842211	10.2782639018462	10.749106542801	11.4235864993596	11.2567691941803	11.1616706255887	11.1557874197413	11.8322741059339	12.0141468705589	11.8191404192849	11.6119778161607	11.8622819836878	12.043404846016	11.7499350785071	11.9262267060524	11.2136976209536	11.6946236598605	11.8707296834716	12.1407728633504	11.4742480261847	11.6496375775233	11.1028615511876	11.2070828527832	11.426234395222	11.3425390621561	11.5955948620621	11.4727129270688	11.5712547761495	11.6753089516882	11.1171555665076	11.142776164735	11.8146657067819	12.0252043893106	11.4499031262725	11.1400282315647	12.0621108466522	12.0330308513278	12.2626470368111	12.2685302426585	12.0004203130839	12.0759863525835	11.6448587878696	11.6027112212936	11.8225543974904	11.8464343038109	11.5307268004227	11.5842225627144	11.3162315761262
MAP3K3	10.3369556429014	10.4695476059816	10.3795662066217	10.6003546775535	11.9722574265691	11.6041178054747	11.9625101775466	11.6316275774565	9.23678783759926	9.24015395218753	9.36313407789128	9.315518153623	11.0267411675727	10.9065449961876	11.0513462272339	11.1672485172656	9.11071492480574	9.15048861802187	9.92986835221482	9.80519226419632	10.8778823015509	10.8222532686106	11.0070093431161	11.0741465802399	11.0138456365531	10.9891975636623	11.4115854117307	11.3581537295688	11.2060666195907	11.1453442210617	11.0530707576886	11.0497046431003	9.55306458215945	9.67715046194796	10.5812791907259	10.5064507164529	11.0699045695416	10.8675002668072	10.5760502992294	10.5079699380337	9.21970951721295	9.38037791921354	9.85931843995895	10.0341148179381	10.2935403551978	10.0853093160355	9.6210556949394	9.75197934945877	11.5513519997256
MAP3K4	11.6400237376968	12.022043632201	11.8887490255017	12.0967355575384	10.4158609429167	10.2513524468961	10.4038558738538	10.217055474425	11.089077714994	11.0944889776576	11.2462453900297	11.2408341273661	9.84934901101542	10.2652907426057	10.0660773233367	10.0750766272117	9.704091004881	10.1191204118629	9.7761221760402	9.82517936494642	10.2856774085243	10.2628842854933	10.3031640354856	10.3824357736208	10.1255883069377	10.2032790817182	10.3875047681742	10.3533163848695	10.4508141723633	10.1438455633354	10.0954573919777	10.0755615508911	9.91801649718518	9.95092343160027	10.4711030547891	10.0698822073355	9.3816872485317	9.52758828365764	10.3102778696841	10.2927137507566	9.25475515060874	9.05777850966395	9.43825029231363	9.4108352934128	9.83339964373695	9.7902589863808	10.2955792385082	10.1789908954805	10.3971397448177
MAP3K5	4.6960192054503	5.4342229319788	4.15990585042595	5.96335914476668	3.89356345832233	4.79609048834654	2.77234363812448	4.68214596722359	3.76563116027478	4.22966471249165	4.36654271552128	4.28773501392523	5.29286382047221	5.35560415086934	4.54713639412813	5.3836884871171	5.5024113308088	7.00171995385737	5.59595904072192	6.13764938352585	3.34477782354656	3.96263988368472	3.0773838274307	4.13205939502369	4.21509391606472	3.61892646525077	3.79762306396139	3.86608788031156	3.00372013872621	3.61354968095118	3.56604893745291	4.06319562609483	4.58793417272385	4.73224843501597	4.82158949424911	4.33433423262073	2.50232206884207	3.05705120381375	4.04194512476784	3.7777333424355	6.15727124637045	5.92551356170836	2.38072529978436	1.95654771859655	3.46589657823207	3.66216857086331	4.22289502720394	4.98464217747866	4.20502999130629
MAP3K6	8.87542076887285	8.78818855660879	8.74430146894465	9.18505816622617	9.5989234260153	9.44631050296244	9.47679602278336	9.6668708284003	8.15876387672208	8.01961249884948	8.09886616443486	8.32177274906743	9.81283682320037	9.72507176183783	9.5643168189858	10.0523410701837	9.18458501971146	8.46660680985707	9.42285386216814	9.68816906210295	9.85625006199244	9.70070861173591	9.63123957832241	10.0690473077975	8.97670567889849	8.95023719554498	9.14724306742035	9.21537459168614	9.15399045158583	9.12570065835867	8.95424074223278	8.88708583050644	7.31336939997085	7.30072890002186	9.63128922897192	9.23621753365381	8.6562089241836	8.66884942413259	8.54840306201582	8.8976507760531	8.10563563525877	7.95737223753648	7.9797230223349	7.71874685738912	8.80543782770849	8.58266034974976	9.51537972198089	9.69417944476113	9.28930540620001
MAP3K7	12.1698696547435	12.2769221922651	12.1689897412338	12.3186331976491	11.6167593476957	11.4825687198596	11.5153503264877	11.3836338143942	11.0493127384806	10.9947506289812	10.9394435007608	10.9400331691671	11.3508976599872	11.2833358395926	11.4957954339778	11.2339207607616	12.7820646474413	10.9588429121898	11.6653689262209	11.3326971736526	11.3744997327037	11.1353207336638	11.2816647661074	10.8976338510791	11.0923525507974	11.1272056331476	11.1519726764713	11.1463593386209	10.9478623513697	11.103665661424	11.4948398611799	11.2619276867322	11.116919006926	11.1376352042526	11.2305892272318	11.0278237406481	10.8550414684288	10.6652866375212	10.5823727166613	10.5294311601391	10.2347394831499	10.3055510031268	11.0787194363608	10.9319520526146	11.1034403395234	11.1028506711171	10.7603291983043	10.7497398437651	11.0178452338683
MAP3K9	6.75884159109372	5.31715579296014	6.44894194869971	6.4288884347022	5.1921638119833	4.40724489257363	5.16964498433177	5.22199261812491	10.1573624756633	9.84079889436556	9.94377652716683	9.75453953240211	11.4735905136291	11.3603017901442	11.5967877086901	11.4144075588845	11.5030093618186	10.4299657962606	10.5379807295773	10.3226578163268	4.62424196630538	3.91445852568535	4.77906336127417	4.86962127242887	8.68639230077431	9.08298595644452	8.79274894571217	8.7744529232397	8.60229235134347	8.70177127884536	9.24594074197777	9.18525988557818	9.18531238105595	9.00970759549248	9.6395359476726	9.10600148605408	9.80216549566839	9.56023080206759	10.1784438112314	10.1967398337039	9.84169894527787	10.0105318001273	9.85194687463666	9.78552185551083	9.53735258317514	9.39705480985739	9.48325919010435	9.22063179000905	4.76367966078065
MAP4K1	0	3.22940154865385	1.57789738859026	2.78581136904048	8.84440388111421	8.32938609394295	8.76167934049587	8.15382069901396	0	1.55341072300405	0.86222497814271	0.891958295296604	0	0.832708323226855	1.37767589527912	0.939454372205158	0	2.40444763933918	1.96348766382476	1.13572606076426	0	0.300533334046855	0.869285692997183	0.0960344476904256	5.46208171416977	5.45493970322237	5.61282790210552	5.10247303107266	5.39646716345342	4.92836179781583	0	0	2.10191350063679	0.205835405199064	2.33374742196745	5.11168368301093	2.34560094914882	3.77441908175515	2.03365309429876	1.57990651165973	0.665781254184089	0	2.22712089649337	2.2530017653656	2.0612563296305	1.09195333021712	1.62255397168131	0.280014585069869	8.00674359446181
MAP4K2	8.98787775317624	9.06989862865906	8.98093208358696	8.86076182824172	8.61748303180588	8.44216121018965	8.61649126936313	8.24055391090836	7.8277321227897	7.51814380069612	7.84545939792718	7.681492070834	8.95126825974026	9.13449147103647	8.90853760510462	8.80447248796875	8.01017215808339	6.99014920362546	8.5511496129649	7.78696434958828	7.75146579867712	8.15304345692241	7.95536340573919	7.81679263341623	8.95049689622831	9.05935875306407	9.02832519098319	9.02239672175498	8.94822210084252	9.10239697582195	10.1307700931743	9.59648670004595	9.20958662418911	9.05914343124959	10.4457236267891	10.0049942946756	8.30888155250441	8.03626377258803	9.32191504419506	8.94857017992621	7.85099586207937	7.92590913753414	10.2486174616922	9.9700937440843	9.16975382482221	9.17568229405042	9.13940419193899	8.72158804856632	8.3956831113141
MAP4K3	9.95862420886088	10.3525235677578	9.93922679364574	10.371049167632	9.02048273158417	9.33850717283625	8.95844650766126	9.11129745458875	10.1973944004103	10.365075059124	10.0775479675092	10.5611458578216	10.093283117465	10.3264957777526	9.90703573095713	10.5324634330301	9.74321527216477	10.9288860285715	9.98732958123728	10.679400733177	9.27799060234573	9.5561370799825	8.95245416713232	9.9249827418574	10.0026348684297	10.0079883142406	10.1341843485422	10.5045313785948	10.2234157644923	10.2066487502315	9.77938805987203	9.78714622573777	10.5890672153444	10.5005449626218	9.79364085208347	9.78828740627261	9.96761039685462	9.87515469520271	10.7734434910938	11.0882071727541	9.61124789254648	9.50167803283577	10.4760889286215	10.5960312485522	10.0618859977847	10.0000664040641	9.63432697221051	9.8362770610522	9.26650222348914
MAP4K4	12.2840050724734	13.2802596795465	12.2891718297498	13.0523519187989	11.7715103090116	12.3322266308845	11.8789682265444	11.9460917583684	12.1143929744509	12.7096913273846	12.152632072659	12.6539914685481	11.7860298328153	12.6010383058402	12.2142356487019	12.7052194631193	11.8540250630246	14.3424079861552	12.5231063729012	13.0215777665349	14.3592193348183	15.1380968786964	14.3299289959871	15.0284477749345	12.3388322698911	12.9029427310065	12.6655489369322	12.8804767734619	12.4982305731528	12.567666415439	12.0108885394785	12.0330687420573	11.7860298328153	11.7638496302365	11.946785490878	11.8037104124162	11.6975837566267	11.5410110599668	12.0901065622794	12.2860141488243	12.3280073342774	12.3048395755365	12.4561454413907	12.3929025525265	11.6686279588527	11.5890725556465	11.8248150310991	11.9941973387071	13.2931089335128
MAP4K5	5.00677242223133	5.28082158965567	5.4490629539367	5.34574104826283	4.3424382950519	3.82732068857276	3.38919155802522	3.86657587936878	5.36886989618561	5.22826072621854	5.24042065947449	5.31706960779806	6.07734070703356	5.68461880773871	5.68236458874534	5.60446948498187	5.5024113308088	6.35875423291669	5.47575123051805	5.81330336650221	6.35597087920246	6.16312324423239	5.99624465340559	6.04078199075765	5.15291712879174	4.96569308410824	5.2892100518768	5.07453382249843	5.13341254392546	5.09037514857663	5.82896401027724	5.54230461647554	4.52054116122699	4.38509662810835	5.26230013535342	4.7160116483093	5.09782192824814	4.84274722007416	5.45305353648169	4.94545489744764	5.20053789386463	5.07050565295829	5.57935617064549	5.36529305199403	5.28843054628089	5.39107264494807	4.22289502720394	4.56466976773689	5.61380430181333
MAPK3	11.9863741290814	9.88966074374749	12.0351514949302	11.0724129304282	13.1294960991128	12.886340649199	13.2377777084225	12.6190852236679	10.246108200375	9.55365141515204	10.2029675827364	9.12310747433678	12.2987571325558	12.7140530811606	12.4002148202431	12.307325799245	13.9822070113596	10.7798804110659	13.107829198073	11.9994293849361	13.222081090812	12.8563459075517	13.1018268832301	12.3057534526699	12.4992759354762	12.574770625343	12.3987328699964	12.0831750177371	12.3601516335064	12.733319701745	12.7154742036051	12.2343599212281	12.0198170939927	12.0874580079145	12.545162945899	12.2503443601159	11.4961797018723	12.0337080113235	12.163954067995	11.980212328718	12.7454408920711	12.5073939319751	11.8624392838712	10.9960113126801	13.0556944873722	13.0604057105144	12.5523711405472	12.6919465161112	12.6734084538736
MAPK4	0	0	0	0	0	0	0	0	0	0	0	0	0	0	0.847393373805803	0	0	0	0	0	0.818280890920571	0	0	0	9.0040404945629	6.71944643400044	9.14724306742035	6.7616201993504	8.99859591908785	6.46733268560173	0	0	0	0.787296101700733	5.90933004560789	3.75417764362746	1.11536065765591	0	0	0	0	0	6.31058953591541	3.89004437008314	2.38717716637141	1.2322774339651	0	0	2.0944492244951
MAPK6	13.0384112210209	13.1353910930088	13.2129396813219	13.1806985218111	11.8981048893137	11.992035801348	11.8286749349407	11.9658425402179	12.0538975903049	12.0516843383855	12.1590960921242	12.0802980170629	11.7384327452695	12.3508676578484	11.95116490004	12.4084051438165	11.4861950265625	11.8148503299001	12.0002882147137	12.3058120965209	11.9252831264907	11.8797816837371	12.0034667962143	12.0056800481338	11.8322719825027	12.0155871284355	12.1765765147906	12.1504895879582	11.9664227722101	12.0880936838683	12.0809904311412	12.0684359079593	10.9144019390164	10.935278657735	11.8897365290691	11.9563340706282	10.8940330009837	11.0921275177409	11.3170189678307	11.3952313265792	12.1394865953161	12.3415396135421	11.848102131507	11.8037577987669	11.3089942861974	10.9501035523722	12.0450522811257	12.4314149044901	11.9945539074356
MAPK7	7.48304480107499	7.72001512046287	7.52082834053353	7.63217003589704	7.97914169319173	7.80258327840433	8.19641753584099	7.76842500174725	8.27483130231252	7.77017947108851	8.10744797138075	7.65239378217256	7.78785132887532	6.8482298333576	7.65543079440486	6.9631192856097	8.9770574718443	7.55607204614817	9.06233420202961	8.50772083639271	10.6508310247901	10.2276962839321	10.4296221773711	9.93385015459789	9.46848902394548	9.27489844287591	9.66355377340734	9.47212878391884	9.41892982157234	9.54112942261349	9.68181207163172	9.60704692302255	9.37014670987401	9.3307116113351	8.85864818563978	8.80585622481997	9.43006214077664	9.17950284710932	9.0985416473759	9.13797674591481	8.78788036777411	8.96454552688219	8.82618105584891	9.07077991704469	8.79859951174526	8.59774993451166	8.87288793540373	8.75278270074258	9.34599361431133
MAPKAPK5	10.5551011778495	10.4806722877008	10.240880461775	10.0864356871528	9.76502366098128	9.8961549832112	9.41804819559841	8.91287865341976	10.9812502700998	10.989667928255	10.7365674629357	10.6552564767694	9.43448944833812	9.11331858655517	9.14686643151211	9.13844877335691	10.1133967805203	11.5811257472506	10.6093508637389	10.988488054289	9.41334614675636	9.70676271850367	8.9379353735369	9.06631778308115	9.77608640041753	10.2199302277287	9.76180413675235	9.42551303436438	9.81642338899299	9.77740445536817	9.76057405619898	9.52363685008632	10.2499235977498	10.1739782375594	9.65498562614613	9.37327973445687	9.4116478694955	9.17696571732349	9.76489065574241	9.57750078243109	10.127646315297	9.81645404561404	10.718293126926	10.1254504762906	9.60358473715303	9.61918951466101	10.1826814823477	10.1346178081862	9.34357467795649
MARK1	0	0	0	0	1.14103881116408	0.558267638276538	0	0.651742970737143	1.81564993108747	1.48960698400034	0.86222497814271	1.36350030929165	7.58998671446337	8.14592914569859	7.72247969087623	8.28522209036684	9.67471014545291	11.9749148500942	9.81069692353339	10.5692731961008	0	0	0.869285692997183	0	7.98118560557634	8.25401554766655	7.98283349258899	8.40127076981003	7.92309650260808	7.97941746439294	0	0.493102163294116	8.99980353079012	9.05718659633256	8.35678850744581	8.42227982096068	6.65442170169998	6.67335375519021	0	0	0.665781254184089	2.2432745231415	9.18152484156865	9.30056321095244	8.67336313634316	8.65443108285292	3.13700950585902	1.65934436929	2.0944492244951
MARK2	10.37805987897	10.3770246598724	10.4802475922311	10.3627649570197	9.87189180961341	9.79040022398492	10.0432522533071	9.42815378490922	11.1749298590796	11.4892134261922	11.0877635320586	10.931975160565	11.6744606461242	11.4926826599563	11.6883780644713	11.2704134608518	9.28344990808506	10.0963352567991	9.76334122891229	9.46240602631821	9.59233861060619	9.44223267516441	9.62067265398515	9.20272063998035	10.0326137943871	10.194884509243	10.188380021633	9.97398263263602	10.1514519868466	10.1524872059442	10.7125093420831	10.8764323748687	11.0639077835341	10.8214182099126	10.3777875716022	9.8351060322838	10.4723052948183	10.4964080692021	10.7793823683231	10.1046496820537	11.4725146866961	11.3351266346211	11.5465565815231	11.1657279133614	10.496266283178	10.2734346585885	10.7843394854251	10.3904889212402	9.56737843533819
MARK3	11.328652714162	11.4980287195165	11.3913393742713	11.5816795400472	10.932470855082	10.7544819820227	11.1107390758133	10.6437731912612	10.6875496754398	10.6413479019764	10.8198660323786	10.7257970331086	11.6539654705729	11.5744438898001	11.4589956796227	11.3957846973037	11.5022493102422	12.5863614250381	11.8482107751196	12.0431015212177	11.3371048145613	11.1786282440051	10.9918610226574	10.9708740148975	11.0307527314543	11.0491838336368	11.0996008909922	10.965743809182	10.8956525669997	10.9402868328208	11.0607811197703	11.1366676555	10.4016131161922	10.2800875904522	10.6689384519741	10.577687903614	10.9521002108007	11.054128495571	10.526971591959	10.5097244384353	10.0111418280009	10.0158744007838	10.5165399733863	10.5599745435961	11.1817368685838	11.0040385242907	10.6048113868674	10.6325992136114	11.325454360042
MARK4	10.2978228287535	10.2119542940949	10.2550130124748	10.2232726443004	11.6525813827965	11.4459937580554	11.7280932138933	11.430733153488	8.77561534708815	7.638323228337	8.58094115706016	7.99768979399768	9.88194174695166	9.66795774708221	10.0746568321561	9.79896558646985	10.0419772234173	7.15327134257014	8.84603084103146	8.29381882732549	9.75155486354866	9.61843906328792	9.80129667180427	9.6669744210317	9.69947007694559	9.59549849727441	9.93301910645757	9.71929903663133	9.79133232519811	9.8240276187399	10.5053299502278	10.5899722411539	9.93024057452724	10.2585884293357	10.3529269974528	10.604662727076	9.43736253931492	8.98559856758152	10.1899550483189	10.5766155320157	8.12697743065569	8.20155964630321	9.40840953805096	9.36339211469348	10.1784122168497	10.5813593576514	9.49369899377126	9.52543936194563	11.1852465107984
MAST1	9.65352036847261	10.606707857586	9.78706280654769	10.8869557729897	10.5748066844551	10.7537234965153	10.4586954546246	10.8421335224782	7.21975593247031	4.09289930717139	6.97876161838236	4.7821313980168	6.57271169754313	6.56717847422991	6.25037862249129	6.41046836524476	9.42170795347219	9.4926656378845	9.78247043858389	10.1435481983706	8.55081896351964	8.09296855067606	8.26550861233164	7.64307983202964	9.49932521120471	9.40052315139339	9.48700307257806	9.38821159355587	9.41575556007864	9.42128878339186	8.6243444128555	7.73449084250396	7.55144741511771	5.17120073425348	10.253151674626	10.5798819383332	7.80230085922024	8.15855742358634	8.34376686476278	8.57950373727303	7.71667876906358	3.1073684319948	8.25775985071359	8.47602848177661	9.39046248840089	9.67680376362677	7.8404117701404	6.47606265854403	9.2329146462745
MAST3	8.91319835079012	9.39152120802631	8.98376363334526	9.19359482981625	10.005622867543	10.2296122367826	10.0786969352376	10.2588183256162	9.08270534982628	8.85457670794239	9.12610215396583	8.81023472705556	8.15422110885079	8.12472972146245	7.93998833022117	8.05139514152533	7.99296158594688	7.09423767707697	8.92848719756243	8.1050429956042	9.28859467213777	9.12977670309118	9.351628835733	8.88229301311265	9.231937080374	8.98672808998012	9.41219765569845	9.02822149603027	9.11668264309735	9.5673163749717	10.1862034824139	10.182133481145	9.55832482178257	9.62116774459924	9.72382535987062	9.63944107729276	8.60310133226742	8.60717133353638	9.44551290417094	9.60284009583228	9.90395574794189	9.60041231315182	9.02718210902405	9.30088216161228	9.89960527633504	9.72139868563924	9.89988741697281	9.43304773636661	9.94465337051058
MAST4	8.28453943163294	8.97072332859966	8.64762715807916	8.93050503686155	8.1602574094108	7.97412295384495	7.97603856984587	7.84569644034987	5.9122731404556	6.09636191864673	5.64588553994397	6.10426741661998	8.21624440407059	8.79818066051325	8.30698501311207	8.80433678164455	4.4854879248751	7.11318427737351	4.41279887920763	5.38115982502852	9.30783532010271	9.66561837225785	9.38946819070297	9.40412081147116	7.76136070892217	7.91619385976102	7.89988204649624	7.80921638204203	7.97001811126492	7.62877472318504	11.3356770009987	11.1920521922967	7.61744422189289	7.21303580198957	3.96800774470207	3.18286916220021	6.98846991580248	6.93081504571381	6.41048719954176	5.87984335394762	8.20071995286549	7.92735174045419	7.74166410855163	7.64153344313898	7.14121545184947	6.78883846363182	7.21045859037139	7.04533782127752	8.95723466715549
MATK	6.83079136482543	8.59561457364068	6.8474621155087	8.42602304446979	0	0	0	0	0	0	0	0	0	0	0	0	0	0	0	0	0	1.97813291416865	0	1.67778783612694	5.60335126581056	6.57833306635285	5.96478138871759	6.35763384196465	5.87454296626851	7.96243090838481	0	3.49021464646266	0.631148335913609	1.26430894172924	0.589898993226228	0.619357051115182	0	2.21038690432277	1.02252239221107	2.82640491259452	0	0	0	0	0.612509119293519	0	0	1.23676361729023	1.66921757838182
MELK	3.95762981841041	4.24694849972498	4.69023858239975	4.17946881386299	5.0680575209475	4.72797805725638	4.46868836918597	4.65775490088804	4.60357777316502	4.50606667496002	3.43483853306457	4.46036839040666	4.99805915049601	4.65347758952649	4.77479527979095	4.54404014192281	5.84698591478613	4.09512257272072	3.95421334437093	4.51595770591968	3.54674019413232	2.72477092605833	3.55432567501074	2.72879374972381	3.15962190822806	3.54992533904924	3.26362331273598	3.68217780596787	2.58850570733812	3.38238333912778	3.75170625787803	3.84921735608303	4.21424243671877	3.71140235127857	4.71463393484288	3.9386476530297	4.88650355605832	4.6031125821222	4.25177088586331	3.72211802942938	3.53053129283279	3.85812513869958	3.59047755054045	3.38063984349062	4.53695248919901	4.28507360172547	4.22289502720394	3.92139846007895	4.11712605015553
MERTK	7.49416626751244	7.51937569983645	7.46518257474225	8.16636852619734	8.38496696828614	8.01409686088713	8.26640186938547	8.15179837658982	4.22042843768881	5.13077902946091	5.57340065372914	4.82862843164721	7.00136556083992	7.24593166542491	7.01879873868345	6.87689202492919	2.8307738786371	2.26613586916992	0	1.8295007871879	7.92461799229704	7.86629732651936	7.4951077655118	7.77912623186905	8.14036734852392	7.66003593099611	8.20641348928969	7.93894178971846	8.12317660937946	7.96795844416096	7.43808454413558	7.58973819280954	8.39366994144362	8.48639345406599	7.88197494331762	7.45091837837101	6.05144890788627	6.00572206101171	7.02162914752435	7.37782978405187	2.77910657270379	3.2892688811965	7.51980410198349	7.42705503650619	8.07798119571398	7.93154195662979	4.05258755305176	4.02737812072776	8.13537094817876
MET	6.60319088021898	7.52914558231353	6.3114505259302	7.37177353804195	11.0883546134961	11.3457668459099	11.2554291891127	11.2890069844942	12.9738390820061	12.981388215032	12.977001846105	12.9440189151415	14.7072408235727	14.8497793093897	14.8537145963781	15.0501810451735	12.506176675299	13.415531444888	12.7877575555226	13.0254333336665	12.4548993424401	12.317569963313	12.399113573453	12.483820729484	11.3602626399558	11.2673274112019	11.5584490422502	11.4960600003499	11.4690502848544	11.370827269447	12.0466425998079	12.0113056680051	13.1078473250294	12.8115262119493	13.3386568412441	13.1087180337181	8.55021025266867	8.67989401181029	14.5718376869704	14.6770566561631	11.7734677357945	11.5709696836445	13.1190514015456	13.0290227429445	12.0961579236393	11.9302610409252	12.9898941766524	12.9505866667814	11.4710743570319
MINK1	10.5112969701345	10.8597372978454	10.5420655025854	10.9749051752135	9.2159172099744	9.74004722861907	9.3727587989433	9.51349829129511	12.0133569155302	11.6462810717693	11.897929442286	11.8243027848315	9.45764895734915	9.74001253224639	9.48768871230318	9.72577213979109	10.2482456254612	10.1080684460547	10.4697956621435	10.0386863580011	10.4371237085395	10.4773871112144	10.3875020710704	10.5805624463021	10.4570360905712	10.4778566068761	10.5340283776022	10.5106625334903	10.5214251612698	10.6263832371547	11.3329505582688	11.1749249284237	11.464932285796	11.3437590945402	11.0908998176373	10.8504125070899	10.83721447291	10.5717537387698	10.6717485878839	11.1421502093878	11.6929618452658	11.8469006543532	10.8569058823285	10.9492138782704	11.2556899715148	11.3007964683149	11.4875038709192	11.5077315427852	10.7683880455325
MLKL	7.75216530433426	8.04292328832128	7.87207748960566	8.34771194206028	9.19381574908283	9.29915961443997	8.99806791225197	9.01826379952434	10.8246729934082	10.5343045478773	10.684464275253	10.2684858242486	9.17324425402848	9.07369104513216	9.06311756302576	8.99800967684239	9.20714790891601	9.49190342109829	8.21336542911781	7.81830633161519	8.19269707467979	8.0185489480825	7.87634856533639	7.82852502433978	8.78052315532309	8.52090917227764	8.66095731417188	8.73547270008479	8.57409524332023	8.84917836580729	10.4432002484199	10.3222885683505	8.98268991902415	9.00427103162776	8.23629701914766	7.83240567576146	9.10896161974402	9.08876573247164	7.30650666340557	7.42196682611878	9.46089110696714	9.88938632428258	8.59453596390589	8.44195501574877	9.27079994336234	9.30541905876273	9.85686445556871	9.96980326757587	8.34337433936282
MST1R	9.06075231182614	9.32485381788775	9.2954678283353	9.16641653001228	3.23844808943182	1.6500683646258	3.57716493904007	4.32176336987628	12.0666675474106	12.0783038997721	12.1871986621724	12.2949850176707	11.2401578968618	11.5897133023481	11.4089875404069	11.3586904286831	4.27378965310578	4.08136858546263	2.54433560347701	3.99663890072713	6.83249678972557	6.70426953151249	6.313645479541	6.5784288781183	9.06180195639634	8.62487488000939	9.24838039939183	8.84527306230158	9.08239375960672	8.531147710189	9.90136575819609	9.68748350378593	11.573090911195	11.3033205479302	11.5686234500119	10.8668201371375	12.0114476286904	11.7883084380805	13.358002469191	13.267297004242	11.9116366802308	11.7205898416398	11.8059120131464	11.4611196967268	12.3156121651289	12.1820252716555	12.2803178876688	12.1794781900752	6.07687605821347
MTOR	11.8520777101999	12.1208164549464	11.7987584898332	11.9227725759503	10.4872604372406	10.1618849048298	10.539355681355	10.1961707550777	11.3712762453129	11.2250511814929	11.4285182092845	11.3333338907907	10.5214138386736	10.5412142268147	10.6376214071849	10.670803653106	10.4603296355721	10.9372642284529	10.8833488099809	10.635450352354	10.0782503482454	9.9224763005958	9.98905253360822	9.84554448843078	10.5483348510927	10.5670814048825	10.8032656807693	10.6445749909488	10.6584366440429	10.6206483310313	10.7148382651438	10.3786610824338	9.97025526799255	9.74276342134693	10.9205144866224	10.6990732143327	10.7113789349828	10.4391811905009	10.5173584431786	10.2482552779994	10.4724269266617	10.1952803920183	10.7169411921824	10.5862309075961	10.9171176539949	10.7482379334254	10.6225197085543	10.6037731547645	10.4237197399483
MUSK	0	0	0	0	0	0	0	0	0	0	0	0	0	3.08193857760951	0.847393373805803	2.46880738451729	0	0	0	0	3.10986799689595	3.70977679537385	1.79920115699722	3.86712670283288	2.9638896854779	1.36155062113188	1.50776777132376	0.869447397585395	0.586380827777095	1.24301459365817	0	0	0.631148335913609	0	0	0	0	0	0	0.759805794107002	0	0	0	0	0	0	0	0	3.43454720572503
MYLK	4.29941627606855	3.95913962224332	4.38221378170922	5.39518312193353	9.38020022074723	9.10527686723546	8.95844650766126	9.18980553348783	2.05319032664743	2.24709987645894	0.86222497814271	2.92841576611757	5.91359129682003	6.09828806166451	6.28035741322454	6.54259887119766	11.42735432251	10.7141067511662	9.67397498942761	9.50249450971609	12.1735990836934	11.8309065226216	11.9550200172226	12.0011898120481	9.80380004904477	9.76739697767228	9.71825957741088	9.93491446404364	9.664241450657	9.98313555276659	2.0885189954007	1.63694430884321	5.06087056915477	5.23756626091973	8.24832998322901	7.64748904752395	6.83478309777557	6.97680730854362	6.57560414099192	6.44145582993407	4.67975816394428	4.71616123531677	6.71627251307815	7.26470984430662	1.04112516681759	0.873162240859072	5.76922459108097	5.96167444163841	11.2768388593018
MYLK2	3.21828810913347	2.81530251775523	3.6906480157539	4.17688821136851	3.49132466081485	4.1673705985473	3.6626997347096	2.81530251775523	5.9122731404556	5.53145818958691	5.36015863272421	5.87956267589767	2.92345183664167	2.81530251775523	3.50972281601696	3.90883898413328	2.8307738786371	2.81530251775523	4.27552102632577	4.71219116726808	3.80489624021612	3.820367601098	4.19864520879861	5.77805623655635	6.06080518497571	5.11514218127826	6.11305014012858	5.57844652760435	5.82435464060112	4.7159672511405	5.13576799181699	5.37248022266664	4.80173123977523	4.78001441208139	4.1013579173633	2.81530251775523	5.38636975269574	5.05514747996695	5.45305353648169	6.139020572887	5.33237201718128	6.08409096350069	4.85189396719528	5.79951496403987	4.91123034647878	4.41179096836296	3.80683737528515	4.45127141949235	5.07494676118985
MYO3A	1.25366850438937	0.594957710616193	1.99204931113742	0.594957710616193	0	0.594957710616193	0	0.594957710616193	1.53113755027372	0.594957710616193	0	0.594957710616193	2.10208553959626	0.594957710616193	0.847393373805803	0.594957710616193	7.72759518649432	0.594957710616193	7.65178738960705	0.594957710616193	0	0.594957710616193	0	0.594957710616193	5.74731797151783	0.594957710616193	6.11305014012858	0.594957710616193	5.88682191096239	0.594957710616193	0	0.594957710616193	0	0.594957710616193	0.589898993226228	0.594957710616193	0	0.594957710616193	0.600016428006159	0.594957710616193	0.665781254184089	0.594957710616193	0.609753192307462	0.594957710616193	0	0.594957710616193	0	0.594957710616193	0
MYO3B	10.5630446622842	10.4823613135444	10.4467777682662	10.5401745317756	6.04639225239431	6.45987027110595	6.08894597982294	6.55668684904252	0.70491218699428	0	0	0	3.8250918658536	5.1737281343177	4.01664748705287	3.46967426407512	2.02051229251433	4.49784093509834	2.95731141332061	2.19101531321902	5.63956298720803	6.33017742407947	5.85913261793793	6.39719250034263	7.20210728689266	7.01271279288492	7.40943813559274	7.44199363043491	7.26631799821969	7.13749850044139	0	0	0.631148335913609	1.13821177673588	2.91969050969069	2.91181494135501	6.44824650409964	5.88420295098428	4.25177088586331	3.4404499495605	2.3519081081051	2.70886813708941	0	0.602571602583063	5.00925947975171	4.93443878628776	0	0.612230091391794	6.07687605821347
NEK1	9.91584270364692	9.7253946603717	9.71050112157463	9.7398826155574	9.15925525886436	9.18222208419359	8.94783640623804	9.0264082071122	8.16827436376515	7.81478259889643	8.13708855454494	8.13484657437759	7.41172619982901	7.86021392034627	7.41987292378629	7.4901694985722	9.79129655267868	8.18163890944456	9.13358855166332	8.61303045157108	8.79844812328636	9.08706985829357	8.7204834504933	9.28262948543669	8.84240682378747	8.37565595446284	8.65656973340027	8.65881171356762	8.914135064215	8.32708638420875	8.30629827413205	8.03068006186393	7.75207780071618	7.58183799721715	8.82690372892258	8.47507949046506	8.55021025266867	8.05445764804293	7.37085381299813	6.94705472355954	8.43387395960602	8.14504778226095	7.80750437653285	7.28707971557319	8.8257604202526	8.37614153383679	7.58320529381177	7.67463799468156	9.08146829479498
NEK3	8.40138469126531	8.92956785768239	8.34256870800372	8.87275043046973	9.60675105692569	9.9985309219826	9.52470292154589	9.65770852624725	10.3493520360811	9.92820146612367	10.1787407818087	10.1604761507418	4.42078104985554	3.32452918185427	4.64255224258299	5.11100851934679	10.1133967805203	8.65675149269318	9.12861403188692	8.79031503651645	4.02379399168474	4.70338340110755	4.49157822180768	3.46603013697437	8.77119451828441	9.3209060181503	8.91350258169118	9.28124381926429	8.67135190524054	9.23761079237073	9.9716053437272	9.80541923563374	9.4861923855311	10.0163449585019	8.86803689704217	9.03081209982382	10.6414591317118	10.4089126900242	7.47070741880823	7.89886714678516	10.3298352292659	10.9473402943067	7.58843969968703	7.95856083867581	8.19976777723443	8.41271817830436	9.76676701935769	10.005960770823	8.59594537040878
NEK4	11.6365775175168	12.0719182209499	11.3817106994281	12.0666006565614	12.2225523113784	11.735534684827	12.0249165120355	11.7894020378886	12.3263930762721	11.9645206357922	12.1798427749774	12.2447095746011	12.1279718195093	11.880285406781	12.0474694301872	12.4296660336668	10.899561112304	13.86958348801	11.3283378337343	12.1011631495033	11.6875819382703	11.8204375122456	11.7174876952732	11.9414851598415	11.6695830283817	11.4936806412723	11.9566599064826	11.6694044664545	11.7773887988885	11.5941136780052	12.8545116147277	12.5882567703505	11.4699651214701	11.376329800707	12.4808329570163	11.9573471863181	12.5413843856763	12.3840379909425	11.5831152437137	11.2301266910298	11.6847613509899	11.3423660465604	12.2928881717471	11.9122525922804	12.2212836766903	11.8136619938318	12.4910353172533	12.0455620929948	11.5612749444938
NEK5	4.65696658947633	3.40603116723566	4.07747847881773	3.38143096812926	2.54141339090573	2.16097453482058	0.789955484095485	2.25444986728118	5.49515728654322	4.73128277869059	5.75914464213346	5.40076946842918	1.21245620822376	1.33202699185402	1.76457607637329	1.33202699185402	0	1.33202699185402	0	1.33202699185402	0	1.33202699185402	0.869285692997183	1.33202699185402	2.9638896854779	3.84522372578345	3.79762306396139	3.13148277157729	3.25173145454329	3.2326917252393	5.04391047190467	2.59257780775501	3.20663687792585	3.93630190845882	6.01452963740689	6.55484381883749	5.59224504851018	5.1038887282143	1.34891307830225	1.33202699185402	6.47515087606007	6.82314673165133	4.95335340429308	4.31623943813866	4.50370204039529	3.66777521771357	4.05258755305176	2.96799589359114	1.06364810846241
NEK8	9.1121878174036	9.50506456538038	9.39028450501457	9.50460083311946	6.93952236473449	6.71007525968397	7.10147094401367	6.62095912399592	9.32871151863516	9.13429127357858	9.21217032392331	9.11153123269597	9.85140777164897	10.0274525893329	10.0617683598273	9.86880543050708	9.13445348616236	8.36717254206613	8.29555752118867	8.18219269654907	7.85021423587153	7.15843281832906	7.76560536505757	7.48968603756713	8.30197134780648	8.58280389078826	8.51832496375203	8.70194755286014	8.23785638009762	8.6395254574157	7.49989016271708	7.44991930289663	8.36032908563867	8.44249915202999	7.86018529755124	7.79511378288201	8.89762943423773	8.67596660863234	8.12668519944912	8.512345428545	9.49997470830797	9.97029061292455	9.45888537919507	9.65717626430397	8.68267820255211	8.90068133306121	8.26529386684059	8.16823365026597	7.53329501618581
NEK9	10.1297258368671	10.3315839279965	10.000626889636	9.85545333539236	10.066894445679	10.2749548867394	10.1526308107444	10.1341564976489	10.2476043164747	10.4685792654896	10.3930800149016	10.3070237358141	9.31276365540076	9.82197712244222	9.5381901023743	9.58038853603473	10.4461724089105	10.8517575708748	10.7601005026767	10.9814518418111	10.2812595764294	10.2789051593543	10.2974886307876	10.3304258050545	9.60181353143406	9.75998510090774	9.67227344595826	9.45475443080701	9.6994739763013	9.64660395780472	9.74880312976254	9.66631580053767	9.74797099822073	9.45472927589879	10.2095034163426	9.76756974193441	11.1005007079978	11.1142108393386	9.84635762121752	9.96874780028867	9.97208492012347	9.97443933719854	9.24042369825259	9.12483848720323	10.6646119765353	10.6775753958197	9.45895701368439	9.51669701792074	10.2473273945903
NPR1	0.758929839157168	0	1.99204931113742	0.682409981166668	0	0	0	0	0.70491218699428	0	0.86222497814271	0	1.21245620822376	0	0	0.414360753931436	6.77522681635775	7.28227003595077	7.1213789105107	7.75944842420122	4.90715682643375	5.74020911099001	4.54364878919979	5.49792711956862	7.98441843468014	8.76933834179441	8.11022449871454	8.63395122271569	8.12576908140769	8.74396832011072	0	0	0.631148335913609	0.108120389254116	0	1.46071276669238	4.38061569988423	4.76202483041893	0	1.23655577201189	0	0	2.87026163798386	2.82790833987839	6.65771314788436	7.32858817046237	0.603880670142135	0	2.42245941017843
NPR2	5.8692667751581	3.72081578896172	6.03394478562757	7.09098815030335	6.8668854184656	8.4411186899645	6.47915867094079	7.7255025589193	7.83172754554224	6.75152176423037	7.47954757737596	7.26472617412784	5.59763420301635	4.19054116244629	4.49695269261057	2.6710603171956	7.73796283254566	7.19267433776501	7.91131024243615	7.85744969898946	9.58375375577518	11.9502831100003	9.16060239771467	12.210298493752	7.70368584390893	9.82349823177852	7.92927878893425	9.97596342383379	7.68722473369318	10.1189667627817	7.98056248824409	6.19073302154722	5.45306279957271	5.58419517629764	7.96598447590676	8.01984501935345	6.67103183638037	5.30631512745608	6.64415760384135	6.81170027214385	7.27280618987039	6.79963617533303	7.38101864327981	6.62685277980709	7.21497528728096	8.36040388672546	6.9010382888505	6.01226365940985	8.94771015900257
NRBP1	11.3259320732642	11.3453775473609	11.0887419791272	11.359900813759	12.9432222781343	12.6231884267401	12.6342064131053	12.4748215597595	11.9543403432078	11.6258942109781	11.6904661373339	11.5270429638213	12.1279718195093	12.1811698733982	12.0318585144603	11.9972275753314	12.371992234946	12.3399886166164	12.4484701024083	12.6447921976381	13.1243414087087	12.8625468238388	12.769625700219	12.8219746885851	12.4904917421283	12.2898516128819	12.4572940174401	12.3111105971599	12.4823876678762	12.2542838638007	12.8363373215554	12.6879081509583	12.1856939464376	12.181183313325	12.5686258920359	12.2091660153628	12.2631016794999	12.1106533490888	12.6561774877993	12.738340539435	11.2756828312167	11.2516057299974	12.0421384852979	11.8632627211793	12.2137532592044	12.1501950529793	12.024139208132	11.9657768381434	13.5788951259889
NRBP2	6.38155943250125	5.84428761600699	5.87221285784293	6.00734928139857	6.38490873090534	6.8013458446852	5.85458534191016	6.04307062918335	5.45427758504545	4.82694702650306	5.03982920895094	5.01011436000165	4.80761379517534	3.87197434363748	5.176597027675	5.4320130579122	6.51079916685538	5.52894998360404	5.53710676358142	4.63474703972794	5.04696031406367	5.12477153832329	5.12503469639949	5.27662407977192	6.08510089147698	6.25585584818909	5.66618337687057	5.69049374497618	6.25212246793521	6.2278120998296	6.20266933753543	6.25650490454896	5.01263328428371	5.75989837376137	5.79585180052825	5.63800006271337	5.07303893683884	4.39690850335743	5.25296190581034	5.54185937430202	3.85676901759175	3.69256155681133	5.11536125010256	4.93006664814385	5.84784684292102	5.66222852340334	5.72737360713764	4.9506324692113	5.58132242040697
NRK	0	0	0	0	0	0	0	0	0	0	0	0	3.35349662203785	4.60501916174092	4.01664748705287	4.42030511827145	4.3835183344723	0	1.96348766382476	1.24003701038797	0	0	0	0	5.26349865811575	5.27316866373894	5.43979039670949	5.19217080292416	5.34399600030395	4.37992773771914	0	0	0	0	0	0	0	0	0	0	0	0	0	0	0	0	0	0	0
NTRK1	11.1555909735719	11.6218252124292	11.255594551082	11.7252871951206	11.200490083699	11.4992226282966	11.0410718180205	11.4911043505199	12.4291864330368	2.26749743731985	12.1330644031687	1.5442803493456	0	1.45838004381445	0.847393373805803	0.507210548629482	3.54849511144079	0.507210548629482	1.55255302426575	3.47257550640928	5.14358369433176	4.97629649124116	5.15881545914629	4.4821891630046	6.39793173600176	6.33302749754525	6.15097568004439	6.44663219791018	6.35292687783653	6.73244697421138	3.9161728404666	0.507210548629482	1.90457521886182	0.507210548629482	5.68689648540618	5.75180072386268	2.99981058560098	3.70752948978905	2.62230682699829	3.83092860376126	0	0.507210548629482	2.97048109340268	2.41992669954409	3.53335395977097	2.84295877448903	0.603880670142135	1.27499586290359	9.74833664878472
NTRK2	0	0	0	0	1.48959250530008	0	1.29750969720666	0	2.4357134243779	5.71997140424915	0	5.94966413515667	0	0	0	0	0	0	0	0	1.71804846236479	0	0	0	0.647870684413503	0	1.50776777132376	0	1.81039248876395	0.780499371630563	0	0.301266845956526	0	2.70487571156727	0	0	0.66288526232232	4.84942433306709	4.97399213625201	7.01145008228845	0	0	0	0.295611603437767	0	3.32607330223846	0.603880670142135	4.96908238681017	0
NTRK3	0	2.40073348339239	0	3.38101304694729	0	0	0	2.19572000394874	0	0	0	0	0	0	0	0	0	0	0	1.24003701038797	0	0	0	1.70724589401589	0	4.31000164632988	0	4.64281281933321	0	4.42652574430176	0	0	0	0	0	0	0	0	0	0	0	0	0	0	0	0	0	0	0
OBSCN	8.9859093980347	1.56422088670123	9.20615307158434	2.03282522349359	6.74247778085383	6.93744596553269	6.53693348358699	7.09924318898148	1.53113755027372	1.67312076007803	1.78806719022836	2.18807778296123	2.30799815570256	1.10088610088107	3.50972281601696	1.51248057427017	0	0	0	1.0633367216988	0	0.541161077443814	2.10669432673762	0	6.72612244116338	6.19589709419821	6.86466095132516	6.29891169042355	6.52776662381801	6.3857834140137	1.39317246431117	1.76554682813801	9.86211444293427	1.66962659469519	5.1842761498191	5.67508669042637	8.72145289817355	4.79936209780857	6.4704514598205	0.367230316575864	2.50878789562631	4.13176467206154	6.04927719146938	2.258444573768	9.61919329189292	5.20729808478641	7.33179599374612	0	5.73687798902431
OXSR1	7.31760970144478	7.4780871137433	6.95525879522756	7.56547034723844	7.18035694970673	7.09070122453976	6.82361245943054	6.95521594309285	7.21975593247031	7.23999843825923	7.01570307585294	7.21470535629773	6.88559055201544	6.82867723785684	6.7018662051077	6.98118256647659	5.17627095913587	6.7394127437453	6.75890747332382	6.59845036008858	6.70107748944233	6.87246804171652	6.64689686003571	6.81712672747181	6.8588680591953	7.03097402058542	7.12816803779944	7.19571862541565	7.11796232406025	7.11121418705888	6.65480949603418	6.33267538031553	6.94055438138808	7.03834856093654	6.74254101185438	6.30159399729563	7.32396542195234	7.00433000433658	7.37085381299813	7.23873025492288	6.20392475082003	6.31141934246328	6.82065894573418	6.59583720012398	7.09730955144433	6.66620412993706	6.89474993864839	6.89037562672402	7.24268845839024
PAK1	8.77412886468669	8.59503628113873	8.2932037643598	8.5124977137508	11.0213290161832	10.9231900887928	10.7802689997916	10.6837785366496	11.5619217901303	11.5279481143076	11.4229425241398	11.4237446499714	12.3350730904234	12.4462648754065	12.3040767545565	12.3207998117623	10.0523990438979	9.33986671667237	10.160603974342	10.1405499513556	10.1526934514463	10.1327863920151	9.93524604607794	10.1465772972847	10.7030242647861	10.6996998553763	10.8254225870201	10.7921601799102	10.7440289324764	10.7366767819988	11.4727169968595	11.3876531141571	12.0023618052338	11.9702997931378	11.3501437629367	10.8074905414463	8.59224112249866	8.47408276901675	9.44444537901957	9.56553856412986	11.8955162875822	11.7814019850234	10.6664745386256	10.6031412383688	11.0533330350815	10.8861182393636	11.5213180364379	11.6020025154562	10.4191321687016
PAK2	13.3479061032648	13.1571142571797	13.3068029717197	13.1571142571797	13.1764616730743	13.1571142571797	13.0885589016944	13.1571142571797	13.1709179428065	13.1571142571797	13.2116304971045	13.1571142571797	12.9979255484494	13.1571142571797	12.9522927010428	13.1571142571797	12.421475110239	13.1571142571797	12.801106787062	13.1571142571797	12.8751101478253	13.1571142571797	12.6601883173435	13.1571142571797	12.681985885213	13.1571142571797	12.8283657427047	13.1571142571797	12.7441362504774	13.1571142571797	12.7238236636288	13.1571142571797	13.4417469096107	13.1571142571797	12.7453332065905	13.1571142571797	13.1719766307354	13.1571142571797	13.4647863668476	13.1571142571797	13.7756341411319	13.1571142571797	13.5460679322553	13.1571142571797	12.8172893875839	13.1571142571797	12.8879196117931	13.1571142571797	12.9006111636161
PAK3	0	0	0	0	2.93162389218593	4.691782484009	1.96941187463711	4.4910253534389	0	0	0	1.03706980071612	0	1.51948084525069	0.847393373805803	0	4.58072364336972	7.25347753011032	3.54020927412362	5.43374143763645	3.34477782354656	5.4021899183098	3.33547472841684	5.34496878581836	5.97239575942197	7.62925697728142	5.93610637774121	7.60981626006596	5.57401705154121	7.22876995053161	0	0	0	0.787296101700733	0	0	0	0	0	0	0	0	0	0	0	0	0	0	3.69958643411701
PAK6	4.24778378838025	4.25299972556717	3.89698972235446	4.59528162866048	7.2955301528561	7.16169587136911	7.46510995734641	7.82728600726314	9.10928158045648	8.97572922765627	8.96071595192327	9.35823957074722	9.39127582318935	9.54767109682526	9.22409243490289	9.54438332596945	0	2.50456096842286	3.86131068501538	3.64570994336457	4.53205534686109	4.60649694899785	4.642469853035	4.63725391584808	5.91933202321487	5.79565029199421	5.43979039670949	5.66233176749021	5.61887402296945	6.17471829563504	9.49931403756026	9.44686817992518	9.46506294177409	9.45392182168064	9.73584088153163	9.70788339211937	8.04781703877185	7.68328726377789	9.10125363647766	8.95294229563089	9.45728498425937	9.590743365777	5.81326309844778	5.7194758507685	9.63367451684701	9.61078324606295	10.076258747476	10.007529177925	7.58335964936955
PAK7	0	0	0	0	0	0	0	0	0	0	0	0	0	0	0	0	0	0	0	0	0	3.17891733646408	0.869285692997183	2.73626320350672	1.09336265142867	3.26796522291185	1.15648163461256	2.76314400984912	0	2.69325364179293	0	0	0	0	1.81791251428611	4.02969660794426	0	0	0	0	0	0	0	0	0	0	0.603880670142135	0	0
PAN3	9.03051571613013	9.1381018068571	8.97240393625311	9.28312898105514	9.43273012174434	9.10515953336956	9.35520117292448	9.10597399073067	9.79048502927087	8.9511351904774	9.54471294811637	9.16991386615038	9.11445468300623	9.26457512507455	9.23370081392989	9.26246204992856	11.8858420057804	10.3724900219866	10.4549685946499	9.89753327393666	8.70126194446104	8.71776373214114	8.45076572660571	8.5614362502081	8.92884600820127	9.39408489220682	9.18124032118012	8.92356301993835	8.93202005124778	9.15223288337829	9.3610369304094	8.97526266953076	10.327761078772	10.46296534729	9.37668054853598	9.08778750773455	9.71674610525483	9.5766350766573	9.59922889994578	9.56852531094898	11.1300245478532	10.7209001863446	10.2234487947831	10.0102610970456	9.8811129596947	9.89358474474844	9.04460267163087	9.38146684902246	9.182374201907
PASK	5.18205579968463	5.4457385373238	4.23787723508857	5.46180561203771	5.34972345104777	5.04542613292496	5.22693447617628	5.22116535831922	5.55438371360667	5.66515844541052	5.38860232399952	5.86001135798222	4.23141679771255	4.82131010066867	4.64255224258299	4.95918634765724	8.7703737359205	7.42550989764258	7.00676489958361	6.76631019549341	2.82912473565571	3.91787009171391	3.91216022417065	4.04813707280496	5.79228213191917	5.52814618846039	5.41921749203763	5.55569202105226	5.25206661536714	5.5989010245603	6.78818261182464	6.63885687825771	6.06297812535316	6.48035064522936	6.17442504444258	5.69824749652515	5.5389469912106	5.89955250233386	6.07744946494045	6.31630713935972	5.71714413483244	5.98083205310592	6.23200326063347	6.37949224631929	5.95012628767133	6.07433906341003	6.28411197047392	6.26163410691315	4.76367966078065
PDGFRA	0	0	1.99204931113742	2.86570737275279	7.01541338210932	6.84128196841417	7.20489625986415	7.13904307325432	3.83096050942209	4.04950765453028	1.39817488297521	0.757364952484998	3.04356332975629	0	2.53492887791679	0	7.38906487564537	9.28393463019061	8.20393707827225	8.99811928878049	14.3374681410877	14.2481995640998	14.3863249252347	14.5430450274228	10.5934939159982	10.5888270304985	10.9654723326707	10.8540997488087	10.758300714666	10.6487169470661	1.89177963338357	2.09536681859323	6.14358231870907	5.96368237754186	0.589898993226228	1.15519815338038	1.73681406463653	0.523268022672929	0.600016428006159	0.480100945875879	0	0.556466455177514	3.15217886199671	1.87619532796324	0	0.464187359902005	5.78290940972978	6.04941704375629	12.6700336804349
PDGFRB	1.62138597410517	2.57975510413667	2.31344579894122	2.22842559701952	5.86434436418658	4.15642895415646	6.40662897449428	4.1987257753811	2.73777522539277	3.78100204274958	3.19824219450559	3.0493534765025	1.21245620822376	0.179021620744282	0.847393373805803	0.179021620744282	0	0.179021620744282	0.975761403837817	0.179021620744282	11.582343003456	11.9577290608331	11.3882989955787	11.9031924318021	9.02302850907807	9.37685296044898	8.87813731569148	9.39518401942001	9.01826306523029	9.5209249278202	0	0.179021620744282	4.65231903389297	3.91662475315	3.18305162980414	1.88898264239463	3.78987610492657	2.81427643100477	1.34891307830225	1.43393328022394	5.33237201718128	6.04512179443502	2.38072529978436	1.79908234539813	5.24884287965908	6.02886527132899	4.57719691033096	3.41656213840522	10.6867699373327
PEAK1	10.5716010329781	10.7853617990533	10.6413445442778	10.8217255385853	10.7096823494465	10.5323195885489	10.6952848367934	10.320111000101	9.81289094197732	9.55644126439313	9.83817144069884	9.57155398276564	9.12810506444095	9.17849730627468	9.11602750980378	8.89837656262352	9.49077150944418	11.927446005318	10.0622892409594	10.9435832727962	12.1906605099257	12.248614213672	11.8422743021692	11.8784820650967	10.573776391224	10.7303376667371	10.7752087609151	10.6873850419802	10.641325796702	10.6970318571392	10.0183619845184	9.82223036054808	10.6440322878983	9.8963567688133	10.5170835477177	10.2033934465058	9.68745107114657	9.73671822119726	8.66297208264332	8.36036135405354	10.6810829820914	10.0616518268925	9.58675961539924	9.31939889312589	9.87543748969242	9.71887581792045	9.67342366791808	9.47232934181723	11.5643943793543
PHKG1	3.89187582824155	3.40178593653156	3.16049714229257	4.76337163014484	3.56664212877131	3.40178593653156	3.38919155802522	3.40178593653156	3.83096050942209	3.40178593653156	3.89755746720245	3.40178593653156	2.92345183664167	3.40178593653156	3.03443132112509	3.40178593653156	5.80815361451686	3.40178593653156	4.65345972381661	3.40178593653156	6.75304961230221	11.8753942086724	6.54838914701013	11.725592752673	4.17037518766804	5.91498267046098	4.45254490392399	6.16492994638068	4.32596665673914	7.52305932748033	4.43316280220206	3.40178593653156	3.20663687792585	5.36649783085772	1.81791251428611	3.40178593653156	4.06588563965861	3.40178593653156	3.56442821060148	3.40178593653156	2.89737566880908	3.40178593653156	4.06866598202954	4.6543145259152	4.8856457396773	3.40178593653156	4.182165629312	4.16957125080566	5.85027276772052
PIK3R4	11.0629322592512	11.6041565334813	11.2109808956488	11.5241818092728	11.5803091428714	11.8379572886545	11.388491791526	11.4855061785235	11.8033189620667	11.7831865761622	11.554683113238	11.7831865761622	10.9903030913514	11.1009755854552	11.0739877624879	11.062165792553	12.876002490886	10.5331431199808	10.8840869371896	10.7885705037692	11.4919438439281	11.3703303584723	11.1302582808036	11.063858101948	11.0670365839243	11.3746503020707	11.0258262842698	11.3572889561907	10.9081304353143	11.1762783523156	11.5667404765422	11.4393585789434	11.3679116730928	11.4190172510582	11.2076620374877	11.3817513052074	11.0671619622846	10.871998438492	11.4224348325078	11.6198112099898	11.5968118272807	11.9656866881803	11.5345837308766	11.5464057008115	11.4816939130337	11.3244392277191	11.343716561099	11.1391887207835	10.9770714132592
PIM1	10.387037267476	10.5767853676308	10.1816912315112	10.6255396026537	7.02879287491624	6.99449871300141	6.62481488228251	7.02762381692913	4.74587533645359	5.20593777920528	5.10983806151292	5.31802268922129	6.52191385179923	6.68143828463767	6.15651289792971	6.62854458044466	0	0.0197059226521867	3.27800107885546	1.75379460199569	5.04696031406367	5.17679357395628	4.90383545836957	5.33637511971117	7.32959729584774	7.17628878951244	7.12816803779944	7.43148157974428	7.46775112953375	7.47519536159831	4.19770289045638	4.10852651192966	6.24100939985401	6.73370059454212	5.10178998941785	5.09329733690811	4.96941678462589	4.89264733265623	6.51180671737156	6.76091464832794	5.37376901953101	5.35552472087805	7.50734555931271	7.54811075284937	6.0911143537854	6.12287755694396	7.01558664370454	7.18944515360967	6.00522475957339
PKDCC	7.15193914775818	7.76694447834704	7.42407910054045	7.38714119766604	0	2.86512031659158	0	2.86512031659158	13.2625630526114	13.0991929075033	13.4002397152967	13.0323436022858	5.02749197382742	5.77855077251009	5.29879991120029	5.33392770110887	10.1312042904211	9.5383551030536	9.40032839532	9.69864056381094	9.50258343637931	9.3013803372398	9.46229366854003	9.96233205576129	10.3533289670407	10.3182011771321	10.0671688493843	10.1998925235724	10.3672872122585	10.0057958534137	8.34770577260059	8.40011067343877	11.4688482298362	11.5836858854621	3.53704362473754	2.86512031659158	4.82845657113608	5.50037512685207	7.50797356265023	8.02148188835254	3.53053129283279	6.011296376978	5.92988060923273	6.82091277920307	7.62758306657322	7.56353052627866	10.1697187319259	10.4027115485777	8.69034549333136
PKN1	12.1692192984357	12.4812098509107	11.9468568393259	12.8159080633337	11.9495739638835	11.6258308535248	11.7181379143268	12.0561234921156	10.7072560350911	10.9267693227736	10.5342304233664	11.036333313981	11.5017172222822	11.5536932745781	11.5009767447285	11.7981086351024	9.78880551409589	9.33408650960539	10.4589374027649	10.2763134068414	11.612901362142	11.5303175984742	11.2599421790089	11.8050516387597	11.1395161197502	11.0875400674543	11.2542429279235	11.470006473224	11.2536588466664	11.4384498144507	10.9894731985917	11.0838163414747	11.3179254996909	11.5714357615134	12.2255795121047	12.0012597347552	11.7694837091263	11.9984112199192	9.86722080126984	10.1803542708781	10.0459715592255	10.1718711665313	11.9919743910793	12.2323282809419	11.3528333518599	11.5591519034274	10.0797277270128	10.454434952283	12.7914778193856
PKN2	10.7670778856565	11.5448019608441	10.8947818722379	11.2762646460923	10.8080178407296	11.1692810001252	10.869546921878	10.772064687764	12.6598993059393	12.5738331501851	12.7445553183472	12.2637808103593	11.407264030132	11.8686807722653	11.4700125621571	11.9839086231489	12.1695460808229	13.0457357240855	12.293748481268	12.5892362693095	11.375329032215	11.6723575517164	11.4256343887667	11.4652840214683	11.3202050402551	11.623961990899	11.7209197576013	11.7156465301546	11.4718548561984	11.5439328196546	11.9558344463208	11.7924533694888	11.6363869461791	11.6416601736258	11.8069351827299	11.8985145740676	11.4100582736427	11.4299635200043	12.0378030805101	12.2334616376141	10.7337030478198	10.8443721227155	11.8910927471498	12.0014067726806	12.3944031647137	12.1368240295388	12.2054436565942	12.2268312525685	10.7429160290053
PKN3	5.64813975093375	5.40104104093947	4.98972208256717	5.73504657850603	3.70641744723881	3.10264951635918	3.05140884036093	2.90210687438127	0	0	0.86222497814271	0.424692514823199	4.07106065447256	2.7720315208651	3.50972281601696	3.2378289915786	2.48179428391731	2.52657150643735	4.53814167526562	2.47045110057396	0	1.21618716366906	0.869285692997183	1.66818483181054	3.15962190822806	3.18335960692391	4.41147149335494	3.93462414368145	4.09146394520551	4.52910209963354	6.49054456590365	6.93513050281503	3.28994608290255	3.2662083842067	5.55360208561264	5.75323178075909	4.16302595645584	4.38187798128956	3.36221862191931	3.51316198586923	4.50448080532618	4.90852779253089	3.06418854119202	3.1686555949878	4.96107737099726	5.08180451894416	2.50543170736895	3.49825621857798	4.02351656945243
PLK1	9.94754157093533	10.1394684936653	10.0214452132997	10.1395711416177	10.697690926281	10.4320939325322	10.8255984459754	10.4721452794025	10.3563028297677	10.0222200289649	10.3053551667018	10.1101000525247	9.56567209311365	9.40073452425944	9.43202045496003	9.26240185339937	10.2928785107664	9.28230056731352	10.1557218953347	10.110161287209	8.64185117074118	8.53835911893784	8.2999778028426	8.31023806526252	9.231937080374	9.32663347064834	9.27867425611097	9.31444976548501	9.44095622213182	9.32875434269089	9.66937780808732	9.5228153074856	9.54566787561187	9.60626908396623	9.69685798125812	9.46378929085723	9.76105796450249	9.56930052966055	9.49275187065331	9.45526775677283	9.69222461366088	9.61797806379196	7.37188477421037	7.29973528125524	9.37560559672756	9.21226017093858	10.0368253867316	10.0265651243117	10.010176644828
PLK2	1.9141586669673	3.34719945127534	0	3.34719945127534	3.23844808943182	4.69926753206742	3.1730046265779	5.22921121429372	12.0658197245339	12.7444861714594	12.2423001517166	12.3918117102821	12.6845252689942	13.2591545501362	12.9483591688822	13.1722186000847	12.0791677115405	14.6163932985163	12.0053854405822	12.6594321340146	11.069407014589	11.7409860186554	11.2730149406534	11.1914484866816	12.6915366892084	13.2098293715104	12.9627115086	12.8888123978687	12.7868389619869	12.9996007584444	6.09235525222359	7.03256910632682	8.11397671897927	8.14711379396826	11.3821682842407	11.2849462683026	10.5263644161653	10.8428220087335	12.9736738744743	12.7111289124354	7.37317857450401	7.34004149951503	12.8286327940614	12.791056793819	9.32653320863846	9.1800664614575	11.2959002632591	11.5084701027707	10.2868936249121
PLK3	5.36280733954391	5.21727938340845	5.15961011358943	5.16149861481863	4.84419209832803	4.82099964581676	4.56069382988285	4.86815879329551	4.52679439645764	4.25405603594697	4.76398886011322	4.59094571960632	4.62712404966008	4.38595919147618	4.44496026149315	4.47216083358643	4.02559511794473	5.30965926590232	4.59695259869892	5.53265801777433	3.54674019413232	3.23098837714387	3.21219299412094	3.50525989734412	4.66531992333537	4.62935980337199	3.97724111274215	4.53541402844257	4.52762820355514	4.58824108654902	4.53789250987127	4.53600400864207	3.44338801210815	2.1912399078333	4.99157278496155	5.25363979153742	4.29747508103084	3.87365232124174	4.71539687723162	5.11986396965189	2.50878789562631	3.42975011371388	6.1595433969986	5.91356295017935	4.50370204039529	4.62880656156612	4.26250607486239	4.40562119056349	3.92340916778351
PLK4	12.7845460673497	12.9212203653024	12.8017686840199	12.685209972942	12.3906636968528	12.4907661570086	12.2380359152991	12.1120316422159	12.3251536607289	12.1530522290358	11.9996849003931	11.8635898299988	12.1245709989825	11.701755036656	11.9494166204649	11.5547993677798	14.4718462012865	13.4021534768314	12.4790826694893	12.5780247431935	10.8924385752834	10.6910057092904	10.768707926	10.5177807617512	11.3502737213286	11.4372008329702	11.2185974859701	11.4392522890264	11.1469942043596	11.2424859501789	12.6429715617155	12.2756298871168	11.3561807228664	11.2692536112248	11.7648336905619	11.4329012812564	12.1775923848878	11.6683913180849	11.1459976986415	11.0043047703563	11.8593132545622	11.6800066982395	10.1638382338469	9.89520420774894	11.9310805235113	11.600804441237	12.1408219002144	11.8523177997689	11.1448344923165
PLK5	2.15742357217709	1.59183080970206	1.57789738859026	1.59183080970206	2.38374348933358	2.42077835266862	2.77234363812448	1.59183080970206	0.70491218699428	1.59183080970206	1.78806719022836	1.59183080970206	0.730017437071112	1.59183080970206	0	1.59183080970206	3.34650807933955	1.59183080970206	1.96348766382476	1.59183080970206	3.54674019413232	1.59183080970206	2.36002458118462	1.59183080970206	3.97619882543168	1.59183080970206	3.59241903088895	1.59183080970206	3.39616392829925	1.59183080970206	0	1.59183080970206	1.90457521886182	1.59183080970206	1.81791251428611	1.59183080970206	2.16975663431575	1.59183080970206	2.4961055139122	1.59183080970206	0.665781254184089	2.4280021131107	4.11319556472787	2.34995763516744	0	1.59183080970206	0.603880670142135	1.59183080970206	1.66921757838182
POMK	10.8010592741218	11.024008065186	10.6635881004322	11.0261420278481	11.1634398216259	11.0234222596034	11.0355708230668	10.9407394493485	11.6832477936506	11.6042500895439	11.6119721331517	11.6610958344579	11.2861639041564	11.2576392861762	11.2767431823658	11.5553421987846	10.6061121410593	10.5043169004937	10.8625264158388	10.9348475055786	11.1501226665673	11.0946231002112	10.9883425522252	11.1503478335362	11.0138456365531	10.9023031640889	11.2509724379901	11.2591163232673	11.099645887767	11.10065166341	11.861659316645	11.8920068426435	10.7304521553332	10.7294463796902	11.7264216864051	11.5222364318785	10.5200749507577	10.4668165835644	10.123475830608	11.0022542630974	10.3139718734749	10.4255611408127	10.9314607599456	10.7989480830721	11.4696365310878	11.4631185749627	11.5451023607525	11.5291733594802	10.5788206724719
PRKAA2	0.758929839157168	0	0	0	7.90852132829636	7.97631418029211	7.90321849504133	7.67371818380747	0.70491218699428	0	0	0.547896728259643	8.53336001447924	8.62351685512383	8.6689472018149	8.47645126302378	13.2085900890467	11.0497908578715	11.5114579090168	11.2800704004327	7.61769313931029	7.70081371470449	7.34912293478297	7.5353278792186	8.80266881271763	8.84821557325964	8.71891956830178	8.79554259532859	8.64809638326147	8.95818348123389	0	0	4.713952852554	5.10117134053184	5.95703481459807	6.17637252622973	9.38798056132147	9.39199618245468	0.600016428006159	2.22146287545886	3.73497724189849	2.02478135537504	9.67480858323165	9.75417441662796	0	0	0.603880670142135	0	7.1349080241694
PRKACA	11.7863064699443	12.2196279623427	11.8636050864242	12.4012368520292	12.4375010113702	12.1669840359024	12.1920241242525	12.4501207370529	11.4004871847787	11.340593064041	11.3066494055797	11.5104230783559	12.0820278553945	11.9375632936165	11.7509390996439	12.1372438123072	11.6908351935996	11.3808652343346	11.9089486701058	12.1965894435419	12.8436954300739	12.789179347191	12.5716564191213	12.8922597638804	11.870558648825	11.7780790419088	11.6682249451394	12.0075399079593	11.7421306390235	11.9451956307394	11.682875202295	11.9053249411097	11.6780591547856	12.0075399079593	12.4324770908174	12.4926900920538	11.8345179712253	12.0418513329397	11.8809341873439	12.1202970722284	11.4620564428925	11.7087822557727	11.8044276282103	12.1246796384057	12.2163212208832	12.2324777835511	11.2833183416941	11.4906205853842	12.5450713047686
PRKCA	11.0842479361748	10.750815319087	11.1498957148232	10.6830927271122	9.83714131158712	9.6836753273398	9.79477112212403	9.54118280157378	10.8563972460074	10.5377775689668	10.5734744162904	10.6709798521949	10.0256103668139	9.90906270034767	10.1415157848251	9.76263244390596	13.307183419633	12.0627383327781	12.7662986383791	12.283474442906	12.3984986872702	11.9689392934364	12.3997758959587	11.8615463205882	10.6966325204087	10.6462691169655	10.6713890775631	10.7798861547108	10.6125029077513	10.6910761814796	7.3352731500659	7.11560056430096	10.7772192658909	10.752680934777	9.95725867350671	9.4099118036823	10.5263644161653	10.5040403392165	9.31375392082542	9.50497476428105	12.9362720949131	12.9585961718619	8.27745897521009	8.9461732703261	9.96596067317193	9.88224174641629	10.5956327505154	10.3833676484787	10.5992425213292
PRKCB	11.0417707164682	9.17428096148232	10.9673899632988	8.78955010022474	0	0	0	0	0	0.464857646490116	0	0	0	0.848841487631528	1.37767589527912	0.325907273861222	0	2.49074402208336	0	2.58455947318391	0.818280890920571	1.73330118588725	0	0.635301654829611	6.31818477457723	4.89281981865583	5.92155227170386	4.99004476189184	5.84966703571524	4.94828913336583	0	0	0	0.555575635509348	2.71293798412728	0.685048732969365	0	1.00174990973588	0	0	0	2.42815341520913	0	0	0	0	0	0.269667842163789	0
PRKCD	9.96563272617135	9.732430846162	9.88875738917913	10.4567749417672	10.6781887616665	10.3658053885179	10.6442820082597	10.5244476162192	10.0872352714071	10.1737703760276	10.2119487635671	10.5328305427754	11.2251523864901	11.2860032462536	11.1530806947744	11.2344514126291	10.6602635976597	9.61986709126292	10.8451945863286	10.6705562127555	8.89644787524748	8.71519074916444	8.79487850000375	8.19859239319481	10.431799799639	10.0461374393725	10.3775419483364	10.376254581864	10.4045934608082	10.0925321094452	10.6578794639493	10.4667070023338	10.9197250562118	10.9599486027598	11.2897136373008	10.8124436304529	10.9224919123108	10.5217867536869	10.7095631366308	10.4194931278245	10.6243284712142	10.6720813507894	11.7920693287435	11.5583948991359	10.2025731608969	10.6253820191821	9.98670719555347	9.99618518802616	10.1412995226541
PRKCE	1.9141586669673	3.196551791094	2.79826483519958	3.02368568728595	9.92384015571865	6.64208077232474	9.94956937372724	6.5532561625823	6.56798301069774	6.72512107996786	6.10602777925401	6.49026970384997	8.1839331740054	8.31829772532706	8.48487716364735	8.26294260029932	4.90901194179214	6.03334236637007	2.54433560347701	5.79327304101316	9.3095718122617	8.8746138710731	9.25732730200959	8.9116909486044	8.10516103960455	7.85378675838142	8.0711975915257	8.03315576416208	8.05951728336048	8.07020134286362	8.00816917796081	8.07450088761676	7.78116375465908	8.01167274231616	7.48635157694606	7.17934019474559	6.4288440064407	6.5762362493276	7.35275989509142	7.93242416845091	7.96373479584968	8.19531159825172	7.27721719566129	7.84216507988166	7.05776426184333	7.08951752065603	6.63287945975434	6.32630864223175	9.80745581722772
PRKCG	0	0	0	0	0	0	0	0	0.70491218699428	0.202918673443313	0.86222497814271	0.836666124336075	0.730017437071112	0.276417194909773	0.847393373805803	0.542762344679996	0	3.56999371935843	2.2829484305037	4.28751315319729	0	0	0	0	0	0.250167063078623	0.691146129983931	0.716704983790566	0	0.502384964127684	1.39317246431117	2.72704997852611	0	0.536824998184942	2.18141731802214	4.49287549684249	4.38061569988423	6.34853340963619	5.61362729396077	7.41109174977088	0	0	3.65213754592222	5.1317880945712	4.07617247366474	5.44574639618489	0	0	0
PRKCH	2.15742357217709	4.21336161518368	3.89698972235446	3.76203240766106	2.93162389218593	3.62817526645487	3.57716493904007	3.48964825192783	5.1040182503511	5.58063705892631	4.96624903616396	5.6538456713112	7.22744233185685	7.95683968299635	7.29327110064787	7.69292968132334	0	4.47670559194991	0	2.82737444958253	1.33720138730061	0.598987261407042	0	0.0641640364571776	4.17037518766804	4.54883578606749	4.28073146019231	4.05329271883057	4.21347471721657	4.68816116916797	0	0	4.713952852554	4.73300007114025	5.38944465102134	5.55781691106933	2.89058364423605	3.92324191225129	2.73835108894666	2.93006521957763	4.26147372357339	4.17602168007691	5.28065442991293	5.21601261011003	5.55507037189144	6.06654275461858	4.22289502720394	4.71146514711076	1.06364810846241
PRKCI	12.2322231228466	12.6720349695884	12.2655158670852	12.3656079282051	12.5919527041493	12.5451636710623	12.5567219255019	12.2967558385379	13.1864071321904	13.4724306354411	13.2980450845288	13.0917531944515	12.1965856414988	12.6231802126376	12.5220568617183	12.6974017117267	13.3364748654095	14.983051611624	12.7503972063672	13.2952157956645	11.6741655101929	12.2331461741121	11.7406769460209	11.7096220321145	11.7890181496227	11.9476607948426	11.7264251060537	11.6856147711475	11.7701572235633	11.869499086186	12.2552650950854	12.4771815772788	12.7398042035261	12.9478618193162	11.2750846233253	11.1556259582267	12.4809943618701	12.7250627541669	12.5288844243389	12.3874308480029	12.4779075510788	12.5089624649851	11.930897010914	12.1215509862899	12.3037379295747	12.2277104394149	11.9290710601759	12.0863470955214	12.46220530653
PRKCQ	10.7549927470128	11.0244541509236	10.6967548162402	11.1465529091977	9.48341436444332	9.75400437046374	9.64780772679371	9.56474190048554	8.04635461214246	8.19423422772759	7.97771944836938	8.23612387279958	0	1.42387301966981	2.06935454568941	1.20612989637704	0	0	0	0.737789888279516	0.818280890920571	1.08946487904283	0	0	8.77119451828441	9.11145332559415	8.79873418805615	9.10355119897243	8.70641329923379	8.90791208877027	8.61240223627106	8.66267348684189	0	0	6.16429938070466	5.81851398421123	8.20149979286501	8.10958522588964	3.28798566430082	2.71795157330696	8.35596729727166	8.47162378644837	8.99184547115058	8.98949571913196	7.28514676272937	7.70312535316433	0	0	8.76455218315112
PRKD1	0.758929839157168	0.801965138373166	0	1.02009438040774	0	0	0	0	0	0	0	0	4.73810341807478	5.59671120489685	4.77479527979095	5.64256279149219	0	3.41399909385874	3.54020927412362	4.31300069211693	2.82912473565571	2.78608943643971	2.92866701817365	3.13548620097762	4.78879711244759	5.46182904747268	4.84073792775956	5.9813013499805	4.32596665673914	5.83067893351189	0	0	2.27547824567011	2.5764792038703	0	0	0	0	0	0	0	0	2.05519175508531	3.85298795811311	5.38289303919771	6.12315843369433	0	0	0
PRKD3	10.824378805762	10.9434144380706	10.6776460782187	11.0625012992451	0.680503345534523	0	1.29750969720666	1.78364227482658	11.2087346702618	11.1351040405706	10.9620957703568	11.0442579733616	10.5565406676363	10.3910401098781	10.4914972593212	10.5310008313797	13.2160258943267	11.1317758761428	11.3223595093464	11.0432728511428	11.8862526133746	11.8564524626532	11.6489426932417	11.7774236159125	11.83831467984	11.8681148305614	11.6539885013575	12.112400715021	11.6729129242637	11.9680718607585	10.0983144348693	10.3101549628734	12.2452888775364	12.7310045063556	9.69069817276896	9.75130016343949	12.6202134182792	12.666996691159	10.6092953789631	11.1130717458876	10.746071037699	11.1394561354687	11.0510895851567	11.5934380945854	11.3728252660465	11.6506233360026	10.4806773737689	10.6513321273143	10.6163766615699
PRKDC	7.98678485312748	8.25605360793275	7.96097529748712	8.28015878421471	6.91811268128783	6.94252686083999	7.22612609790963	6.83127934346033	6.86168640249389	6.93029230390705	6.61945590229765	6.7834902266738	6.66923725999311	6.75788825444359	6.5866208111366	6.83895815176035	6.53478300884886	8.59863416018051	6.77172758558123	6.84650257707196	6.28713358135994	6.66221422919053	6.05123937209944	6.59455376921397	6.90736328745839	6.83985586016545	6.58882975145364	6.79154138500432	7.01544515646733	6.72684654273587	7.22978965072976	7.13921266594225	6.64864246118052	6.32938358693213	7.38971006254743	6.95251680609398	6.99508128801495	6.83581421493957	6.72374921588883	6.31368833691396	7.35262007769293	6.85615302834666	5.70104492410747	5.6766307445553	7.66566209438212	7.27751080326501	6.81707083388946	6.86687347096111	6.23139978631952
PRKG1	0	0	0	0	0	0	0	0	0.70491218699428	0	0	0	0	0	0	0.209220268382314	5.23600808801724	7.24301084089326	4.65345972381661	7.25064555128421	4.71089009509213	6.79041963293282	4.26218361628539	6.45513522472288	0.647870684413503	3.5141943192673	2.02603102968918	3.40071070492482	1.32448008049579	3.75627802905361	0	0	0.631148335913609	2.08207031004908	1.33080165563012	2.0656450040215	0	0	0	0	0	4.39839540284894	0	0	0	1.78511600048923	0	0	3.81583399591582
PRKG2	5.09707452971361	5.02409540037735	5.3115836300163	5.73814860320464	0	2.35713555625735	0	2.35713555625735	5.20604107866332	4.67311463459637	5.36015863272421	4.73792657968033	5.02749197382742	5.72651734782948	4.44496026149315	4.49526021929562	5.29336973880589	5.64808870696813	6.45944962045532	5.55441524533294	3.54674019413232	2.35713555625735	3.55432567501074	2.35713555625735	4.21509391606472	4.10319813176241	3.51697534829239	3.76526367446342	2.91057534964876	4.70785285651816	0	2.35713555625735	4.25627932603841	4.56789356849976	5.40672685571593	4.29801635521132	3.84946426798551	3.67292504590564	4.87604344075391	4.72438808190461	7.2396018235409	7.18930186573843	3.92618443749112	3.9771962809112	2.97744619171334	3.58941299022245	2.9555711242299	3.62335723143653	0
PRKX	10.1297258368671	11.2187354177374	10.2931784883031	11.047113643309	9.4124575938413	9.44159072260003	9.46642616734838	9.40492462282134	10.100542924372	10.4370690267805	10.2704356084515	10.2223818539055	9.38844289304926	9.3783942643878	9.36190246117964	9.57920607585044	10.3798599801064	12.6456897607977	10.5228939250191	10.6840636281575	7.21995159939815	7.4896647664381	7.41350466852794	7.60180399521386	8.9815672577343	9.19449354197634	9.00780352796531	9.01785215662677	9.09964006798236	9.06743933331691	10.7511448658833	10.3556809745859	11.3931533517002	11.1381479424046	9.95285344875133	9.71078954451826	8.01240890153921	7.59824377014959	9.88935647482349	9.04402223513385	10.3370480465998	10.167402321814	11.6329609918931	11.5386774138784	9.51353819978261	9.64547123576917	9.8520039565762	9.80968202497525	8.37688044782999
PRPF4B	6.7680340064773	7.41774977440719	6.70373625544979	7.46557657395817	6.65026634280395	6.87992041842502	6.74734821921484	6.7484419757585	6.16118409362083	6.16773678925775	6.18922942779074	6.18813567124707	6.74206175773398	6.54232247536491	6.65686663366644	6.73210961750764	6.41066597674481	6.20853901634896	6.25551870354982	6.48986856975917	6.04178629174063	6.3084088230142	6.25238154476208	6.3602213681971	6.90736328745839	6.92724525395466	6.68675126516614	7.179134084084	6.57406173307671	6.91915445059084	6.21325064223274	6.39793731845111	6.56748973097852	6.69902738001183	6.76951062501199	6.70282474702251	6.23020720281497	6.23666386962357	6.7516364690195	6.65309769701814	7.0094492315827	7.07157753446642	6.69445727840876	6.8843168322667	7.01120114316985	6.71114950093342	6.93207535473053	6.67191466500396	7.12367353437976
PTK2	12.1607378786973	12.1070920176297	12.2176089766004	12.1860206318995	3.70641744723881	2.93150303748161	4.42038747968432	4.08343763298988	12.3710039185692	12.0870991330697	12.2060503859725	12.2918280297816	12.9320914499786	12.847334444707	13.0052835166809	12.9949979041512	13.6248120873109	10.7552335382967	11.8310878821444	11.6904174981426	13.1823552252325	12.587478685628	12.9272339529243	12.9273701191814	11.6205588441219	11.6788472205974	11.6152289838527	11.8222906124042	11.5590780354745	11.9041325091187	13.3486676967297	13.1814165624335	12.5537554029074	12.454795669952	12.7828379026938	12.630778718703	10.4210595875407	10.269079013392	12.1692947283327	12.2173136684834	12.3576482046418	12.3575120383846	11.9901101790753	12.0229759647668	12.2406492345315	12.3050021127228	11.7317459206158	11.8075457837614	11.4957935310318
PTK2B	2.85401840547736	3.4456727781322	4.23787723508857	3.62854787820455	1.77010817763633	2.58028401955844	0.789955484095485	2.61002958672459	0	0.714445365223225	0	0.677668992092434	0	0.653016726991739	0	0.727421759101034	0	0	0	0	0	0	1.40790547858463	0	0.647870684413503	1.75538354658732	1.79004747195331	1.74798905403204	1.32448008049579	1.93920423306209	1.39317246431117	0	0.631148335913609	1.34558793640669	0.589898993226228	0.0425928257275103	0.66288526232232	0.512045253247953	0	0.647094627196251	1.11959141076397	2.18892732970565	1.36624912078035	2.51539238633345	0	0	1.84759438622237	1.03061575940571	0
PXK	11.3204753511317	11.6611153324186	11.2817151938031	11.6001705893758	12.2296304460611	12.2204926368439	12.1595176976966	12.0362013690313	9.57621031030628	9.66881704297795	9.72979025219993	9.5910492195078	10.1182913348952	10.0956692484246	9.8178643038948	10.1084508942845	9.22936335483552	8.66920827492711	9.88632445294671	10.2266181792771	12.2202717454944	12.5835460312734	12.2199453714359	12.6387941209226	10.9862946522602	10.8421905893714	10.9870375037899	11.3451150971648	11.0144271509536	11.0587554920078	10.7337949379889	11.0585299954159	9.42876173687957	10.0058966461695	10.1896720710093	10.137742113069	11.5627812018085	11.5692204129999	9.98790126672076	10.1735371795301	9.06086412951381	9.363417570881	9.5024328893249	10.0278753522412	10.7145101681347	10.876819000297	9.80499368241572	10.3218161667676	12.4189162616848
RAF1	12.704816016592	13.0319444166869	12.8562832680274	13.1764516107061	12.4755557477739	12.3863447851004	12.5780355757539	12.3294029214765	12.5542971596633	12.6813120700203	12.6395594531456	12.7872890754747	12.9780413474835	13.1451073509671	13.0308598164921	13.1710790483114	11.5676465904164	12.1999351256539	12.2906898812941	12.2930715234012	12.678823387662	12.7488706781452	12.7670612759786	12.9060346215529	12.6075448490105	12.6577485382893	12.702198901356	12.5613456039718	12.6083399846208	12.6059583425137	12.3919415543921	12.4125916376527	11.7093696884602	11.745503087152	12.288260358983	12.0851322716559	12.0207924430319	12.0398731934722	12.6566384886254	12.6461265683515	11.5703482415583	11.6808836208	12.3100259088278	12.4287317842285	12.6454851207503	12.8137591319029	12.1533873911012	12.3899303531285	12.7027237295701
RET	1.25366850438937	1.71497235583954	0.994704412204954	1.71497235583954	5.96521356594322	1.71497235583954	5.85458534191016	1.71497235583954	0	1.71497235583954	0	1.71497235583954	11.8354907851348	1.71497235583954	11.7235822160136	1.71497235583954	13.4913820164063	8.11554566291999	12.6771211794766	7.00544415378862	2.82912473565571	3.72256332789715	1.40790547858463	1.71497235583954	8.78238166610287	5.09593349744325	8.82047005324138	4.29071497539521	8.84501947099569	4.06568965610035	1.89177963338357	1.71497235583954	0	1.71497235583954	9.23873620991033	3.65585315479351	5.30356975334447	1.71497235583954	1.02252239221107	1.71497235583954	4.50448080532618	2.55114365924818	1.0370280985719	1.71497235583954	1.04112516681759	1.71497235583954	0	1.71497235583954	5.87728159095755
RIOK1	12.8549863197549	13.162076821587	13.0857762651358	13.0503617548081	11.5152577020635	11.5280401020965	11.6438312286908	11.3584143342124	11.8844157663855	11.9352591204175	11.9525349818498	11.7953981554657	11.6035554660506	11.6301031002153	11.6757450846088	11.5874716556817	14.0750893794657	13.612070060924	12.4739437583273	12.6375367427395	11.360328212538	11.1285166611306	11.2259856932568	10.9330096089016	11.6974295611147	11.8025055938416	11.7978902377766	11.8823430085476	11.6417800241721	11.5565415963828	12.1797213256083	12.1669389255752	12.1890889950183	11.9780076907081	12.2628318814595	12.0963172036166	11.2922011131785	10.156772785068	11.4318917262714	11.4666809483502	11.9012784718187	11.6507850886967	11.4681016055919	11.2357799868227	11.8299093228396	11.5854659353908	12.1889955463714	12.1590300956023	11.1301729535855
RIOK2	7.75679015212222	7.90839988368246	7.74432612062927	8.0117322532533	6.70962422447395	6.41422560651064	6.79548368614782	6.38191859740139	7.94302861256019	7.71274434705463	7.98239256163794	7.66789142514265	7.4448273330835	7.68555761999744	7.80213315468001	7.59148028497181	8.84420911211552	9.82319899411219	8.59147817385004	8.67423119632083	6.97060619953724	6.88785317706646	7.02208236536351	6.79725370296396	6.99972133871833	7.0913091746128	7.26703809269122	7.04372281294563	7.17914711305977	6.97723171176575	8.25088498290944	8.03325549191763	6.17679444511058	5.90067519128256	7.35896463377168	6.84075442340547	7.63882378392708	7.46519574721517	6.4704514598205	6.27837303528819	7.53245815588159	7.30963797577243	6.80716948512296	6.4831829794824	7.49427570595836	7.19796907355845	7.58320529381177	7.30711080597658	5.47924389823494
RIOK3	11.3110726832468	11.3547924250301	11.2591047492182	11.5150921974767	10.0926050387936	9.95016250802093	10.0452444149432	9.98079017712573	10.5835817124034	10.338030900296	10.502861403927	10.3643194922313	10.3951491732923	10.4078930783005	10.3765039408866	10.5726521240791	10.3480648372057	10.1825280228706	9.93984224032538	9.99755865791334	10.2114590472418	10.0103739976363	10.1551633229024	10.0983812236454	9.56557811259967	9.59414303802953	9.76078249002212	9.69313157826794	9.63177932330633	9.71105230793511	9.27274449104959	9.26250592015154	9.29146752937145	9.32594302756658	9.42942281170323	9.18351218223703	9.68540862698963	9.75711033070871	9.99082920218151	9.92456028182989	9.92238228433178	9.76050051910154	9.55280996076336	9.5630485316614	9.55774594790399	9.73055096566833	9.03462769344686	9.13765530587657	10.0208136023827
RIPK1	10.831521025694	10.9028950590342	10.7384268848491	10.9639328225346	11.4343090155087	11.557563173625	11.411068593511	11.4198268125461	10.3119431027383	10.1238723764802	10.0992231108471	10.0838084996431	10.8014245993092	10.7343520309007	10.9891718388668	10.7830773738026	11.2584953587249	11.3126631082335	10.0158978048131	10.2288323323716	10.6631075546003	10.7399006151295	10.5617530974845	10.6503738360027	10.4949319466164	10.5138903392644	10.3875047681742	10.426922922331	10.4242078845313	10.4154496654962	10.9128346609253	10.9369929781393	10.9540542289066	11.0313477934068	10.971853746159	10.6733870105566	10.4332821891627	10.6097308432595	10.6116749343083	10.7456785482966	10.8376801341977	11.0885714362827	10.0546263189776	10.1300011552165	10.8346993811301	10.8870937789065	10.5975699538074	10.6165412404003	10.9661057589849
RIPK3	0	2.81191666793931	0	2.15788297823574	0	0	0	0	0	0	0	0	0	5.143887170157	0	4.91599499430747	3.7256444846534	0	1.96348766382476	0.293763325752386	0	0	0	0	0.647870684413503	3.64046324275877	0	3.34035849409463	0.586380827777095	2.99605806000097	0	0	3.11822051645839	7.67332213362384	0	0	1.11536065765591	5.56660910733781	2.84575215370379	7.26161566910576	3.60194789137151	8.45150463665066	2.64615834275479	6.6206224800246	0	0	2.9555711242299	8.12068942052104	0
ROCK1	11.3597668120168	11.5567453732769	11.4822476301266	11.425828217115	11.738046459037	11.6323324933654	11.3774648848719	11.3815873018465	11.4533077741627	11.4491853571881	11.1730172212706	11.1002456630879	11.34543016332	11.5634163228535	11.2956731201307	11.4194034023372	12.5035205841281	11.6875581241246	10.8013223845794	10.4849883734311	12.007819057464	11.7753176835628	11.7150062238885	11.6122078095254	10.903755756607	10.8125539542394	10.8913230179361	10.880465544635	10.7270558244976	10.9562876807924	11.0908584036743	11.0841249589821	10.2103739601745	10.2894918762764	10.8618084652389	11.0289848608327	10.9918958499646	11.0582979521995	11.2976415794568	11.5019444474987	9.7054585239591	9.81660599274921	10.7639574406883	10.6616253259237	11.002910727038	11.5992781324845	10.3941629613368	10.2230206375407	11.265383369637
ROCK2	11.9479628076553	12.0154865539948	11.6565041315931	11.8280206862933	11.3782489634761	11.2630600837791	11.2944764183249	11.3138137838855	12.7535652680937	12.4508067782294	12.6371536415848	12.7368736242603	11.1589549922994	11.218234533471	11.0600135246624	11.0429961689591	14.1342965798459	11.8899019243579	13.0087677808664	12.5147635787626	11.992226010198	11.7870458156115	11.6765340854299	11.630360228668	12.1677378824078	12.1240778497553	11.8704878494798	11.9236138861989	12.1642788427309	12.1812961984342	12.0416418188477	11.6546361434652	12.8404982902855	12.5180223882786	12.211358089162	11.8592776076681	13.3749135038162	13.0201628044436	13.8908225589391	13.6304202595365	13.0689031769228	12.5673935436847	13.6999736975347	13.3505293875591	12.7069209433899	12.4929004855808	12.8182964670366	12.4966509997076	11.6407581886839
ROR1	0.758929839157168	0	0	0	0	0	0	0	7.51138176022745	7.85867258209537	7.45957664878171	8.04655356072149	8.32395402944039	7.98636158957258	8.01768160424116	7.82585572532665	10.2893582560105	10.0296211436454	9.50768070293866	9.92408040028362	11.2556766408569	11.065309989056	11.0104826363024	10.8111346078544	8.91874263740028	8.87947259122014	8.80271059914725	9.0038972719025	8.86377645336382	8.80763155433731	2.41615963739868	2.85105740596187	7.88194134556383	7.91226569714483	7.23382905860514	7.08685037268588	7.80606558027809	7.88141619027051	5.55152556965391	6.14615326804806	3.45539445532513	3.28198825465399	9.46855782623432	9.43623885507386	5.99866941654577	6.81159022687599	3.37244854133141	3.55100220660905	10.4052812730439
ROR2	9.8383251398288	9.96965630251852	9.86745154489478	10.1375761483567	10.1052905292046	9.91131104374126	9.99974161429939	9.80638899716604	0	0	0	1.63418021398167	0	0	2.06935454568941	1.09353646637805	2.8307738786371	0	0.975761403837817	3.19727968907559	0	0	0	0	7.33467249321655	7.14445724743664	7.30116919202789	7.21139589125579	7.21854134259567	7.07637467031449	0	0	2.69776779953909	2.6042749166048	9.21563274435998	8.86447616548893	8.93421200749509	8.78986848650294	2.20480955606138	1.91573148445851	1.11959141076397	0	0	1.25252858938364	3.53335395977097	3.5601041886136	2.36692173333665	2.17417313105115	8.99162956020207
ROS1	1.62138597410517	5.61935584374349	0.994704412204954	5.43899854780527	0	1.7351612420507	0	0.922422875427163	2.05319032664743	3.16331346624641	0.86222497814271	2.64622669108503	2.92345183664167	7.40898793455803	2.06935454568941	8.06939994464726	0	5.08548624002006	0	4.51050212458097	10.8918591354846	0	10.7143708282972	0	6.61370875002609	1.74606257550506	6.99549051079762	3.74463954311697	6.55109986782825	1.24301459365817	0	0	2.43038653691731	0	0	0	0	0.802972870904053	0	0	3.29225270407254	6.75223483978902	0	0	0	0	1.62255397168131	0.767785314274108	9.82316747333397
RPS6KC1	10.879490523474	11.428249320936	10.7584067387971	11.2910713706239	9.32297244390251	9.32005454246675	9.27428473235562	9.2343450247412	8.55653320457595	8.55945110601171	8.34005783214479	8.31908978224341	8.92413886951392	8.95160015824129	8.6997781160566	9.05168746320119	9.96903918094704	13.1352984072603	10.5323416501709	11.1899863019889	9.75283179950615	10.0492707216763	9.63424453817159	10.060547451965	9.64023881801695	9.83402581080602	9.76588350419962	9.74711171309189	9.63724065625134	9.71900430415895	9.04292343183302	9.23149426129458	8.98581662243046	9.05438942832776	9.89049281276112	9.45610634589193	8.68919970130105	8.79944554032107	8.88538050412719	8.73075379823935	8.82752744279555	8.92418915513063	9.46962855050218	9.53926555804151	9.03660148823534	9.08724952271321	8.27501026780311	8.39905418981968	9.49946610387391
RPS6KL1	0	0.493721013698218	0	0.572426621824683	0	0.197990237265159	0	0.217342471157133	0.70491218699428	0.301683686129024	0	0.507724970793284	0	0	0	0	0	2.01101696948263	0.975761403837817	1.68671026031171	0	0	0	0	0	0	0	0	0	0	0.624976220936728	0.615272521421488	0.631148335913609	0.243607904138871	0.589898993226228	0	0.66288526232232	0	0.600016428006159	0.298508203925186	0.665781254184089	0.675484953699328	1.63412507709261	0.712027491158091	1.04112516681759	0	0	0.693636368282133	0
RYK	9.46006809425847	9.97580854751157	9.61145464904393	9.8276854955667	9.91486065530436	10.2104207584028	10.0960979791714	9.93861230158941	11.2045039883206	11.3862766686204	11.2760500002641	10.9641550031688	11.5440193304722	11.4523470696088	11.5855757260824	11.4532784597406	10.8633209902768	12.1698478900268	10.0622892409594	10.6323793948151	11.0513589758569	11.1392467936565	10.9544820222879	10.7910369246444	10.5084691350994	10.4724876616555	10.3472339136266	10.3832153870704	10.4104526824215	10.2448392874987	11.1859200013506	10.8738192029426	11.6480289936043	11.2870435740759	11.0652810732934	10.8272797068371	11.3753208693893	10.8441310269123	11.2553513503722	11.3302939329419	11.0568523465964	10.8824515408126	11.7858502524529	11.4621614191292	11.1996916631516	10.8545704164171	11.1839959292072	11.0165222634731	10.6752736668362
SBK1	0	5.41356660341412	0	5.41356660341412	5.62105275323521	6.24251414638068	5.16964498433177	6.33598947884128	7.06543863542508	6.78750423901399	6.57063846588642	7.04774681739579	7.46109738681968	8.13617164162332	7.2332286793767	7.12194362189962	8.80530098011318	7.84486682425096	9.07013911933448	7.76013713951546	2.26799055045912	5.41356660341412	3.0773838274307	5.41356660341412	7.60212120946007	7.71340626693715	7.44039543679501	7.77387886896647	7.15903912733553	7.02255982727516	6.83003425394456	5.41356660341412	5.03695352227551	5.41356660341412	8.76459440901887	7.7283094473857	6.50493582670883	5.41356660341412	7.54828179815369	6.66847826289378	4.34710542364731	6.24973790682276	7.77322642508565	7.32628275432873	7.23537495803703	6.15745881154725	2.04222227439546	5.41356660341412	5.67665314667675
SCYL1	11.8493737266102	12.4107176412123	12.1037847713901	12.1695305384652	11.6625400288819	11.7118830463523	12.019100074328	11.6567215632916	11.645726442665	11.4568320872551	11.7194466656154	11.4844215868692	12.0252559878164	12.0022755430058	12.1885283037119	11.7934100162514	10.3632130742604	10.3699584014073	10.8943812600375	10.9769293453892	12.0192715934486	11.9345034100819	12.1344534024951	11.6738222255018	11.3959035136526	11.4901257814052	11.6473701509648	11.3641293045471	11.5436505579048	11.5369052307579	12.2472428323766	12.0162403019126	11.7668457425543	11.6505922279297	11.8156548753445	11.7035114942366	11.936574858133	11.8434364285047	12.1109457199228	11.8555020476401	10.9764143057437	10.8195376246683	10.2659778676678	10.113781046846	11.6452338884949	11.5191839907575	11.5241216516704	11.3819032980796	10.4576692753542
SCYL3	9.93739203014516	10.0765672425724	9.70192900850474	9.69348477368648	10.3204863860399	10.3218019157056	10.4353390474902	10.1163690787402	10.1786941382741	9.95947317370895	10.2541036471195	10.1974817356571	9.56692550082392	9.58097900497277	9.61372126062337	9.63333574318098	8.7031763672182	9.02282178734123	9.1410183174771	9.75995390184385	8.68797271811868	8.73419964109046	8.79487850000375	8.66088386743502	9.30873908831468	9.16596971772663	9.52119097268891	9.50532575693827	9.40191914495036	9.34832517649375	8.24316099109778	7.97361760131879	10.2635137465168	10.1730705393389	9.95872409766123	9.79975975148644	9.66585981734214	9.5852788782735	9.41640878543036	9.45926422152721	10.5500938808601	10.4200739548056	11.3492252221454	11.3479096924796	9.49356455494395	9.2708958379432	9.68257829749759	9.64642329059693	9.71503867597919
SGK223	2.98592824760338	2.86465516593279	2.99071992595868	2.99272013982512	7.78780510542581	7.83079021537355	8.13413932690131	8.22724353495362	10.5044463070384	10.2816340005257	10.7496471480933	10.9224601492075	8.14417953233621	8.680043064529	8.61703065621696	8.64709911204272	9.53603348070683	9.25749107164877	9.76494505315478	9.6457960811622	2.01906648406828	0.665371318384385	1.79920115699722	1.21052431815256	9.25085326185871	9.45985545530816	9.61009913304255	9.66235343488245	9.34520702395518	9.66954778457409	8.20390828250686	7.93730470922261	10.0701159814022	10.0373150558827	9.53339222750773	9.50332200230182	11.1601803171778	11.2090297942522	10.723711918312	10.8761740799395	9.18669791685541	9.18469770298897	11.0276534845557	10.9757736548377	10.4941515846001	10.5267515626412	10.3350120712304	10.5119719749259	6.7232880951802
SIK1	5.00677242223133	3.5680434218845	5.19913048404717	3.87987364373167	6.09807986293183	6.42277224107534	6.14946315810302	5.69742639820866	8.21490851022317	7.75135949113281	8.19057006998577	7.44701622522691	8.44886249047153	8.1487762838478	8.80148417988787	8.4513917603666	2.02051229251433	2.51828795011838	4.59695259869892	4.86485848621972	5.34666573196921	5.69720528658247	4.82186432226719	4.98575978876913	9.16227955553616	8.87293450229738	9.38593333361756	8.94752204381728	9.3496495265449	9.25890206419858	8.2988660831686	8.31111745749276	6.15473819607723	4.93918023721218	6.92752656423968	6.21043381097254	6.87834723679403	6.86609586246986	7.77581047275118	7.05337078202327	7.83626327824346	7.73257101120138	7.81088780012528	7.4596576814069	6.33746690740857	5.5923765296902	7.41324305368705	7.02812785352079	5.64557093663984
SIK3	10.8489526922008	11.3485110642505	10.7342293583391	11.275068381495	10.7081238916029	10.8133068793544	10.6076781429591	10.7359092119382	11.3185112577145	11.6309155711177	11.2688954701236	11.5119615406975	11.8528074122313	12.1817069539038	11.676097498565	12.0907225787869	8.95055723321414	10.8368624146427	9.47081261055244	9.8661074580737	11.0653016090213	11.1024841085535	10.762541702755	11.0609043230879	10.5073458750064	10.6836174741893	10.5111244083446	10.7597332680135	10.534166462167	10.5083008551132	11.0078232651151	10.7373142403989	10.9512577826239	10.8375737930282	10.5964208677726	10.4266699700812	10.7933192218717	10.7857035874991	10.8439555002171	10.6573082828876	10.3166279087634	10.2862893985534	11.6276947156815	11.4795250123507	10.9943329781466	10.7670326700471	10.8212806883169	10.6405312807425	10.2330227897152
SMG1	11.6087073263295	12.1700751831103	11.3865330696637	12.0179655952028	12.9084720986028	12.9343199330332	12.708055016165	12.7341529515592	11.9061302609217	12.0573349659758	11.7361446197568	11.9002263249559	11.2195844597895	11.5356218562546	11.127023353792	11.6229478621909	12.4438141375695	14.5125058018215	12.0080966151818	12.5434146291444	11.6510672771478	11.8438310946477	11.3699387758852	11.7995736621392	11.6111784184267	11.9259958997944	11.6798921900503	11.8031751209223	11.6868052546633	11.731465463072	11.705770567335	11.6945898998821	11.1549162827984	11.0111183204236	11.5168399323119	11.344077251235	11.2064927653276	11.2086113379469	11.5954306919214	11.5278309661141	11.4289921333026	11.4078460786552	11.0839727362337	11.0804996155812	12.0879432833447	12.0581706276761	11.4648663880365	11.6299895391719	12.37606439613
SPEG	2.54736203665512	3.28472225040497	2.79826483519958	3.82243299180003	0	0	0	0	0	0	0	0	0.730017437071112	1.56496239976873	0	1.95738472222519	0	3.21771281446279	0	3.34682546271671	5.20458166791592	6.07692999058983	5.81743907747566	5.94555212470033	2.73737076809036	3.27807334029255	3.73241178894768	4.17094272043003	3.58885954986033	4.38987511752386	0	0	1.67590134832904	3.30875479816292	4.05826300512693	5.58061483064698	2.34560094914882	3.50210237197636	3.28798566430082	2.226027393761	0	0	3.15217886199671	4.71177440345653	0	0	0	0	5.40694448827469
SRC	8.54466455820498	7.80725227935629	8.38173843294139	8.39836411752282	9.78881045481053	9.43702670173951	9.55438115064557	9.12666102890898	10.5390688830417	9.01908221406533	10.3137228289697	9.20012989848158	10.2973522706712	9.84385441046222	10.2132048181016	9.81347072280394	9.91523902751751	9.89861334293608	9.64813604802457	10.2117833655909	8.3358999749017	7.72035829826144	8.12303893270353	7.84440583174225	10.0967521390811	9.831354599271	9.92938654663604	9.80139975030474	9.95989643794955	10.0162012633619	11.4384606204287	11.3095679208047	11.6383752176235	11.7586319794129	10.8424906604951	10.1551756632843	9.81903148333773	9.68653794212906	11.8870369348799	11.8259321155758	12.0314704706963	12.2749329620318	11.524315214804	11.3015866071786	10.7754207333221	10.5655204563288	11.1671369898491	11.2711269370886	8.00061533842127
SRMS	1.25366850438937	2.55960647943368	1.99204931113742	2.55960647943368	0	2.55960647943368	0	2.55960647943368	6.08289026195464	2.55960647943368	5.92367921355636	2.55960647943368	1.21245620822376	2.55960647943368	0	2.55960647943368	0	2.55960647943368	0	2.55960647943368	1.71804846236479	2.55960647943368	2.36002458118462	2.55960647943368	2.4685393668039	2.55960647943368	2.83706662295815	2.55960647943368	2.46291048092516	2.55960647943368	0	2.55960647943368	1.0687358666226	2.55960647943368	8.04537007361137	2.55960647943368	1.96946514878879	2.55960647943368	2.94570877433619	2.55960647943368	0	2.55960647943368	9.35957314447391	6.90700362022339	7.84229816534194	2.55960647943368	9.95456997711424	2.55960647943368	1.06364810846241
SRPK1	13.8743716045557	13.8237436726	13.8447452049892	13.8590103982375	12.5490702995831	12.427219883349	12.6371812572089	12.1680962629798	13.2293479769942	13.4069288974529	13.338588718132	13.0173868851433	13.0916917208775	13.4535133101462	13.2855749458654	13.0978957741771	12.0999142276345	12.2567625911434	12.1733101546394	12.1590449613912	11.6714671873133	11.7266614854954	11.8584256951469	11.4012553712154	12.5019571939605	12.8796681262869	12.6952638974557	12.3321712365868	12.5942522979046	12.9062954198711	13.0262679528873	13.1145582423076	13.7467428200464	13.9496798764903	12.8437860377913	12.4672640017818	12.2237098501825	12.3553588080355	11.791410014084	11.950982061137	12.9455252029948	13.0983595705097	12.3080818579811	12.5232774306818	13.0179223319397	13.0455996345373	14.3065068240038	14.053098723965	12.0419476847156
STK10	6.61342682491141	6.33043541007892	6.67599323427706	6.05288416688686	8.28257832257961	8.19503111749532	8.21423445622014	8.01828394869748	7.3311995030266	7.42654366118753	7.80909435192202	7.56619753412195	8.02155213549288	7.5232096512083	8.06150243335053	7.72021113094212	5.5024113308088	4.45734971199233	6.06035359910518	4.41752129760783	6.7116227746226	6.92052986698866	6.82577439590214	6.59735954223072	7.13387239432974	7.32084663906594	7.39896963645908	7.50745763879109	7.39654296228426	7.40663917538696	8.43617893244131	8.07739580379232	6.6327730035003	6.70061535885004	7.27205095746295	7.26195474436025	7.70080216998707	7.44178724116325	7.37981637888382	7.44845454759274	8.47487571749203	8.1935574000201	7.43024671004951	7.32371674263827	6.6038148378328	6.33918383885499	7.02137076237156	6.50565281879311	7.24268845839024
STK24	12.9730903288865	13.1794713546202	13.2386520350203	13.2933613844949	13.628960821101	13.5260038850821	13.6893574270029	13.4725719385234	13.319955373185	12.9457708624952	13.3867531275419	13.2074019947483	13.6025203167857	13.7783623770584	13.7224946893689	13.855569008348	13.7118676385852	14.2102031609801	14.0594725227651	14.3493494651222	12.3427740785744	12.4460569770749	12.3164073102693	12.3154308373327	12.8059316323924	13.0032448342882	13.028069669481	13.1720840858802	12.8796156406538	13.0118263084769	13.3689207235299	13.251433741333	14.5358855508047	14.6886595733323	13.238155970245	13.2391324431817	13.8482108730723	13.8454180323748	13.3204549167799	13.5505304574729	15.0520643598098	15.2689622279041	14.0722443950912	14.2610401771845	13.2070800496917	13.3445724832245	13.2851396602605	13.430430483442	13.2808345107768
STK3	11.4897734751459	11.6236783305245	11.4161820777004	11.9415489128315	12.1450011255828	12.1020140021126	12.1257913338813	12.0402201608008	11.1031950820817	10.8508956731363	11.1241644075701	11.0547693638153	11.6504225902735	12.0535049829308	11.8693920623057	12.1105223565414	10.5424739829482	9.89720038146029	10.5704431776063	10.7134049004387	11.0601533687371	11.3018245031136	10.9586833919795	11.223297086352	11.2819622272001	11.3249493506702	11.5878386148296	11.5048222735437	11.3754813309451	11.2514365038909	11.6051613927001	11.0122356475939	11.0957306297231	11.3331394089914	12.1131168695327	12.2635700821155	10.3160652259147	10.1790662210583	11.6658207184425	11.7582831380016	11.7335278388342	11.621203958742	11.3518406955003	11.0585225563618	11.6335131345566	11.4765944028786	10.9485400719548	11.0733703999274	11.5387194030442
STK31	6.09057368631663	1.35890565953116	5.98955570821566	1.35890565953116	0	1.35890565953116	0	1.35890565953116	9.39771437545713	10.8580809182686	9.53361185682544	10.9477188868869	5.49602006178914	2.31007515471612	5.68236458874534	3.06728267801666	8.44927138362737	10.4099842920089	9.0544868306836	10.674226077765	1.33720138730061	1.35890565953116	1.40790547858463	1.35890565953116	3.15962190822806	2.72045628066304	2.9560980128433	3.15836143925443	3.32575438246456	3.25957039291644	2.79992437960308	4.22312625323146	7.12201952543518	8.70640851941698	2.47151844464174	1.35890565953116	5.89055810335095	3.35122831310998	2.20480955606138	2.11871145363816	4.02211080043242	3.10561301448328	3.38790928026102	2.97896638418501	3.53335395977097	3.24594398919849	5.35841504367516	5.33671077144461	0
STK35	8.91526837944945	8.75398331856052	8.90230074575834	8.55383025626416	9.43147140033111	9.17868651831119	9.49876928477732	8.9382330282307	9.93398637063252	9.57362536915764	9.94017795266077	9.46520826164016	9.74469181349965	9.77642087735847	9.95777563810348	9.51969896958564	10.1468507461992	8.41021328392112	8.73912367291472	8.3698305983097	9.65378016267271	9.20850387408723	9.40714395912794	8.92639806426975	9.71024920212272	9.6132194851038	9.6066915316206	9.30027349710535	9.49208492708073	9.57213286940643	10.2453967273792	10.0871540728704	9.97812672789881	9.88505512173752	9.93509679257991	9.76627319451554	9.79649939697747	9.85407727132496	9.1867277333628	9.37597527714541	10.4301286206748	10.5724959200938	9.77954023898498	9.74781117512617	9.66503061758306	9.58166204089732	9.59122747771151	9.67724370953508	8.84542274550735
STK36	8.1326945477486	8.56584263965517	8.18418251608244	8.57590094408874	8.28257832257961	7.9313685584287	8.14903672752498	7.93385035589027	9.4097918435484	9.13515598603544	9.62759432801228	9.3993468865481	8.64201117045277	8.0268196412214	8.37107558903334	8.3335150068197	8.57603515444916	9.05349037387339	9.21563206681281	9.29893344401757	10.7475186458705	10.6027452939943	10.4988493193271	10.6197070704344	9.31901872668375	9.40456546721305	9.57913703138901	9.79791220896571	9.49709953394475	9.61893759606282	10.3316899240919	10.0771829261513	9.31776003270411	8.85058963412603	9.89049281276112	9.57335843185997	10.1430606265055	9.86783314516096	9.45190151981212	9.22240213101446	9.67990000258747	9.1913643752345	10.0891725441487	10.0545301900013	9.16444437936281	9.19908673351015	9.50715876911082	9.20423258431778	8.78608977806247
STK38	11.8461222423464	12.4060284536885	11.8462067385157	12.1156734665636	11.8407069927554	12.0409093384357	11.7165761744964	11.7835604701533	11.7054642709527	11.4663828062894	11.5377180310747	11.5232863816937	12.6182117674754	12.7709290852015	12.8018447009888	12.4892908717125	12.1618661636375	11.5761300890247	10.9002309176672	11.0619548025107	12.0016557575291	11.8801259386555	11.8097510088202	11.823115512511	11.6046281627224	11.9602742521503	11.994308321627	11.9430604911449	11.5859207786304	11.9303050117187	11.2814020021574	11.4453862026862	11.7439446939766	12.171636993305	11.6130395290356	11.6862517152822	11.6394257730399	11.4130342663889	11.8494223264615	11.8782496442724	11.1224547161936	11.0770510396383	11.6431989915881	11.7780922881477	11.9016665229023	12.1173233911843	11.337934120227	11.4800901306277	11.400682736882
STK39	7.1866302284783	7.20163500253541	7.09799094185849	7.14777773110943	12.598697132135	12.3189083409996	12.3073219991135	12.1817027212224	13.8029525846485	13.6388358530707	13.6492141640488	13.4946201295805	13.6904660853877	13.9287529032095	13.7342189733614	14.0411106707139	14.4791070546622	14.3220163783412	13.0687573047337	13.1977426843631	12.355227904621	12.0568837775811	12.0228003221863	11.7640180738144	11.8405463085601	11.8183272445549	11.8542953540569	11.7886357185209	11.7566302211459	11.7645184695394	12.0808098763399	11.9219767964293	13.0606247844154	12.9113633224782	13.9151060937429	13.6166816891895	12.0169399629837	12.0090517145901	13.4220405571475	13.0948081035622	13.8288151672462	13.5230848493489	11.9341973073055	11.5436180713475	11.9529946400817	11.7404113914764	13.0598887045056	12.9898937773898	11.9136987824759
STRADB	2.15742357217709	3.20908196972097	2.99071992595868	3.13827779131543	4.29892686397674	2.78942196017567	2.42603032547614	2.97163319885255	2.73777522539277	2.33781303619979	2.91508439716989	2.41384898181388	0	2.05322107420661	1.76457607637329	2.05346478852906	4.02559511794473	4.23767121811185	4.2016510803046	3.92070649461368	4.08995362475681	3.4748713101849	2.76283937301552	3.30415502999637	2.60920777532154	3.0929183747433	3.43736769574227	2.87854901192577	3.7043639823415	3.17381167872431	4.35886564009654	3.51266823951118	4.03265843017425	4.11477006315411	2.59727220461432	2.32571448934324	2.16975663431575	2.90515140358143	2.84575215370379	2.79545218691207	2.17586396588629	1.48801190113151	2.87026163798386	2.3513772342767	1.3711394668351	1.41974116424076	2.04222227439546	2.26764697386587	2.91480594562544
STYK1	5.31343285692394	6.17996742120682	5.54420474006509	6.51558507043877	6.59736898172048	7.52993451462818	6.74734821921484	7.18676323218849	8.70767001924996	8.84384688711169	8.75762121001996	8.70398488032982	8.74968764143076	8.82514885701516	8.46216991905535	8.87530187321248	4.58072364336972	0.836679689007214	2.95731141332061	3.52557252687594	4.02379399168474	2.4283916901585	2.57544528323437	2.97354468992668	5.48051563529616	5.02774748761077	5.73438671166307	5.43092744638924	5.60407612796229	5.94477280584594	4.53789250987127	2.75954123010293	8.01338370384999	7.93188146411085	9.1074893380248	9.15157963752734	7.66807866770847	8.01385673841743	7.05558460491243	7.4825047129666	9.03044683952851	9.26369363190384	9.06025306874155	9.44474262595077	9.01463979893156	9.45256290204897	7.39107621563487	7.65330486838859	5.70707980337919
SYK	8.33179921135349	8.31805179894468	8.40727296899334	8.61146671803838	0	0	0	0	8.9270817405514	8.97334574129296	9.05689723753628	9.05712672536738	8.81021240843011	8.86217061154671	8.85973152454256	8.93146264143231	0	0	0	0	0	0	0	0	6.15562551814743	6.71704197374948	6.72915480772139	6.70472755751509	6.7590990051489	6.74807508539561	8.34770577260059	8.58247043319172	10.0956662925162	10.0954368046851	5.38944465102134	5.20622822595539	11.9669497837871	11.7546028370814	10.489164279782	10.5305327643387	9.34207906454956	9.22224882750535	8.09522309910243	8.11695788530405	8.30966620464657	8.25797391115727	8.86325841820833	8.75924222271606	0
TAOK1	11.4546221561733	12.38328645701	11.3441937253817	12.3531138585269	11.1941952037096	11.4545342185636	11.1689977515446	11.4376354104008	11.7615181389741	12.0768034867876	11.8119387508588	12.18850772899	11.964256988646	11.8831615134235	12.0964766264202	12.0646882189985	11.0936984181111	11.8133945779714	11.3982096456955	10.9708544011468	11.6805538727541	11.7123422801758	11.6816265424276	11.7927701858799	11.4533183026546	11.674193199517	11.6072937016812	11.8315241247613	11.5397677728023	11.7662181950219	11.6692497613423	11.4209938155719	10.9699307646447	10.6108223709948	11.766089667979	11.7009362527277	11.7139575424434	11.2100086141212	11.7013332566545	11.2864490386785	11.6493796725322	11.3380590154421	12.3999664636705	12.1547259196922	11.9415942922803	11.6681042388527	11.1220897221343	10.9459258215922	11.5259752143571
TAOK2	10.3507875875076	10.4040532381023	10.4093572660794	10.6895973267656	10.1318824438704	9.98738019513634	10.3540993439061	10.1562287165866	11.0599959758604	11.0939364140985	11.162245901285	11.2185809008946	10.2614171793553	10.3178299509131	10.1857474531843	10.3994226199431	10.5498485779598	8.18795383710792	10.666242200332	8.4332694140063	10.9273514362152	10.9192272283285	10.8413675575085	11.1093642902345	10.2749709144474	10.1219433077228	10.3728689821744	10.4475464665133	10.3233550581756	10.511348362728	10.573646057463	10.8638195845203	9.8363639494383	10.0977261655198	10.6778633435651	10.6345236388424	10.0147340750752	10.1761204221723	10.6277526531005	10.9153363113853	10.270111537503	10.455586153576	10.1525484493228	10.5902453021127	10.4462794972797	10.5977937631876	10.0866407623019	10.374630105391	11.1886197900201
TBCK	10.9402184396504	10.0699606470345	10.9623743991402	10.815147587931	10.6728723362596	10.5217475242059	10.5968529997962	10.1687134791725	10.246108200375	10.3947804388941	10.0331955710097	10.3390108365939	9.6743311857452	9.41469982723017	9.80245145100896	8.91132574958803	13.1693894887733	10.5670214850996	11.2775574602254	11.7383392315338	11.0570555831379	10.8324451214663	10.7666554451991	10.6873577732646	10.7200933679346	10.5560789975588	10.7205591233933	10.1652802255007	10.5385508252126	10.5207131372637	9.05914452211232	9.47116833597954	8.92847218858917	9.81605320026798	10.003429324948	10.0212977366169	9.70972916310115	9.93718476023687	9.95903809955727	10.2623949095167	9.94057643640217	10.2644182008966	9.74988105466972	10.0375058104852	10.167174109866	9.95476457883253	9.87534613068016	10.1074438991023	10.4419255234109
TBK1	11.2704132311363	11.601551285488	11.1492653060794	11.1593244095213	11.4653916689984	11.3444171678951	11.2498254311024	10.7811540797269	11.4907443515124	11.0840705259271	11.3846219408114	10.881708668967	10.9066456708601	10.9769970105847	10.8542895954928	10.3661157844539	13.0687702593785	13.3391589287626	11.3429077215047	11.4125732319234	11.1113251360085	11.3421792963688	10.875417547076	10.890908525064	10.7398350920415	10.8279612725592	10.6063348782793	10.4258293461024	10.5929626842767	10.2812102060226	11.2621039618751	11.0581978090111	10.7526491666812	10.6615794196715	11.2390561627683	10.6633401117503	10.8757889014163	10.4821430084289	10.753325113028	10.3794810031871	10.5364872214036	10.4110519436347	11.7974091681179	11.7873500646761	11.3606893004993	10.9610348742059	10.8900720131649	10.4615358330885	10.903436999063
TEC	2.54736203665512	2.64470098114491	0	2.40484545583499	0.680503345534523	1.03850295576368	0	1.0960644424035	0	0.453435397020789	0	0.425802510745299	0	0	0	0	5.34853763254145	0	6.19969030583419	0	0	0	0	0	1.70815001126077	0.42948998818991	1.50776777132376	0.261449866634911	0.586380827777095	0.35422072982083	0	0.600542856864419	0.631148335913609	0	1.33080165563012	0.809191719549124	0	0.155083469146789	0	0.243589743495368	1.11959141076397	0	0	0	1.3711394668351	1.05723758147008	0.603880670142135	0.485090599059256	0
TEK	1.9141586669673	0	0	0	0	0	0	0	0	0	0	0	0	0	1.37767589527912	0	3.34650807933955	0	0	0	0	0	0	0	5.03315072241408	3.99198120884752	5.01537489167074	3.91249376491419	5.0702132868453	3.80589055144469	0	0	0	0	0	0	0	0	1.02252239221107	0	0	0	0.609753192307462	0	4.16392625223382	1.59648845060773	0	0	0
TESK1	8.41021854447587	9.02367327865143	8.68290199610164	8.94606424650468	9.78487312495127	10.0117077944436	9.99974161429939	9.85911590006679	9.38960619175596	9.41233532119612	9.46848420965402	9.26170370034858	10.0704873497515	10.4917837612721	10.1788006764901	10.4220167455809	9.99304267680007	10.5953183893013	10.3488201045321	10.5179701144801	9.84671399152652	10.2782706048825	9.98905253360822	9.963726317116	9.90365506598141	10.1367435168052	10.1349730827014	10.0082750025818	10.029386293707	9.93656938481616	10.8654051187974	10.8124897054078	9.7488914822927	9.86630607655795	10.2429642914562	10.4103966187444	11.1568673418529	11.0470677031676	11.3032466468837	11.2805175174435	9.11983985996425	9.15934057592331	10.4888191359946	10.603195346507	10.2180315102158	10.2494400540703	10.2805849159326	10.3790563642423	10.2805849159326
TEX14	5.00677242223133	5.18516838148483	4.44930493396719	5.21999680396896	6.28808996805393	7.75175733554549	6.40662897449428	7.60863846102706	3.89345927346887	3.01044876949578	4.04779609934198	3.27069134787758	4.42078104985554	2.58768062908087	4.27669649032595	4.37415996657339	4.67006004513481	1.63651113389591	3.12654852970519	1.63651113389591	2.01906648406828	1.63651113389591	1.40790547858463	2.72918158420097	6.39793173600176	6.5070247393795	6.30469066087208	6.37180867173732	6.23301290030082	6.52916666409821	4.69713597810543	3.8031237310775	4.68346505286302	4.91598872992906	6.19446563074966	6.79196399524116	5.72543789648845	4.43508860301459	3.03918640669748	2.39631692800291	5.24583443510692	5.55637618052333	4.52931631306829	5.22875191062471	6.16741293138797	6.5111551428752	4.96108385309715	2.40429644817002	5.58132242040697
TGFBR2	5.90303745177074	5.84495046436508	5.77094264794717	5.20243961766251	11.2155597997106	11.2579497144317	11.057450059836	11.2015625573178	12.5002537852424	12.361185862199	12.3878788363883	12.5401644836534	12.0844367207875	12.1756741675796	11.9693950510695	12.2379636428347	8.82001476962431	10.3199658281992	9.20857770563207	9.29080796693525	12.7419142118489	12.7393325003086	12.5765464450016	12.9156118650411	11.2137022184658	11.2870150718059	11.4050612465883	11.344674445187	11.2634038420013	11.4117362290079	9.47643688341056	9.5742839192307	12.1237082197751	12.2682715903251	10.627618211458	10.6942074434218	10.085366831644	10.0879485431843	13.2363700197563	13.2719577495367	11.4491030820782	11.5903385393364	12.2714059516842	12.1955851352544	11.2456688031513	11.2483611637646	9.96960661469087	10.3438846302516	12.3174901901626
TIE1	0.758929839157168	4.26251147641027	1.99204931113742	3.7610083019962	10.1357520058238	9.74505822174374	10.1302828013629	10.1477699697923	0	0	0	0	0.730017437071112	0	0	0	0	2.43130022083684	1.55255302426575	0	3.54674019413232	4.46908594261168	3.74430893010264	5.34496878581836	6.44562402396866	7.24491337392219	6.78650084468906	7.22740738786271	6.90508209320511	7.44790644558609	2.55573485559645	3.90291479688969	0	0	1.81791251428611	0	2.77240470965719	3.07842641776144	2.62230682699829	2.71063594791534	0.665781254184089	0	0.609753192307462	0	1.04112516681759	0	0	0	9.34599361431133
TLK1	12.4550767298284	12.4512550111112	12.4022257078101	12.6791633584632	11.1370424383056	10.9439965340331	11.0415708699342	10.7651667149833	11.5281576081703	11.4137878202254	11.6209908320242	11.4122193477806	11.3392085143479	11.0226002550024	11.2864700301611	11.2326982402568	11.9078183871753	11.6890840919202	11.6921687131678	11.7925356686643	10.9773668631917	10.9734611243534	10.8899475325179	11.0637054089318	11.1128073468492	11.1114977688121	11.1465073646789	11.3640856229146	11.1965418054574	11.1367451075032	11.262422413393	11.3645844407337	11.5991008659203	11.6807865845305	11.0143996557692	10.8101539522116	11.4403500143283	11.3732493850517	11.5987930932654	11.7289797982682	11.2797720039608	11.4105212355778	11.0327335282219	11.3916600483648	11.5203935059521	11.5217030839892	11.1494185770153	11.2733080608096	11.1865967691141
TLK2	10.4311049051272	10.5932398288079	10.4240252372342	10.9174645412122	10.169363921085	10.0160499659186	10.3158287157168	10.2462872911291	10.2866963958142	10.062041872117	10.1447503728137	10.1407960265235	10.8019569555267	10.6433898932074	10.6712446606765	10.8605749881286	9.74063973941987	11.7753201583576	9.83990431323195	10.694982941133	10.1312520823542	9.9722883238125	9.77567109276288	9.9974402956223	10.444179657408	10.5687126299028	10.4878509458602	10.4885008955103	10.3188307161889	10.5019717132524	10.0400700642116	10.0846381455879	10.1461470886733	9.95748635629366	10.7721406173284	10.1780815315284	10.3422288033448	10.2960866748453	9.85522119909036	9.86317159564502	10.2810322801027	10.002170032495	10.6599229937278	10.5693714721094	10.3961980980494	10.3265365671673	9.72838415958246	9.69268209347549	10.2330227897152
TNIK	10.7665046926423	11.3578082411595	10.805578902807	11.3158051100771	11.0564563563038	11.2074662519074	10.9236121470991	11.0831323608391	11.1979411609738	11.4827752445978	11.1821862028758	11.5726565953558	6.95616423421462	7.36254545254344	7.00090474796692	7.16306414672833	8.06884199248018	7.60511969345817	8.32629781877779	7.89527930809455	2.48021898930798	1.76756777337514	2.36002458118462	2.6433276108746	8.67042349740255	8.72795804801455	8.90242797587549	8.73846117964634	8.69598405910192	8.69949467237329	8.82222168500767	9.00891745140233	10.4950947993583	10.994562792826	10.9410475399617	10.9111070489809	10.1622799462272	10.1866000394248	11.2698876297077	11.2663770164364	11.6543751541948	11.8099170302553	4.68492598286339	4.79079939758461	4.60123908099286	5.20753012461366	9.82249197885744	9.91279769882972	10.3217214738667
TNK1	6.34517009900726	6.12864625388256	6.29330486415853	6.17619094590692	0	4.71635652732397	0	3.34670557286338	8.4065638977919	7.35071351557494	8.3069098285457	7.36394938688048	6.7771403278014	5.47509442786066	6.77738831669058	6.62535418727246	0	7.12718571415703	4.2016510803046	7.29987621510873	2.82912473565571	1.86613477747228	2.57544528323437	3.57338067148818	6.4171982526272	6.33795720026249	6.48377479827694	6.06511780058587	6.39651769644981	6.04298209357673	7.8812135899455	10.1366159223916	8.42855742627483	11.675755865652	8.4304578604029	8.19710890595846	8.40386129970241	8.36379683487969	7.93933139959564	7.30206411607396	8.28721741850414	8.02958384254569	7.28210105082261	6.67144976379623	8.27313358613701	8.12474864705936	8.21822567324754	7.96321429498427	1.06364810846241
TRIO	3.59404188313926	6.27963287147437	4.57479548886439	6.32378236868604	9.60116422905854	9.6790192872314	9.79595475377204	9.5981296619005	8.73138890553659	9.11052152983832	9.13452393606494	8.98979459487093	11.6791046569678	12.2107042713478	11.7659161668935	12.1993228734323	9.3858954503237	9.37690678925786	10.0842951024928	9.62922597641449	10.993120463944	11.0425446817452	11.2550701954807	11.0491729336596	10.6113781588063	10.5385343724731	10.8424235125519	10.7040051589712	10.7244925471493	10.8792225948859	9.78116713958499	10.1079294429193	10.1531172422959	10.359252187378	9.73327453791775	9.96822634471098	9.83938124367243	9.90189375721722	10.7019897742386	11.0309846609389	11.2743171939409	11.2833058550067	10.3619386430037	10.5636198183593	9.36869662448558	9.88553224630042	10.511314242615	10.7179800741344	10.1606663840256
TRPM7	11.2784765042011	11.2936681155822	11.3977229736864	11.3842142131932	10.1380687709286	9.93579061725483	10.147076178993	9.83401800269036	9.57263363633964	9.33622371313804	9.80294135942115	9.49158780121793	9.70766936103155	9.84954684855975	9.85070444576917	9.8590161952078	10.0730195111197	10.1881723205699	10.5904804947932	10.6093579702881	10.4009299765243	10.4783202562491	10.6022151152787	10.3537174508846	10.4506221950452	10.6448356576388	10.7558545605378	10.6791111503942	10.5583571343569	10.6134100207813	10.3882303939382	10.5092368768202	9.91309771686997	10.0799947350871	10.3908734312951	10.094722166853	9.84579643146984	9.95519860494133	10.2674566489313	10.2302218212315	11.2560993921409	11.1508992192445	11.1826015124618	11.3376842221833	11.0778983771985	10.9409461126658	9.98596789173968	9.95516899575795	10.0086506570497
TTBK1	0.758929839157168	0	0.994704412204954	0	3.70641744723881	3.74655183445279	3.81991133659156	2.19572000394874	0	0	0	0	0	0	2.06935454568941	0	0	0	1.96348766382476	0	0.818280890920571	0	0	0	0	0	2.40652571959144	0	1.00212696803738	0.751432007298932	0	0	0	0	0	0	2.34560094914882	0	0.600016428006159	0	0	1.36211177523931	0	0	0	0	0	0	2.68953434487786
TTBK2	10.340811171019	10.4342852242593	10.2977367436868	10.3041144131856	10.9190613963719	10.6195503614378	10.8342654874886	10.5646400412455	8.77768792551763	8.5476905553966	8.7819495030432	8.50994997479082	8.19370275302155	7.78435594229798	8.3570772653071	8.39652406535223	11.0815378504134	9.22047842111099	9.54176015642603	9.49658043476415	10.3110374385223	9.81557347308809	10.3632576872835	10.0315792544942	9.5901896038484	9.67013848282971	9.69277386485713	9.80890792391673	9.59763643311735	9.81057583551368	9.22648565792237	8.83106352145839	7.12769223937888	7.16413506321633	9.39736111898491	9.30076769396299	9.4768674651474	9.65161436319371	9.47508734065193	9.51884463054559	9.08910071937713	8.99490809037907	8.85596589232906	8.84958822283026	9.68648871257155	9.53567252618157	8.3504718937591	8.13219417469589	10.1784200435168
TTK	7.58538946746041	7.39042606696912	7.12901619559858	7.33252731634391	7.40731596641786	7.27283248756729	7.39810111592386	7.0104741473951	7.15106911687924	6.81066183746574	7.03382503593264	6.7327611616841	7.30159564870134	6.92381713084597	6.7018662051077	6.85832368722484	6.60443119530956	5.6481531971756	6.47521099859971	5.85653428917009	5.78645405269803	5.75802918317538	5.4317790144422	5.63502560568511	6.32839756630166	6.02703893450585	5.78350327111537	6.00322579989966	6.22336235042676	6.00902174017333	5.75846761433913	5.70941643177014	7.12769223937888	6.91857537236919	7.15420629869643	6.83542752561121	7.38564721943255	7.24451682531967	6.33875853948116	6.41735537936365	6.04643455582027	5.61342574967572	4.11319556472787	4.37474789884936	6.70236130750767	6.46867853723253	5.69878288877533	5.86294376917388	6.3709623768535
TTN	1.62138597410517	2.13131922969643	0	0.0573150543147898	6.19621081656802	1.79247629636549	6.36894927570477	2.91868869750402	0.70491218699428	0.0573150543147898	0	0.0573150543147898	2.10208553959626	0.0573150543147898	0.847393373805803	0.0573150543147898	12.5612188918427	9.79809556223604	10.7697183210573	10.0686384293071	2.97631457201226	2.87334211984756	3.0773838274307	3.02006877311591	5.19817183533357	5.35946948914339	5.37717008547071	5.28175558631202	5.30792409214373	5.58427768248149	8.35010488931854	8.74166520176285	0.631148335913609	0.0573150543147898	0	0.0573150543147898	0	0.0573150543147898	0	0.0573150543147898	3.37612838611528	0.893486357723427	0	0.815441879780167	0	0.0573150543147898	0	0.0573150543147898	5.07494676118985
TXK	5.52341354406576	6.27680700200074	5.87221285784293	5.90869678011689	5.47230305458013	5.33578649498298	5.55238721592658	5.425976396179	4.93603180568106	4.8995478834071	4.2473558790257	4.55066837790132	4.07106065447256	3.76233424647529	3.16871768335825	3.49911612948095	0	0	0	0	1.71804846236479	0	1.40790547858463	0	2.85507141144557	2.91827020517591	2.40652571959144	3.59521356353531	2.17323226482129	3.27858847568314	2.79992437960308	3.74419314438582	2.9232571194383	1.92426953696552	6.51444271629626	6.40037659707096	2.99981058560098	2.35763402589393	4.1714643579859	3.77619569710141	2.3519081081051	2.42610353047983	2.97048109340268	2.141527531019	3.32071160954132	3.42159416572664	3.69547946164017	3.62195857493596	4.7045863356393
TYK2	10.7026204547865	10.508808992474	10.660052097399	10.4469777670718	10.5827659020573	10.5387244767001	10.651492641423	10.4609389933086	10.6422008332832	10.0307944429503	10.5294485929266	10.1329527607932	10.2181963876347	10.1314622357617	10.1975789403459	10.1241584935868	8.09327375379583	8.83319822176476	7.84613530293738	9.30129783017003	10.2856774085243	9.98007286355246	10.1943747462594	9.97656758275305	9.78630999035106	9.78610083996963	9.89720533070864	9.72264565133432	9.88306358122141	9.92350599566083	10.5529681616265	10.5348792457776	9.83115823363051	9.73012036288132	9.47416985160016	9.2567791173833	9.93187543785006	9.75940938398295	9.41967172252549	9.61824165128084	9.63804054756636	9.63824969794779	9.62858257834398	9.70691455129686	10.4717580676734	10.3421111013589	9.91860449400285	9.83835506483384	9.95102347717571
TYRO3	5.31343285692394	5.93988807624191	5.11897657955734	5.80002752949765	4.93226165166793	4.53153672368862	4.09072341624575	4.70778284836852	5.61127431665253	5.09197895746394	5.24042065947449	4.94018319850505	3.89062586711899	4.37743228704752	4.33499235681925	4.26297970241962	5.34853763254145	6.60088787678718	4.90690819738858	6.00928925129146	4.53205534686109	4.52166223350596	4.73495368342943	4.66774997398548	5.46208171416977	5.29170420015171	4.90132969673092	5.18050318083333	5.30792409214373	5.20507332320054	5.98530281409315	6.03069932337774	5.39779601371075	4.91094179042448	5.94525568943217	5.17855605725993	5.02215799867233	4.81865411735391	4.92584888106152	5.04427503636758	4.02211080043242	4.19499991710525	5.07089950226246	5.07157188862333	5.4886443642421	5.05665487709372	5.88795178015213	5.41362615985235	4.87506581357415
ULK1	10.1270491302106	9.5053069804626	10.2479640422539	10.2255546771436	8.90732804972148	8.92973741483178	9.08584873661469	8.61212255292534	8.23314812094105	7.66848575325128	8.17023420211017	8.34031293330529	9.28103879868176	9.44220081118607	9.30288107065332	9.37263519969106	9.1305240853148	8.77825607798717	8.69941710266887	9.17780530578242	10.8530922052591	10.6626884425397	10.6075762798715	9.98421757542541	10.2946375025216	10.3381033202821	10.4946266986269	10.2392222007626	10.3960282515855	10.1164973803951	8.93997761137314	8.28477562918784	8.9154134087035	7.99818690623439	9.11539468307192	8.51178754105716	8.10700138506407	8.26504044576969	9.70285558759113	9.03512134613339	8.59788673210591	8.33412162758608	9.97844221747704	9.79288042351063	9.61335985532296	8.74091860568567	8.85680284597372	8.39024442534744	10.0507797682821
ULK2	0	0	0	0	2.54141339090573	3.02619646458219	2.77234363812448	2.7471494901024	3.09770270535875	2.11586377641445	2.09469507806695	1.88550321323758	2.10208553959626	1.74768718095274	2.06935454568941	2.30155580996158	0	0	0.975761403837817	0	2.97631457201226	3.00073828029257	1.40790547858463	2.37410006726698	4.45769902681909	4.72948840669441	3.97724111274215	4.5715691474168	4.91099990861162	4.71121798368407	4.2397125777164	4.33915021029896	2.57026269692296	2.35747329081513	4.56872296236587	4.70218467056862	3.52336430568519	3.595251572757	1.02252239221107	0	0	0	5.26099918737054	5.17433748689656	5.12311250785645	5.23528033333776	1.02828503185576	0.20226986646114	2.91480594562544
ULK3	9.28382727382924	9.80194238352106	9.25619314390417	9.12648054899984	9.31480359740578	8.70238741113796	9.18855884841745	9.29918541753964	8.97121626353461	9.03862059201755	8.82681281412188	9.01026473109916	8.84782181541977	8.65704424878716	8.61996444794794	9.09521589634781	10.1795465121864	9.11414674924641	10.2503560937739	9.68821753727078	8.57988836724135	8.23944910768113	8.68034304816702	8.44006433290352	9.48798110699366	9.42057677851072	9.3591819885074	9.44603777340052	9.21734787279684	9.54661148662258	9.3610369304094	9.94140797076642	8.20533067677176	8.7739299947041	9.32193672088261	9.79554278601388	8.93421200749509	9.3089859597919	9.38559347105848	10.204234236623	9.669548450572	10.0800424201014	9.59561414756393	10.1496284004642	8.73555074830116	9.21699834891056	8.88879566244854	9.40099277103585	8.70549532739485
ULK4	5.31343285692394	4.98539711601522	5.19913048404717	4.92777126441062	6.2313547524139	5.92533624675557	6.11952186231747	5.82142786072935	7.08565542656848	7.05760828119427	6.72360607261343	6.80800208576675	5.57787588413304	5.38297609172588	5.56548551951176	5.23552905452759	5.34853763254145	5.7525103038337	5.44406637640358	5.44065391448761	6.8130413789871	6.57732268416521	6.34332869546647	6.67768884461716	6.93436009346383	6.93777255537979	6.70386252894245	7.08791834473924	6.92307896283084	6.92945876125239	7.50850729583186	7.44719381096441	6.01481244496064	5.77001247383038	6.31835395550213	6.22145490055887	7.92854950807746	8.09611828165463	7.34362711991301	7.12583509711109	7.09857003399926	7.36551140167914	6.38511530242814	6.69639856996098	7.2454676342179	6.99454534173437	6.15325579998696	6.81414890033714	5.51407877950174
VRK1	10.5814111202454	10.4936984011206	10.1044425678716	10.5558024806214	9.57746039206575	9.4235640474757	9.05058148799348	9.30469857078079	10.1763394697285	9.78075703639609	9.51599284700034	9.68735428831323	9.6040301388816	9.51409705342027	9.35134934150026	9.15587040114949	11.912402642688	9.70753904840808	10.0932596730866	9.85646716461482	8.13118362768256	7.18147602693337	7.48182377061184	6.5470004420521	8.77306507753917	8.89207114155937	8.52074102428604	8.48909323148759	8.46367036510744	8.49404100893295	9.1948013000538	8.98244999863117	8.52413182105991	8.5960221497737	9.06865734493299	8.59624343475783	8.99154197398816	8.76454345407793	8.24912051682533	7.9555477553657	9.20258034527335	9.21405175219795	8.31606819750328	8.09710687133555	8.55459431543209	8.44729797690122	8.64459805804622	8.60459264753352	8.37688044782999
VRK3	7.95895917821641	8.51317441342472	7.94943401639344	8.78202365010756	6.69291256192154	6.95837820585194	6.79548368614782	7.01527454380691	7.2969278623806	7.55085106234979	7.16293613736707	7.46976048962984	7.94263882769284	8.05259790648814	7.72247969087623	8.03912651801359	6.62691958700953	7.99756201691664	6.52148758762289	6.97106048329153	7.31982697403501	7.54312407165484	7.2817333498189	7.51326645159191	7.20765048969583	7.45102883685207	6.83390315176961	7.29833180631167	7.15396803290457	7.20437856400852	6.85051342469027	7.13751120791267	7.48228621646598	7.32407825374664	7.64039358338431	7.29908149932485	7.77950386468746	7.82413053170024	8.00452373895846	7.99107050701215	8.26813406154041	7.92416748076119	7.74873787110523	7.75645133603952	7.61206550609781	7.42341447207611	7.29406693391958	7.28635346898529	7.15711790756662
WEE2	0	0	0	0	0	0	0	0	0	0	0	1.03706980071612	0	0	0	0	3.88340114100824	0	1.55255302426575	0	0.818280890920571	1.59171200115128	0	0	1.93895178694004	2.04936043072025	1.79004747195331	0	0.586380827777095	0	0	1.26055081590099	0	1.2937669996182	1.33080165563012	1.09474948465859	0	0	0.600016428006159	0.759805794107002	0	0	0	0	0.612509119293519	1.59648845060773	0.603880670142135	0.767785314274108	0
WNK1	9.81523175399328	9.69624736909261	9.95662621263365	9.74251111841683	9.80153306783144	9.80337506197098	10.0048689352803	9.6586667224874	9.96887153844034	9.27036485064027	9.76547439619807	9.31419743049861	9.88194174695166	9.88009975281212	10.4802402885578	9.99280502541694	12.0378069763799	9.47902216228935	10.4648702183521	9.80145446460539	10.3049567431624	10.2275010267787	10.9735891879927	10.2542387947787	10.0989908843926	10.0494203118683	10.368180830827	10.159939727839	10.0217511109228	10.1208770247286	9.60755304283927	9.19853657716172	9.11708530466963	9.34211122427765	8.56161428857342	8.49921213756197	9.75620110254175	9.58340289222559	9.67308850938667	9.86640555504996	9.43178654051165	9.63712858274669	10.175696603332	10.1601750589032	9.59275505165842	9.63346205410252	9.95078620182588	9.73333832732888	8.49928628571906
WNK3	0	3.67490897035332	0	4.41992783310776	2.20670353207721	2.28745604212562	1.29750969720666	0.922422875427163	0.70491218699428	0	0.86222497814271	0	0	0	0	0	0	0	0	0	0	0	0	0	7.96818135638578	8.9107965660787	8.15446039727602	8.99551050417852	8.06763001862701	8.90103934509508	0	0	0	1.2937669996182	0	0	0	0.802972870904053	0	0	0	0	1.36624912078035	2.15590017619437	1.63953960612103	2.51672494855067	0	0	2.0944492244951
WNK4	6.99637728603826	7.79854580639856	7.09799094185849	7.76626597198482	1.14103881116408	1.76322701977701	1.29750969720666	1.5847002751758	4.06618704333438	4.56677804819807	4.92800208527401	4.41081987933351	0	0	0	0	7.60834485273079	7.24278773839528	7.56607215081755	7.23979781449169	0	0	0.869285692997183	0	6.48267425875567	6.65232986004884	6.18792971838797	6.27704069956962	6.56644831256024	6.64685801254547	3.19105425343987	2.81592006681501	7.71110231927921	7.4769076352592	3.92067043064918	3.58083146344248	2.50232206884207	2.32998060827416	4.82445692160619	4.78437587347928	5.20053789386463	5.24061894199155	5.02502381755609	4.69228793126391	3.71864299692251	2.77036496647833	4.33860756205661	3.50919996967778	0
YES1	7.97095024300197	8.18008980237886	8.02834879693821	7.71233880072051	5.69004552001456	5.95464765243097	5.92551838705791	5.6610551525887	6.13555536946509	6.27017629265239	5.96203942648566	5.8110259505378	6.15939764854594	6.00252594311937	6.17258744990055	5.94647078159026	7.2365561469758	6.00033446613257	4.81080338742874	4.79635476367921	8.33248781485286	8.10615810178741	8.01652173779761	7.53720163014589	6.52768782922344	6.54213645297297	6.473833856171	6.02172565160336	6.51990425392549	6.33061567484656	7.32066810853949	6.80062751172346	7.49550901609425	6.99957040926079	7.38099230931064	6.98311073850997	7.20354082491067	6.85361569097269	6.44505705326445	6.63542457744703	5.02976493438722	4.86561461275643	6.82065894573418	6.38768846131028	7.39349726294415	6.90071304094656	6.83031128798038	6.90102985802749	6.40847740122645
ZAK	11.7450054934766	11.727158720393	11.83723255956	11.5208285374546	13.285591325114	13.2887780382457	13.0542244804952	12.8141058711796	12.3546096512994	12.0305497251174	12.1680973373962	11.7480180775975	10.6470245496094	10.4483933523746	10.6677047393635	10.2470164769821	14.7460045763878	12.4969741064843	12.7520154769443	12.4758719808052	12.6663416586275	12.2591452716075	12.3815620779347	11.9154722752591	11.2819622272001	11.2676341262504	11.2013805784344	11.0394534666735	11.1341758443644	11.1309891312327	11.8658569562112	11.8907751755446	12.3522760403635	12.378085878719	11.0646007139478	10.8791733385205	11.7071786730712	11.7824441622481	11.7274603686397	11.8616158400312	12.1253538768309	12.2263354155492	10.5222272080033	10.6998129050923	11.7559406304915	11.7508141367379	12.0466484921149	12.1454442245658	12.1805386665346
[truncated: 47 more columns]
